# Supplementary material for: Dissecting the host determinants of orthoflavivirus infection using QIC-seq
Source: PLoS Pathog. 2026 Jun 26;22(6):e1014279. doi: 10.1371/journal.ppat.1014279 (PMC13327515; doi:10.1371/journal.ppat.1014279)
Supplement: S1 Table — (XLSX) [file ppat.1014279.s001.xlsx]

## Sheet: Huh7.5.1_library_oligos
Sequence	Target Gene	Sequence Origin
caccgTACTGTCGAATGCTAGAAGA	DERL2	HGLibB_12979
aaacTCTTCTAGCATTCGACAGTAc
caccgTTCCCGCTTGGCCACCACCG	EMC6	HGLibB_14996
aaacCGGTGGTGGCCAAGCGGGAAc
caccgGAGCGACCCTCCAACCTACA	HDLBP	HGLibB_21031
aaacTGTAGGTTGGAGGGTCGCTCc
caccgGCCCTCAGCGATCCGCATAA	HM13	HGLibA_21662
aaacTTATGCGGATCGCTGAGGGCc
caccgTACTGACAATGATGTATATG	HSPA13	HGLibB_22237
aaacCATATACATCATTGTCAGTAc
caccgGGCACGGCTGCCTGTCCTAA	PRKCSH	HGLibA_38561
aaacTTAGGACAGGCAGCCGTGCCc
caccgTCGCTACCACGTGCCAGTTG	RPN2	HGLibB_41967
aaacCAACTGGCACGTGGTAGCGAc
caccgAACCTCAGCAACATTCGTGC	SND1	HGLibB_45863
aaacGCACGAATGTTGCTGAGGTTc
caccgGAGAGGATGCCGGCGATAGA	SPCS1	HGLibB_46502
aaacTCTATCGCCGGCATCCTCTCc
caccgGACCCTAGTAAGCACATATT	SSR3	HGLibB_47101
aaacAATATGTGCTTACTAGGGTCc
caccgTGACCGAGCCTGGTACCCTT	STT3A	HGLibB_47548
aaacAAGGGTACCAGGCTCGGTCAc
caccgCCAGCGGTTATCATCAACCC	STT3B	HGLibA_47609
aaacGGGTTGATGATAACCGCTGGc
caccgCGCCGTCACAGAGACTTGTC	SYVN1	HGLibB_48053
aaacGACAAGTCTCTGTGACGGCGc
caccgTCAGTGTCCCTTTATTACTA	TRAM1	HGLibB_51219
aaacTAGTAATAAAGGGACACTGAc
caccgTGTTGGCATAAACCCAATGA	UBE2J1	HGLibB_52554
aaacTCATTGGGTTTATGCCAACAc
caccgGCAGAAATGATGTATCAAAC	SEL1L	HGLibB_43223
aaacGTTTGATACATCATTTCTGCc
caccgAGAATTAACACTGAATCCTC	UBE2G2	HGLibB_52543
aaacGAGGATTCAGTGTTAATTCTc
caccgTGTTACAGAATGCAGCAGTC	SETD3	Diep et al, 2013
aaacGACTGCTGCATTCTGTAACAc
caccgTCGCGCTTGGGTTATACGCT	Nontarget 1	NonTargetingControlGuideForHuman_0023
aaacAGCGTATAACCCAAGCGCGAc
caccgCCGGGAGATTAACGTTAATT	Nontarget 2	CCGGGAGATTAACGTTAATT
aaacAATTAACGTTAATCTCCCGGc
caccgGTGACGTAGTTACACCTATA	Nontarget 3	GTGACGTAGTTACACCTATA
aaacTATAGGTGTAACTACGTCACc

## Sheet: HAP1_library_oligos
Gene	gRNA_ID	gRNA_seq
DERL2	DERL2.1	CAAAGTCTGCTGTCCGACCT
DERL2	DERL2.2	CAATAATGCTCGTCTATGTG
DERL2	DERL2.3	GGAGTACCTGCAGATCCCAC
DERL2	DERL2.4	TGGCCCAAAAAATAAGAAGT
EMC6	EMC6.1	CCCCGACAGCGCTGACACCG
EMC6	EMC6.2	CCGGCAATAATCCAGGACGG
EMC6	EMC6.3	GCCGCCGTTCATCAGCGAGG
EMC6	EMC6.4	TCATTCTCAAGGCGGGAAGG
HDLBP	HDLBP.1	GGGGGGCGGCAAAATTCGCA
HDLBP	HDLBP.2	GTTGACTGAAGTCTATGCCA
HDLBP	HDLBP.3	GTTTCAGGCCAACATAGCCG
HDLBP	HCLBP.4	TTAGGAAAATGAGCGTACCA
HM13	HM13.1	AGAAATACATGGACAGCAGG
HM13	HM13.2	CAATTATGAATTTGACACCA
HM13	HM13.3	GCCCCACCAACAGCACTACG
HM13	HM13.4	GGTATTTGGCACCAATGTGA
HSPA13	HSPA13.1	ACTGACAATGATGTATATGT
HSPA13	HSPA13.2	ATACCAATCACTTTAGGAGT
HSPA13	HSPA13.3	TCGAGAGCCAACATATTCTG
HSPA13	HSPA13.4	TCTTTACTGAATAAACAAGG
KIAA0319L	KIAA0319L.1	ATAGGTGTAACTACGTCACT
KIAA0319L	KIAA0319L.2	ATCGCAGAGAGCTGTAAGGT
KIAA0319L	KIAA0319L.3	GAGGTGACACAATAGCAATG
KIAA0319L	KIAA0319L.4	GGTAGGGGTAGCATAACTGT
PRKCSH	PRKCSH.1	AGCTCATTGAGCTACAGGCT
PRKCSH	PRKCSH.2	CAGGGACAAGTACCGGTCCG
PRKCSH	PRKCSH.3	CCCTCCAACCGGGTCAACGA
PRKCSH	PRKCSH.4	GACCTGATCAAATGGGATGG
RPN2	RPN2.1	GATCAGGACTTACCCTACAG
RPN2	RPN2.2	GCACAACCACAACTGGCACG
RPN2	RPN2.3	GTATATTGCAAATACCGTAG
RPN2	RPN2.4	TGTGAAAGGGCGATCCAGCG
SEL1L	SEL1L.1	ACAGCCTCAAGAGCCAAGAG
SEL1L	SEL1L.2	AGTGATATCTCGCTAACAGG
SEL1L	SEL1L.3	ATGAATGTACATCAGATGGG
SEL1L	SEL1L.4	GCAACCCAGTTGGACAGAGT
SND1	SND1.1	AGTATACCATTGAAAACCCA
SND1	SND1.2	CAGATATATCTGCAACACGG
SND1	SND1.3	CAGGTACGCTCTGAAAAGGC
SND1	SND1.4	TGCAAAGGATACCCCTGATG
SPCS1	SPCS1.1	ACCGAGACTTAAGGACCGTG
SPCS1	SPCS1.2	CTAGCTGAACAGATGTTTCA
SPCS1	SPCS1.3	GCTTCACCCCAGGATTACAA
SPCS1	SPCS1.4	TGGATTTATCTACGGGTACG
SSR3	SSR3.1	AGGACTTGGCCGAGAGATTG
SSR3	SSR3.2	CTCCAAACAGCAGTCTGAGG
SSR3	SSR3.3	TAATAGAAAGATGTCTCGGA
SSR3	SSR3.4	TACCAAATATGTGCTTACTA
STT3A	STT3A.1	ACAGACATTCCGAATGTCGA
STT3A	STT3A.2	GCTGCGCAGGTAATCCACAA
STT3A	STT3A.3	TACCTGGAAACATGAAGACG
STT3A	STT3A.4	TCATAGGTCTCGTCATGGGG
STT3B	STT3B.1	AAGAAAGACACCCAAGTCGT
STT3B	STT3B.2	CCAGGGTTGATGATAACCGC
STT3B	STT3B.3	TACAGCAAAAGAGTCTACAT
STT3B	STT3B.4	TCATCCACGAGTTCGACCCG
SYVN1	SYVN1.1	CCTCCAGAGTGAGAACCCCT
SYVN1	SYVN1.2	CTTGACTCACAAAGTCCACA
SYVN1	SYVN1.3	GTATGGAAAATGTGGTTGCA
SYVN1	SYVN1.4	TCAGGATGCTGTGATAGGCG
TRAM1	TRAM1.1	AAAGGTAAGCTCCAGCAATG
TRAM1	TRAM1.2	ACTTACGTCATCAGGTTATG
TRAM1	TRAM1.3	CAGGAAGACCATCGCCACAC
TRAM1	TRAM1.4	CGTAATTCAAGAGTATATGT
UBE2G2	UBE2G2.1	AAATGCAGACTCTCCCATCA
UBE2G2	UBE2G2.2	GACTTAACGGGTAATCAAGT
UBE2G2	UBE2G2.3	GTTGGGATGAAACATCTCAC
UBE2G2	UBE2G2.4	TTAACACTGAATCCTCCGGA
UBE2J1	UBE2J1.1	ATGGAGGAGTTTATCACGGG
UBE2J1	UBE2J1.2	GCTAATGGTCGATTTGAAGT
UBE2J1	UBE2J1.3	TAACACTTACTACTCCACGA
UBE2J1	UBE2J1.4	TTCTCTAGATTACACTCCTG
Non targeting 1	NT1	TCGCGCTTGGGTTATACGCT
Non targeting 2	NT2	CCGGGAGATTAACGTTAATT
Non targeting 3	NT3	AAAACATCGACCGAAAGCGT
Non targeting 4	NT4	ACGTCAACTGCTGGAGTGGG
