# Supplementary material for: Dissecting the host determinants of orthoflavivirus infection using QIC-seq
Source: PLoS Pathog. 2026 Jun 26;22(6):e1014279. doi: 10.1371/journal.ppat.1014279 (PMC13327515; doi:10.1371/journal.ppat.1014279)
Supplement: S2 Table — (XLSX) [file ppat.1014279.s002.xlsx]

## Sheet: Table of Contents
Tab name	Description
Unchallenged_DENV_counts_Huh	DENV counts in all cells used in data analysis belonging to an unchallenged Huh7.5.1 cell population. Cell barcode and CRISPR guide detected are included.
DENV_rep1_counts_Huh7.5.1	DENV counts in all cells used in data analysis belonging to the first DENV-challenged biological replicate in Huh7.5.1 cells. Cell barcode and CRISPR guide detected are included.
DENV_rep2_counts_Huh7.5.1	DENV counts in all cells used in data analysis belonging to the second DENV-challenged biological replicate in Huh7.5.1 cells. Cell barcode and CRISPR guide detected are included.
DENV_rep3_counts_Huh7.5.1	DENV counts in all cells used in data analysis belonging to the third DENV-challenged biological replicate in Huh7.5.1 cells. Cell barcode and CRISPR guide detected are included.
DENV_rep4_counts_Huh7.5.1	DENV counts in all cells used in data analysis belonging to the fourth DENV-challenged biological replicate in Huh7.5.1 cells. Cell barcode and CRISPR guide detected are included.
combined_DENV_counts_Huh7.5.1	DENV counts in all cells used in data analysis belonging to all DENV-challenged biological replicates in Huh7.5.1 cells. Cell barcode and CRISPR guide detected are included.
LGTV_counts_Huh7.5.1	LGTV counts in all cells used in data analysis belonging to an LGTV-challenged Huh7.5.1 cell population. Cell barcode and CRISPR guide detected are included.
WNV_counts_Huh7.5.1	WNV counts in all cells used in data analysis belonging to an WNV-challenged Huh7.5.1 cell population. Cell barcode and CRISPR guide detected are included.
YFV_counts_Huh7.5.1	YFV counts in all cells used in data analysis belonging to an YFV-challenged Huh7.5.1 cell population. Cell barcode and CRISPR guide detected are included.

## Sheet: Unchallenged_DENV_counts_Huh
cell_barcode	CRISPR guide detected	DENV counts
AAACCTGAGCTAACTC-1	DERL2	0
AAAGATGAGGGATGGG-1	DERL2	0
AAAGCAAGTGGCTCCA-1	DERL2	0
AAATGCCAGTCCCACG-1	DERL2	0
AACACGTCAGCTGTTA-1	DERL2	0
AACACGTTCTGAGTGT-1	DERL2	0
AACCATGTCCTTCAAT-1	DERL2	0
AACTGGTAGCCAGTAG-1	DERL2	0
AAGCCGCGTAATCGTC-1	DERL2	0
ACACTGAGTGTTCTTT-1	DERL2	0
ACATACGTCACGGTTA-1	DERL2	0
ACCCACTAGGCTCATT-1	DERL2	0
ACCTTTAGTCCCTTGT-1	DERL2	0
ACGATACAGCTAACTC-1	DERL2	0
ACGATACAGGGCATGT-1	DERL2	0
ACGATACCAATGGAGC-1	DERL2	0
ACGATGTCAAGCCTAT-1	DERL2	0
ACGGCCACATTCCTCG-1	DERL2	0
ACGGGCTAGCTGAAAT-1	DERL2	0
ACGGGCTCACAGGCCT-1	DERL2	0
ACGGGTCAGCCCAGCT-1	DERL2	0
AGAATAGGTGTAATGA-1	DERL2	0
AGAGCTTTCTTAGAGC-1	DERL2	0
AGAGTGGCAAAGCAAT-1	DERL2	0
AGATCTGCAATCGAAA-1	DERL2	0
AGCAGCCTCTGAAAGA-1	DERL2	0
AGCATACGTACGACCC-1	DERL2	0
AGCTCCTCACCAGGTC-1	DERL2	0
AGCTCCTGTATAATGG-1	DERL2	0
AGCTCCTGTTCGAATC-1	DERL2	0
AGCTTGAAGATATACG-1	DERL2	0
AGGGATGAGGCCGAAT-1	DERL2	0
AGGGTGATCGCTTGTC-1	DERL2	0
AGGTCCGAGGTTACCT-1	DERL2	0
AGTGAGGCAATGAAAC-1	DERL2	0
ATCATCTGTGCCTGTG-1	DERL2	0
ATCCGAATCACCTTAT-1	DERL2	0
ATGGGAGGTCGCTTCT-1	DERL2	0
ATTACTCAGGTACTCT-1	DERL2	0
ATTCTACAGAGACTAT-1	DERL2	0
ATTGGTGTCGCTGATA-1	DERL2	0
CAACCTCCAGTCGATT-1	DERL2	0
CAAGAAAAGCTCCTCT-1	DERL2	0
CAAGTTGAGAGTAAGG-1	DERL2	0
CAAGTTGCAAGCGAGT-1	DERL2	0
CACAGTAAGATGTAAC-1	DERL2	0
CACATAGTCGCCTGTT-1	DERL2	0
CACATTTGTCGAGATG-1	DERL2	0
CAGAATCAGGTCGGAT-1	DERL2	0
CAGCAGCAGAAACCGC-1	DERL2	0
CAGCAGCGTCCAAGTT-1	DERL2	0
CAGCTGGGTAGCCTCG-1	DERL2	0
CAGTCCTCACGGTAGA-1	DERL2	0
CATCGAAAGGATGCGT-1	DERL2	0
CATTATCAGTCAAGCG-1	DERL2	0
CCACCTAGTAGCTTGT-1	DERL2	0
CCACGGAAGCGTTTAC-1	DERL2	0
CCACTACTCACCCGAG-1	DERL2	0
CCATGTCGTTAGATGA-1	DERL2	0
CCATTCGGTTTAGGAA-1	DERL2	0
CCCAATCTCGGTCCGA-1	DERL2	0
CCCATACGTCCAGTAT-1	DERL2	0
CCGGTAGCAGTTCATG-1	DERL2	0
CCGTACTAGGAGCGAG-1	DERL2	0
CCGTTCACAGATGGCA-1	DERL2	0
CCGTTCAGTTAAGATG-1	DERL2	0
CCTAAAGAGCAGCGTA-1	DERL2	0
CCTAAAGCACATCCAA-1	DERL2	0
CCTCAGTAGAAGGACA-1	DERL2	0
CCTCTGACACGAGGTA-1	DERL2	0
CCTCTGAGTAGAAAGG-1	DERL2	0
CCTTCGACACATCTTT-1	DERL2	0
CCTTCGAGTCTAACGT-1	DERL2	0
CGACTTCTCACAGGCC-1	DERL2	0
CGAGAAGGTCCAGTGC-1	DERL2	0
CGAGAAGGTCTTGTCC-1	DERL2	0
CGAGCACTCTCGTTTA-1	DERL2	0
CGAGCCAGTCCGAGTC-1	DERL2	0
CGATCGGCACTTCTGC-1	DERL2	0
CGCGTTTTCCTACAGA-1	DERL2	0
CGCTGGACAGGATTGG-1	DERL2	0
CGCTTCATCAACGCTA-1	DERL2	0
CGGACACCAGTATCTG-1	DERL2	0
CGGACACGTTAGTGGG-1	DERL2	0
CGGACGTAGTCTCCTC-1	DERL2	0
CGGACGTCACCGGAAA-1	DERL2	0
CGGACTGAGTGGAGAA-1	DERL2	0
CGGAGCTGTTCATGGT-1	DERL2	0
CGGAGCTGTTTCCACC-1	DERL2	0
CGGAGTCTCTAACTGG-1	DERL2	0
CGGCTAGTCCTCAACC-1	DERL2	0
CGTAGGCTCAACGCTA-1	DERL2	0
CGTCACTGTGCAGTAG-1	DERL2	0
CGTGAGCTCTGATTCT-1	DERL2	0
CGTGTCTGTTCATGGT-1	DERL2	0
CGTTCTGGTTTGACAC-1	DERL2	0
CTAAGACAGTCCTCCT-1	DERL2	0
CTAAGACGTAGGCTGA-1	DERL2	0
CTAATGGAGAATGTGT-1	DERL2	0
CTACGTCTCAAAGACA-1	DERL2	0
CTCAGAACAGACGCAA-1	DERL2	0
CTCAGAAGTCTAGAGG-1	DERL2	0
CTCAGAATCGCCCTTA-1	DERL2	0
CTCCTAGAGAGTCTGG-1	DERL2	0
CTCGGGATCAAACGGG-1	DERL2	0
CTCGTCATCTGGTGTA-1	DERL2	0
CTCTAATGTGCAGTAG-1	DERL2	0
CTCTACGTCTCAAACG-1	DERL2	0
CTGAAGTCAACACCTA-1	DERL2	0
CTGATAGAGACTGGGT-1	DERL2	0
CTGCGGAGTAGGGACT-1	DERL2	0
CTGCGGAGTCGTCTTC-1	DERL2	0
CTGCGGATCCTTTCGG-1	DERL2	0
CTGCTGTAGCCACGTC-1	DERL2	0
CTGGTCTGTAGCGTAG-1	DERL2	0
CTTACCGGTTAAAGTG-1	DERL2	0
CTTCTCTGTGGTCTCG-1	DERL2	0
CTTGGCTAGCGATAGC-1	DERL2	0
GAAACTCAGGTTACCT-1	DERL2	0
GAAATGAAGCCACGTC-1	DERL2	0
GAACATCGTCAGCTAT-1	DERL2	0
GAACATCTCAGGCGAA-1	DERL2	0
GAACGGACAAGCCCAC-1	DERL2	0
GACACGCCAGCTGTTA-1	DERL2	0
GACCTGGGTTCAGGCC-1	DERL2	0
GACGGCTCAGATTGCT-1	DERL2	0
GACGGCTTCTTTAGTC-1	DERL2	0
GACGTGCGTCGAGATG-1	DERL2	0
GACTACACAATGGTCT-1	DERL2	0
GAGGTGAAGTATGACA-1	DERL2	0
GATCGATGTCGAACAG-1	DERL2	0
GATCGTAGTCGAGATG-1	DERL2	0
GATCTAGGTTCAGGCC-1	DERL2	0
GATGAGGTCTTTACGT-1	DERL2	0
GATGCTATCTCTAAGG-1	DERL2	0
GATTCAGGTCGGATCC-1	DERL2	0
GCAAACTGTCGGCACT-1	DERL2	0
GCACATAAGCGATGAC-1	DERL2	0
GCAGCCATCTCATTCA-1	DERL2	0
GCATGATTCGCTTGTC-1	DERL2	0
GCATGTATCTCCAACC-1	DERL2	0
GCGCAGTAGAATAGGG-1	DERL2	0
GCGCCAAGTTTGTTGG-1	DERL2	0
GCGCGATAGATCCGAG-1	DERL2	0
GCTCCTAAGGACGAAA-1	DERL2	0
GCTCCTACAATTGCTG-1	DERL2	0
GCTGCAGAGAGATGAG-1	DERL2	0
GCTGCTTAGATGGGTC-1	DERL2	0
GCTGGGTCAGATCCAT-1	DERL2	0
GGAGCAAGTACCGGCT-1	DERL2	0
GGAGCAAGTGCTAGCC-1	DERL2	0
GGATGTTGTGCTGTAT-1	DERL2	0
GGATTACCACAGACTT-1	DERL2	0
GGATTACCACTTCTGC-1	DERL2	0
GGCCGATCATGAGCGA-1	DERL2	0
GGCTCGACATACGCCG-1	DERL2	0
GGCTGGTCAAACTGCT-1	DERL2	0
GGGAATGAGTGTCCCG-1	DERL2	0
GGGAGATAGCCGGTAA-1	DERL2	0
GGGTCTGGTCCAGTAT-1	DERL2	0
GGTGAAGGTTACGACT-1	DERL2	0
GGTGAAGTCACAGGCC-1	DERL2	0
GGTGCGTTCAGTTGAC-1	DERL2	0
GTAACGTAGTGGGTTG-1	DERL2	0
GTAGGCCGTGTGCGTC-1	DERL2	0
GTAGGCCGTTGTACAC-1	DERL2	0
GTAGGCCTCGCCCTTA-1	DERL2	0
GTCGTAAGTAGCAAAT-1	DERL2	0
GTGCGGTAGGTTCCTA-1	DERL2	0
GTGGGTCAGGATGCGT-1	DERL2	0
GTTTCTACACGGTAAG-1	DERL2	0
TAAACCGGTTACGGAG-1	DERL2	0
TAAGTGCGTCTGATCA-1	DERL2	0
TACCTATAGCTAAACA-1	DERL2	0
TACGGGCAGCCCGAAA-1	DERL2	0
TACGGTAAGGAGCGTT-1	DERL2	0
TACTCATCAGCGTTCG-1	DERL2	0
TAGACCATCCGAAGAG-1	DERL2	0
TAGGCATGTTAAGACA-1	DERL2	0
TAGTGGTCATTAGGCT-1	DERL2	0
TCAGGTAAGGTGACCA-1	DERL2	0
TCCACACAGCAGCCTC-1	DERL2	0
TCCACACCATCACCCT-1	DERL2	0
TCCACACGTTTCCACC-1	DERL2	0
TCGAGGCTCCGAAGAG-1	DERL2	0
TCGCGTTTCGTGGTCG-1	DERL2	0
TCGTACCTCAGCTCTC-1	DERL2	0
TCTATTGTCGTAGGAG-1	DERL2	0
TCTCTAACATCTACGA-1	DERL2	0
TCTGGAATCAGCGACC-1	DERL2	0
TCTTTCCCACTTACGA-1	DERL2	0
TGACAACCAGACGCAA-1	DERL2	0
TGACGGCGTGCAGACA-1	DERL2	0
TGACTAGAGCTACCGC-1	DERL2	0
TGACTAGTCTCGAGTA-1	DERL2	0
TGACTTTAGAGTACAT-1	DERL2	0
TGACTTTTCTAACTTC-1	DERL2	0
TGAGCATAGCTAGGCA-1	DERL2	0
TGAGCCGGTTCGGCAC-1	DERL2	0
TGATTTCGTCCGTGAC-1	DERL2	0
TGCCCATTCGAATCCA-1	DERL2	0
TGCGTGGTCTCCGGTT-1	DERL2	0
TGGCCAGCATCGGACC-1	DERL2	0
TGGTTAGTCTAACTGG-1	DERL2	0
TGGTTAGTCTATCCCG-1	DERL2	0
TGGTTCCTCTTGAGAC-1	DERL2	0
TGTGTTTGTAGCCTCG-1	DERL2	0
TGTTCCGAGTGTTAGA-1	DERL2	0
TTAACTCAGCGTCTAT-1	DERL2	0
TTAGGACTCACGCATA-1	DERL2	0
TTCCCAGAGACGACGT-1	DERL2	0
TTCGGTCAGATGTGTA-1	DERL2	0
TTCTCAACAAAGGTGC-1	DERL2	0
TTCTCAAGTGATGTGG-1	DERL2	0
TTCTTAGGTCCTCCAT-1	DERL2	0
TTCTTAGTCTGGCGAC-1	DERL2	0
TTGACTTGTCTGATCA-1	DERL2	0
TTGCCGTAGTGTACCT-1	DERL2	0
TTGCCGTTCCGAGCCA-1	DERL2	0
TTGCGTCGTTATTCTC-1	DERL2	0
TTGGCAACAAGAGGCT-1	DERL2	0
TTGTAGGCATTCGACA-1	DERL2	0
TTTGCGCAGTTAAGTG-1	DERL2	0
TTTGGTTCAATTGCTG-1	DERL2	0
TTTGTCATCAGTTGAC-1	DERL2	0
AAACCTGCACTAGTAC-1	EMC6	0
AAACGGGGTGTGAAAT-1	EMC6	0
AAAGTAGTCCTATTCA-1	EMC6	0
AACACGTCAGCTGCAC-1	EMC6	0
AACCGCGGTGCGAAAC-1	EMC6	0
AACCGCGTCCGTCATC-1	EMC6	0
AACCGCGTCCTCTAGC-1	EMC6	0
AACTCTTAGATCCGAG-1	EMC6	0
AACTGGTAGACTCGGA-1	EMC6	0
AAGTCTGCATCTGGTA-1	EMC6	0
AAGTCTGGTGCGAAAC-1	EMC6	0
ACACTGAGTTCCGGCA-1	EMC6	0
ACATCAGAGTGTTTGC-1	EMC6	0
ACATGGTTCCTAGAAC-1	EMC6	0
ACGATACGTGGACGAT-1	EMC6	0
ACGATGTAGTTAACGA-1	EMC6	0
ACGCCAGGTCCCTTGT-1	EMC6	0
ACGCCGATCCGCAAGC-1	EMC6	0
ACGGAGAAGTGTGAAT-1	EMC6	0
ACGGCCAGTTCGAATC-1	EMC6	0
ACGGGCTTCCTGCCAT-1	EMC6	0
ACGGGTCAGTTCGCAT-1	EMC6	0
ACTATCTCAGGACGTA-1	EMC6	0
ACTGAACGTAGCGTGA-1	EMC6	0
ACTGAGTTCGTTTGCC-1	EMC6	0
ACTGATGGTGTTGGGA-1	EMC6	0
ACTGATGTCGTAGGTT-1	EMC6	0
ACTGCTCTCACAACGT-1	EMC6	0
AGACGTTCACGGATAG-1	EMC6	0
AGACGTTTCGGTCCGA-1	EMC6	0
AGAGCGACATATACCG-1	EMC6	0
AGCAGCCTCACCGGGT-1	EMC6	0
AGCATACTCTGTCTAT-1	EMC6	0
AGCCTAAAGATGCCAG-1	EMC6	0
AGCGGTCCACTTAAGC-1	EMC6	0
AGCGTATCACCGAAAG-1	EMC6	0
AGGCCACCACGAAATA-1	EMC6	0
AGGCCGTTCCTAGGGC-1	EMC6	0
AGGGATGTCCACGACG-1	EMC6	0
AGTGTCAAGTCTCGGC-1	EMC6	0
AGTGTCACAGCTTAAC-1	EMC6	0
AGTTGGTTCTCTGTCG-1	EMC6	0
ATCATGGCAGTGAGTG-1	EMC6	0
ATCCACCGTTGTGGAG-1	EMC6	0
ATCTACTTCCTGTACC-1	EMC6	0
ATGCGATAGCGTTGCC-1	EMC6	0
ATGGGAGTCCGCATAA-1	EMC6	0
ATTATCCGTCCGCTGA-1	EMC6	0
ATTCTACCAAGTACCT-1	EMC6	0
ATTGGACTCGTAGGAG-1	EMC6	0
CAACCAACATAGAAAC-1	EMC6	0
CAACTAGCACCTCGTT-1	EMC6	0
CAAGAAACAGTAAGCG-1	EMC6	0
CACAAACTCTACCAGA-1	EMC6	0
CACAGGCAGGTCATCT-1	EMC6	0
CACAGGCAGTGAAGAG-1	EMC6	0
CACAGGCCATCCCATC-1	EMC6	0
CACAGTAAGCGTCAAG-1	EMC6	0
CACCACTAGAGGTACC-1	EMC6	0
CACCTTGAGAGTGAGA-1	EMC6	0
CACTCCATCGTCTGCT-1	EMC6	0
CAGAGAGGTCGCATCG-1	EMC6	0
CAGCCGAAGGATGGAA-1	EMC6	0
CAGCCGAAGGCCCGTT-1	EMC6	0
CAGCGACAGTGGGATC-1	EMC6	0
CAGTCCTAGCCCGAAA-1	EMC6	0
CATATTCGTGAAATCA-1	EMC6	0
CATCAAGTCCGTCATC-1	EMC6	0
CATCAGACAGCCAGAA-1	EMC6	0
CATCGAACACGGACAA-1	EMC6	0
CATGGCGAGAGGTTAT-1	EMC6	0
CATTATCAGATAGGAG-1	EMC6	0
CATTATCGTTGGACCC-1	EMC6	0
CCACCTAAGGGTGTGT-1	EMC6	0
CCACCTACACATCTTT-1	EMC6	0
CCAGCGATCTTGTACT-1	EMC6	0
CCATGTCTCCAAAGTC-1	EMC6	0
CCGGGATGTATCGCAT-1	EMC6	0
CCGGGATGTGAGGGTT-1	EMC6	0
CCTACCAGTAAACGCG-1	EMC6	0
CCTAGCTCATCTACGA-1	EMC6	0
CCTCTGAGTGTTCTTT-1	EMC6	0
CCTTACGTCAAACGGG-1	EMC6	0
CCTTCCCCACGGATAG-1	EMC6	0
CGAACATGTCGACTGC-1	EMC6	0
CGACCTTCAGCTGTTA-1	EMC6	0
CGACTTCGTAGAAAGG-1	EMC6	0
CGACTTCGTTCGTCTC-1	EMC6	0
CGAGAAGGTGATGTCT-1	EMC6	0
CGAGCACGTTTGTTTC-1	EMC6	0
CGATGGCAGTAGATGT-1	EMC6	0
CGCCAAGAGCTCCTCT-1	EMC6	0
CGCGGTAGTGTTGAGG-1	EMC6	0
CGCGTTTCATCACGTA-1	EMC6	0
CGCGTTTTCGAACTGT-1	EMC6	0
CGGACACAGAACAACT-1	EMC6	0
CGGAGTCTCGCCTGTT-1	EMC6	0
CGTAGGCGTTACGACT-1	EMC6	0
CGTCTACGTCTAGTCA-1	EMC6	0
CGTTGGGCACAACTGT-1	EMC6	0
CTAACTTCAGTTCCCT-1	EMC6	0
CTAGAGTCATTGAGCT-1	EMC6	0
CTAGCCTTCAGTCCCT-1	EMC6	0
CTCCTAGTCGCTTAGA-1	EMC6	0
CTCGAGGTCGTCCGTT-1	EMC6	0
CTCGTACAGTGCAAGC-1	EMC6	0
CTGAAACCATTAGGCT-1	EMC6	0
CTGGTCTGTTTGTGTG-1	EMC6	0
CTTAGGAGTCTCTCTG-1	EMC6	0
GAACATCAGATGCCAG-1	EMC6	0
GAACATCGTGAGCGAT-1	EMC6	0
GACGTGCAGATGTAAC-1	EMC6	0
GACGTTAGTTCAGACT-1	EMC6	0
GACTAACTCCTAGGGC-1	EMC6	0
GAGCAGAAGACGACGT-1	EMC6	0
GAGGTGATCCCTAATT-1	EMC6	0
GATCGCGAGAAGATTC-1	EMC6	0
GATTCAGCAGACGCCT-1	EMC6	0
GATTCAGGTCTAAAGA-1	EMC6	0
GCAAACTCACCTCGGA-1	EMC6	0
GCATACAAGAAACGAG-1	EMC6	0
GCATGATAGACAAAGG-1	EMC6	0
GCATGCGGTTCGTGAT-1	EMC6	0
GCCAAATCACAACTGT-1	EMC6	0
GCCTCTAGTATAAACG-1	EMC6	0
GCCTCTATCCTAGGGC-1	EMC6	0
GCGCAACGTTCCAACA-1	EMC6	0
GCGCAGTGTTAAGATG-1	EMC6	0
GCGCAGTTCGCTGATA-1	EMC6	0
GCTCCTAAGGCATTGG-1	EMC6	0
GCTCCTAGTCCCTTGT-1	EMC6	0
GCTCCTATCGCGGATC-1	EMC6	0
GCTGCAGCATCTGGTA-1	EMC6	0
GCTGCGATCCTCCTAG-1	EMC6	0
GCTGGGTGTTGGACCC-1	EMC6	0
GCTTCCACAGCGATCC-1	EMC6	0
GCTTGAAGTTGCGCAC-1	EMC6	0
GGAATAAGTGATAAAC-1	EMC6	0
GGACAAGTCACTATTC-1	EMC6	0
GGACGTCCACATTCGA-1	EMC6	0
GGCAATTAGAGTGACC-1	EMC6	0
GGCCGATCAAATCCGT-1	EMC6	0
GGCCGATTCATGCTCC-1	EMC6	0
GGCGACTAGAGGTTAT-1	EMC6	0
GGGAATGAGTTAACGA-1	EMC6	0
GGGACCTGTAGCCTCG-1	EMC6	0
GGGATGAAGCTCTCGG-1	EMC6	0
GGGCATCAGGTAAACT-1	EMC6	0
GGTATTGCAGGTTTCA-1	EMC6	0
GGTGTTATCACCAGGC-1	EMC6	0
GGTGTTATCTCTTATG-1	EMC6	0
GTAACGTAGGTGCACA-1	EMC6	0
GTAACGTCAGTACACT-1	EMC6	0
GTACTTTTCAGAGCTT-1	EMC6	0
GTAGGCCAGCCAACAG-1	EMC6	0
GTCAAGTTCGCGGATC-1	EMC6	0
GTCACGGTCTGTCTCG-1	EMC6	0
GTCATTTCATGCGCAC-1	EMC6	0
GTCTTCGAGGAGTACC-1	EMC6	0
GTGCAGCCAGCTTAAC-1	EMC6	0
GTGCGGTGTACCGAGA-1	EMC6	0
GTGCGGTTCTCAAGTG-1	EMC6	0
GTGCTTCTCGACAGCC-1	EMC6	0
GTGCTTCTCTGTCCGT-1	EMC6	0
GTTAAGCAGCATCATC-1	EMC6	0
GTTACAGCAGGGTATG-1	EMC6	0
GTTCATTCAAGCTGTT-1	EMC6	0
GTTCATTGTACCTACA-1	EMC6	0
GTTCGGGCATGAACCT-1	EMC6	0
GTTTCTAAGACGACGT-1	EMC6	0
TAAGAGAGTTCCTCCA-1	EMC6	0
TAAGCGTGTCAAGCGA-1	EMC6	0
TAAGTGCGTCTGCGGT-1	EMC6	0
TAAGTGCTCCAAACAC-1	EMC6	0
TACCTATTCTGTGCAA-1	EMC6	0
TACCTTAGTAAATGAC-1	EMC6	0
TACGGTACAGTTTACG-1	EMC6	0
TAGTGGTCAATGAATG-1	EMC6	0
TATGCCCCATCGTCGG-1	EMC6	0
TCAGATGAGATCGGGT-1	EMC6	0
TCAGCAACACCATCCT-1	EMC6	0
TCAGGATAGTACGTTC-1	EMC6	0
TCATTACCATGACATC-1	EMC6	0
TCATTTGGTTCAACCA-1	EMC6	0
TCCACACCACAAGTAA-1	EMC6	0
TCGGGACAGACGCAAC-1	EMC6	0
TCTTTCCCAGTGACAG-1	EMC6	0
TGAGCCGAGGGTCGAT-1	EMC6	0
TGAGGGATCAGGCCCA-1	EMC6	0
TGCTGCTGTCACTTCC-1	EMC6	0
TGGCGCACACACAGAG-1	EMC6	0
TGGCGCAGTGAGCGAT-1	EMC6	0
TGGGAAGTCGAATGGG-1	EMC6	0
TGGTTAGAGATTACCC-1	EMC6	0
TGGTTAGCAAGCCTAT-1	EMC6	0
TGTGGTATCAGTGTTG-1	EMC6	0
TGTTCCGAGCTAACAA-1	EMC6	0
TTCGAAGTCGTTTGCC-1	EMC6	0
TTCGGTCGTCAAAGCG-1	EMC6	0
TTCTCAAGTAGCCTAT-1	EMC6	0
TTCTCCTTCGTCCGTT-1	EMC6	0
TTGGCAAAGCGTTTAC-1	EMC6	0
TTTATGCCACCATGTA-1	EMC6	0
AAACCTGCAGCTTAAC-1	HDLBP	0
AAACCTGGTAAGAGGA-1	HDLBP	0
AAACCTGTCATCGCTC-1	HDLBP	0
AAACGGGCAACTTGAC-1	HDLBP	0
AAAGATGTCATATCGG-1	HDLBP	0
AAAGCAATCCGCAAGC-1	HDLBP	0
AACCATGAGCTAAACA-1	HDLBP	0
AACCATGGTTCCACAA-1	HDLBP	0
AACCGCGCAAGCTGGA-1	HDLBP	0
AAGGCAGCACTTCGAA-1	HDLBP	0
AAGGTTCCATTGGTAC-1	HDLBP	0
AAGTCTGCAAGCCGCT-1	HDLBP	0
AATCGGTTCTTGGGTA-1	HDLBP	0
ACACCGGCACCTCGGA-1	HDLBP	0
ACATACGGTTACAGAA-1	HDLBP	0
ACCAGTACACTTACGA-1	HDLBP	0
ACCAGTATCCATGCTC-1	HDLBP	0
ACCTTTACAATGCCAT-1	HDLBP	0
ACCTTTAGTCATATGC-1	HDLBP	0
ACCTTTAGTGCCTGTG-1	HDLBP	0
ACGCAGCAGGGTTTCT-1	HDLBP	0
ACGCAGCTCGGCGCTA-1	HDLBP	0
ACGTCAACAGACGCAA-1	HDLBP	0
ACTGAGTAGTCTCAAC-1	HDLBP	0
ACTGCTCCAGATTGCT-1	HDLBP	0
ACTGCTCTCACCAGGC-1	HDLBP	0
ACTGTCCCACGGCGTT-1	HDLBP	0
ACTTACTAGTTACGGG-1	HDLBP	0
AGACGTTTCAACGCTA-1	HDLBP	0
AGAGTGGGTGAGGGAG-1	HDLBP	0
AGATTGCCAGGTCTCG-1	HDLBP	0
AGATTGCTCCTACAGA-1	HDLBP	0
AGATTGCTCGAATCCA-1	HDLBP	0
AGCGTCGCAAGGACTG-1	HDLBP	0
AGCGTCGGTCAGTGGA-1	HDLBP	0
AGCTTGACATTACGAC-1	HDLBP	0
AGGCCACAGTAAGTAC-1	HDLBP	0
AGGGTGAAGGATGTAT-1	HDLBP	0
AGGTCATGTAGGAGTC-1	HDLBP	0
AGGTCATGTGGCAAAC-1	HDLBP	0
AGGTCCGCATGCATGT-1	HDLBP	0
AGTGTCAAGACAGACC-1	HDLBP	0
AGTGTCAAGCTCCCAG-1	HDLBP	0
AGTGTCACAGTCGTGC-1	HDLBP	0
AGTTGGTCAGGATTGG-1	HDLBP	0
AGTTGGTTCCAAACAC-1	HDLBP	0
ATAGACCGTAAAGTCA-1	HDLBP	0
ATCATCTGTATTAGCC-1	HDLBP	0
ATCCACCAGAGGTTGC-1	HDLBP	0
ATGCGATAGGCTACGA-1	HDLBP	0
ATGGGAGTCTCTAAGG-1	HDLBP	0
ATGTGTGTCATGTCCC-1	HDLBP	0
ATTACTCGTAAGAGAG-1	HDLBP	0
ATTATCCAGTCCTCCT-1	HDLBP	0
ATTGGTGCAGATCTGT-1	HDLBP	0
ATTGGTGGTCTAGAGG-1	HDLBP	0
ATTTCTGGTTCTGTTT-1	HDLBP	0
CAACCAAAGGGTCTCC-1	HDLBP	0
CAAGATCCACGTCTCT-1	HDLBP	0
CACACAACACCAGATT-1	HDLBP	0
CACACTCCAATACGCT-1	HDLBP	0
CACAGGCTCTGCGACG-1	HDLBP	0
CACCACTGTTAGTGGG-1	HDLBP	0
CACCAGGAGATGAGAG-1	HDLBP	0
CAGAATCCATCTGGTA-1	HDLBP	0
CAGAGAGGTGGTCCGT-1	HDLBP	0
CAGCCGAGTTCAGGCC-1	HDLBP	0
CAGCCGAGTTCTGAAC-1	HDLBP	0
CAGTCCTAGGTGCTTT-1	HDLBP	0
CATCCACCATACCATG-1	HDLBP	0
CATCCACGTTCTGAAC-1	HDLBP	0
CATCGAATCCCAAGAT-1	HDLBP	0
CATGACATCAATCTCT-1	HDLBP	0
CCAATCCGTTTGTTGG-1	HDLBP	0
CCACCTAGTCCAGTGC-1	HDLBP	0
CCACGGATCCAAGCCG-1	HDLBP	0
CCACTACTCCTCATTA-1	HDLBP	0
CCAGCGATCGCGCCAA-1	HDLBP	0
CCATGTCAGTTAGGTA-1	HDLBP	0
CCCAATCCATAGGATA-1	HDLBP	0
CCCTCCTCACAGATTC-1	HDLBP	0
CCCTCCTGTTCCCTTG-1	HDLBP	0
CCGGGATCATCTCCCA-1	HDLBP	0
CCGGTAGGTATCGCAT-1	HDLBP	0
CCGTACTAGGCCGAAT-1	HDLBP	0
CCGTGGACAGGAATCG-1	HDLBP	0
CCGTGGAGTGGGTATG-1	HDLBP	0
CCTATTATCACAGGCC-1	HDLBP	0
CCTTCCCGTCCGCTGA-1	HDLBP	0
CCTTCGAAGCGTGAGT-1	HDLBP	0
CCTTTCTGTGTTGAGG-1	HDLBP	0
CGAACATAGAGCTGCA-1	HDLBP	0
CGAACATGTGGCGAAT-1	HDLBP	0
CGACCTTAGCGTTCCG-1	HDLBP	0
CGAGCCACAACTGGCC-1	HDLBP	0
CGATGGCGTGCGAAAC-1	HDLBP	0
CGCCAAGAGATGCCTT-1	HDLBP	0
CGCGGTACAAGTAGTA-1	HDLBP	0
CGGACACGTCCAACTA-1	HDLBP	0
CGGACGTGTCCGAATT-1	HDLBP	0
CGGCTAGAGCCAGGAT-1	HDLBP	0
CGGTTAACATGGATGG-1	HDLBP	0
CGTCACTGTTCCATGA-1	HDLBP	0
CGTCAGGGTACCATCA-1	HDLBP	0
CGTCCATAGAAGGTTT-1	HDLBP	0
CGTGAGCTCGGCTACG-1	HDLBP	0
CGTGTAAAGAACAACT-1	HDLBP	0
CGTTAGAAGACAAAGG-1	HDLBP	0
CTAACTTTCTGCTGTC-1	HDLBP	0
CTAAGACTCACTCTTA-1	HDLBP	0
CTACATTAGCGATATA-1	HDLBP	0
CTACCCATCACCGGGT-1	HDLBP	0
CTAGCCTAGGGCTTGA-1	HDLBP	0
CTCATTATCCTAAGTG-1	HDLBP	0
CTCCTAGGTTAAGATG-1	HDLBP	0
CTCGAAAAGTAGGTGC-1	HDLBP	0
CTCGAAATCTATCCCG-1	HDLBP	0
CTCGGAGTCTTTAGGG-1	HDLBP	0
CTCGGGACACTCTGTC-1	HDLBP	0
CTCGTCAAGTACGCGA-1	HDLBP	0
CTCGTCAGTCCAGTAT-1	HDLBP	0
CTCTACGAGTGTCCAT-1	HDLBP	0
CTCTGGTGTATTCGTG-1	HDLBP	0
CTCTGGTTCCTGCCAT-1	HDLBP	0
CTGATCCAGGGCACTA-1	HDLBP	0
CTGCTGTTCGCAGGCT-1	HDLBP	0
CTGGTCTTCACCATAG-1	HDLBP	0
CTGTGCTCAAGAAGAG-1	HDLBP	0
CTTAACTGTTATCCGA-1	HDLBP	0
CTTAGGACAAGTTAAG-1	HDLBP	0
CTTGGCTTCCCATTAT-1	HDLBP	0
GAAACTCGTCGTCTTC-1	HDLBP	0
GAAATGAGTGAGCGAT-1	HDLBP	0
GAACCTAGTTGCGCAC-1	HDLBP	0
GAACGGACACACAGAG-1	HDLBP	0
GAACGGAGTTGAGGTG-1	HDLBP	0
GAATGAACACCTCGTT-1	HDLBP	0
GAATGAAGTCTAGGTT-1	HDLBP	0
GAATGAATCATTGCGA-1	HDLBP	0
GACAGAGCACTTCGAA-1	HDLBP	0
GACGTTAAGGCTACGA-1	HDLBP	0
GAGGTGATCATCGCTC-1	HDLBP	0
GATCGATAGCTGGAAC-1	HDLBP	0
GATCGCGCATGGATGG-1	HDLBP	0
GATCGTAAGTTGTCGT-1	HDLBP	0
GATCTAGAGCTCCTTC-1	HDLBP	0
GATGAAATCTTGTTTG-1	HDLBP	0
GCAAACTAGTCACGCC-1	HDLBP	0
GCCAAATAGCCAGTTT-1	HDLBP	0
GCCAAATCACACCGCA-1	HDLBP	0
GCGACCATCTGATACG-1	HDLBP	0
GCGGGTTAGCTTCGCG-1	HDLBP	0
GCTCCTAAGGAGCGAG-1	HDLBP	0
GCTTCCAGTGCAGGTA-1	HDLBP	0
GCTTCCATCCCAGGTG-1	HDLBP	0
GGAACTTAGCAAATCA-1	HDLBP	0
GGACAGACAGCGTCCA-1	HDLBP	0
GGATTACCATTGTGCA-1	HDLBP	0
GGCAATTCACTTAACG-1	HDLBP	0
GGCCGATAGATCCGAG-1	HDLBP	0
GGCCGATAGTTTCCTT-1	HDLBP	0
GGCTGGTAGGACAGAA-1	HDLBP	0
GGGAATGGTCTGCAAT-1	HDLBP	0
GGGACCTTCCATGAGT-1	HDLBP	0
GGTGAAGGTCTACCTC-1	HDLBP	0
GGTGCGTCAACGCACC-1	HDLBP	0
GGTGCGTTCTGATACG-1	HDLBP	0
GTACGTACAAGGTGTG-1	HDLBP	0
GTAGGCCGTGATGCCC-1	HDLBP	0
GTAGTCAAGAGCAATT-1	HDLBP	0
GTCAAGTGTGGTCTCG-1	HDLBP	0
GTCATTTCATGGGAAC-1	HDLBP	0
GTCGTAAGTGGCGAAT-1	HDLBP	0
GTGCAGCAGAGCTTCT-1	HDLBP	0
GTGCTTCAGTGGTCCC-1	HDLBP	0
GTTCATTTCCGGCACA-1	HDLBP	0
TAAACCGAGTGTCTCA-1	HDLBP	0
TAAGCGTGTGTCTGAT-1	HDLBP	0
TACCTTATCAGCTGGC-1	HDLBP	0
TACGGATAGAGGGCTT-1	HDLBP	0
TACTCATAGGCGATAC-1	HDLBP	0
TAGCCGGAGGTACTCT-1	HDLBP	0
TAGTTGGTCGAGGTAG-1	HDLBP	0
TATCAGGGTCAAAGAT-1	HDLBP	0
TATCTCAAGAGTAATC-1	HDLBP	0
TATGCCCTCCGTTGCT-1	HDLBP	0
TATTACCCATACTACG-1	HDLBP	0
TCAGATGGTGCCTTGG-1	HDLBP	0
TCAGCAAGTATCACCA-1	HDLBP	0
TCAGGATAGACCACGA-1	HDLBP	0
TCAGGATTCTTGGGTA-1	HDLBP	0
TCCACACAGGCTATCT-1	HDLBP	0
TCGCGTTGTGTGGTTT-1	HDLBP	0
TCGTAGAGTGACAAAT-1	HDLBP	0
TCTGGAAAGATACACA-1	HDLBP	0
TCTTCGGCACGCATCG-1	HDLBP	0
TGACAACAGCTAACTC-1	HDLBP	0
TGAGAGGCAGGCGATA-1	HDLBP	0
TGAGCCGGTACGACCC-1	HDLBP	0
TGCCAAAGTAGGGACT-1	HDLBP	0
TGCGCAGAGTATGACA-1	HDLBP	0
TGCGGGTAGACGCAAC-1	HDLBP	0
TGCGGGTGTACCTACA-1	HDLBP	0
TGCTGCTGTTAGGGTG-1	HDLBP	0
TGGACGCCAGGAATCG-1	HDLBP	0
TGGCCAGCAGCCTTTC-1	HDLBP	0
TGGCCAGTCCTTTACA-1	HDLBP	0
TGGCGCACACCATGTA-1	HDLBP	0
TGGCGCATCAAGGTAA-1	HDLBP	0
TGGCTGGAGAAAGTGG-1	HDLBP	0
TGGTTAGCATTCCTCG-1	HDLBP	0
TGGTTAGGTCTTCTCG-1	HDLBP	0
TTAACTCTCCGAAGAG-1	HDLBP	0
TTAGGCAGTCTAGTCA-1	HDLBP	0
TTAGTTCTCGGAGGTA-1	HDLBP	0
TTCCCAGCAGCGTTCG-1	HDLBP	0
TTGAACGGTCCGTTAA-1	HDLBP	0
TTGAACGGTCTTGATG-1	HDLBP	0
TTGCCGTGTGCGGTAA-1	HDLBP	0
TTGCGTCTCCACTCCA-1	HDLBP	0
TTGGCAAAGTCTCAAC-1	HDLBP	0
TTGGCAACACCACCAG-1	HDLBP	0
TTGTAGGTCGGCTACG-1	HDLBP	0
TTTATGCCACAACGCC-1	HDLBP	0
TTTATGCGTCTCATCC-1	HDLBP	0
TTTGCGCGTGGCTCCA-1	HDLBP	0
TTTGGTTGTCCAGTGC-1	HDLBP	0
TTTGTCAAGAGTAAGG-1	HDLBP	0
AAACCTGAGTTACGGG-1	HM13	0
AAACCTGGTACAGTGG-1	HM13	0
AAACCTGTCTTGCATT-1	HM13	0
AAACGGGCAAGCTGGA-1	HM13	0
AAACGGGCATATGGTC-1	HM13	0
AAACGGGTCGCGGATC-1	HM13	0
AAAGATGAGCTGTTCA-1	HM13	0
AAAGATGTCAAACGGG-1	HM13	0
AAAGTAGAGTTACGGG-1	HM13	0
AACACGTCAGCTGTGC-1	HM13	0
AACACGTTCTACTCAT-1	HM13	0
AACCATGAGAAAGTGG-1	HM13	0
AACGTTGAGTAGCGGT-1	HM13	0
AACTCAGAGGGATCTG-1	HM13	0
AACTCCCTCCGCGTTT-1	HM13	0
AACTCTTAGACTCGGA-1	HM13	0
AACTCTTCAGGCTGAA-1	HM13	0
AACTGGTGTAGCTAAA-1	HM13	0
AACTTTCGTGACCAAG-1	HM13	0
AAGCCGCTCAGGTAAA-1	HM13	0
AAGCCGCTCATGGTCA-1	HM13	0
AAGGCAGAGTTACCCA-1	HM13	0
AAGGCAGGTGGGTCAA-1	HM13	0
AATCCAGCACCGAAAG-1	HM13	0
ACACCCTAGATATGCA-1	HM13	0
ACACCGGAGGAGTAGA-1	HM13	0
ACACTGACAGACGTAG-1	HM13	0
ACAGCCGTCCACTCCA-1	HM13	0
ACAGCCGTCTCGAGTA-1	HM13	0
ACCAGTAAGATCACGG-1	HM13	0
ACCAGTACATTCACTT-1	HM13	0
ACCCACTGTGTGAATA-1	HM13	0
ACCGTAATCGATCCCT-1	HM13	0
ACGAGGACAAGCCGCT-1	HM13	0
ACGATGTGTAAATACG-1	HM13	0
ACGATGTGTGCAGACA-1	HM13	0
ACGATGTTCTACTATC-1	HM13	0
ACGCCAGAGTATCTCG-1	HM13	0
ACGCCAGGTAGCTAAA-1	HM13	0
ACGCCAGGTCTCATCC-1	HM13	0
ACGGAGACAATGGATA-1	HM13	0
ACGGAGATCGCCATAA-1	HM13	0
ACGTCAAAGAGTACCG-1	HM13	0
ACTGAACAGATGAGAG-1	HM13	0
ACTGAACAGTGTACTC-1	HM13	0
ACTGTCCTCCTGTAGA-1	HM13	0
ACTTTCAGTCGCGAAA-1	HM13	0
AGAATAGGTGCAGGTA-1	HM13	0
AGACGTTCATCACCCT-1	HM13	0
AGACGTTGTTGCGTTA-1	HM13	0
AGAGCTTCAGGGTATG-1	HM13	0
AGAGCTTTCCGCTGTT-1	HM13	0
AGCAGCCCACAGACTT-1	HM13	0
AGCCTAAAGCACCGTC-1	HM13	0
AGCGTATGTGGTCCGT-1	HM13	0
AGGCCACCACGGTGTC-1	HM13	0
AGGCCGTAGATCGGGT-1	HM13	0
AGGCCGTTCCTCAACC-1	HM13	0
AGGGTGACAAACGCGA-1	HM13	0
AGGGTGACATCGGTTA-1	HM13	0
AGGGTGATCGATCCCT-1	HM13	0
AGGGTGATCTGGTGTA-1	HM13	0
AGGTCCGAGTGACTCT-1	HM13	0
AGTAGTCCACGAGGTA-1	HM13	0
AGTCTTTAGTAAGTAC-1	HM13	0
AGTGAGGTCGTTTAGG-1	HM13	0
AGTGTCAAGCGAGAAA-1	HM13	0
AGTGTCATCCTCTAGC-1	HM13	0
ATAAGAGAGTGTTAGA-1	HM13	0
ATCACGAAGGCTCAGA-1	HM13	0
ATCACGAGTGGCCCTA-1	HM13	0
ATCACGATCAACACAC-1	HM13	0
ATCCGAAGTCAATACC-1	HM13	0
ATCTACTAGCCTTGAT-1	HM13	0
ATCTGCCCAACCGCCA-1	HM13	0
ATCTGCCGTGACTACT-1	HM13	0
ATGGGAGGTCTCTTAT-1	HM13	0
ATTACTCAGGCATTGG-1	HM13	0
ATTACTCCATCCCATC-1	HM13	0
ATTCTACAGGGCACTA-1	HM13	0
ATTTCTGCAAATCCGT-1	HM13	0
CAACCAACAGGATTGG-1	HM13	0
CAACCTCCACCGAATT-1	HM13	0
CAAGAAATCTCGTATT-1	HM13	0
CAAGATCGTGAGGGAG-1	HM13	0
CACACCTTCTACTATC-1	HM13	0
CACAGTACACGAGAGT-1	HM13	0
CACATAGGTGGAAAGA-1	HM13	0
CACATTTCATGCCTAA-1	HM13	0
CAGAGAGCAAGTTGTC-1	HM13	0
CAGCAGCTCAGCACAT-1	HM13	0
CAGCAGCTCGAGAACG-1	HM13	0
CAGCATATCACCCGAG-1	HM13	0
CAGCCGATCTTACCTA-1	HM13	0
CAGCTAAGTATGCTTG-1	HM13	0
CAGCTAATCTTCAACT-1	HM13	0
CAGGTGCGTCAGGACA-1	HM13	0
CAGTAACGTCCGTCAG-1	HM13	0
CAGTAACTCATGTCTT-1	HM13	0
CAGTCCTAGGACGAAA-1	HM13	0
CATCAAGAGCCAGTTT-1	HM13	0
CATGACATCACAGGCC-1	HM13	0
CATGGCGTCATCTGCC-1	HM13	0
CATTATCGTTTCCACC-1	HM13	0
CATTCGCAGTAGGTGC-1	HM13	0
CCAATCCCAATACGCT-1	HM13	0
CCACTACCAAGCGTAG-1	HM13	0
CCACTACTCGCTGATA-1	HM13	0
CCAGCGACACCAGCAC-1	HM13	0
CCAGCGACAGACAAGC-1	HM13	0
CCATTCGTCTCGATGA-1	HM13	0
CCCTCCTGTCTTGTCC-1	HM13	0
CCGGGATAGACAGAGA-1	HM13	0
CCGGGATGTCATCCCT-1	HM13	0
CCGGTAGAGGACATTA-1	HM13	0
CCGTGGACATCCGGGT-1	HM13	0
CCGTGGAGTAGCACGA-1	HM13	0
CCTAAAGTCGCCCTTA-1	HM13	0
CCTCAGTCAATGAATG-1	HM13	0
CCTTCCCAGCTGCCCA-1	HM13	0
CGAATGTCATTTCAGG-1	HM13	0
CGACCTTTCACAGGCC-1	HM13	0
CGAGCACTCTACTCAT-1	HM13	0
CGAGCCAGTGAGTGAC-1	HM13	0
CGATCGGTCCGTTGTC-1	HM13	0
CGATTGATCACATACG-1	HM13	0
CGCGGTAAGGAATTAC-1	HM13	0
CGCGGTAAGGAGTCTG-1	HM13	0
CGCTGGACAATAGCAA-1	HM13	0
CGCTGGAGTAAGAGAG-1	HM13	0
CGGACGTCAATAACGA-1	HM13	0
CGGACTGCATCACGAT-1	HM13	0
CGGAGCTCAGGAACGT-1	HM13	0
CGGCTAGCATCTCGCT-1	HM13	0
CGGCTAGTCACCACCT-1	HM13	0
CGGCTAGTCAGCTGGC-1	HM13	0
CGGTTAATCCGCGTTT-1	HM13	0
CGTAGCGCACGAGAGT-1	HM13	0
CGTCCATAGCTACCTA-1	HM13	0
CGTCCATAGCTGCGAA-1	HM13	0
CGTCCATTCAACGCTA-1	HM13	0
CGTCTACGTTCACCTC-1	HM13	0
CGTGTAAAGACTAGGC-1	HM13	0
CGTGTAAGTTCATGGT-1	HM13	0
CGTGTCTAGACCTTTG-1	HM13	0
CGTGTCTGTCTGCCAG-1	HM13	0
CGTGTCTGTGTGTGCC-1	HM13	0
CGTGTCTGTTTGTGTG-1	HM13	0
CGTTAGAAGCGATGAC-1	HM13	0
CGTTGGGCAATCGGTT-1	HM13	0
CTAATGGAGGAGCGAG-1	HM13	0
CTAGCCTAGGAACTGC-1	HM13	0
CTAGTGAAGGCTCAGA-1	HM13	0
CTCACACCACGAAGCA-1	HM13	0
CTCACACTCACCACCT-1	HM13	0
CTCGAGGCACGGCGTT-1	HM13	0
CTCGGGAAGAGTCTGG-1	HM13	0
CTCGTCAGTTGACGTT-1	HM13	0
CTCGTCATCAAACCAC-1	HM13	0
CTCTAATAGACTACAA-1	HM13	0
CTCTAATGTTAAAGAC-1	HM13	0
CTCTACGAGGACGAAA-1	HM13	0
CTCTGGTGTAGGGTAC-1	HM13	0
CTGCTGTAGGTGCTTT-1	HM13	0
CTTACCGCAATGTTGC-1	HM13	0
CTTACCGTCAGTACGT-1	HM13	0
CTTGGCTCATTCTCAT-1	HM13	0
GAACATCTCACAAACC-1	HM13	0
GAACATCTCCAAGCCG-1	HM13	0
GAATAAGCAGACAGGT-1	HM13	0
GAATAAGGTAAGTGTA-1	HM13	0
GAATAAGTCAATAAGG-1	HM13	0
GAATAAGTCACCGGGT-1	HM13	0
GACCTGGCATAAAGGT-1	HM13	0
GACCTGGTCAGGTTCA-1	HM13	0
GACGCGTGTCTCTTAT-1	HM13	0
GACGGCTAGCAACGGT-1	HM13	0
GACGGCTCATAAAGGT-1	HM13	0
GACGTTAGTAGCTGCC-1	HM13	0
GATCGCGGTCAGTGGA-1	HM13	0
GATCTAGAGTTAGGTA-1	HM13	0
GATGAGGTCTGGGCCA-1	HM13	0
GATTCAGTCCCAACGG-1	HM13	0
GCACATAGTTGGAGGT-1	HM13	0
GCAGTTAAGATGTGGC-1	HM13	0
GCAGTTAGTTTAAGCC-1	HM13	0
GCATGATCACTGTTAG-1	HM13	0
GCATGATGTCCGAAGA-1	HM13	0
GCATGATGTTTGTTTC-1	HM13	0
GCCAAATGTGACGCCT-1	HM13	0
GCCTCTACAAGCCATT-1	HM13	0
GCCTCTATCCAGAAGG-1	HM13	0
GCGGGTTAGAGGGCTT-1	HM13	0
GCGGGTTGTTTGCATG-1	HM13	0
GCTCCTATCTCTGTCG-1	HM13	0
GCTTCCAGTCTGCAAT-1	HM13	0
GGAACTTCATAACCTG-1	HM13	0
GGACAAGAGAAGCCCA-1	HM13	0
GGACAGAAGAAACCAT-1	HM13	0
GGACAGAGTTCAGCGC-1	HM13	0
GGACATTAGATGTCGG-1	HM13	0
GGACATTAGCTGCAAG-1	HM13	0
GGAGCAACACACCGCA-1	HM13	0
GGATGTTCAGGAACGT-1	HM13	0
GGATTACAGGATTCGG-1	HM13	0
GGCCGATTCTGGTATG-1	HM13	0
GGCGACTAGACTACAA-1	HM13	0
GGCGACTTCGTAGGAG-1	HM13	0
GGCGTGTTCCTCTAGC-1	HM13	0
GGCTCGAGTAGCACGA-1	HM13	0
GGCTCGATCTATCGCC-1	HM13	0
GGCTGGTCACGTCTCT-1	HM13	0
GGGAGATTCCTCAATT-1	HM13	0
GGGCACTGTTAAGTAG-1	HM13	0
GGGTTGCGTCGAAAGC-1	HM13	0
GGTATTGTCTTGTATC-1	HM13	0
GGTGTTAGTCTCATCC-1	HM13	0
GTAACGTTCTTAGAGC-1	HM13	0
GTAACTGTCCGCGTTT-1	HM13	0
GTACTCCAGTGGAGTC-1	HM13	0
GTACTCCCAGCTCGCA-1	HM13	0
GTAGTCACATTATCTC-1	HM13	0
GTATTCTAGGTCGGAT-1	HM13	0
GTCAAGTTCGTTTGCC-1	HM13	0
GTCGGGTAGCTTTGGT-1	HM13	0
GTCGTAATCCTGCTTG-1	HM13	0
GTCTTCGCATACGCCG-1	HM13	0
GTGCATAGTCCCGACA-1	HM13	0
GTGCATAGTCTAGTGT-1	HM13	0
GTGCTTCTCAGAGACG-1	HM13	0
GTGTGCGTCTACTTAC-1	HM13	0
GTGTTAGCAACACCTA-1	HM13	0
GTTACAGCATATGAGA-1	HM13	0
GTTACAGCATGACGGA-1	HM13	0
GTTCATTAGATAGTCA-1	HM13	0
TAAGTGCAGCGTGTCC-1	HM13	0
TAAGTGCTCAGGTAAA-1	HM13	0
TACACGATCAAAGACA-1	HM13	0
TACGGATAGCCATCGC-1	HM13	0
TACGGGCCATGACGGA-1	HM13	0
TACGGGCGTCCGTTAA-1	HM13	0
TACGGTAAGAAGGGTA-1	HM13	0
TACGGTAAGCTAGTTC-1	HM13	0
TACTTACCAGTAAGCG-1	HM13	0
TACTTGTTCGTCCAGG-1	HM13	0
TAGCCGGAGATAGTCA-1	HM13	0
TAGTTGGTCAAGCCTA-1	HM13	0
TATCAGGCAGGATCGA-1	HM13	0
TATCTCAAGTGCAAGC-1	HM13	0
TATGCCCCATACAGCT-1	HM13	0
TCAATCTAGCTGAAAT-1	HM13	0
TCAATCTGTCTTCGTC-1	HM13	0
TCACAAGTCGCAAACT-1	HM13	0
TCAGATGTCAGTTAGC-1	HM13	0
TCAGATGTCGGTCCGA-1	HM13	0
TCAGCTCAGCACACAG-1	HM13	0
TCAGCTCAGTATCGAA-1	HM13	0
TCAGCTCCAATGACCT-1	HM13	0
TCAGGATCAGTTCCCT-1	HM13	0
TCAGGATGTGTTCGAT-1	HM13	0
TCATTACGTCCGAAGA-1	HM13	0
TCATTTGCACAACGTT-1	HM13	0
TCCACACAGACACGAC-1	HM13	0
TCCACACCAATGGACG-1	HM13	0
TCCACACGTGTGACGA-1	HM13	0
TCCACACTCTTTCCTC-1	HM13	0
TCCCGATAGACCTAGG-1	HM13	0
TCGAGGCCAGTAACGG-1	HM13	0
TCGGGACTCGTAGGTT-1	HM13	0
TCGGGACTCTACTCAT-1	HM13	0
TCGGTAACATTCTCAT-1	HM13	0
TCGTACCGTGTAACGG-1	HM13	0
TCTATTGAGCGTCTAT-1	HM13	0
TCTCATAAGATCACGG-1	HM13	0
TCTCTAAGTGGACGAT-1	HM13	0
TCTGAGAGTACATGTC-1	HM13	0
TCTTCGGCATACTACG-1	HM13	0
TGAAAGAAGCGATTCT-1	HM13	0
TGACTTTTCAACACTG-1	HM13	0
TGAGCCGTCTTTAGGG-1	HM13	0
TGAGGGACACCGTTGG-1	HM13	0
TGATTTCCAGTAGAGC-1	HM13	0
TGCCCTAGTAAGTAGT-1	HM13	0
TGCGCAGAGACAGAGA-1	HM13	0
TGCGCAGCAAGGCTCC-1	HM13	0
TGGCGCACACCTCGGA-1	HM13	0
TGGCGCAGTTACCGAT-1	HM13	0
TGGGAAGAGGGTTTCT-1	HM13	0
TGGTTCCCAGCGTTCG-1	HM13	0
TGTATTCTCCACGACG-1	HM13	0
TGTGTTTGTAGCGTAG-1	HM13	0
TGTTCCGAGTAATCCC-1	HM13	0
TTAACTCAGACTGGGT-1	HM13	0
TTAACTCCATGACATC-1	HM13	0
TTAGGACAGAAACCAT-1	HM13	0
TTAGGCAGTAAATGTG-1	HM13	0
TTAGTTCCAAGGGTCA-1	HM13	0
TTAGTTCGTCTTGTCC-1	HM13	0
TTCTCAATCAGCATGT-1	HM13	0
TTCTTAGAGCACGCCT-1	HM13	0
TTGAACGGTTGAGTTC-1	HM13	0
TTGACTTAGAGGTTGC-1	HM13	0
TTGACTTCAGCGTCCA-1	HM13	0
TTGACTTTCCGAATGT-1	HM13	0
TTGCGTCTCTGCTTGC-1	HM13	0
TTGTAGGCAGGTGCCT-1	HM13	0
TTTATGCTCGCGCCAA-1	HM13	0
TTTCCTCTCCGAATGT-1	HM13	0
TTTGCGCGTCAACTGT-1	HM13	0
TTTGTCAAGCGCTTAT-1	HM13	0
AAAGATGAGCAGCGTA-1	HSPA13	0
AAAGATGTCGTGACAT-1	HSPA13	0
AACACGTTCCATGAAC-1	HSPA13	0
AACGTTGAGCCATCGC-1	HSPA13	0
AACTTTCTCAAACGGG-1	HSPA13	0
AAGACCTCACATAACC-1	HSPA13	0
AAGCCGCTCCGTAGTA-1	HSPA13	0
AAGGAGCTCAACACGT-1	HSPA13	0
AAGGTTCGTCAGCTAT-1	HSPA13	0
AAGTCTGAGGACTGGT-1	HSPA13	0
AAGTCTGTCACGGTTA-1	HSPA13	0
ACACCCTCAACACGCC-1	HSPA13	0
ACACTGAGTTGTGGCC-1	HSPA13	0
ACAGCCGCAATAAGCA-1	HSPA13	0
ACATACGCATCTCGCT-1	HSPA13	0
ACATACGTCCGTACAA-1	HSPA13	0
ACATCAGCAATAAGCA-1	HSPA13	0
ACATCAGTCGTATCAG-1	HSPA13	0
ACGAGCCAGCCTCGTG-1	HSPA13	0
ACGAGCCGTATAAACG-1	HSPA13	0
ACGAGCCTCAATAAGG-1	HSPA13	0
ACGAGCCTCTCTTATG-1	HSPA13	0
ACGATGTGTCTGGAGA-1	HSPA13	0
ACGCCAGAGTACACCT-1	HSPA13	0
ACGCCGAAGTTAGGTA-1	HSPA13	0
ACGGGCTGTTCACCTC-1	HSPA13	0
ACGTCAAGTAGCGTCC-1	HSPA13	0
ACGTCAAGTCTGGTCG-1	HSPA13	0
ACTATCTCAGCTGGCT-1	HSPA13	0
ACTATCTTCGGAAATA-1	HSPA13	0
ACTGAGTTCAACACCA-1	HSPA13	0
ACTGCTCAGTTCGATC-1	HSPA13	0
AGAGCGAGTGACCAAG-1	HSPA13	0
AGAGCTTAGGCCCTCA-1	HSPA13	0
AGCGTATAGGACTGGT-1	HSPA13	0
AGGCCGTGTGCTTCTC-1	HSPA13	0
AGGGTGACATGCCCGA-1	HSPA13	0
AGTAGTCGTCATGCCG-1	HSPA13	0
ATAGACCAGTAGGCCA-1	HSPA13	0
ATAGACCGTGAAAGAG-1	HSPA13	0
ATCACGAAGTCATCCA-1	HSPA13	0
ATCATGGCAGCTGTTA-1	HSPA13	0
ATCCACCGTAATAGCA-1	HSPA13	0
ATCTACTTCAGGATCT-1	HSPA13	0
ATCTGCCCATCCCACT-1	HSPA13	0
ATGCGATAGTCAAGCG-1	HSPA13	0
ATGGGAGCAGCGTAAG-1	HSPA13	0
ATTATCCCAAGCGTAG-1	HSPA13	0
ATTCTACTCAAACCAC-1	HSPA13	0
ATTGGTGCACTGAAGG-1	HSPA13	0
ATTGGTGTCCACGTGG-1	HSPA13	0
ATTTCTGGTGGCCCTA-1	HSPA13	0
CAAGAAAGTCTGATTG-1	HSPA13	0
CAAGTTGAGGACCACA-1	HSPA13	0
CAAGTTGAGGATGTAT-1	HSPA13	0
CACAAACGTCTTGTCC-1	HSPA13	0
CACAGGCTCCGTAGGC-1	HSPA13	0
CACATAGCAGCTGTGC-1	HSPA13	0
CACATTTTCCTCATTA-1	HSPA13	0
CACTCCAAGGACTGGT-1	HSPA13	0
CAGCAGCAGTGCGATG-1	HSPA13	0
CAGCAGCGTCATCGGC-1	HSPA13	0
CAGCCGAAGTATTGGA-1	HSPA13	0
CAGCTAAAGCCACTAT-1	HSPA13	0
CAGTAACGTTCCAACA-1	HSPA13	0
CAGTAACTCAAACCAC-1	HSPA13	0
CATATGGGTACCCAAT-1	HSPA13	0
CATATTCTCAGGCAAG-1	HSPA13	0
CATCAGATCTATCGCC-1	HSPA13	0
CATTCGCTCACGCATA-1	HSPA13	0
CCACCTAAGCGCTCCA-1	HSPA13	0
CCACGGAAGGGAACGG-1	HSPA13	0
CCACGGACACATGTGT-1	HSPA13	0
CCACTACAGTACGACG-1	HSPA13	0
CCAGCGATCCTAGGGC-1	HSPA13	0
CCAGCGATCTTTCCTC-1	HSPA13	0
CCATGTCAGCAATATG-1	HSPA13	0
CCATGTCGTTGGAGGT-1	HSPA13	0
CCATTCGAGCCGCCTA-1	HSPA13	0
CCCAGTTAGACGACGT-1	HSPA13	0
CCCAGTTCAGGCTCAC-1	HSPA13	0
CCGTACTGTGGGTATG-1	HSPA13	0
CCGTACTGTGGTAACG-1	HSPA13	0
CCGTACTTCTTGAGAC-1	HSPA13	0
CCGTGGAAGCCGGTAA-1	HSPA13	0
CCGTGGACACGAAAGC-1	HSPA13	0
CCGTGGATCTCTAAGG-1	HSPA13	0
CCGTTCACAACACCCG-1	HSPA13	0
CCTAAAGCAGTAAGCG-1	HSPA13	0
CGAACATGTATCACCA-1	HSPA13	0
CGAATGTGTTGCGTTA-1	HSPA13	0
CGAGAAGTCTCGTTTA-1	HSPA13	0
CGATGTAAGAGCTATA-1	HSPA13	0
CGCCAAGTCACGCATA-1	HSPA13	0
CGCGTTTGTGAGTATA-1	HSPA13	0
CGCTATCCAAGGTGTG-1	HSPA13	0
CGCTATCCAGCTGTAT-1	HSPA13	0
CGGACTGAGCTCCCAG-1	HSPA13	0
CGGGTCACAGGCGATA-1	HSPA13	0
CGTCAGGCAAGGTTTC-1	HSPA13	0
CGTCAGGGTCTCACCT-1	HSPA13	0
CGTCAGGTCATTCACT-1	HSPA13	0
CGTCTACAGGATGTAT-1	HSPA13	0
CGTGTAATCACCCTCA-1	HSPA13	0
CGTGTCTAGCTGAACG-1	HSPA13	0
CGTTCTGCACTGTCGG-1	HSPA13	0
CGTTCTGGTCAGGACA-1	HSPA13	0
CTAATGGTCGCACTCT-1	HSPA13	0
CTACACCGTGGAAAGA-1	HSPA13	0
CTACATTTCCAGATCA-1	HSPA13	0
CTACGTCGTACGACCC-1	HSPA13	0
CTAGAGTCATCTACGA-1	HSPA13	0
CTCAGAAAGTGGGATC-1	HSPA13	0
CTCAGAAGTGTTCTTT-1	HSPA13	0
CTCCTAGTCATGTCCC-1	HSPA13	0
CTCGAGGCAGTGGGAT-1	HSPA13	0
CTCGGGACACATTCGA-1	HSPA13	0
CTCGTCAGTGTTTGTG-1	HSPA13	0
CTGATAGAGATATGCA-1	HSPA13	0
CTGCGGATCTAGAGTC-1	HSPA13	0
CTGCTGTAGATCCGAG-1	HSPA13	0
CTGCTGTTCTTAACCT-1	HSPA13	0
CTGGTCTCACCATGTA-1	HSPA13	0
CTGTTTACAAGCCGTC-1	HSPA13	0
CTTAACTAGAGACGAA-1	HSPA13	0
CTTAACTCAAGCCGTC-1	HSPA13	0
CTTCTCTAGTTGCAGG-1	HSPA13	0
CTTGGCTAGCGATGAC-1	HSPA13	0
CTTGGCTGTCGCGAAA-1	HSPA13	0
GAAACTCAGCACCGTC-1	HSPA13	0
GAAATGAAGGGTGTGT-1	HSPA13	0
GAACATCAGTTAAGTG-1	HSPA13	0
GAACGGAAGATGAGAG-1	HSPA13	0
GACCAATAGGAGTACC-1	HSPA13	0
GACCAATTCCGCAGTG-1	HSPA13	0
GACCTGGGTAGCTGCC-1	HSPA13	0
GACGCGTCAGGGTATG-1	HSPA13	0
GACGTTAAGTCGTTTG-1	HSPA13	0
GACTACAGTTCCACTC-1	HSPA13	0
GACTGCGTCTAACTCT-1	HSPA13	0
GAGGTGAAGGTAGCTG-1	HSPA13	0
GAGTCCGAGAATGTGT-1	HSPA13	0
GATCGATCAGTCAGCC-1	HSPA13	0
GATCGATGTCTAGAGG-1	HSPA13	0
GATCGATTCAGGTTCA-1	HSPA13	0
GATCGCGGTCGAAAGC-1	HSPA13	0
GATGCTAGTTAGATGA-1	HSPA13	0
GCAAACTTCATGGTCA-1	HSPA13	0
GCAATCACATAGTAAG-1	HSPA13	0
GCACATACAATGTAAG-1	HSPA13	0
GCACATATCCGTAGGC-1	HSPA13	0
GCAGTTACAAATTGCC-1	HSPA13	0
GCAGTTAGTGCGCTTG-1	HSPA13	0
GCATGATGTAGAGTGC-1	HSPA13	0
GCATGTAAGCATGGCA-1	HSPA13	0
GCGCAGTAGTGGAGAA-1	HSPA13	0
GCTCCTATCCGCATAA-1	HSPA13	0
GCTCTGTCACTTAACG-1	HSPA13	0
GCTGCAGGTCAGATAA-1	HSPA13	0
GCTGCGACAAATACAG-1	HSPA13	0
GCTGCGAGTGTCAATC-1	HSPA13	0
GCTGCTTCACAGTCGC-1	HSPA13	0
GGAACTTTCTCTAAGG-1	HSPA13	0
GGAGCAATCCACGCAG-1	HSPA13	0
GGATTACGTTCAACCA-1	HSPA13	0
GGCAATTCATTGAGCT-1	HSPA13	0
GGCGTGTGTGTGAATA-1	HSPA13	0
GGCTCGACAAGACGTG-1	HSPA13	0
GGCTGGTCATCACGAT-1	HSPA13	0
GGGAGATCAATGTTGC-1	HSPA13	0
GGTGCGTCACGGACAA-1	HSPA13	0
GGTGTTATCTCGGACG-1	HSPA13	0
GTAACGTGTCAATACC-1	HSPA13	0
GTACTTTTCGCGGATC-1	HSPA13	0
GTAGTCACAAACAACA-1	HSPA13	0
GTATTCTAGAGCCCAA-1	HSPA13	0
GTCTTCGCACGCCAGT-1	HSPA13	0
GTGAAGGAGAGTGACC-1	HSPA13	0
GTGAAGGCACGCCAGT-1	HSPA13	0
GTGAAGGGTCCGAACC-1	HSPA13	0
GTGAAGGTCAGCTTAG-1	HSPA13	0
GTGCAGCCAGACTCGC-1	HSPA13	0
GTGCTTCCAGCTGGCT-1	HSPA13	0
GTTAAGCCATGCCTAA-1	HSPA13	0
GTTCATTCAAGTTGTC-1	HSPA13	0
GTTCGGGGTCGGCATC-1	HSPA13	0
GTTTCTATCGTAGATC-1	HSPA13	0
TAAGAGACACATCCAA-1	HSPA13	0
TAAGCGTCATTGGGCC-1	HSPA13	0
TACAGTGCACATCCAA-1	HSPA13	0
TACCTTACAGACAAAT-1	HSPA13	0
TACGGGCTCTGACCTC-1	HSPA13	0
TACTCGCTCCAAACTG-1	HSPA13	0
TACTTGTCACAGGTTT-1	HSPA13	0
TAGAGCTCAGCCTTGG-1	HSPA13	0
TAGAGCTGTAAGGGAA-1	HSPA13	0
TAGAGCTTCATCGATG-1	HSPA13	0
TAGGCATGTGTTCGAT-1	HSPA13	0
TAGTGGTAGTATTGGA-1	HSPA13	0
TAGTTGGAGGGTTCCC-1	HSPA13	0
TATGCCCAGGAATCGC-1	HSPA13	0
TCAGCAACACGGCCAT-1	HSPA13	0
TCAGCTCTCAGTACGT-1	HSPA13	0
TCAGGATTCCTACAGA-1	HSPA13	0
TCATTACCAATAGCGG-1	HSPA13	0
TCATTACTCAGCTCGG-1	HSPA13	0
TCATTACTCAGTTAGC-1	HSPA13	0
TCCCGATGTCGTGGCT-1	HSPA13	0
TCGAGGCTCTTACCGC-1	HSPA13	0
TCGCGTTCACAGGTTT-1	HSPA13	0
TCGTACCGTAGCTAAA-1	HSPA13	0
TCGTAGAGTAGCGCAA-1	HSPA13	0
TCTGAGAAGTGTTTGC-1	HSPA13	0
TCTGAGATCATCTGTT-1	HSPA13	0
TGACAACTCCACGTTC-1	HSPA13	0
TGACTAGCATGAACCT-1	HSPA13	0
TGACTTTTCGGCGGTT-1	HSPA13	0
TGAGAGGCACGTTGGC-1	HSPA13	0
TGAGAGGGTAGCTTGT-1	HSPA13	0
TGAGCCGGTGCCTGTG-1	HSPA13	0
TGATTTCCAACGCACC-1	HSPA13	0
TGCCAAAAGACAGACC-1	HSPA13	0
TGCGCAGGTCACTTCC-1	HSPA13	0
TTAACTCGTAAATGAC-1	HSPA13	0
TTAGGCATCGGGAGTA-1	HSPA13	0
TTATGCTTCTTGTACT-1	HSPA13	0
TTCTCAATCCAGGGCT-1	HSPA13	0
TTGAACGCACCAGGTC-1	HSPA13	0
TTGAACGCACTGCCAG-1	HSPA13	0
TTGCCGTAGGTTCCTA-1	HSPA13	0
TTGCCGTTCAAACGGG-1	HSPA13	0
TTTACTGGTACCAGTT-1	HSPA13	0
TTTATGCGTATATCCG-1	HSPA13	0
AAACCTGGTACATCCA-1	NEG_CTRL-1	0
AAACCTGGTCATTAGC-1	NEG_CTRL-1	0
AAACGGGTCGCCAGCA-1	NEG_CTRL-1	0
AAAGCAAGTGATGTCT-1	NEG_CTRL-1	0
AACCGCGGTCGCGTGT-1	NEG_CTRL-1	0
AACCGCGGTTGTCGCG-1	NEG_CTRL-1	0
AACTCTTGTAGCCTCG-1	NEG_CTRL-1	0
AACTCTTGTATTCGTG-1	NEG_CTRL-1	0
AACTGGTCACACATGT-1	NEG_CTRL-1	0
AACTTTCAGCTAGTGG-1	NEG_CTRL-1	0
AACTTTCTCTGCGGCA-1	NEG_CTRL-1	0
AAGACCTTCCGCATAA-1	NEG_CTRL-1	0
AAGGCAGAGGAGTAGA-1	NEG_CTRL-1	0
AAGGCAGGTGATGATA-1	NEG_CTRL-1	0
AAGTCTGGTCGGATCC-1	NEG_CTRL-1	0
AAGTCTGTCAAGCCTA-1	NEG_CTRL-1	0
AATCGGTAGGTGCTTT-1	NEG_CTRL-1	0
ACACCAAAGTGGGCTA-1	NEG_CTRL-1	0
ACACCAACACATGTGT-1	NEG_CTRL-1	0
ACACCCTCATCCTTGC-1	NEG_CTRL-1	0
ACACCCTGTACCGGCT-1	NEG_CTRL-1	0
ACACCCTTCGCTGATA-1	NEG_CTRL-1	0
ACATACGGTTGCCTCT-1	NEG_CTRL-1	0
ACCCACTCATGTCTCC-1	NEG_CTRL-1	0
ACCGTAAGTCTGCGGT-1	NEG_CTRL-1	0
ACCGTAATCCTTGACC-1	NEG_CTRL-1	0
ACCTTTACAAACCTAC-1	NEG_CTRL-1	0
ACGAGGAGTTCACGGC-1	NEG_CTRL-1	0
ACGAGGAGTTTCCACC-1	NEG_CTRL-1	0
ACGCCAGTCTGCAGTA-1	NEG_CTRL-1	0
ACGCCGATCCGTAGTA-1	NEG_CTRL-1	0
ACGGAGAAGGCTAGGT-1	NEG_CTRL-1	0
ACGGAGAGTACTCTCC-1	NEG_CTRL-1	0
ACGGAGAGTGGCTCCA-1	NEG_CTRL-1	0
ACGGGCTGTTCAGCGC-1	NEG_CTRL-1	0
ACGGGTCGTAGTAGTA-1	NEG_CTRL-1	0
ACGTCAAGTAGCACGA-1	NEG_CTRL-1	0
ACTATCTAGAAACGCC-1	NEG_CTRL-1	0
ACTATCTAGATCCCAT-1	NEG_CTRL-1	0
ACTATCTTCCTAGTGA-1	NEG_CTRL-1	0
ACTGAACCACATTAGC-1	NEG_CTRL-1	0
ACTGAACCACCACGTG-1	NEG_CTRL-1	0
ACTGTCCCAATGTTGC-1	NEG_CTRL-1	0
AGAATAGCAGCCTGTG-1	NEG_CTRL-1	0
AGAATAGTCACCTTAT-1	NEG_CTRL-1	0
AGACGTTGTATGAATG-1	NEG_CTRL-1	0
AGAGCTTAGGCATGTG-1	NEG_CTRL-1	0
AGATCTGGTGACGGTA-1	NEG_CTRL-1	0
AGATTGCAGTCCGGTC-1	NEG_CTRL-1	0
AGCAGCCCATGTTCCC-1	NEG_CTRL-1	0
AGCCTAAAGACAAGCC-1	NEG_CTRL-1	0
AGCGGTCTCCACGTGG-1	NEG_CTRL-1	0
AGCTCTCTCATGCATG-1	NEG_CTRL-1	0
AGCTTGATCTGCAGTA-1	NEG_CTRL-1	0
AGGCCACCACCACGTG-1	NEG_CTRL-1	0
AGGGAGTCATTAGCCA-1	NEG_CTRL-1	0
AGGGAGTGTAGTAGTA-1	NEG_CTRL-1	0
AGGGAGTTCGGAAATA-1	NEG_CTRL-1	0
AGGTCCGCATACAGCT-1	NEG_CTRL-1	0
AGTCTTTGTATGAAAC-1	NEG_CTRL-1	0
AGTCTTTTCTTGTCAT-1	NEG_CTRL-1	0
AGTGAGGAGTCCTCCT-1	NEG_CTRL-1	0
AGTGAGGGTAAACGCG-1	NEG_CTRL-1	0
AGTGGGAGTCGAATCT-1	NEG_CTRL-1	0
AGTGTCATCGTAGGTT-1	NEG_CTRL-1	0
ATAGACCCATCTACGA-1	NEG_CTRL-1	0
ATCATCTAGATGCCAG-1	NEG_CTRL-1	0
ATCTGCCGTCACCCAG-1	NEG_CTRL-1	0
ATTTCTGTCCTATTCA-1	NEG_CTRL-1	0
CAAGATCTCATACGGT-1	NEG_CTRL-1	0
CACAAACCACAAGCCC-1	NEG_CTRL-1	0
CACACAACATCTCCCA-1	NEG_CTRL-1	0
CACACTCAGAGAGCTC-1	NEG_CTRL-1	0
CAGATCATCTCTAGGA-1	NEG_CTRL-1	0
CAGCAGCCACCGATAT-1	NEG_CTRL-1	0
CAGCAGCGTCCAGTAT-1	NEG_CTRL-1	0
CAGCGACGTTCCAACA-1	NEG_CTRL-1	0
CAGCTAAGTAATCGTC-1	NEG_CTRL-1	0
CATATGGAGACACTAA-1	NEG_CTRL-1	0
CATATTCAGGCGATAC-1	NEG_CTRL-1	0
CATCCACCAGCATGAG-1	NEG_CTRL-1	0
CATGACACAGCGAACA-1	NEG_CTRL-1	0
CATGCCTTCAACCAAC-1	NEG_CTRL-1	0
CATGCCTTCGCCAAAT-1	NEG_CTRL-1	0
CATGGCGCAGACAAGC-1	NEG_CTRL-1	0
CATTCGCTCAATAAGG-1	NEG_CTRL-1	0
CCAATCCAGTAATCCC-1	NEG_CTRL-1	0
CCACTACAGTACACCT-1	NEG_CTRL-1	0
CCACTACCAGTCTTCC-1	NEG_CTRL-1	0
CCCAGTTAGGCCGAAT-1	NEG_CTRL-1	0
CCCATACCATGGTTGT-1	NEG_CTRL-1	0
CCCTCCTAGTGTTTGC-1	NEG_CTRL-1	0
CCGTACTCACGGACAA-1	NEG_CTRL-1	0
CCTACCATCGGTTAAC-1	NEG_CTRL-1	0
CCTCAGTCACATGGGA-1	NEG_CTRL-1	0
CCTCAGTCAGCTTCGG-1	NEG_CTRL-1	0
CCTCAGTGTAGCGCAA-1	NEG_CTRL-1	0
CCTCAGTTCACCACCT-1	NEG_CTRL-1	0
CCTTCGAGTGCTTCTC-1	NEG_CTRL-1	0
CCTTTCTAGGACCACA-1	NEG_CTRL-1	0
CGAACATGTGTTGAGG-1	NEG_CTRL-1	0
CGACTTCCAATAACGA-1	NEG_CTRL-1	0
CGATCGGCACATCCGG-1	NEG_CTRL-1	0
CGATCGGGTGAAGGCT-1	NEG_CTRL-1	0
CGATGGCGTCCTAGCG-1	NEG_CTRL-1	0
CGATGTAGTCTCGTTC-1	NEG_CTRL-1	0
CGATTGACAATCACAC-1	NEG_CTRL-1	0
CGCGTTTTCACCGGGT-1	NEG_CTRL-1	0
CGCTGGATCCTTGGTC-1	NEG_CTRL-1	0
CGCTGGATCTTAACCT-1	NEG_CTRL-1	0
CGGACACGTTGGTAAA-1	NEG_CTRL-1	0
CGGAGCTGTAGGACAC-1	NEG_CTRL-1	0
CGGAGCTGTGGACGAT-1	NEG_CTRL-1	0
CGGCTAGGTTCAACCA-1	NEG_CTRL-1	0
CGGTTAAAGTTAGCGG-1	NEG_CTRL-1	0
CGTAGCGTCCAAGCCG-1	NEG_CTRL-1	0
CGTCCATGTGTCGCTG-1	NEG_CTRL-1	0
CGTCTACGTCGGCTCA-1	NEG_CTRL-1	0
CTAACTTCATCAGTAC-1	NEG_CTRL-1	0
CTAACTTTCGTAGATC-1	NEG_CTRL-1	0
CTACACCAGCACCGTC-1	NEG_CTRL-1	0
CTACCCAAGCTACCTA-1	NEG_CTRL-1	0
CTACGTCAGCTACCTA-1	NEG_CTRL-1	0
CTAGAGTTCAACCAAC-1	NEG_CTRL-1	0
CTAGTGACATTCACTT-1	NEG_CTRL-1	0
CTCATTATCGTGGTCG-1	NEG_CTRL-1	0
CTCCTAGTCTCAACTT-1	NEG_CTRL-1	0
CTCGAAAAGGCAAAGA-1	NEG_CTRL-1	0
CTCGTACAGATGCCAG-1	NEG_CTRL-1	0
CTCGTACCAGGGATTG-1	NEG_CTRL-1	0
CTCGTACCATGCAATC-1	NEG_CTRL-1	0
CTCGTCACACGTCTCT-1	NEG_CTRL-1	0
CTCTAATCAGCTGCAC-1	NEG_CTRL-1	0
CTCTACGGTCCGTGAC-1	NEG_CTRL-1	0
CTCTGGTTCAGGCAAG-1	NEG_CTRL-1	0
CTGAAGTTCCCAGGTG-1	NEG_CTRL-1	0
CTGATAGAGGATGGTC-1	NEG_CTRL-1	0
CTGATCCAGGAGTTTA-1	NEG_CTRL-1	0
CTGATCCCAAAGGCGT-1	NEG_CTRL-1	0
CTGATCCTCACATACG-1	NEG_CTRL-1	0
CTGCTGTTCCACTGGG-1	NEG_CTRL-1	0
CTGGTCTTCAACGGCC-1	NEG_CTRL-1	0
CTTACCGAGGGTGTTG-1	NEG_CTRL-1	0
GAACATCTCTCCGGTT-1	NEG_CTRL-1	0
GAATGAAAGGTGCACA-1	NEG_CTRL-1	0
GAATGAACAGCCTTTC-1	NEG_CTRL-1	0
GACCTGGTCTACCTGC-1	NEG_CTRL-1	0
GACCTGGTCTACTATC-1	NEG_CTRL-1	0
GACGCGTAGTATGACA-1	NEG_CTRL-1	0
GACGCGTGTGAAATCA-1	NEG_CTRL-1	0
GACGGCTCACGGTAAG-1	NEG_CTRL-1	0
GACGGCTGTTCTGAAC-1	NEG_CTRL-1	0
GAGCAGAGTAAATACG-1	NEG_CTRL-1	0
GAGGTGAAGGACTGGT-1	NEG_CTRL-1	0
GAGTCCGTCAAACCGT-1	NEG_CTRL-1	0
GAGTCCGTCACTTATC-1	NEG_CTRL-1	0
GATCAGTAGTGTGAAT-1	NEG_CTRL-1	0
GATCGTAAGGTAGCTG-1	NEG_CTRL-1	0
GATCGTAGTACGCACC-1	NEG_CTRL-1	0
GATGAAATCTCCTATA-1	NEG_CTRL-1	0
GATTCAGAGATGTGGC-1	NEG_CTRL-1	0
GCAAACTAGGGCTTCC-1	NEG_CTRL-1	0
GCAAACTTCGGAAATA-1	NEG_CTRL-1	0
GCATGCGCATAAGACA-1	NEG_CTRL-1	0
GCATGCGGTACCGTAT-1	NEG_CTRL-1	0
GCCAAATAGACTAAGT-1	NEG_CTRL-1	0
GCCTCTAAGCCAACAG-1	NEG_CTRL-1	0
GCCTCTATCCAAGCCG-1	NEG_CTRL-1	0
GCGAGAACAGGTGCCT-1	NEG_CTRL-1	0
GCGAGAACATTCCTCG-1	NEG_CTRL-1	0
GCGCAACAGTTTCCTT-1	NEG_CTRL-1	0
GCGCCAAAGTGCAAGC-1	NEG_CTRL-1	0
GCGCCAACAGGGCATA-1	NEG_CTRL-1	0
GCTCCTACAGGTTTCA-1	NEG_CTRL-1	0
GCTCTGTCAGCATGAG-1	NEG_CTRL-1	0
GCTGGGTAGAGTCGGT-1	NEG_CTRL-1	0
GGCAATTTCACAGGCC-1	NEG_CTRL-1	0
GGCCGATCACCATCCT-1	NEG_CTRL-1	0
GGCTGGTGTATAAACG-1	NEG_CTRL-1	0
GGGAGATCACTGCCAG-1	NEG_CTRL-1	0
GGGATGAAGAGACTAT-1	NEG_CTRL-1	0
GGGATGACACCAGATT-1	NEG_CTRL-1	0
GGGATGATCGGAGCAA-1	NEG_CTRL-1	0
GGGCACTTCCAAGTAC-1	NEG_CTRL-1	0
GGGCACTTCTCGTTTA-1	NEG_CTRL-1	0
GGGTCTGTCAAACCGT-1	NEG_CTRL-1	0
GGTATTGGTACATGTC-1	NEG_CTRL-1	0
GTACTTTTCTTCGAGA-1	NEG_CTRL-1	0
GTAGGCCAGGAATTAC-1	NEG_CTRL-1	0
GTAGGCCCAATCACAC-1	NEG_CTRL-1	0
GTAGTCAGTCCAAGTT-1	NEG_CTRL-1	0
GTAGTCAGTTCCACAA-1	NEG_CTRL-1	0
GTATCTTCACCAGATT-1	NEG_CTRL-1	0
GTATTCTTCCGTTGCT-1	NEG_CTRL-1	0
GTCAAGTAGTTGTAGA-1	NEG_CTRL-1	0
GTCGTAATCCAACCAA-1	NEG_CTRL-1	0
GTCGTAATCTGCGACG-1	NEG_CTRL-1	0
GTCTTCGGTTACTGAC-1	NEG_CTRL-1	0
GTGCGGTGTATATGAG-1	NEG_CTRL-1	0
GTGCTTCAGAAGGTTT-1	NEG_CTRL-1	0
GTGTGCGAGAGGGATA-1	NEG_CTRL-1	0
GTGTTAGAGCGATAGC-1	NEG_CTRL-1	0
GTTCTCGTCACTGGGC-1	NEG_CTRL-1	0
TAAGTGCCAGCTCCGA-1	NEG_CTRL-1	0
TACACGAGTTGTCTTT-1	NEG_CTRL-1	0
TACCTTAGTAAACGCG-1	NEG_CTRL-1	0
TACCTTATCAAGATCC-1	NEG_CTRL-1	0
TACGGTACAGTATGCT-1	NEG_CTRL-1	0
TACGGTATCATAGCAC-1	NEG_CTRL-1	0
TACGGTATCTGCGACG-1	NEG_CTRL-1	0
TACTCGCCAGCCAATT-1	NEG_CTRL-1	0
TATCAGGAGCGATATA-1	NEG_CTRL-1	0
TATCTCATCAGTACGT-1	NEG_CTRL-1	0
TATGCCCAGCCGATTT-1	NEG_CTRL-1	0
TCAACGACACAAGCCC-1	NEG_CTRL-1	0
TCAACGAGTGATGTGG-1	NEG_CTRL-1	0
TCAATCTGTACCCAAT-1	NEG_CTRL-1	0
TCAGGATAGCGCCTTG-1	NEG_CTRL-1	0
TCAGGATCATGTCCTC-1	NEG_CTRL-1	0
TCCCGATAGCTAGGCA-1	NEG_CTRL-1	0
TCGCGAGAGCGATTCT-1	NEG_CTRL-1	0
TCGGGACGTATTACCG-1	NEG_CTRL-1	0
TCGTAGAAGGGCATGT-1	NEG_CTRL-1	0
TCTCTAATCCAAATGC-1	NEG_CTRL-1	0
TCTTCGGAGCGATGAC-1	NEG_CTRL-1	0
TGACAACAGAACTCGG-1	NEG_CTRL-1	0
TGACAACGTACAGTTC-1	NEG_CTRL-1	0
TGACTAGGTGGCAAAC-1	NEG_CTRL-1	0
TGAGAGGAGCGTTCCG-1	NEG_CTRL-1	0
TGCACCTCAGGTCGTC-1	NEG_CTRL-1	0
TGCTACCGTCTTCTCG-1	NEG_CTRL-1	0
TGCTGCTCACAACGTT-1	NEG_CTRL-1	0
TGGACGCAGATGGCGT-1	NEG_CTRL-1	0
TGGGAAGGTTACGCGC-1	NEG_CTRL-1	0
TGTCCCACATGAACCT-1	NEG_CTRL-1	0
TGTCCCATCTGGTATG-1	NEG_CTRL-1	0
TTAGGACTCGCATGAT-1	NEG_CTRL-1	0
TTAGGCAGTGTGACCC-1	NEG_CTRL-1	0
TTCGGTCAGCGCTCCA-1	NEG_CTRL-1	0
TTCTCAACATGCAATC-1	NEG_CTRL-1	0
TTCTCCTCAGACTCGC-1	NEG_CTRL-1	0
TTGAACGGTCACTGGC-1	NEG_CTRL-1	0
TTGCGTCGTAAGGGAA-1	NEG_CTRL-1	0
TTGGAACCACCACCAG-1	NEG_CTRL-1	0
TTTATGCGTCACACGC-1	NEG_CTRL-1	0
TTTCCTCCACGAGGTA-1	NEG_CTRL-1	0
TTTCCTCCACGGTAAG-1	NEG_CTRL-1	0
TTTGGTTCATTGAGCT-1	NEG_CTRL-1	0
AAACCTGAGTAACCCT-1	NEG_CTRL-2	0
AAAGATGAGCAGCCTC-1	NEG_CTRL-2	0
AAAGATGAGTGTACGG-1	NEG_CTRL-2	0
AAAGTAGTCTAACGGT-1	NEG_CTRL-2	0
AAATGCCTCCCACTTG-1	NEG_CTRL-2	0
AAATGCCTCTTGAGAC-1	NEG_CTRL-2	0
AACCGCGGTAGATTAG-1	NEG_CTRL-2	0
AACTCAGGTGCAGGTA-1	NEG_CTRL-2	0
AACTCAGTCATGTCCC-1	NEG_CTRL-2	0
AACTGGTAGTGGTCCC-1	NEG_CTRL-2	0
AAGCCGCTCAGGCCCA-1	NEG_CTRL-2	0
AAGGAGCTCTGTCTAT-1	NEG_CTRL-2	0
AAGGCAGGTGTGACCC-1	NEG_CTRL-2	0
AAGGCAGTCACCTCGT-1	NEG_CTRL-2	0
AAGTCTGCATTAGGCT-1	NEG_CTRL-2	0
AAGTCTGGTTACCAGT-1	NEG_CTRL-2	0
AATCCAGCAATGACCT-1	NEG_CTRL-2	0
ACACCAACAAGACACG-1	NEG_CTRL-2	0
ACACCCTAGCACGCCT-1	NEG_CTRL-2	0
ACATGGTAGCAATATG-1	NEG_CTRL-2	0
ACATGGTGTCAGAAGC-1	NEG_CTRL-2	0
ACCAGTACAAATACAG-1	NEG_CTRL-2	0
ACCAGTATCCAGTAGT-1	NEG_CTRL-2	0
ACCCACTTCCAGTATG-1	NEG_CTRL-2	0
ACGAGCCAGAGCTGCA-1	NEG_CTRL-2	0
ACGAGCCAGATCGATA-1	NEG_CTRL-2	0
ACGATACTCCTCATTA-1	NEG_CTRL-2	0
ACGCCAGAGTGCGTGA-1	NEG_CTRL-2	0
ACGGAGAGTGGGTCAA-1	NEG_CTRL-2	0
ACGGAGATCAGTTCGA-1	NEG_CTRL-2	0
ACGGGTCAGCTTATCG-1	NEG_CTRL-2	0
ACGGGTCTCCGCAGTG-1	NEG_CTRL-2	0
ACGTCAAAGCCCAATT-1	NEG_CTRL-2	0
ACTGAACTCCGTTGTC-1	NEG_CTRL-2	0
ACTGAGTAGTTGTCGT-1	NEG_CTRL-2	0
ACTGATGAGAGACTAT-1	NEG_CTRL-2	0
ACTGTCCAGCTAGCCC-1	NEG_CTRL-2	0
ACTTACTGTAATAGCA-1	NEG_CTRL-2	0
ACTTGTTTCTGCTGTC-1	NEG_CTRL-2	0
AGAATAGGTACAGACG-1	NEG_CTRL-2	0
AGAGCTTGTTCGGGCT-1	NEG_CTRL-2	0
AGAGTGGTCTACTCAT-1	NEG_CTRL-2	0
AGATTGCAGGTGATTA-1	NEG_CTRL-2	0
AGCAGCCAGGAGTTTA-1	NEG_CTRL-2	0
AGCATACTCGCACTCT-1	NEG_CTRL-2	0
AGCCTAACATGCCCGA-1	NEG_CTRL-2	0
AGCGGTCCACTTAACG-1	NEG_CTRL-2	0
AGCGGTCTCAAGGCTT-1	NEG_CTRL-2	0
AGCGTATAGCGTTTAC-1	NEG_CTRL-2	0
AGCGTCGCACGTGAGA-1	NEG_CTRL-2	0
AGCTCCTAGGTGATAT-1	NEG_CTRL-2	0
AGGGAGTCATTACCTT-1	NEG_CTRL-2	0
AGGGAGTGTTCCCGAG-1	NEG_CTRL-2	0
AGGTCATCAAGGGTCA-1	NEG_CTRL-2	0
AGTAGTCAGCAGCCTC-1	NEG_CTRL-2	0
AGTAGTCCACGTGAGA-1	NEG_CTRL-2	0
AGTGAGGTCAGTACGT-1	NEG_CTRL-2	0
AGTGAGGTCATAAAGG-1	NEG_CTRL-2	0
AGTGGGACAAGCCTAT-1	NEG_CTRL-2	0
AGTGTCAGTTATGCGT-1	NEG_CTRL-2	0
AGTGTCATCAAGGCTT-1	NEG_CTRL-2	0
AGTGTCATCAATACCG-1	NEG_CTRL-2	0
AGTTGGTAGTTAACGA-1	NEG_CTRL-2	0
AGTTGGTCAATGGTCT-1	NEG_CTRL-2	0
ATAACGCTCCGTTGTC-1	NEG_CTRL-2	0
ATAGACCAGTGACATA-1	NEG_CTRL-2	0
ATCGAGTCAAATTGCC-1	NEG_CTRL-2	0
ATCGAGTGTTGGTAAA-1	NEG_CTRL-2	0
ATCTGCCAGTGTCCCG-1	NEG_CTRL-2	0
ATGTGTGAGAGTCTGG-1	NEG_CTRL-2	0
ATGTGTGCACATGTGT-1	NEG_CTRL-2	0
ATTATCCAGACTCGGA-1	NEG_CTRL-2	0
ATTGGACAGCGTTTAC-1	NEG_CTRL-2	0
ATTGGACAGGAGTACC-1	NEG_CTRL-2	0
ATTGGACCAGGTGCCT-1	NEG_CTRL-2	0
ATTGGACTCTTGCCGT-1	NEG_CTRL-2	0
CAAGGCCTCCTGCCAT-1	NEG_CTRL-2	0
CACACAAGTTCGCTAA-1	NEG_CTRL-2	0
CACACCTCAACTGCGC-1	NEG_CTRL-2	0
CACAGGCGTAAAGGAG-1	NEG_CTRL-2	0
CACAGGCTCAGGTTCA-1	NEG_CTRL-2	0
CACAGGCTCTTTAGTC-1	NEG_CTRL-2	0
CACAGTACAGGTGCCT-1	NEG_CTRL-2	0
CACAGTAGTTTCCACC-1	NEG_CTRL-2	0
CACATAGTCGAATCCA-1	NEG_CTRL-2	0
CACCACTAGCCCGAAA-1	NEG_CTRL-2	0
CACCTTGAGAACAACT-1	NEG_CTRL-2	0
CAGATCATCAAACCGT-1	NEG_CTRL-2	0
CAGCAGCAGAAGGCCT-1	NEG_CTRL-2	0
CAGCATAGTCTTGCGG-1	NEG_CTRL-2	0
CAGCTGGAGAGACTTA-1	NEG_CTRL-2	0
CAGCTGGCATGGTCAT-1	NEG_CTRL-2	0
CAGCTGGGTAGCACGA-1	NEG_CTRL-2	0
CAGGTGCGTATGCTTG-1	NEG_CTRL-2	0
CAGTAACCAATCCGAT-1	NEG_CTRL-2	0
CAGTAACCAGACAGGT-1	NEG_CTRL-2	0
CAGTAACTCTCACATT-1	NEG_CTRL-2	0
CAGTAACTCTGGCGAC-1	NEG_CTRL-2	0
CATATGGCATGCCCGA-1	NEG_CTRL-2	0
CATATGGTCTCGTATT-1	NEG_CTRL-2	0
CATATTCCATGGGAAC-1	NEG_CTRL-2	0
CATCAAGTCACTTATC-1	NEG_CTRL-2	0
CATCCACGTGTTTGGT-1	NEG_CTRL-2	0
CATCGAAGTATATGAG-1	NEG_CTRL-2	0
CATTATCAGATGTGGC-1	NEG_CTRL-2	0
CCACTACGTTCGTTGA-1	NEG_CTRL-2	0
CCATGTCGTCTGCGGT-1	NEG_CTRL-2	0
CCCAATCCAAGCCCAC-1	NEG_CTRL-2	0
CCCAATCTCTCAACTT-1	NEG_CTRL-2	0
CCCAGTTTCAAGCCTA-1	NEG_CTRL-2	0
CCCATACGTCATATCG-1	NEG_CTRL-2	0
CCGGTAGGTCTCGTTC-1	NEG_CTRL-2	0
CCGTTCATCCATGAGT-1	NEG_CTRL-2	0
CCGTTCATCCTGCTTG-1	NEG_CTRL-2	0
CCTACACCAGGTGGAT-1	NEG_CTRL-2	0
CCTAGCTTCCAAGTAC-1	NEG_CTRL-2	0
CCTCTGAAGGTAAACT-1	NEG_CTRL-2	0
CCTTACGTCATAAAGG-1	NEG_CTRL-2	0
CCTTACGTCTTCCTTC-1	NEG_CTRL-2	0
CGAATGTAGCTCCTCT-1	NEG_CTRL-2	0
CGACCTTGTGCGGTAA-1	NEG_CTRL-2	0
CGACCTTTCTTAGCCC-1	NEG_CTRL-2	0
CGAGCACTCTTGGGTA-1	NEG_CTRL-2	0
CGAGCCATCCAGTATG-1	NEG_CTRL-2	0
CGAGCCATCTGGTTCC-1	NEG_CTRL-2	0
CGATCGGCAACTGGCC-1	NEG_CTRL-2	0
CGATGGCAGGTGCAAC-1	NEG_CTRL-2	0
CGATTGAGTCTTGCGG-1	NEG_CTRL-2	0
CGATTGATCCCAACGG-1	NEG_CTRL-2	0
CGCCAAGAGGACACCA-1	NEG_CTRL-2	0
CGCGTTTGTCTAGGTT-1	NEG_CTRL-2	0
CGCGTTTGTTTGCATG-1	NEG_CTRL-2	0
CGCTATCGTGTGAAAT-1	NEG_CTRL-2	0
CGCTATCTCAGTTGAC-1	NEG_CTRL-2	0
CGCTTCACACAGATTC-1	NEG_CTRL-2	0
CGCTTCATCATAAAGG-1	NEG_CTRL-2	0
CGGACTGAGCGCCTTG-1	NEG_CTRL-2	0
CGGCTAGCATGCAACT-1	NEG_CTRL-2	0
CGTAGCGGTAAAGGAG-1	NEG_CTRL-2	0
CGTCACTCAGTTAACC-1	NEG_CTRL-2	0
CGTCAGGAGAGCAATT-1	NEG_CTRL-2	0
CGTGTCTTCCACGCAG-1	NEG_CTRL-2	0
CGTTAGAAGCTCCTCT-1	NEG_CTRL-2	0
CGTTCTGCAAGTTCTG-1	NEG_CTRL-2	0
CGTTGGGAGCCGTCGT-1	NEG_CTRL-2	0
CTAATGGGTTGAGTTC-1	NEG_CTRL-2	0
CTACACCAGAGTAATC-1	NEG_CTRL-2	0
CTACCCAAGTACTTGC-1	NEG_CTRL-2	0
CTACGTCGTGCCTTGG-1	NEG_CTRL-2	0
CTACGTCTCTAACCGA-1	NEG_CTRL-2	0
CTAGAGTAGCCAGGAT-1	NEG_CTRL-2	0
CTCACACCAAGCGTAG-1	NEG_CTRL-2	0
CTCACACCACTTCGAA-1	NEG_CTRL-2	0
CTCACACCAGTAAGAT-1	NEG_CTRL-2	0
CTCATTACAGTATAAG-1	NEG_CTRL-2	0
CTCGAAACAATCCGAT-1	NEG_CTRL-2	0
CTCGAGGAGAAGGTTT-1	NEG_CTRL-2	0
CTCGAGGCAGTTAACC-1	NEG_CTRL-2	0
CTCGGAGTCCTGCCAT-1	NEG_CTRL-2	0
CTCTAATTCCGCGTTT-1	NEG_CTRL-2	0
CTCTACGAGAAGGTGA-1	NEG_CTRL-2	0
CTCTACGTCATCTGCC-1	NEG_CTRL-2	0
CTCTGGTGTTCCACGG-1	NEG_CTRL-2	0
CTGCCTAAGTATCTCG-1	NEG_CTRL-2	0
CTGCCTAGTAGCGTGA-1	NEG_CTRL-2	0
CTGCGGACATGGAATA-1	NEG_CTRL-2	0
CTGTTTACACCAGTTA-1	NEG_CTRL-2	0
CTGTTTACACTTAACG-1	NEG_CTRL-2	0
CTTAACTAGTGGTAAT-1	NEG_CTRL-2	0
CTTGGCTCATCTGGTA-1	NEG_CTRL-2	0
CTTTGCGAGATCGGGT-1	NEG_CTRL-2	0
CTTTGCGGTGCCTGGT-1	NEG_CTRL-2	0
CTTTGCGGTTCGTCTC-1	NEG_CTRL-2	0
GAAACTCGTCATATCG-1	NEG_CTRL-2	0
GAAATGAGTCTAGCGC-1	NEG_CTRL-2	0
GAAATGAGTTCGGGCT-1	NEG_CTRL-2	0
GAACATCCAAGGCTCC-1	NEG_CTRL-2	0
GAACATCGTCCGAATT-1	NEG_CTRL-2	0
GAACGGAGTGCTCTTC-1	NEG_CTRL-2	0
GAACGGATCTGCTGTC-1	NEG_CTRL-2	0
GAAGCAGAGCCAGGAT-1	NEG_CTRL-2	0
GAATAAGAGAGACTTA-1	NEG_CTRL-2	0
GAATAAGTCCCTCTTT-1	NEG_CTRL-2	0
GAATGAACACTCGACG-1	NEG_CTRL-2	0
GACACGCGTAGAAAGG-1	NEG_CTRL-2	0
GACCAATTCTCTTGAT-1	NEG_CTRL-2	0
GACGCGTGTTGATTCG-1	NEG_CTRL-2	0
GACGTGCGTGTTGGGA-1	NEG_CTRL-2	0
GACGTTACATCACGTA-1	NEG_CTRL-2	0
GAGCAGAAGACAAAGG-1	NEG_CTRL-2	0
GAGTCCGTCTATGTGG-1	NEG_CTRL-2	0
GATCAGTCATTACCTT-1	NEG_CTRL-2	0
GATCAGTGTCTGCGGT-1	NEG_CTRL-2	0
GATCGTAAGGTAAACT-1	NEG_CTRL-2	0
GATCGTACATACGCTA-1	NEG_CTRL-2	0
GATCGTATCCACTCCA-1	NEG_CTRL-2	0
GATCGTATCTGTCCGT-1	NEG_CTRL-2	0
GATTCAGAGGGCTCTC-1	NEG_CTRL-2	0
GCACATAAGCGATTCT-1	NEG_CTRL-2	0
GCACATAGTCCTCCAT-1	NEG_CTRL-2	0
GCACTCTCAAGGTTTC-1	NEG_CTRL-2	0
GCACTCTTCATCTGTT-1	NEG_CTRL-2	0
GCACTCTTCGATCCCT-1	NEG_CTRL-2	0
GCAGCCATCGGACAAG-1	NEG_CTRL-2	0
GCAGCCATCTCTGCTG-1	NEG_CTRL-2	0
GCATACAAGATCGGGT-1	NEG_CTRL-2	0
GCATACACAAAGTCAA-1	NEG_CTRL-2	0
GCATACACATGACGGA-1	NEG_CTRL-2	0
GCATGTAAGAGCAATT-1	NEG_CTRL-2	0
GCATGTAGTGCGGTAA-1	NEG_CTRL-2	0
GCATGTAGTTCCACTC-1	NEG_CTRL-2	0
GCATGTATCATATCGG-1	NEG_CTRL-2	0
GCCTCTACAAACTGCT-1	NEG_CTRL-2	0
GCCTCTAGTGGTAACG-1	NEG_CTRL-2	0
GCGACCAAGGCGCTCT-1	NEG_CTRL-2	0
GCGCAACAGACTCGGA-1	NEG_CTRL-2	0
GCGCAACGTACTTGAC-1	NEG_CTRL-2	0
GCGCAGTAGAATTGTG-1	NEG_CTRL-2	0
GCTCTGTTCTAACTTC-1	NEG_CTRL-2	0
GCTGCAGTCGAACTGT-1	NEG_CTRL-2	0
GCTGCTTCACCAACCG-1	NEG_CTRL-2	0
GCTTCCAAGATCGGGT-1	NEG_CTRL-2	0
GCTTCCAGTATATCCG-1	NEG_CTRL-2	0
GGAACTTCATCAGTCA-1	NEG_CTRL-2	0
GGAATAACACCATCCT-1	NEG_CTRL-2	0
GGACAAGCACCAACCG-1	NEG_CTRL-2	0
GGACATTTCCATGCTC-1	NEG_CTRL-2	0
GGATTACGTACCATCA-1	NEG_CTRL-2	0
GGCAATTAGGATGGTC-1	NEG_CTRL-2	0
GGCGACTTCAAACCAC-1	NEG_CTRL-2	0
GGCTCGAAGGTGACCA-1	NEG_CTRL-2	0
GGGAATGGTGTTCTTT-1	NEG_CTRL-2	0
GGGACCTGTCCAGTGC-1	NEG_CTRL-2	0
GGGACCTTCAAGCCTA-1	NEG_CTRL-2	0
GGGCACTTCCGCGCAA-1	NEG_CTRL-2	0
GGGCATCTCAGAGACG-1	NEG_CTRL-2	0
GGGTTGCCACGGTTTA-1	NEG_CTRL-2	0
GGTGAAGCACCGTTGG-1	NEG_CTRL-2	0
GGTGCGTAGAAAGTGG-1	NEG_CTRL-2	0
GTAACTGGTTCCCGAG-1	NEG_CTRL-2	0
GTACGTACAAAGAATC-1	NEG_CTRL-2	0
GTACGTATCCTTAATC-1	NEG_CTRL-2	0
GTACTTTCAATGGTCT-1	NEG_CTRL-2	0
GTACTTTTCCTCCTAG-1	NEG_CTRL-2	0
GTCACAACACCCTATC-1	NEG_CTRL-2	0
GTCACAAGTTTAGCTG-1	NEG_CTRL-2	0
GTCATTTAGCCGTCGT-1	NEG_CTRL-2	0
GTCATTTTCGTGTAGT-1	NEG_CTRL-2	0
GTCCTCAAGTGGCACA-1	NEG_CTRL-2	0
GTCCTCATCAACACGT-1	NEG_CTRL-2	0
GTCGTAAGTCTAGAGG-1	NEG_CTRL-2	0
GTCTTCGCACTGCCAG-1	NEG_CTRL-2	0
GTGAAGGCAGTCGATT-1	NEG_CTRL-2	0
GTGAAGGCATGCAACT-1	NEG_CTRL-2	0
GTGAAGGGTCAGAGGT-1	NEG_CTRL-2	0
GTGCAGCAGGCTAGAC-1	NEG_CTRL-2	0
GTGCAGCAGTACGTAA-1	NEG_CTRL-2	0
GTGCAGCCAAGTAATG-1	NEG_CTRL-2	0
GTGTGCGCAATCCGAT-1	NEG_CTRL-2	0
GTGTTAGCACTTGGAT-1	NEG_CTRL-2	0
GTTACAGGTCACCCAG-1	NEG_CTRL-2	0
GTTCGGGTCAAGCCTA-1	NEG_CTRL-2	0
GTTCTCGTCGACAGCC-1	NEG_CTRL-2	0
GTTTCTAAGTCAAGCG-1	NEG_CTRL-2	0
GTTTCTAGTGCTCTTC-1	NEG_CTRL-2	0
TAAACCGAGTGTTAGA-1	NEG_CTRL-2	0
TAAGAGACAGACAAAT-1	NEG_CTRL-2	0
TAAGAGAGTATAGGGC-1	NEG_CTRL-2	0
TAAGTGCCAAACTGTC-1	NEG_CTRL-2	0
TACTCATGTAGATTAG-1	NEG_CTRL-2	0
TACTCATGTCCTCCAT-1	NEG_CTRL-2	0
TACTTACTCCTTGGTC-1	NEG_CTRL-2	0
TACTTGTCAAGCGAGT-1	NEG_CTRL-2	0
TACTTGTCAGCGATCC-1	NEG_CTRL-2	0
TAGACCAAGCGTGAGT-1	NEG_CTRL-2	0
TAGAGCTAGACAAGCC-1	NEG_CTRL-2	0
TAGCCGGAGGCTAGAC-1	NEG_CTRL-2	0
TAGGCATAGCAAATCA-1	NEG_CTRL-2	0
TAGGCATAGTCAATAG-1	NEG_CTRL-2	0
TAGGCATCAGGCTCAC-1	NEG_CTRL-2	0
TAGGCATGTGACGGTA-1	NEG_CTRL-2	0
TATCTCATCAATCACG-1	NEG_CTRL-2	0
TATGCCCAGTGTACTC-1	NEG_CTRL-2	0
TATGCCCCAAGCCGTC-1	NEG_CTRL-2	0
TATGCCCTCACGCATA-1	NEG_CTRL-2	0
TCAACGAGTTGGAGGT-1	NEG_CTRL-2	0
TCAATCTGTTGGAGGT-1	NEG_CTRL-2	0
TCACAAGAGCTGCCCA-1	NEG_CTRL-2	0
TCACAAGTCTGTCAAG-1	NEG_CTRL-2	0
TCACGAACACCATCCT-1	NEG_CTRL-2	0
TCAGCAAAGACACTAA-1	NEG_CTRL-2	0
TCAGCAACAGTAGAGC-1	NEG_CTRL-2	0
TCATTACAGTACGCCC-1	NEG_CTRL-2	0
TCATTTGGTTTACTCT-1	NEG_CTRL-2	0
TCCACACGTACCTACA-1	NEG_CTRL-2	0
TCGCGAGCAAGAGGCT-1	NEG_CTRL-2	0
TCGCGTTCAGCTGTAT-1	NEG_CTRL-2	0
TCGTACCTCTCTAAGG-1	NEG_CTRL-2	0
TCTATTGAGAATTCCC-1	NEG_CTRL-2	0
TCTATTGGTAGCAAAT-1	NEG_CTRL-2	0
TCTCATAAGTTCGCGC-1	NEG_CTRL-2	0
TCTCATATCCAAACTG-1	NEG_CTRL-2	0
TCTCTAAAGAGGACGG-1	NEG_CTRL-2	0
TCTGGAACATTTCACT-1	NEG_CTRL-2	0
TCTTTCCAGATAGCAT-1	NEG_CTRL-2	0
TCTTTCCAGCAGACTG-1	NEG_CTRL-2	0
TGAAAGACAGCGTCCA-1	NEG_CTRL-2	0
TGACAACTCTGAAAGA-1	NEG_CTRL-2	0
TGACGGCAGATAGGAG-1	NEG_CTRL-2	0
TGACGGCCAGGAATCG-1	NEG_CTRL-2	0
TGACTAGAGGTGACCA-1	NEG_CTRL-2	0
TGAGCATTCAAAGTAG-1	NEG_CTRL-2	0
TGATTTCAGATGTGTA-1	NEG_CTRL-2	0
TGATTTCCACTGTGTA-1	NEG_CTRL-2	0
TGATTTCTCGTAGGTT-1	NEG_CTRL-2	0
TGCCAAAAGATGGCGT-1	NEG_CTRL-2	0
TGCCAAATCACTGGGC-1	NEG_CTRL-2	0
TGCGCAGTCTCGTTTA-1	NEG_CTRL-2	0
TGCGGGTGTCGACTGC-1	NEG_CTRL-2	0
TGCTACCAGCCGTCGT-1	NEG_CTRL-2	0
TGGCCAGCACGAGGTA-1	NEG_CTRL-2	0
TGGGAAGAGTCCGGTC-1	NEG_CTRL-2	0
TGGGAAGTCTCTGTCG-1	NEG_CTRL-2	0
TGGTTAGAGTCGAGTG-1	NEG_CTRL-2	0
TGGTTAGCAATTCCTT-1	NEG_CTRL-2	0
TGTATTCGTCTTGTCC-1	NEG_CTRL-2	0
TGTCCCAGTCCGAAGA-1	NEG_CTRL-2	0
TGTGGTAAGCTAACTC-1	NEG_CTRL-2	0
TTAGGACTCCTACAGA-1	NEG_CTRL-2	0
TTAGGACTCTCAAGTG-1	NEG_CTRL-2	0
TTAGTTCAGGACACCA-1	NEG_CTRL-2	0
TTCGGTCAGGTTCCTA-1	NEG_CTRL-2	0
TTCTACAGTGAAGGCT-1	NEG_CTRL-2	0
TTCTCAAAGCCAGAAC-1	NEG_CTRL-2	0
TTCTCAACACACATGT-1	NEG_CTRL-2	0
TTCTCAAGTACCTACA-1	NEG_CTRL-2	0
TTCTCCTCAGCTTAAC-1	NEG_CTRL-2	0
TTCTTAGTCACCTTAT-1	NEG_CTRL-2	0
TTCTTAGTCTCGGACG-1	NEG_CTRL-2	0
TTGCCGTAGGCTCATT-1	NEG_CTRL-2	0
TTGCCGTTCGGACAAG-1	NEG_CTRL-2	0
TTGCCGTTCGTCGTTC-1	NEG_CTRL-2	0
TTGCGTCAGTAATCCC-1	NEG_CTRL-2	0
TTGGAACGTGACGGTA-1	NEG_CTRL-2	0
TTGTAGGAGCGTAATA-1	NEG_CTRL-2	0
TTGTAGGAGTTGCAGG-1	NEG_CTRL-2	0
TTGTAGGTCTTGAGAC-1	NEG_CTRL-2	0
TTTACTGTCTCCCTGA-1	NEG_CTRL-2	0
TTTGCGCTCCTGTAGA-1	NEG_CTRL-2	0
AAAGATGAGCAACGGT-1	NEG_CTRL_3	0
AAATGCCCAGCTTCGG-1	NEG_CTRL_3	0
AACCATGGTAGCCTAT-1	NEG_CTRL_3	0
AACTCAGTCGCTGATA-1	NEG_CTRL_3	0
AACTTTCAGAAACGAG-1	NEG_CTRL_3	0
AAGGCAGGTGTGAATA-1	NEG_CTRL_3	0
AAGGTTCTCGCATGGC-1	NEG_CTRL_3	0
AAGTCTGCAGTACACT-1	NEG_CTRL_3	0
AAGTCTGTCATCGGAT-1	NEG_CTRL_3	0
ACACCAAAGCCGGTAA-1	NEG_CTRL_3	0
ACACCAATCAGCGATT-1	NEG_CTRL_3	0
ACACCCTAGGGTCTCC-1	NEG_CTRL_3	0
ACACCCTAGTTATCGC-1	NEG_CTRL_3	0
ACACTGAAGATCGATA-1	NEG_CTRL_3	0
ACACTGATCTATCCCG-1	NEG_CTRL_3	0
ACATCAGCAAGGCTCC-1	NEG_CTRL_3	0
ACATCAGGTACCAGTT-1	NEG_CTRL_3	0
ACATGGTGTGGCCCTA-1	NEG_CTRL_3	0
ACCAGTATCCGAAGAG-1	NEG_CTRL_3	0
ACGATACAGCGTTGCC-1	NEG_CTRL_3	0
ACGATACTCGCGCCAA-1	NEG_CTRL_3	0
ACGCCGAAGATATACG-1	NEG_CTRL_3	0
ACGCCGAAGCGTTCCG-1	NEG_CTRL_3	0
ACGGAGACAGCCTTGG-1	NEG_CTRL_3	0
ACGGCCAAGTTGAGAT-1	NEG_CTRL_3	0
ACGGCCATCCTACAGA-1	NEG_CTRL_3	0
ACGGGTCCACTGTTAG-1	NEG_CTRL_3	0
ACGGGTCCACTTACGA-1	NEG_CTRL_3	0
ACGGGTCGTACCGTAT-1	NEG_CTRL_3	0
ACTGATGCACACTGCG-1	NEG_CTRL_3	0
ACTGCTCTCTTTAGGG-1	NEG_CTRL_3	0
ACTGTCCCACGGTGTC-1	NEG_CTRL_3	0
ACTGTCCGTTGATTGC-1	NEG_CTRL_3	0
ACTTACTCATCCGGGT-1	NEG_CTRL_3	0
AGAATAGGTAGGAGTC-1	NEG_CTRL_3	0
AGAGCGAAGGTGGGTT-1	NEG_CTRL_3	0
AGAGCGAGTCTAGGTT-1	NEG_CTRL_3	0
AGAGCTTGTTTCCACC-1	NEG_CTRL_3	0
AGATCTGCACCCATGG-1	NEG_CTRL_3	0
AGATCTGGTGTGAATA-1	NEG_CTRL_3	0
AGATTGCTCTGCCAGG-1	NEG_CTRL_3	0
AGCAGCCGTCTGCAAT-1	NEG_CTRL_3	0
AGCATACCATCCGCGA-1	NEG_CTRL_3	0
AGCATACTCGCGTTTC-1	NEG_CTRL_3	0
AGCCTAACATGGTTGT-1	NEG_CTRL_3	0
AGCCTAAGTTCGGCAC-1	NEG_CTRL_3	0
AGCGTATAGATCTGAA-1	NEG_CTRL_3	0
AGCTTGAAGTGAACGC-1	NEG_CTRL_3	0
AGCTTGAGTATATGGA-1	NEG_CTRL_3	0
AGCTTGATCAAACAAG-1	NEG_CTRL_3	0
AGGGAGTCAGACGCAA-1	NEG_CTRL_3	0
AGGGAGTGTATATGAG-1	NEG_CTRL_3	0
AGGGATGTCTGAAAGA-1	NEG_CTRL_3	0
AGGGTGAGTAAAGTCA-1	NEG_CTRL_3	0
AGGGTGATCGACGGAA-1	NEG_CTRL_3	0
AGGTCCGGTAATCGTC-1	NEG_CTRL_3	0
AGTAGTCCACCCTATC-1	NEG_CTRL_3	0
AGTAGTCTCCTAAGTG-1	NEG_CTRL_3	0
AGTCTTTTCAAAGACA-1	NEG_CTRL_3	0
AGTGGGATCACATGCA-1	NEG_CTRL_3	0
AGTTGGTCAAGCCATT-1	NEG_CTRL_3	0
AGTTGGTGTCTACCTC-1	NEG_CTRL_3	0
AGTTGGTTCGGTGTCG-1	NEG_CTRL_3	0
ATAACGCGTATGAAAC-1	NEG_CTRL_3	0
ATAACGCGTCAATGTC-1	NEG_CTRL_3	0
ATAACGCGTGTGAAAT-1	NEG_CTRL_3	0
ATAACGCTCAATCACG-1	NEG_CTRL_3	0
ATAACGCTCCCTAACC-1	NEG_CTRL_3	0
ATAAGAGCAGGAACGT-1	NEG_CTRL_3	0
ATAAGAGGTTGATTCG-1	NEG_CTRL_3	0
ATAGACCAGAGTTGGC-1	NEG_CTRL_3	0
ATCACGAGTTAAGGGC-1	NEG_CTRL_3	0
ATCATCTCACCTTGTC-1	NEG_CTRL_3	0
ATCATGGAGCCACGCT-1	NEG_CTRL_3	0
ATCATGGTCAACGCTA-1	NEG_CTRL_3	0
ATCGAGTGTGTCCTCT-1	NEG_CTRL_3	0
ATCTGCCAGATCTGCT-1	NEG_CTRL_3	0
ATCTGCCGTATGGTTC-1	NEG_CTRL_3	0
ATGAGGGTCAGAGACG-1	NEG_CTRL_3	0
ATGCGATTCGTCCAGG-1	NEG_CTRL_3	0
ATGGGAGAGTGGGCTA-1	NEG_CTRL_3	0
ATGGGAGGTCACAAGG-1	NEG_CTRL_3	0
ATGTGTGGTAAGGGAA-1	NEG_CTRL_3	0
ATGTGTGGTCGGATCC-1	NEG_CTRL_3	0
ATGTGTGTCGGCGCTA-1	NEG_CTRL_3	0
ATTATCCTCTAACTTC-1	NEG_CTRL_3	0
ATTGGACTCGTGACAT-1	NEG_CTRL_3	0
ATTGGTGAGTTGTAGA-1	NEG_CTRL_3	0
ATTTCTGAGTTAGCGG-1	NEG_CTRL_3	0
ATTTCTGGTCGACTGC-1	NEG_CTRL_3	0
ATTTCTGTCTCGCTTG-1	NEG_CTRL_3	0
CAACCAATCCGCGGTA-1	NEG_CTRL_3	0
CAACCAATCGCAAACT-1	NEG_CTRL_3	0
CAACCTCGTCCGACGT-1	NEG_CTRL_3	0
CAACTAGAGAGGTAGA-1	NEG_CTRL_3	0
CAACTAGTCTTTAGGG-1	NEG_CTRL_3	0
CAAGTTGGTCTGGAGA-1	NEG_CTRL_3	0
CACACCTAGGTACTCT-1	NEG_CTRL_3	0
CACACCTGTGCTGTAT-1	NEG_CTRL_3	0
CACACCTTCAATCTCT-1	NEG_CTRL_3	0
CACAGGCAGTGTCTCA-1	NEG_CTRL_3	0
CACAGGCTCCCACTTG-1	NEG_CTRL_3	0
CACATAGAGGAATTAC-1	NEG_CTRL_3	0
CACATAGTCGAATGCT-1	NEG_CTRL_3	0
CACATTTGTCAATACC-1	NEG_CTRL_3	0
CACCAGGGTAGGCTGA-1	NEG_CTRL_3	0
CACCTTGGTTAGTGGG-1	NEG_CTRL_3	0
CAGAATCGTGCGATAG-1	NEG_CTRL_3	0
CAGAGAGTCTCCAGGG-1	NEG_CTRL_3	0
CAGATCAAGTTGAGAT-1	NEG_CTRL_3	0
CAGATCACAATGCCAT-1	NEG_CTRL_3	0
CAGCAGCGTAGAGCTG-1	NEG_CTRL_3	0
CAGCGACAGTGCCATT-1	NEG_CTRL_3	0
CAGCTAACATAGTAAG-1	NEG_CTRL_3	0
CAGCTGGAGCTTATCG-1	NEG_CTRL_3	0
CAGTCCTAGGCGCTCT-1	NEG_CTRL_3	0
CATCAAGGTATTAGCC-1	NEG_CTRL_3	0
CATCAGAGTGGTTTCA-1	NEG_CTRL_3	0
CATCGGGGTTACGGAG-1	NEG_CTRL_3	0
CATGCCTCAAAGCAAT-1	NEG_CTRL_3	0
CATTATCTCCGCGTTT-1	NEG_CTRL_3	0
CATTCGCGTGAGTGAC-1	NEG_CTRL_3	0
CCAATCCGTCTGGAGA-1	NEG_CTRL_3	0
CCACCTAAGCGATGAC-1	NEG_CTRL_3	0
CCACCTACATCCGCGA-1	NEG_CTRL_3	0
CCACCTATCCGCGTTT-1	NEG_CTRL_3	0
CCACGGACAGTAAGCG-1	NEG_CTRL_3	0
CCAGCGAAGCGGCTTC-1	NEG_CTRL_3	0
CCAGCGAGTGGCAAAC-1	NEG_CTRL_3	0
CCCAGTTCACGGTAGA-1	NEG_CTRL_3	0
CCCAGTTGTGTGGTTT-1	NEG_CTRL_3	0
CCCTCCTCAGTCGTGC-1	NEG_CTRL_3	0
CCGGTAGTCATATCGG-1	NEG_CTRL_3	0
CCGTACTAGTAGGTGC-1	NEG_CTRL_3	0
CCTAAAGAGTGTGAAT-1	NEG_CTRL_3	0
CCTACACTCATAGCAC-1	NEG_CTRL_3	0
CCTACACTCTGGAGCC-1	NEG_CTRL_3	0
CCTACCATCAAACAAG-1	NEG_CTRL_3	0
CCTAGCTTCCGTCAAA-1	NEG_CTRL_3	0
CCTATTAAGCCGATTT-1	NEG_CTRL_3	0
CCTTCCCAGCTCAACT-1	NEG_CTRL_3	0
CCTTCCCCAGCTCGCA-1	NEG_CTRL_3	0
CCTTTCTCACACAGAG-1	NEG_CTRL_3	0
CGAACATCATGATCCA-1	NEG_CTRL_3	0
CGAATGTCAGTAGAGC-1	NEG_CTRL_3	0
CGAGCACGTACAGCAG-1	NEG_CTRL_3	0
CGAGCCAGTCCGACGT-1	NEG_CTRL_3	0
CGAGCCAGTCTCCACT-1	NEG_CTRL_3	0
CGATGGCTCGTTACGA-1	NEG_CTRL_3	0
CGATTGACACAACGCC-1	NEG_CTRL_3	0
CGCGGTAGTAGAGTGC-1	NEG_CTRL_3	0
CGCGGTATCAGTGCAT-1	NEG_CTRL_3	0
CGCGGTATCGGATGTT-1	NEG_CTRL_3	0
CGCTATCCAGACGTAG-1	NEG_CTRL_3	0
CGCTATCCAGATCGGA-1	NEG_CTRL_3	0
CGCTGGATCACTGGGC-1	NEG_CTRL_3	0
CGCTGGATCCGTAGGC-1	NEG_CTRL_3	0
CGCTTCAGTCTAGTGT-1	NEG_CTRL_3	0
CGGACACAGACCTTTG-1	NEG_CTRL_3	0
CGGACACGTCGCCATG-1	NEG_CTRL_3	0
CGGACACTCACTTCAT-1	NEG_CTRL_3	0
CGGACTGGTGCCTGGT-1	NEG_CTRL_3	0
CGGAGCTTCCCGGATG-1	NEG_CTRL_3	0
CGGAGTCTCCCTCTTT-1	NEG_CTRL_3	0
CGTAGCGGTAGCCTAT-1	NEG_CTRL_3	0
CGTAGCGGTAGCTAAA-1	NEG_CTRL_3	0
CGTCACTTCCGTACAA-1	NEG_CTRL_3	0
CGTCAGGGTAGATTAG-1	NEG_CTRL_3	0
CGTCCATAGCTGATAA-1	NEG_CTRL_3	0
CGTCCATCAAGCCCAC-1	NEG_CTRL_3	0
CGTGTCTCAAGACACG-1	NEG_CTRL_3	0
CGTTAGATCCGAAGAG-1	NEG_CTRL_3	0
CGTTAGATCTCAACTT-1	NEG_CTRL_3	0
CGTTCTGCAAGCCGCT-1	NEG_CTRL_3	0
CGTTGGGGTAAACCTC-1	NEG_CTRL_3	0
CTAACTTAGGATGGTC-1	NEG_CTRL_3	0
CTAACTTTCTCGCTTG-1	NEG_CTRL_3	0
CTAATGGTCTGAGGGA-1	NEG_CTRL_3	0
CTACACCAGCTTTGGT-1	NEG_CTRL_3	0
CTAGAGTCATCGGTTA-1	NEG_CTRL_3	0
CTAGCCTTCCACTCCA-1	NEG_CTRL_3	0
CTCACACCAAATACAG-1	NEG_CTRL_3	0
CTCGGGATCCGCGCAA-1	NEG_CTRL_3	0
CTCGTCAAGCGTGTCC-1	NEG_CTRL_3	0
CTCTACGAGGGTCGAT-1	NEG_CTRL_3	0
CTCTGGTAGTGAACAT-1	NEG_CTRL_3	0
CTGATAGGTGGCTCCA-1	NEG_CTRL_3	0
CTGATCCGTGTAATGA-1	NEG_CTRL_3	0
CTGCTGTGTCGGGTCT-1	NEG_CTRL_3	0
CTGGTCTGTCCGCTGA-1	NEG_CTRL_3	0
CTGTGCTCATGGTCAT-1	NEG_CTRL_3	0
CTGTTTAAGATGTAAC-1	NEG_CTRL_3	0
CTTAACTCACTGAAGG-1	NEG_CTRL_3	0
CTTACCGGTAAGGATT-1	NEG_CTRL_3	0
CTTACCGTCGAGAACG-1	NEG_CTRL_3	0
GAAACTCCATTGTGCA-1	NEG_CTRL_3	0
GAAACTCTCTGATTCT-1	NEG_CTRL_3	0
GAACGGAAGATGCCAG-1	NEG_CTRL_3	0
GAACGGACACGAAGCA-1	NEG_CTRL_3	0
GAAGCAGAGCTTTGGT-1	NEG_CTRL_3	0
GAAGCAGGTTCCACGG-1	NEG_CTRL_3	0
GAATAAGGTGTTCTTT-1	NEG_CTRL_3	0
GAATAAGTCAGTCCCT-1	NEG_CTRL_3	0
[truncated: 3,071 more rows]

## Sheet: DENV_rep1_counts_Huh7.5.1
cell_barcode	CRISPR guide detected	DENV counts
AAATGCCGTAGCTGCC-1	DERL2	30
AACTGGTGTCACCCAG-1	DERL2	300
AAGACCTGTCTGCCAG-1	DERL2	76
AAGGAGCTCAAAGACA-1	DERL2	106
AAGTCTGGTAGTGAAT-1	DERL2	35
ACACCCTTCCCAAGTA-1	DERL2	105
ACGGGCTAGGGAACGG-1	DERL2	109
ACTGAGTGTCTTGATG-1	DERL2	112
ACTTTCAGTGATGCCC-1	DERL2	135
AGGCCGTAGTCGCCGT-1	DERL2	104
AGTGAGGGTCAAAGAT-1	DERL2	507
CAACTAGTCAGGTTCA-1	DERL2	400
CACATAGAGAAGGCCT-1	DERL2	112
CACCACTAGTATTGGA-1	DERL2	96
CAGCATACAATGTTGC-1	DERL2	55
CATCAGACATCTGGTA-1	DERL2	255
CCGTACTCAAGGCTCC-1	DERL2	84
CGCGTTTAGCGATAGC-1	DERL2	409
CGGAGTCAGAAGGTTT-1	DERL2	133
CGTCTACGTGATAAGT-1	DERL2	68
CGTGTCTCACAAGACG-1	DERL2	172
CGTTGGGGTCCGCTGA-1	DERL2	74
CTGATCCCAACACCTA-1	DERL2	166
CTGGTCTAGGCTACGA-1	DERL2	121
GACACGCAGCGATAGC-1	DERL2	678
GACTAACTCGAGCCCA-1	DERL2	440
GATCGATAGATAGGAG-1	DERL2	541
GCAATCACAGTTCCCT-1	DERL2	78
GCATGTAAGACAGGCT-1	DERL2	178
GCCAAATTCTGCTTGC-1	DERL2	129
GCTGCAGTCTGCGACG-1	DERL2	604
GGGAATGCAACACGCC-1	DERL2	67
GTAGTCATCCACTCCA-1	DERL2	55
GTCAAGTGTACTTCTT-1	DERL2	124
GTGCAGCGTACATCCA-1	DERL2	117
GTTCGGGGTATAGGGC-1	DERL2	168
GTTCTCGGTGCGGTAA-1	DERL2	118
TAAGAGACAACGCACC-1	DERL2	575
TAAGTGCAGGCAAAGA-1	DERL2	83
TACCTTACATCGGACC-1	DERL2	484
TAGTTGGCAACTGCGC-1	DERL2	68
TATGCCCAGGCCATAG-1	DERL2	314
TCAATCTTCGATAGAA-1	DERL2	60
TCACAAGTCCAACCAA-1	DERL2	175
TCCCGATTCACAGGCC-1	DERL2	151
TCGGGACAGTGTACCT-1	DERL2	262
TCGGGACGTCTTGCGG-1	DERL2	542
TCGTACCAGAATCTCC-1	DERL2	540
TGACTAGGTGTCAATC-1	DERL2	88
TGCTGCTTCCAAAGTC-1	DERL2	74
TGGGCGTCAGTTTACG-1	DERL2	544
TGTCCCATCCGCGTTT-1	DERL2	371
TTGACTTAGACAAAGG-1	DERL2	131
TTGGCAAAGACTCGGA-1	DERL2	350
TTTATGCAGGAGTTTA-1	DERL2	549
TTTCCTCGTGTCCTCT-1	DERL2	684
AAACCTGAGACTTGAA-1	EMC6	251
AAAGTAGTCAGTCCCT-1	EMC6	356
AAATGCCTCCGTACAA-1	EMC6	37
AACCATGCAAAGCGGT-1	EMC6	81
AACGTTGAGCTGTCTA-1	EMC6	99
AACTTTCCACAACTGT-1	EMC6	93
AAGGAGCAGCTCCTTC-1	EMC6	49
AAGTCTGGTGACTACT-1	EMC6	34
AAGTCTGTCGGGAGTA-1	EMC6	283
ACACCGGGTAGCCTCG-1	EMC6	93
ACATACGCAGCTGTGC-1	EMC6	122
ACCTTTATCCTCGCAT-1	EMC6	215
ACGAGCCCAGGGCATA-1	EMC6	497
ACGAGCCCAGTCGATT-1	EMC6	126
ACGAGGAAGGAACTGC-1	EMC6	145
ACGCCGATCCTTGGTC-1	EMC6	77
ACTTGTTTCAGCTCGG-1	EMC6	198
ACTTTCAAGGTGCTTT-1	EMC6	70
AGAATAGAGCGATAGC-1	EMC6	116
AGACGTTTCTTCGGTC-1	EMC6	95
AGATCTGTCCTCCTAG-1	EMC6	56
AGCCTAAAGGTGCAAC-1	EMC6	98
AGCTTGAGTTCCGGCA-1	EMC6	101
AGGCCACCAGATGGCA-1	EMC6	108
AGGGAGTGTCTCATCC-1	EMC6	114
AGTAGTCGTCCGTTAA-1	EMC6	112
AGTGAGGCACTACAGT-1	EMC6	176
AGTGTCATCCTTGCCA-1	EMC6	541
ATTATCCTCATTGCGA-1	EMC6	201
CACCACTAGTGGGCTA-1	EMC6	147
CACTCCAAGCTAGCCC-1	EMC6	117
CACTCCAAGTGCAAGC-1	EMC6	105
CAGATCAAGGTAGCTG-1	EMC6	321
CAGCCGAGTAGGACAC-1	EMC6	153
CAGCTAAGTGTCTGAT-1	EMC6	79
CAGCTAATCACTTACT-1	EMC6	722
CAGGTGCGTATAGGGC-1	EMC6	62
CATCCACGTTGGTGGA-1	EMC6	123
CATCGAAGTTCTCATT-1	EMC6	105
CATGACAAGAGCAATT-1	EMC6	208
CATTCGCAGTGAATTG-1	EMC6	232
CCAGCGATCGGATGGA-1	EMC6	108
CCATGTCTCTGAGTGT-1	EMC6	245
CCCTCCTCAGCCACCA-1	EMC6	54
CCGGTAGTCTGTCAAG-1	EMC6	164
CGAGCACCACCGAAAG-1	EMC6	663
CGCCAAGGTGTCGCTG-1	EMC6	316
CGCGGTATCGTCACGG-1	EMC6	174
CGGGTCAAGTGTGGCA-1	EMC6	121
CGTCACTGTATTCGTG-1	EMC6	145
CGTTAGAGTGATAAGT-1	EMC6	391
CTAAGACAGGCGACAT-1	EMC6	117
CTACATTGTGCAACGA-1	EMC6	106
CTCGGAGGTGTGGTTT-1	EMC6	160
CTCGGGATCCTGCCAT-1	EMC6	39
CTCGTCAAGCACACAG-1	EMC6	105
CTCTAATCACAGGAGT-1	EMC6	449
CTGCCTAGTGCGATAG-1	EMC6	80
CTGCTGTGTGGTCTCG-1	EMC6	173
CTGTGCTTCAGAGACG-1	EMC6	135
CTGTTTACAGGGATTG-1	EMC6	70
CTGTTTATCGTCCGTT-1	EMC6	199
CTTGGCTTCCTCAACC-1	EMC6	271
GAAACTCGTTCACCTC-1	EMC6	108
GAACGGACACCAGTTA-1	EMC6	398
GAATAAGCAGAGTGTG-1	EMC6	169
GACGTGCGTCTCACCT-1	EMC6	469
GAGGTGACAGAAGCAC-1	EMC6	122
GATCGTATCAACCATG-1	EMC6	91
GCACATAAGGTGATTA-1	EMC6	180
GCACTCTGTCAAAGCG-1	EMC6	88
GCATGTAGTGTGTGCC-1	EMC6	39
GCATGTATCGAGGTAG-1	EMC6	109
GCCTCTATCGGACAAG-1	EMC6	138
GCGCAGTGTGTCGCTG-1	EMC6	104
GCGCCAAAGTAGTGCG-1	EMC6	156
GCGCCAAGTGTGAAAT-1	EMC6	256
GCTCTGTTCAATCTCT-1	EMC6	95
GCTGCAGAGAGACTAT-1	EMC6	90
GCTGCGACAGTGACAG-1	EMC6	280
GCTGCTTGTAAAGTCA-1	EMC6	80
GGAAAGCTCAGTACGT-1	EMC6	112
GGAACTTGTAAACGCG-1	EMC6	66
GGACAAGCACCGGAAA-1	EMC6	260
GGACAGATCCTAGAAC-1	EMC6	77
GGATTACCAAGCTGTT-1	EMC6	139
GGCGACTTCATCGGAT-1	EMC6	197
GGCGACTTCGGCGCAT-1	EMC6	115
GGGAGATGTAGTGAAT-1	EMC6	156
GGGATGATCAGAGACG-1	EMC6	431
GGGCACTGTTCCACGG-1	EMC6	153
GGGTTGCGTCGCATCG-1	EMC6	46
GTACGTAGTGACGCCT-1	EMC6	337
GTACTTTTCAACACGT-1	EMC6	43
GTAGGCCTCACCACCT-1	EMC6	408
GTAGGCCTCGTCTGAA-1	EMC6	59
GTATCTTGTGAAATCA-1	EMC6	137
GTCACAATCGGAATCT-1	EMC6	112
GTCTCGTCAAAGCGGT-1	EMC6	96
GTTAAGCAGGCGATAC-1	EMC6	166
GTTAAGCCACCAGCAC-1	EMC6	354
GTTTCTATCAACGCTA-1	EMC6	148
TACCTTAGTTCTGTTT-1	EMC6	114
TACCTTATCAGCTCGG-1	EMC6	95
TACGGATAGGGTGTGT-1	EMC6	190
TACGGATGTTCAGCGC-1	EMC6	46
TACTCATAGCCGCCTA-1	EMC6	72
TAGAGCTTCACAACGT-1	EMC6	206
TAGGCATTCTACTTAC-1	EMC6	115
TAGTGGTAGCGCCTCA-1	EMC6	91
TAGTTGGGTTCGTCTC-1	EMC6	44
TCAACGACACAGAGGT-1	EMC6	165
TCAACGACATGCCTAA-1	EMC6	76
TCAGGTAAGTCCATAC-1	EMC6	163
TCATTACCAGCTCCGA-1	EMC6	159
TCATTTGAGCAAATCA-1	EMC6	83
TCCACACGTGGCTCCA-1	EMC6	65
TCGTAGACATGGGAAC-1	EMC6	87
TGAGGGAAGTAGGCCA-1	EMC6	411
TGCGGGTCATCGGGTC-1	EMC6	62
TGGTTAGCATCGACGC-1	EMC6	92
TGGTTAGTCTTTAGTC-1	EMC6	102
TGTGGTATCTTCAACT-1	EMC6	117
TTAGGACAGATGTAAC-1	EMC6	191
TTCCCAGCATGCCTTC-1	EMC6	183
TTCTCCTCACCGGAAA-1	EMC6	71
TTTACTGCACATTTCT-1	EMC6	652
TTTCCTCGTGAGCGAT-1	EMC6	78
TTTGGTTTCAAGATCC-1	EMC6	118
AAAGATGGTCTGATCA-1	HDLBP	175
AACGTTGGTCGTGGCT-1	HDLBP	290
AATCGGTTCGTAGATC-1	HDLBP	142
ACAGCTAAGCAAATCA-1	HDLBP	632
ACAGCTAAGCTGCAAG-1	HDLBP	203
ACTGATGAGGAACTGC-1	HDLBP	413
ACTGTCCGTGGCTCCA-1	HDLBP	120
AGCGGTCAGACTAGAT-1	HDLBP	366
AGGCCACTCGCATGGC-1	HDLBP	259
AGGTCATGTACCGTTA-1	HDLBP	603
ATGAGGGCATGCCTAA-1	HDLBP	604
CAAGGCCTCTTGGGTA-1	HDLBP	578
CATCGAAAGGCAAAGA-1	HDLBP	333
CCATGTCGTGATAAAC-1	HDLBP	156
CCCAGTTTCTGTTGAG-1	HDLBP	279
CCGGTAGTCCAGGGCT-1	HDLBP	389
CCTCTGAGTTAGGGTG-1	HDLBP	515
CGAATGTGTAGGGTAC-1	HDLBP	88
CGAATGTGTCTGGAGA-1	HDLBP	184
CGAATGTTCATGTCTT-1	HDLBP	656
CGACCTTAGTGGAGAA-1	HDLBP	609
CGGACGTTCGGTTAAC-1	HDLBP	108
CGGAGTCCAAGCGTAG-1	HDLBP	286
CGTAGCGTCTTACCTA-1	HDLBP	162
CGTTGGGGTGTGCCTG-1	HDLBP	181
CTAAGACAGAGTAAGG-1	HDLBP	170
CTCCTAGAGCACCGCT-1	HDLBP	121
CTCTACGAGTATGACA-1	HDLBP	69
CTGCGGATCCTGTACC-1	HDLBP	293
GACCAATTCCAAAGTC-1	HDLBP	586
GATCAGTTCTCTTGAT-1	HDLBP	349
GATTCAGGTATAGGGC-1	HDLBP	246
GCACATACAACGATGG-1	HDLBP	218
GGACGTCGTTAGTGGG-1	HDLBP	88
GGCCGATGTACAGACG-1	HDLBP	603
GGTGCGTCAATCCGAT-1	HDLBP	446
GTCACGGCAACTGCGC-1	HDLBP	177
GTGTGCGAGCATCATC-1	HDLBP	273
TACCTATGTCTGATCA-1	HDLBP	54
TATCTCAGTGAAATCA-1	HDLBP	97
TCAACGACACGTGAGA-1	HDLBP	609
TCAACGACATTGGCGC-1	HDLBP	82
TCAATCTTCTCTAGGA-1	HDLBP	403
TCAGCTCCACCATCCT-1	HDLBP	150
TCGGGACAGCAGACTG-1	HDLBP	410
TCGTAGAGTTGTCTTT-1	HDLBP	501
TCTGAGATCCTATTCA-1	HDLBP	598
TGACGGCCAAGTAGTA-1	HDLBP	125
TGAGGGATCGCCGTGA-1	HDLBP	398
TGCACCTAGGACCACA-1	HDLBP	122
TGCCCATGTGCGCTTG-1	HDLBP	441
TTCTACAGTTGTTTGG-1	HDLBP	80
TTCTTAGAGTAGGCCA-1	HDLBP	62
AAAGCAAGTGTGGCTC-1	HM13	152
AACACGTTCTCTGTCG-1	HM13	66
AACCATGAGTCAAGCG-1	HM13	240
AAGTCTGCATCGTCGG-1	HM13	173
AATCCAGGTCTGCAAT-1	HM13	107
ACACTGACATCCCATC-1	HM13	90
ACACTGATCAGCTCTC-1	HM13	140
ACACTGATCTTGCAAG-1	HM13	111
ACAGCCGCATCGATGT-1	HM13	98
ACAGCTAGTATAGGTA-1	HM13	316
ACATACGAGAGCCCAA-1	HM13	302
ACATACGGTTGTACAC-1	HM13	230
ACCTTTACAGAGTGTG-1	HM13	358
ACGCAGCAGAGTAAGG-1	HM13	165
ACGGCCATCCGCTGTT-1	HM13	604
ACGGGCTAGCTCTCGG-1	HM13	124
ACGGGTCGTTAAGAAC-1	HM13	86
ACTGATGTCTCCCTGA-1	HM13	235
AGAATAGAGTTACCCA-1	HM13	74
AGAGCGAAGATAGTCA-1	HM13	200
AGAGCGAAGATCTGCT-1	HM13	186
AGAGCGATCTATCGCC-1	HM13	341
AGAGCGATCTGATTCT-1	HM13	102
AGAGCTTGTATAGGTA-1	HM13	132
AGATCTGAGACTAAGT-1	HM13	77
AGCAGCCGTTTGTGTG-1	HM13	219
AGCATACTCGCATGAT-1	HM13	112
AGCGGTCTCTACTATC-1	HM13	393
AGCGTATCAGTATAAG-1	HM13	45
AGCTCCTGTAGGGACT-1	HM13	74
AGCTTGATCGACCAGC-1	HM13	133
AGGGAGTAGTGAACAT-1	HM13	571
AGGGATGGTCCGTTAA-1	HM13	613
AGGTCATCAATGTTGC-1	HM13	151
AGTCTTTAGATAGTCA-1	HM13	208
AGTCTTTAGTACGATA-1	HM13	34
AGTGAGGTCCAGAAGG-1	HM13	172
ATCATGGCATGTTGAC-1	HM13	55
ATCATGGTCTGCCCTA-1	HM13	65
ATCTACTAGCGTGAGT-1	HM13	81
ATGAGGGAGACTAAGT-1	HM13	78
ATGCGATAGTGGCACA-1	HM13	78
ATTACTCAGAAGGACA-1	HM13	721
ATTGGTGGTCTCAACA-1	HM13	65
CAACCAAGTTAAGGGC-1	HM13	232
CAAGGCCTCATCGGAT-1	HM13	446
CAAGTTGTCGAGGTAG-1	HM13	274
CACCACTCATCCAACA-1	HM13	132
CACCAGGGTAGCGCAA-1	HM13	405
CACCAGGTCCTGTAGA-1	HM13	730
CACCTTGGTAAGGGCT-1	HM13	124
CAGCAGCCAAATCCGT-1	HM13	135
CAGCATAGTCATTAGC-1	HM13	167
CATATGGGTCTGATCA-1	HM13	175
CATCGGGCATCGATGT-1	HM13	62
CATGCCTAGCGACGTA-1	HM13	69
CATGGCGAGCCACGCT-1	HM13	101
CCACCTACATTCTTAC-1	HM13	181
CCATTCGTCATGCATG-1	HM13	713
CCCAATCGTATGCTTG-1	HM13	505
CCGGGATTCCGATATG-1	HM13	78
CCTCTGATCCTGCCAT-1	HM13	208
CCTTTCTTCAGCTGGC-1	HM13	181
CGAACATTCGCCATAA-1	HM13	239
CGACCTTCAGTATAAG-1	HM13	75
CGATGTAAGTCCTCCT-1	HM13	364
CGGACGTAGTTGAGTA-1	HM13	607
CGGACTGTCCACGCAG-1	HM13	293
CGGAGCTCAATGGAGC-1	HM13	109
CGGCTAGGTGGACGAT-1	HM13	97
CGGGTCAGTAGCAAAT-1	HM13	130
CGTAGGCGTTATCGGT-1	HM13	67
CGTCACTCAAGGCTCC-1	HM13	167
CGTCCATAGTCTCGGC-1	HM13	72
CGTCTACCATGAAGTA-1	HM13	94
CGTGAGCAGGGATACC-1	HM13	511
CTAATGGGTTACAGAA-1	HM13	99
CTACACCGTAGAAGGA-1	HM13	154
CTACACCTCTTAACCT-1	HM13	396
CTACCCAAGTTGTAGA-1	HM13	253
CTAGTGATCACCCTCA-1	HM13	148
CTCACACAGCCTATGT-1	HM13	92
CTCATTATCCGTAGGC-1	HM13	82
CTCGTACCAATGGACG-1	HM13	195
CTCTACGTCCGTACAA-1	HM13	124
CTGAAACTCCGCGCAA-1	HM13	106
CTGAAGTAGGCAATTA-1	HM13	630
CTGCTGTAGGAATGGA-1	HM13	685
CTGTTTAAGATCTGCT-1	HM13	274
CTTAACTCAGCGTAAG-1	HM13	518
GAAACTCAGTCTCGGC-1	HM13	110
GAAGCAGCAAGGTTCT-1	HM13	71
GAAGCAGTCTGTTTGT-1	HM13	113
GACACGCCATATACCG-1	HM13	199
GACCAATAGTAAGTAC-1	HM13	184
GACCAATTCGTGTAGT-1	HM13	74
GACCTGGTCTATCCTA-1	HM13	542
GACGCGTAGGCCATAG-1	HM13	121
GACGGCTCATACTCTT-1	HM13	157
GACTAACAGACTGGGT-1	HM13	229
GAGCAGATCACGATGT-1	HM13	477
GATCAGTCAAACGCGA-1	HM13	243
GATCAGTGTTACGTCA-1	HM13	557
GATCGTAGTGGGTCAA-1	HM13	77
GATCTAGAGACAGACC-1	HM13	92
GATCTAGAGATGCCAG-1	HM13	311
GCAAACTAGAATTCCC-1	HM13	62
GCATGATCAGTAACGG-1	HM13	101
GCGCAACAGCGCCTCA-1	HM13	176
GCGCAGTAGATGTTAG-1	HM13	464
GCGCAGTTCCAGTAGT-1	HM13	196
GCGCAGTTCTTGTATC-1	HM13	93
GCGCCAAGTCTTGTCC-1	HM13	225
GCGGGTTGTGCACTTA-1	HM13	130
GCTCCTAAGCCCTAAT-1	HM13	536
GCTTCCATCGCGTAGC-1	HM13	111
GGACAAGCACTATCTT-1	HM13	226
GGACATTAGACAAAGG-1	HM13	266
GGACATTAGCTCTCGG-1	HM13	64
GGACGTCAGAACTGTA-1	HM13	71
GGATTACGTGCTCTTC-1	HM13	78
GGCGTGTGTCGCTTTC-1	HM13	43
GGGAATGGTTCAGACT-1	HM13	193
GGGATGACATGGTAGG-1	HM13	143
GGGCACTTCTTCTGGC-1	HM13	78
GGGTCTGAGACACGAC-1	HM13	70
GGTGAAGGTACATGTC-1	HM13	75
GGTGAAGGTGCTCTTC-1	HM13	293
GGTGAAGTCTTCGAGA-1	HM13	129
GTACTTTAGGTGATTA-1	HM13	455
GTACTTTCACAGGCCT-1	HM13	48
GTAGGCCAGGACACCA-1	HM13	140
GTAGTCATCACTTACT-1	HM13	242
GTATCTTGTTACGACT-1	HM13	389
GTCACAAAGATGGGTC-1	HM13	251
GTGAAGGAGCTACCGC-1	HM13	182
GTGAAGGCATGTAGTC-1	HM13	426
GTTCTCGAGGCCCTCA-1	HM13	63
GTTCTCGTCCTCGCAT-1	HM13	171
GTTTCTAGTACAGTTC-1	HM13	88
TACGGGCCAAGTCTAC-1	HM13	191
TACGGTATCCCTCTTT-1	HM13	106
TACTTGTAGCTATGCT-1	HM13	139
TAGCCGGCATCGATTG-1	HM13	257
TAGTTGGCAGTGAGTG-1	HM13	107
TATCAGGTCATCGGAT-1	HM13	111
TCAACGAGTGGTGTAG-1	HM13	229
TCAGATGGTGCTTCTC-1	HM13	102
TCAGCTCGTCTCATCC-1	HM13	131
TCATTTGCAATGGTCT-1	HM13	244
TCGCGAGGTTCTGTTT-1	HM13	94
TCGTACCAGGATTCGG-1	HM13	96
TCTGGAAGTCTGGAGA-1	HM13	137
TCTTCGGTCCAGATCA-1	HM13	115
TCTTCGGTCGGATGTT-1	HM13	70
TGAAAGACACGGACAA-1	HM13	358
TGAAAGACAGATCCAT-1	HM13	169
TGAAAGATCAGCCTAA-1	HM13	98
TGACAACCAGATGGGT-1	HM13	195
TGAGCCGCACAAGCCC-1	HM13	313
TGAGCCGGTTAGTGGG-1	HM13	103
TGAGGGAGTAGCAAAT-1	HM13	185
TGCACCTCACGCTTTC-1	HM13	107
TGCACCTCAGTACACT-1	HM13	162
TGCTGCTAGGCACATG-1	HM13	461
TTAGGACAGATGGCGT-1	HM13	105
TTAGGACAGCAGGTCA-1	HM13	430
TTAGGCACATTATCTC-1	HM13	158
TTAGTTCCAACCGCCA-1	HM13	329
TTAGTTCGTGCTAGCC-1	HM13	389
TTCTCAATCGGAAATA-1	HM13	86
TTGAACGGTTATTCTC-1	HM13	145
TTGCGTCCAGTATAAG-1	HM13	326
TTTACTGTCCTCAATT-1	HM13	86
AACTCCCGTCTCGTTC-1	HSPA13	118
AACTGGTAGCAAATCA-1	HSPA13	116
AACTGGTCAAGTTCTG-1	HSPA13	196
AAGCCGCGTGGCAAAC-1	HSPA13	395
AATCGGTTCCCTTGCA-1	HSPA13	387
ACACCCTAGAAACGAG-1	HSPA13	211
ACACCGGCAATAACGA-1	HSPA13	135
ACATGGTGTCAGTGGA-1	HSPA13	59
ACCCACTGTTATCACG-1	HSPA13	302
ACCGTAAGTTAAGATG-1	HSPA13	349
ACCTTTAAGGTAGCTG-1	HSPA13	324
ACGCAGCCATAACCTG-1	HSPA13	358
ACGCCGATCGCCTGAG-1	HSPA13	86
ACGGCCATCTCCAACC-1	HSPA13	438
ACGGGCTTCAGGTAAA-1	HSPA13	55
ACTGAGTAGTGTCCAT-1	HSPA13	163
ACTGCTCCAGTAACGG-1	HSPA13	299
AGAGCTTCACGAAGCA-1	HSPA13	81
AGAGCTTCATGGGACA-1	HSPA13	129
AGATTGCCAGTCGATT-1	HSPA13	115
AGCCTAAGTTAGTGGG-1	HSPA13	718
AGCGTATTCACGACTA-1	HSPA13	152
AGCTTGACACGTCTCT-1	HSPA13	145
AGCTTGAGTTTCCACC-1	HSPA13	48
AGGGATGGTTCAGGCC-1	HSPA13	50
AGGTCCGCAGCCTTGG-1	HSPA13	94
ATAAGAGCATAGGATA-1	HSPA13	68
ATCACGACAAGTCTGT-1	HSPA13	121
ATCTGCCAGGCATGGT-1	HSPA13	163
ATGTGTGTCTCCAACC-1	HSPA13	150
ATTGGACTCGTCCGTT-1	HSPA13	182
CAACCAAGTCAAAGAT-1	HSPA13	526
CAACTAGAGATATGCA-1	HSPA13	135
CACACAAAGCCACGCT-1	HSPA13	396
CACACCTAGTACGATA-1	HSPA13	157
CACAGTAAGAGTACAT-1	HSPA13	213
CACCACTGTCATATCG-1	HSPA13	137
CAGAATCCAGCTGTAT-1	HSPA13	162
CAGAGAGCACAGATTC-1	HSPA13	546
CAGATCACAATGACCT-1	HSPA13	97
CAGCAGCCACGCATCG-1	HSPA13	82
CAGCAGCGTTGTCTTT-1	HSPA13	109
CAGCTAAGTAGGGTAC-1	HSPA13	43
CAGTCCTCATTCCTGC-1	HSPA13	128
CATCAAGCATCATCCC-1	HSPA13	86
CATCCACAGAAGAAGC-1	HSPA13	96
CATCGAATCAGGCAAG-1	HSPA13	320
CATGACACAATCCGAT-1	HSPA13	141
CATGACATCTCTTGAT-1	HSPA13	483
CATTCGCCAGTTCATG-1	HSPA13	119
CCAATCCAGCATCATC-1	HSPA13	349
CCAATCCTCGGTTAAC-1	HSPA13	149
CCAGCGACACAGAGGT-1	HSPA13	327
CCATGTCCACCACCAG-1	HSPA13	145
CCCAATCTCAGCAACT-1	HSPA13	301
CCTCTGACACCTGGTG-1	HSPA13	456
CCTCTGATCCATGAAC-1	HSPA13	27
CGAATGTAGGCAGGTT-1	HSPA13	159
CGACCTTGTTATGCGT-1	HSPA13	84
CGATTGAAGTGTACCT-1	HSPA13	91
CGCTGGAAGATATGCA-1	HSPA13	355
CGGACTGGTTAGATGA-1	HSPA13	291
CGGCTAGAGATATACG-1	HSPA13	234
CGTAGCGAGTGAATTG-1	HSPA13	375
CGTCCATGTACTCGCG-1	HSPA13	105
CGTCCATTCCGCAGTG-1	HSPA13	108
CGTGAGCGTTCTGTTT-1	HSPA13	175
CTCAGAAGTTGTACAC-1	HSPA13	591
CTGAAGTAGCCACTAT-1	HSPA13	270
CTGCTGTGTTCTCATT-1	HSPA13	157
CTTCTCTAGCTCTCGG-1	HSPA13	109
GAAACTCGTCCCTTGT-1	HSPA13	150
GAACCTAGTCGAACAG-1	HSPA13	163
GAATGAAGTCAGTGGA-1	HSPA13	513
GACCAATAGGCAAAGA-1	HSPA13	206
GATGAGGCAGTGACAG-1	HSPA13	162
GCAAACTAGCGTGAGT-1	HSPA13	103
GCAAACTAGGGTATCG-1	HSPA13	207
GCAAACTCACCGAAAG-1	HSPA13	274
GCAATCAAGGGATCTG-1	HSPA13	406
GCACTCTAGAAACGAG-1	HSPA13	220
GCAGTTATCGGATGGA-1	HSPA13	88
GCATACACATTGGCGC-1	HSPA13	227
GCATGATAGGCCCGTT-1	HSPA13	69
GCATGCGGTCCAGTTA-1	HSPA13	80
GCGACCACAAAGGCGT-1	HSPA13	105
GCTCTGTGTATCAGTC-1	HSPA13	138
GCTGGGTTCTCTGTCG-1	HSPA13	368
GCTTGAACAGCTGGCT-1	HSPA13	602
GGACAAGCAACGCACC-1	HSPA13	112
GGATGTTGTACATCCA-1	HSPA13	51
GGATTACAGCGCTCCA-1	HSPA13	243
GGCAATTCAATAGCGG-1	HSPA13	193
GGCGACTCAAGCCATT-1	HSPA13	76
GGCGACTCAGTCCTTC-1	HSPA13	298
GGCTGGTCATGCCCGA-1	HSPA13	155
GGGACCTTCGTTTGCC-1	HSPA13	188
GGTGCGTTCGGTTCGG-1	HSPA13	259
GGTGTTAGTGATAAGT-1	HSPA13	83
GGTGTTATCCAGGGCT-1	HSPA13	433
GTAACGTAGCTTATCG-1	HSPA13	72
GTAACGTCACATGGGA-1	HSPA13	79
GTCACGGTCACTATTC-1	HSPA13	129
GTCCTCAGTTAAGACA-1	HSPA13	215
GTCCTCATCCTTGACC-1	HSPA13	443
GTCGTAATCCGAATGT-1	HSPA13	127
GTCTCGTCAGTGACAG-1	HSPA13	162
GTCTTCGCATACAGCT-1	HSPA13	100
GTGAAGGCAGTCCTTC-1	HSPA13	386
GTGCATAGTATTCTCT-1	HSPA13	474
GTGCTTCCAGTAACGG-1	HSPA13	71
GTGGGTCCAAACCTAC-1	HSPA13	436
GTGTTAGGTTGGACCC-1	HSPA13	64
TAAGAGACAGGTTTCA-1	HSPA13	122
TACTCGCAGGACTGGT-1	HSPA13	253
TAGAGCTTCGGCCGAT-1	HSPA13	78
TAGGCATTCAGGCAAG-1	HSPA13	132
TAGTTGGCATCTGGTA-1	HSPA13	206
TATCTCAAGTGGGATC-1	HSPA13	145
TATTACCGTAGGGTAC-1	HSPA13	107
TCAACGAGTTCCGGCA-1	HSPA13	613
TCAATCTTCCTGTAGA-1	HSPA13	66
TCACGAAAGCTGGAAC-1	HSPA13	133
TCACGAAGTATATCCG-1	HSPA13	94
TCAGATGTCGTAGGAG-1	HSPA13	158
TCAGGATTCCTATTCA-1	HSPA13	169
TCCCGATCACGGCTAC-1	HSPA13	83
TCTATTGTCAGTCAGT-1	HSPA13	433
TCTCTAACAAACGCGA-1	HSPA13	142
TCTTCGGAGACCACGA-1	HSPA13	168
TCTTCGGTCATTATCC-1	HSPA13	100
TGAAAGAAGTACACCT-1	HSPA13	60
TGAAAGACATGACATC-1	HSPA13	279
TGACAACCAGAAGCAC-1	HSPA13	511
TGACTTTTCGATCCCT-1	HSPA13	140
TGCCCATTCTAACGGT-1	HSPA13	653
TGGCCAGTCCTCCTAG-1	HSPA13	135
TGGCGCATCTCGATGA-1	HSPA13	192
TGGGAAGCATCGATGT-1	HSPA13	62
TGGTTCCAGAAGATTC-1	HSPA13	695
TGTCCCACACCACGTG-1	HSPA13	91
TGTGGTAGTACACCGC-1	HSPA13	544
TTCCCAGGTCAAGCGA-1	HSPA13	183
TTCGAAGGTATGCTTG-1	HSPA13	266
TTGGCAAAGCATGGCA-1	HSPA13	187
TTGGCAAAGGCATGTG-1	HSPA13	287
TTTATGCAGAGCAATT-1	HSPA13	232
TTTATGCAGTACGACG-1	HSPA13	99
TTTATGCTCTCTTGAT-1	HSPA13	230
TTTCCTCGTTGTCTTT-1	HSPA13	50
TTTGCGCTCTACGAGT-1	HSPA13	148
TTTGGTTAGTCTCCTC-1	HSPA13	98
TTTGGTTCAGTACACT-1	HSPA13	78
AACTCTTCACGCGAAA-1	NEG_CTRL-1	334
AACTGGTAGTTACGGG-1	NEG_CTRL-1	414
AAGGTTCGTCCGCTGA-1	NEG_CTRL-1	223
ACACTGATCTAAGCCA-1	NEG_CTRL-1	145
ACATGGTAGGCATGTG-1	NEG_CTRL-1	301
ACTGAGTAGACGCAAC-1	NEG_CTRL-1	335
AGCGGTCAGTGGACGT-1	NEG_CTRL-1	253
AGCTTGAAGGACCACA-1	NEG_CTRL-1	121
ATCCGAAAGGTACTCT-1	NEG_CTRL-1	525
ATCCGAAGTCTAAACC-1	NEG_CTRL-1	587
ATCTGCCCATCCCATC-1	NEG_CTRL-1	371
ATGAGGGCATATACCG-1	NEG_CTRL-1	82
ATGGGAGTCCACGAAT-1	NEG_CTRL-1	81
CAACCTCCATCCTTGC-1	NEG_CTRL-1	132
CACACAACATCGATTG-1	NEG_CTRL-1	168
CCCAGTTCACTGTTAG-1	NEG_CTRL-1	86
CCGTACTGTATAGTAG-1	NEG_CTRL-1	278
CCTATTACAATAGCAA-1	NEG_CTRL-1	334
CGCGTTTCAGTAAGAT-1	NEG_CTRL-1	553
CGGCTAGGTCGACTGC-1	NEG_CTRL-1	444
CGGGTCATCAAGAAGT-1	NEG_CTRL-1	679
CGGTTAACAAGTCATC-1	NEG_CTRL-1	233
CGTCACTGTGCAACGA-1	NEG_CTRL-1	108
CGTCTACTCGAGCCCA-1	NEG_CTRL-1	85
CGTTAGAGTACCTACA-1	NEG_CTRL-1	434
CTAATGGTCTGTTTGT-1	NEG_CTRL-1	121
CTACATTCATTTCACT-1	NEG_CTRL-1	160
CTGAAGTCACGGACAA-1	NEG_CTRL-1	141
GAAATGAGTCGCATAT-1	NEG_CTRL-1	183
GACCAATGTCTGCGGT-1	NEG_CTRL-1	158
GATGAAAAGTGTCTCA-1	NEG_CTRL-1	722
GCGACCAAGCTGTCTA-1	NEG_CTRL-1	133
GCGACCACATTGGCGC-1	NEG_CTRL-1	167
GCGCCAAGTGTTGGGA-1	NEG_CTRL-1	332
GCGCGATTCTGGCGAC-1	NEG_CTRL-1	130
GGCAATTCAGTCACTA-1	NEG_CTRL-1	151
GGTATTGCACATGGGA-1	NEG_CTRL-1	517
GGTGCGTTCGTAGGAG-1	NEG_CTRL-1	433
GTGAAGGGTACCGCTG-1	NEG_CTRL-1	79
GTGTTAGAGAGCTATA-1	NEG_CTRL-1	204
TACACGAGTTGCGTTA-1	NEG_CTRL-1	84
TACCTTATCTCGAGTA-1	NEG_CTRL-1	157
TAGTGGTAGGCGATAC-1	NEG_CTRL-1	618
TCACGAAAGCCAGTTT-1	NEG_CTRL-1	71
TCAGATGAGGACATTA-1	NEG_CTRL-1	105
TCATTACGTACTTGAC-1	NEG_CTRL-1	369
TCGGTAATCGCTAGCG-1	NEG_CTRL-1	517
TCGGTAATCTTGTACT-1	NEG_CTRL-1	149
TCTATTGAGTACACCT-1	NEG_CTRL-1	268
TCTATTGAGTGTCCCG-1	NEG_CTRL-1	358
TGCCAAAAGGGTTTCT-1	NEG_CTRL-1	114
TGTGTTTTCAACACGT-1	NEG_CTRL-1	155
TTAACTCAGGCAGGTT-1	NEG_CTRL-1	476
TTAACTCTCCAGAGGA-1	NEG_CTRL-1	139
TTCGGTCAGTGTACGG-1	NEG_CTRL-1	334
TTCTCAAAGACCCACC-1	NEG_CTRL-1	374
TTGAACGGTAAGGGAA-1	NEG_CTRL-1	121
TTTACTGGTAGGCATG-1	NEG_CTRL-1	104
TTTATGCAGAGTGAGA-1	NEG_CTRL-1	95
TTTATGCTCTAACTCT-1	NEG_CTRL-1	234
AAGGCAGTCCTGTAGA-1	NEG_CTRL-2	148
AAGGTTCCAAATACAG-1	NEG_CTRL-2	671
AATCCAGCAGCGATCC-1	NEG_CTRL-2	175
ACCTTTAAGCTTATCG-1	NEG_CTRL-2	276
ACGGCCACAGACAAGC-1	NEG_CTRL-2	323
ACTGATGGTCCTCCAT-1	NEG_CTRL-2	699
AGAGCGACAATGGAGC-1	NEG_CTRL-2	459
AGAGCTTTCGCAGGCT-1	NEG_CTRL-2	214
AGAGTGGTCCATTCTA-1	NEG_CTRL-2	452
AGGGATGTCCGCAGTG-1	NEG_CTRL-2	610
AGGTCATTCTGCGTAA-1	NEG_CTRL-2	99
AGTGTCAAGGTGTGGT-1	NEG_CTRL-2	728
AGTTGGTTCCTTTCTC-1	NEG_CTRL-2	131
ATCGAGTAGGTGTGGT-1	NEG_CTRL-2	136
CACATTTGTAGTACCT-1	NEG_CTRL-2	62
CACCTTGGTACCTACA-1	NEG_CTRL-2	358
CAGAATCAGCTAGTGG-1	NEG_CTRL-2	49
CAGCTAAAGCATCATC-1	NEG_CTRL-2	319
CATCAGAGTTAAGTAG-1	NEG_CTRL-2	534
CATCGAACATCCGTGG-1	NEG_CTRL-2	481
CATGGCGCAATGGACG-1	NEG_CTRL-2	86
CCCTCCTTCTAGAGTC-1	NEG_CTRL-2	110
CCTTCGAGTCGCATCG-1	NEG_CTRL-2	692
CGAGCACAGTCGCCGT-1	NEG_CTRL-2	123
CGGAGTCGTATAGTAG-1	NEG_CTRL-2	528
CGTGTCTAGTAGGCCA-1	NEG_CTRL-2	459
CGTTCTGCAAGCCGTC-1	NEG_CTRL-2	445
CTAGTGAAGAGTCGGT-1	NEG_CTRL-2	60
CTCGTCACACTATCTT-1	NEG_CTRL-2	142
CTGCCTATCCTCGCAT-1	NEG_CTRL-2	317
CTGGTCTAGGCGATAC-1	NEG_CTRL-2	383
CTTAGGAGTTCCACTC-1	NEG_CTRL-2	166
GAAACTCAGTACGACG-1	NEG_CTRL-2	325
GAGTCCGCAGGGTACA-1	NEG_CTRL-2	462
GATCGTATCACGACTA-1	NEG_CTRL-2	465
GATCTAGTCACATACG-1	NEG_CTRL-2	95
GATGAAAGTGACCAAG-1	NEG_CTRL-2	257
GATGAGGAGATGTGTA-1	NEG_CTRL-2	272
GCAAACTTCCAACCAA-1	NEG_CTRL-2	335
GCATGCGAGACCACGA-1	NEG_CTRL-2	101
GCGAGAATCTGTCTCG-1	NEG_CTRL-2	483
GCGAGAATCTTGCAAG-1	NEG_CTRL-2	172
GCTGCAGAGGACACCA-1	NEG_CTRL-2	700
GGGCACTTCTGCGTAA-1	NEG_CTRL-2	297
GTACGTAGTTACTGAC-1	NEG_CTRL-2	728
GTAGTCACATCAGTAC-1	NEG_CTRL-2	86
GTATTCTGTAGTAGTA-1	NEG_CTRL-2	339
GTGCTTCCAGGTGGAT-1	NEG_CTRL-2	530
TAGACCAAGTGGTAGC-1	NEG_CTRL-2	378
TAGAGCTCAGACTCGC-1	NEG_CTRL-2	250
TATCTCAAGCGATAGC-1	NEG_CTRL-2	300
TATCTCATCAGTTGAC-1	NEG_CTRL-2	184
TCAGCAACACCGCTAG-1	NEG_CTRL-2	169
TCAGCAACACGGCCAT-1	NEG_CTRL-2	90
TCCCGATGTATCAGTC-1	NEG_CTRL-2	270
TCGGTAAGTAAGAGAG-1	NEG_CTRL-2	84
TCTCATAAGCGTAGTG-1	NEG_CTRL-2	46
TGCCAAAAGGATCGCA-1	NEG_CTRL-2	692
TGGACGCAGTGTCCAT-1	NEG_CTRL-2	70
TGGCCAGAGTGGGATC-1	NEG_CTRL-2	52
TGGGAAGAGTTTCCTT-1	NEG_CTRL-2	449
TGGTTCCAGCTAGGCA-1	NEG_CTRL-2	72
TTCCCAGAGTGTTTGC-1	NEG_CTRL-2	109
TTGCCGTCACATAACC-1	NEG_CTRL-2	114
AAACCTGAGCACGCCT-1	NEG_CTRL_3	58
AACTCTTAGGTGTGGT-1	NEG_CTRL_3	441
ACACCGGTCCCTAATT-1	NEG_CTRL_3	514
ACGCAGCCAAGAAAGG-1	NEG_CTRL_3	128
AGATTGCAGGCTCAGA-1	NEG_CTRL_3	140
AGCGGTCTCTTCGGTC-1	NEG_CTRL_3	295
AGGTCCGTCTTTAGGG-1	NEG_CTRL_3	89
AGTCTTTCAGCTTAAC-1	NEG_CTRL_3	204
AGTGAGGGTGGCTCCA-1	NEG_CTRL_3	31
AGTTGGTAGATATGGT-1	NEG_CTRL_3	84
ATAGACCTCTTCAACT-1	NEG_CTRL_3	301
ATCATCTGTCCAGTGC-1	NEG_CTRL_3	268
ATCCGAATCTCGTATT-1	NEG_CTRL_3	139
CAACCTCCATGTCCTC-1	NEG_CTRL_3	457
CAACCTCGTATTCTCT-1	NEG_CTRL_3	401
CACACAATCCTTTCTC-1	NEG_CTRL_3	277
CAGCAGCCACCACGTG-1	NEG_CTRL_3	112
CATGCCTAGCTGCCCA-1	NEG_CTRL_3	88
CATGGCGTCCTTAATC-1	NEG_CTRL_3	217
CCATTCGGTACGAAAT-1	NEG_CTRL_3	61
CCCTCCTCATGCATGT-1	NEG_CTRL_3	38
CCTAGCTAGGCACATG-1	NEG_CTRL_3	287
CCTCTGAGTACGACCC-1	NEG_CTRL_3	383
CGCTGGATCCGTCAAA-1	NEG_CTRL_3	121
CGGAGTCGTCCGAAGA-1	NEG_CTRL_3	130
CGGGTCACAAACCCAT-1	NEG_CTRL_3	46
CGTCAGGCAAGGACAC-1	NEG_CTRL_3	170
CTCAGAAAGGCAAAGA-1	NEG_CTRL_3	102
CTCGAAATCGAATGCT-1	NEG_CTRL_3	364
CTCTAATAGCTGCAAG-1	NEG_CTRL_3	162
GACGTTACAGGTGCCT-1	NEG_CTRL_3	229
GAGGTGATCACCATAG-1	NEG_CTRL_3	82
GATCGTACAGGGAGAG-1	NEG_CTRL_3	193
GATGAAACACTGTGTA-1	NEG_CTRL_3	164
GATGAGGTCCCATTTA-1	NEG_CTRL_3	561
GCATGTAGTTACCAGT-1	NEG_CTRL_3	242
GCGACCAAGGGTGTGT-1	NEG_CTRL_3	580
GCTTCCAGTCCCTACT-1	NEG_CTRL_3	132
GGATGTTGTCCCTTGT-1	NEG_CTRL_3	39
GGCCGATAGCTAGTTC-1	NEG_CTRL_3	236
GGGACCTCACCAGTTA-1	NEG_CTRL_3	41
GGGACCTGTATGAATG-1	NEG_CTRL_3	49
GGTGAAGCAGCGTAAG-1	NEG_CTRL_3	46
GGTGCGTTCAGGCGAA-1	NEG_CTRL_3	296
GTAACGTGTGTGACGA-1	NEG_CTRL_3	220
GTACGTACACTTGGAT-1	NEG_CTRL_3	535
GTATCTTCAAGTCTGT-1	NEG_CTRL_3	335
GTGAAGGTCTTCATGT-1	NEG_CTRL_3	116
GTGCGGTAGCACAGGT-1	NEG_CTRL_3	232
GTTAAGCTCCCTGACT-1	NEG_CTRL_3	632
TAAACCGGTGGTAACG-1	NEG_CTRL_3	568
TACGGATCACTAGTAC-1	NEG_CTRL_3	438
TACTCGCAGCGATTCT-1	NEG_CTRL_3	59
TACTTACAGTATCGAA-1	NEG_CTRL_3	256
TAGCCGGGTACTTCTT-1	NEG_CTRL_3	62
TAGGCATAGACTTGAA-1	NEG_CTRL_3	729
TCACGAAGTCTTGCGG-1	NEG_CTRL_3	647
TCAGCAAGTGTCGCTG-1	NEG_CTRL_3	188
TCAGCAAGTTATCCGA-1	NEG_CTRL_3	83
TCGGTAATCTAAGCCA-1	NEG_CTRL_3	160
TGAGCATAGATACACA-1	NEG_CTRL_3	475
TGATTTCAGTTGAGAT-1	NEG_CTRL_3	81
TGATTTCCACCGAAAG-1	NEG_CTRL_3	92
TGCCAAAAGTACATGA-1	NEG_CTRL_3	98
TGCGCAGAGAAACCTA-1	NEG_CTRL_3	323
TTATGCTAGTACTTGC-1	NEG_CTRL_3	357
TTGACTTGTACCGTAT-1	NEG_CTRL_3	454
TTGACTTGTCCGCTGA-1	NEG_CTRL_3	396
TTGCCGTCATCCAACA-1	NEG_CTRL_3	48
TTGGAACGTCGAGTTT-1	NEG_CTRL_3	27
TTTATGCGTCAATACC-1	NEG_CTRL_3	29
AAACCTGTCATGCATG-1	PRKCSH	164
AAATGCCAGTCAAGCG-1	PRKCSH	233
AACTCCCCATCGGTTA-1	PRKCSH	128
AATCCAGCAATAGCAA-1	PRKCSH	148
ACGATACGTCGTGGCT-1	PRKCSH	436
ACGGGTCAGAGCTATA-1	PRKCSH	436
ACGGGTCAGTACATGA-1	PRKCSH	76
AGAGCGATCTAAGCCA-1	PRKCSH	570
AGCATACGTACGCTGC-1	PRKCSH	137
AGCTCTCTCACTCTTA-1	PRKCSH	385
AGTGGGAGTCACCTAA-1	PRKCSH	403
ATCATCTCATATACCG-1	PRKCSH	44
ATCATGGAGAGTACCG-1	PRKCSH	181
ATGAGGGTCAAGCCTA-1	PRKCSH	53
ATTCTACCAGACACTT-1	PRKCSH	411
ATTGGACGTGTGAAAT-1	PRKCSH	294
ATTGGACTCACAGTAC-1	PRKCSH	81
CAAGATCAGGATCGCA-1	PRKCSH	87
CACACTCCAAGCGAGT-1	PRKCSH	142
CACACTCTCCAAGCCG-1	PRKCSH	40
CACAGGCAGCTAAGAT-1	PRKCSH	59
CACAGTAAGATTACCC-1	PRKCSH	43
CACAGTAGTGGTCCGT-1	PRKCSH	102
CACATAGAGGTAGCCA-1	PRKCSH	480
CAGATCACATGCCTAA-1	PRKCSH	50
CAGTCCTCATGTCTCC-1	PRKCSH	72
CATCAGAAGCTGCGAA-1	PRKCSH	62
CATCAGATCTAACTCT-1	PRKCSH	114
CATCCACCACTATCTT-1	PRKCSH	202
CATCGGGGTACAGTGG-1	PRKCSH	53
CCACTACTCAGTCAGT-1	PRKCSH	52
CGACCTTTCCAGAAGG-1	PRKCSH	62
CGAGAAGGTACTTCTT-1	PRKCSH	61
CGAGCCAAGGAGCGAG-1	PRKCSH	159
CGATGTACAAGTCTAC-1	PRKCSH	144
CGGACACGTAGTGAAT-1	PRKCSH	218
CGGACGTAGGTGCTAG-1	PRKCSH	113
CGGACGTTCAACACGT-1	PRKCSH	58
CGTTCTGGTAAGTGGC-1	PRKCSH	69
CTAACTTGTAATCACC-1	PRKCSH	273
CTACATTTCGACCAGC-1	PRKCSH	86
CTCGTACCACCACCAG-1	PRKCSH	242
CTCGTACTCTGCCCTA-1	PRKCSH	205
CTGAAACAGTCGTTTG-1	PRKCSH	641
CTTGGCTCATGGTTGT-1	PRKCSH	148
GAACATCTCCTTGCCA-1	PRKCSH	461
GACACGCAGTCGCCGT-1	PRKCSH	194
GACGCGTTCCAGGGCT-1	PRKCSH	107
GACGTTATCAGCATGT-1	PRKCSH	369
GACTACAAGCAGCCTC-1	PRKCSH	115
GACTGCGTCACGCATA-1	PRKCSH	156
GATCAGTAGAAACCTA-1	PRKCSH	260
GATCGTAAGAAGGTTT-1	PRKCSH	488
GATTCAGCAGCCTATA-1	PRKCSH	19
GCATGATCACTAGTAC-1	PRKCSH	636
GCATGCGGTAGTGAAT-1	PRKCSH	238
GCGAGAAGTTGCCTCT-1	PRKCSH	43
GCGCCAATCAGTTTGG-1	PRKCSH	240
GGAAAGCCATCTACGA-1	PRKCSH	106
GGAACTTCATCCCACT-1	PRKCSH	179
GGACAAGAGGGTTTCT-1	PRKCSH	436
GGACAGACATCACAAC-1	PRKCSH	103
GGCAATTTCAACGGGA-1	PRKCSH	339
GGCGTGTCAGATAATG-1	PRKCSH	199
GGCGTGTGTATCACCA-1	PRKCSH	53
GGGCACTCAGGAATGC-1	PRKCSH	50
GGGCATCAGACGACGT-1	PRKCSH	339
GGGCATCCAAACTGTC-1	PRKCSH	59
GGTATTGAGACGACGT-1	PRKCSH	153
GTAACTGTCTACCTGC-1	PRKCSH	348
GTCAAGTGTTGCGTTA-1	PRKCSH	33
GTCACAAAGCCAGAAC-1	PRKCSH	575
GTCATTTTCTCCTATA-1	PRKCSH	474
GTCGGGTTCAGAAATG-1	PRKCSH	388
GTGCATAAGTCCATAC-1	PRKCSH	117
GTTCTCGGTATGCTTG-1	PRKCSH	190
TAAGTGCAGCTCTCGG-1	PRKCSH	43
TACTTGTTCAGTTTGG-1	PRKCSH	112
TAGCCGGTCCAATGGT-1	PRKCSH	127
TATTACCGTGCGGTAA-1	PRKCSH	711
TCAGGATCACATGGGA-1	PRKCSH	108
TCAGGTAAGTGCCAGA-1	PRKCSH	78
TCATTTGTCAGCACAT-1	PRKCSH	97
TCTATTGCACCACCAG-1	PRKCSH	64
TCTTCGGAGAAACCGC-1	PRKCSH	47
TGAGAGGGTGGCAAAC-1	PRKCSH	394
TGCCAAATCCGGCACA-1	PRKCSH	57
TGGCGCACATACAGCT-1	PRKCSH	122
TGGCTGGAGACAATAC-1	PRKCSH	333
TGGGAAGTCCCATTAT-1	PRKCSH	55
TGGTTCCTCCGCAGTG-1	PRKCSH	303
TGTGTTTCAAATTGCC-1	PRKCSH	49
TGTTCCGTCAAGAAGT-1	PRKCSH	55
TTCCCAGGTGGGTATG-1	PRKCSH	92
TTGAACGCAAGGACAC-1	PRKCSH	555
TTGAACGTCCCACTTG-1	PRKCSH	292
TTGGAACCAAATACAG-1	PRKCSH	141
TTTGCGCTCAGCCTAA-1	PRKCSH	309
TTTGGTTGTAGCGTGA-1	PRKCSH	107
AACTGGTTCCCTTGTG-1	RPN2	42
AAGGAGCCAAGTCTGT-1	RPN2	106
ACACCGGAGTGCTGCC-1	RPN2	138
ACACCGGGTTTAGGAA-1	RPN2	57
ACAGCTAGTGCGCTTG-1	RPN2	89
ACATCAGGTAAGCACG-1	RPN2	173
ACGATGTCACACCGCA-1	RPN2	167
ACGCAGCCAATGGACG-1	RPN2	88
ACGGGTCAGATGTGTA-1	RPN2	50
ACTGAACAGTACCGGA-1	RPN2	89
ACTGAGTTCAGTCCCT-1	RPN2	170
ACTGATGTCATCGATG-1	RPN2	125
AGATCTGCACATCTTT-1	RPN2	463
AGCATACAGCAATATG-1	RPN2	78
AGCATACCAAAGTCAA-1	RPN2	187
AGCGGTCTCAGAGCTT-1	RPN2	70
AGCTTGAAGGAGTTGC-1	RPN2	161
AGTTGGTAGACACTAA-1	RPN2	229
ATAAGAGAGACTTTCG-1	RPN2	231
ATAAGAGTCATACGGT-1	RPN2	129
ATCCACCCACCCATGG-1	RPN2	78
ATCCACCGTCGACTAT-1	RPN2	33
ATCTGCCTCGATAGAA-1	RPN2	73
ATGGGAGGTGGCTCCA-1	RPN2	48
ATGTGTGTCGCTTGTC-1	RPN2	46
CAACTAGTCTTCATGT-1	RPN2	303
CAAGATCGTCTAGGTT-1	RPN2	253
CACATAGAGCCAGGAT-1	RPN2	507
CACATAGCAACGATCT-1	RPN2	172
CACATTTAGTTAGGTA-1	RPN2	136
CACCACTCAAAGTGCG-1	RPN2	85
CAGCAGCTCACGAAGG-1	RPN2	123
CAGCCGATCCTGCAGG-1	RPN2	261
CAGCTAAGTTAAGACA-1	RPN2	279
CAGCTAATCCCGGATG-1	RPN2	475
CAGCTGGGTATCGCAT-1	RPN2	97
CAGTAACTCTAACTCT-1	RPN2	137
CATGACAAGATGTAAC-1	RPN2	44
CCAATCCGTCGCATCG-1	RPN2	287
CCACTACAGAGCAATT-1	RPN2	63
CCGGGATGTTTACTCT-1	RPN2	728
CCGGTAGTCTTGCATT-1	RPN2	222
CCTACCAAGGCCCGTT-1	RPN2	176
CCTTCGAGTATGAAAC-1	RPN2	74
CGAATGTCAATTCCTT-1	RPN2	75
CGAATGTTCACTGGGC-1	RPN2	62
CGCCAAGCACCAGATT-1	RPN2	94
CGCGGTAAGGCGATAC-1	RPN2	388
CGCTGGAGTACAAGTA-1	RPN2	136
CGGACGTTCTACCAGA-1	RPN2	68
CGTCACTCAGTCGATT-1	RPN2	170
CGTGAGCCAAGGCTCC-1	RPN2	79
CTAATGGAGTGGGTTG-1	RPN2	52
CTACCCAGTCGCGTGT-1	RPN2	266
CTCCTAGCAAAGGTGC-1	RPN2	95
CTCGAAATCAGGCCCA-1	RPN2	51
CTCTGGTGTTCCACTC-1	RPN2	308
CTGAAACAGTACCGGA-1	RPN2	96
CTGCGGAAGCTCAACT-1	RPN2	88
CTGTTTACAGGCTGAA-1	RPN2	135
CTTCTCTGTGACTACT-1	RPN2	146
GACACGCGTTCACCTC-1	RPN2	468
GACGCGTTCCGGCACA-1	RPN2	94
GACGGCTTCAGTCAGT-1	RPN2	159
GACTAACAGAGCCTAG-1	RPN2	77
GACTAACCACGAAATA-1	RPN2	121
GATGAGGTCCAAATGC-1	RPN2	48
GCATGATAGTGGGATC-1	RPN2	80
GCATGATTCAAACCAC-1	RPN2	215
GCCAAATCAGGTCCAC-1	RPN2	729
GCGCAACAGTGTACGG-1	RPN2	443
GCGCAACTCAGAGGTG-1	RPN2	158
GCGCAGTCAACGCACC-1	RPN2	133
GCTCCTACATCGATTG-1	RPN2	198
GCTGCAGCAGCCAGAA-1	RPN2	139
GCTTCCAGTGGGTCAA-1	RPN2	93
GGAAAGCAGTGGACGT-1	RPN2	267
GGACATTCATCCCACT-1	RPN2	74
GGGAATGCAGACACTT-1	RPN2	549
GGGAATGGTGCAACGA-1	RPN2	554
GGGACCTAGTGTGAAT-1	RPN2	204
GGGCATCAGAGTAATC-1	RPN2	137
GGGCATCTCACTTCAT-1	RPN2	107
GTACGTACAAGCCGTC-1	RPN2	410
GTCGTAAAGCTAGTTC-1	RPN2	105
GTCTCGTGTTCGTGAT-1	RPN2	623
GTGCAGCGTACAGACG-1	RPN2	74
GTGTTAGGTCATATGC-1	RPN2	456
GTGTTAGTCAACGGGA-1	RPN2	455
GTTAAGCAGTCGTTTG-1	RPN2	736
TAAACCGCACCAGGTC-1	RPN2	70
TAAACCGCAGATAATG-1	RPN2	86
TACACGAGTCGGATCC-1	RPN2	57
TACAGTGAGAAGATTC-1	RPN2	222
TACGGTATCCTTTCGG-1	RPN2	41
TACTTGTCAGCCACCA-1	RPN2	375
TAGCCGGCAAACAACA-1	RPN2	44
TAGCCGGCATGTCCTC-1	RPN2	485
TATGCCCCATCGGGTC-1	RPN2	114
TCACGAAAGCATGGCA-1	RPN2	87
TCACGAAAGGGTCGAT-1	RPN2	419
TCAGCAATCAACACAC-1	RPN2	88
TCAGCTCTCATCTGCC-1	RPN2	621
TCATTACTCCAGAAGG-1	RPN2	55
TCGTACCGTTGTGGAG-1	RPN2	88
TCTATTGAGAGTCGGT-1	RPN2	183
TCTCATAAGCAGCCTC-1	RPN2	96
TCTCTAACATCCTTGC-1	RPN2	519
TCTTCGGTCTTCAACT-1	RPN2	71
TGACTAGGTCATACTG-1	RPN2	194
TGCCAAACATGGTAGG-1	RPN2	61
TGCCCATCAGCAGTTT-1	RPN2	316
TGGCCAGCATGGGACA-1	RPN2	499
TGGCTGGAGAAGGCCT-1	RPN2	54
TTAGGACGTGAACCTT-1	RPN2	648
TTAGTTCAGTAGGTGC-1	RPN2	77
TTCCCAGAGGGATCTG-1	RPN2	120
TTCGGTCAGGCCGAAT-1	RPN2	171
TTCTCAAAGCCTCGTG-1	RPN2	72
TTCTCAACATCCCACT-1	RPN2	60
TTGAACGGTGCACCAC-1	RPN2	94
TTGCCGTAGCCATCGC-1	RPN2	645
TTGGAACAGCAGGCTA-1	RPN2	57
TTGGCAAGTCCAACTA-1	RPN2	94
TTTGGTTTCACCGGGT-1	RPN2	74
AATCGGTCAGATCCAT-1	SEL1L	97
ACACCAACAATCAGAA-1	SEL1L	366
ACGAGCCAGACATAAC-1	SEL1L	69
ACTATCTTCAACGGCC-1	SEL1L	694
AGCTTGAAGATGGCGT-1	SEL1L	65
AGGTCCGCACTGTGTA-1	SEL1L	301
ATAGACCTCTTACCGC-1	SEL1L	731
ATAGACCTCTTTAGGG-1	SEL1L	206
CAGCTGGGTTTAAGCC-1	SEL1L	222
CATCGAACATATGGTC-1	SEL1L	61
CCGGGATCAGCTCGAC-1	SEL1L	490
CCGTACTGTAGCCTCG-1	SEL1L	222
CGACCTTTCCACGACG-1	SEL1L	679
CGATTGATCATTATCC-1	SEL1L	121
CGTCTACCAACCGCCA-1	SEL1L	651
CTACACCAGCTACCGC-1	SEL1L	87
CTGAAGTCAAACGTGG-1	SEL1L	188
CTGAAGTCAACAACCT-1	SEL1L	614
CTGTGCTGTTCAGTAC-1	SEL1L	597
CTTACCGGTTATCACG-1	SEL1L	99
GAATAAGAGGGCACTA-1	SEL1L	193
GACTACAAGGTTCCTA-1	SEL1L	185
GATCGTAGTGACCAAG-1	SEL1L	281
GATGAGGCAGCATGAG-1	SEL1L	124
GATGCTAGTTCAGTAC-1	SEL1L	148
GGAGCAAAGAGTAATC-1	SEL1L	106
GGCTGGTCATGTTGAC-1	SEL1L	142
GGTGAAGTCAAGGTAA-1	SEL1L	194
GTACTCCGTACAGACG-1	SEL1L	31
GTACTCCTCTACTTAC-1	SEL1L	50
GTATTCTTCGCAAACT-1	SEL1L	135
GTCGTAATCCGAGCCA-1	SEL1L	175
GTTAAGCTCGTTGACA-1	SEL1L	482
TAAGCGTAGGTCATCT-1	SEL1L	440
TCAGCTCCATTGGCGC-1	SEL1L	74
TGACTAGCAATGTTGC-1	SEL1L	717
TGACTTTCAAAGGCGT-1	SEL1L	374
TGAGAGGAGAAACCAT-1	SEL1L	112
TGAGCATCATTGCGGC-1	SEL1L	88
TGATTTCCAGGACGTA-1	SEL1L	100
TGGCCAGAGAGTAAGG-1	SEL1L	645
TTAACTCAGCTGATAA-1	SEL1L	222
TTCTCCTCAGAGCCAA-1	SEL1L	240
AACTCCCAGGAGTACC-1	SND1	135
AACTCCCGTGTAATGA-1	SND1	127
ACCGTAACAGGCGATA-1	SND1	87
ACGTCAACAGATGGGT-1	SND1	557
ACTGAACTCCTCAATT-1	SND1	145
ACTGTCCAGGATATAC-1	SND1	193
AGAGTGGCACCAGATT-1	SND1	280
AGAGTGGTCCGTTGCT-1	SND1	326
AGTGGGACACTAAGTC-1	SND1	687
ATCGAGTGTCCAACTA-1	SND1	260
CAAGATCTCGAATGCT-1	SND1	84
CACCACTAGCCGATTT-1	SND1	123
CAGCTAATCTAGAGTC-1	SND1	641
CGAACATTCAGGCGAA-1	SND1	167
CGCTTCACATCCTAGA-1	SND1	400
CGGACGTCAGCATACT-1	SND1	502
CTACACCCATAAGACA-1	SND1	279
CTCGGAGGTAGATTAG-1	SND1	646
CTCGTCATCGCAAACT-1	SND1	441
CTCTACGGTGACAAAT-1	SND1	250
CTGTTTATCAAACAAG-1	SND1	415
CTTAACTCAGTGGGAT-1	SND1	65
CTTCTCTTCCATGAGT-1	SND1	72
GAAATGAGTAATCACC-1	SND1	153
GACGGCTGTATTCTCT-1	SND1	61
GCAATCAAGATGGGTC-1	SND1	453
GGACATTTCTGGCGAC-1	SND1	405
GTCATTTGTGGTACAG-1	SND1	157
GTCGGGTCACAGGTTT-1	SND1	355
GTGAAGGGTGCCTGGT-1	SND1	117
GTGCATAAGGGAACGG-1	SND1	195
GTTAAGCGTACAGACG-1	SND1	450
GTTCATTAGCGTAATA-1	SND1	239
TAAGCGTCAACGATGG-1	SND1	193
TAAGCGTGTGCAACGA-1	SND1	174
TACGGTACAGGCAGTA-1	SND1	336
TACTTGTGTATAGGTA-1	SND1	689
TATTACCTCAAACCAC-1	SND1	113
TCAGGTATCATTCACT-1	SND1	177
TCGCGTTTCGCTGATA-1	SND1	395
TGCGCAGCAGCGAACA-1	SND1	464
TGGTTAGGTGATGCCC-1	SND1	129
TTCTACAGTAGCTCCG-1	SND1	429
TTGCCGTAGTTACGGG-1	SND1	139
TTTACTGCAGCCAATT-1	SND1	94
AAACCTGAGATCCGAG-1	SPCS1	139
AAAGATGTCGTCTGAA-1	SPCS1	137
AAAGCAAAGGTTACCT-1	SPCS1	674
AACCATGTCAATAAGG-1	SPCS1	184
AACTCAGAGGACGAAA-1	SPCS1	106
AACTCCCAGTGCCATT-1	SPCS1	170
AACTGGTTCAAGGCTT-1	SPCS1	239
AAGGCAGGTGAGGGTT-1	SPCS1	375
AAGGTTCTCATCGATG-1	SPCS1	101
AAGTCTGAGGATCGCA-1	SPCS1	230
AATCCAGGTACGCTGC-1	SPCS1	191
AATCGGTGTGTCGCTG-1	SPCS1	334
ACAGCTACATCACGAT-1	SPCS1	377
ACATACGGTCTCTTAT-1	SPCS1	134
ACATCAGGTCAATGTC-1	SPCS1	56
ACATGGTTCAGCTCGG-1	SPCS1	111
ACGCAGCAGCTCAACT-1	SPCS1	711
ACGCCAGGTGAGTGAC-1	SPCS1	94
ACGCCAGTCTGTTGAG-1	SPCS1	190
ACGGCCAAGCTTCGCG-1	SPCS1	152
ACGTCAATCACTTACT-1	SPCS1	55
ACTGAACTCCAACCAA-1	SPCS1	127
ACTGCTCTCGCTTGTC-1	SPCS1	66
ACTTGTTAGATCCTGT-1	SPCS1	126
ACTTTCACATTAGCCA-1	SPCS1	104
ACTTTCATCCAAACAC-1	SPCS1	129
AGAATAGCAGGGCATA-1	SPCS1	269
AGCATACAGACGCAAC-1	SPCS1	440
AGCATACTCTGGTTCC-1	SPCS1	100
AGCGTATAGATAGGAG-1	SPCS1	375
AGCTCTCCAGATCTGT-1	SPCS1	318
AGCTTGATCAACGCTA-1	SPCS1	174
AGGCCACTCCGCGGTA-1	SPCS1	158
AGGGAGTGTAATCGTC-1	SPCS1	688
AGGTCCGGTTGCGTTA-1	SPCS1	225
AGTAGTCGTTCCACGG-1	SPCS1	86
AGTGTCACACCCATGG-1	SPCS1	704
ATAACGCCATACGCTA-1	SPCS1	206
ATAAGAGCAATGGAAT-1	SPCS1	37
ATCACGACAGGCTGAA-1	SPCS1	179
ATCCACCCAAACTGTC-1	SPCS1	139
ATCCACCTCCAAACAC-1	SPCS1	135
ATCCGAATCGCATGGC-1	SPCS1	503
ATCGAGTCATCGGACC-1	SPCS1	166
ATCTACTAGTGCTGCC-1	SPCS1	50
ATGTGTGCATTGGCGC-1	SPCS1	236
ATTGGTGGTAGCTTGT-1	SPCS1	281
ATTGGTGTCACGCATA-1	SPCS1	362
CAAGGCCAGATGAGAG-1	SPCS1	368
CACAAACCAGGGCATA-1	SPCS1	72
CACACCTGTATGGTTC-1	SPCS1	275
CACACCTTCTGAGGGA-1	SPCS1	155
CACAGGCGTGGCGAAT-1	SPCS1	224
CACCAGGCATGGTCAT-1	SPCS1	85
CAGCAGCGTAGCGATG-1	SPCS1	117
CAGCAGCTCACAATGC-1	SPCS1	558
CAGCATAAGTCCATAC-1	SPCS1	496
CAGCTAAAGGTGACCA-1	SPCS1	430
CAGTAACCACGGTAAG-1	SPCS1	107
CATATGGTCATATCGG-1	SPCS1	462
CATGGCGGTTCCGGCA-1	SPCS1	676
CATTATCCACAGTCGC-1	SPCS1	193
CATTCGCTCGTTTGCC-1	SPCS1	133
CCACCTAGTGCACGAA-1	SPCS1	134
CCACTACTCCTCAATT-1	SPCS1	158
CCAGCGATCGTTTATC-1	SPCS1	367
CCATGTCAGATCCTGT-1	SPCS1	283
CCATGTCGTACTCGCG-1	SPCS1	595
CCATGTCTCTTTAGTC-1	SPCS1	220
CCGGGATGTAGAAAGG-1	SPCS1	203
CCGGTAGGTATAGGGC-1	SPCS1	70
CCGGTAGTCGAGAACG-1	SPCS1	148
CCGTGGACAGGGTATG-1	SPCS1	93
CCTAAAGGTTGATTGC-1	SPCS1	91
CCTACCAGTTCGGCAC-1	SPCS1	123
CCTACCATCGTGGACC-1	SPCS1	86
CCTCTGAAGATGTGTA-1	SPCS1	103
CCTTACGAGAGTTGGC-1	SPCS1	413
CCTTCGAGTGCCTGCA-1	SPCS1	238
CGAGAAGTCCGAGCCA-1	SPCS1	39
CGAGCCAAGAGTACCG-1	SPCS1	412
CGCCAAGAGTGACATA-1	SPCS1	327
CGCTATCCATAGGATA-1	SPCS1	227
CGCTTCACATGAACCT-1	SPCS1	34
CGGACGTAGCTGATAA-1	SPCS1	629
CGGAGCTAGAAGGTGA-1	SPCS1	141
CGGGTCAAGCCAGTAG-1	SPCS1	50
CGGGTCATCTTTCCTC-1	SPCS1	187
CGTAGCGGTAGCTAAA-1	SPCS1	301
CTAACTTAGCCTCGTG-1	SPCS1	285
CTACATTGTGTCAATC-1	SPCS1	29
CTACGTCTCGGTGTCG-1	SPCS1	256
CTAGAGTCAAGAAAGG-1	SPCS1	145
CTAGCCTAGATGAGAG-1	SPCS1	623
CTCACACGTCGCGTGT-1	SPCS1	136
CTCAGAAGTCTCTCTG-1	SPCS1	76
CTCATTATCGCAAACT-1	SPCS1	97
CTCGAGGGTACAGTGG-1	SPCS1	88
CTCTAATCAACTGGCC-1	SPCS1	76
CTCTACGAGTACGCGA-1	SPCS1	356
CTCTACGTCGTCACGG-1	SPCS1	425
CTGATAGTCCCACTTG-1	SPCS1	200
CTTACCGGTTGTTTGG-1	SPCS1	69
GAAATGATCTTGTCAT-1	SPCS1	597
GAACGGACACTTGGAT-1	SPCS1	459
GACCAATCATGACGGA-1	SPCS1	101
GACGCGTGTACACCGC-1	SPCS1	330
GACGCGTGTTATTCTC-1	SPCS1	209
GACGCGTTCGCAGGCT-1	SPCS1	109
GACGTTATCCCTAATT-1	SPCS1	107
GACTAACGTGTGCGTC-1	SPCS1	711
GACTACATCCTCTAGC-1	SPCS1	61
GATCGCGTCTATGTGG-1	SPCS1	195
GCAAACTCAACGATCT-1	SPCS1	74
GCAATCAGTCCTAGCG-1	SPCS1	102
GCACTCTTCGGAGCAA-1	SPCS1	84
GCAGTTAGTAAAGGAG-1	SPCS1	150
GCAGTTAGTTGCGTTA-1	SPCS1	170
GCGAGAATCGGTTAAC-1	SPCS1	305
GCGCAGTCATAGAAAC-1	SPCS1	415
GCGCAGTGTAGAGCTG-1	SPCS1	39
GCGCCAAAGGAGTACC-1	SPCS1	77
GCGCGATAGTGCGTGA-1	SPCS1	42
GCTCCTACAATGAAAC-1	SPCS1	154
GCTCCTAGTGTCAATC-1	SPCS1	300
GGAAAGCCACGGATAG-1	SPCS1	184
GGACAAGAGCATGGCA-1	SPCS1	106
GGACAAGCATGCCTTC-1	SPCS1	156
GGACGTCAGAGTACAT-1	SPCS1	119
GGCAATTCATTCCTGC-1	SPCS1	698
GGCAATTTCTTATCTG-1	SPCS1	118
GGCTGGTGTCATATGC-1	SPCS1	182
GGGACCTCACAGGTTT-1	SPCS1	375
GGGATGAAGCAGCGTA-1	SPCS1	181
GGGTTGCAGAGACGAA-1	SPCS1	703
GTACTCCCAGCTGGCT-1	SPCS1	122
GTATTCTTCTTAACCT-1	SPCS1	332
GTCCTCAGTTACAGAA-1	SPCS1	81
GTCCTCATCAAACAAG-1	SPCS1	103
GTCGGGTGTAAGGATT-1	SPCS1	298
GTCTCGTAGCCTCGTG-1	SPCS1	563
GTCTCGTGTGTGTGCC-1	SPCS1	668
GTCTCGTTCAGCACAT-1	SPCS1	308
GTGCTTCCAGATGGGT-1	SPCS1	72
GTGGGTCTCACCGGGT-1	SPCS1	93
GTGGGTCTCGAACGGA-1	SPCS1	210
GTGTGCGAGGCCCTTG-1	SPCS1	104
GTGTTAGGTCAATGTC-1	SPCS1	359
GTTCGGGCAATCGAAA-1	SPCS1	343
GTTCTCGGTAACGCGA-1	SPCS1	58
GTTCTCGTCCGAACGC-1	SPCS1	180
TAAGCGTCATCTATGG-1	SPCS1	210
TACAGTGTCTTGCCGT-1	SPCS1	106
TACCTATTCTGGCGTG-1	SPCS1	207
TACTCGCGTATAATGG-1	SPCS1	193
TACTTGTGTGGGTATG-1	SPCS1	91
TACTTGTTCAACCATG-1	SPCS1	457
TCACAAGAGTGACATA-1	SPCS1	194
TCACGAAGTATTACCG-1	SPCS1	136
TCAGATGTCAGGCAAG-1	SPCS1	249
TCAGCAATCTCCAACC-1	SPCS1	65
TCAGCTCGTTATCGGT-1	SPCS1	90
TCATTTGGTGCCTTGG-1	SPCS1	215
TCGGGACAGTCGCCGT-1	SPCS1	179
TCGGGACCACTAAGTC-1	SPCS1	491
TCGGGACCATGGTCTA-1	SPCS1	92
TCGTACCTCCAACCAA-1	SPCS1	520
TCGTAGATCAAGGTAA-1	SPCS1	76
TCTATTGGTCCGACGT-1	SPCS1	126
TCTTCGGTCGACCAGC-1	SPCS1	124
TCTTTCCCAGCTGCAC-1	SPCS1	292
TGAAAGAGTAAAGGAG-1	SPCS1	193
TGAGAGGGTGTCTGAT-1	SPCS1	105
TGCCAAAGTCATGCCG-1	SPCS1	86
TGCCCATCACTTACGA-1	SPCS1	120
TGCCCATTCCCTAACC-1	SPCS1	282
TGTCCCATCCAGAGGA-1	SPCS1	163
TGTGTTTTCGGCCGAT-1	SPCS1	216
TTAGGACTCCTGCTTG-1	SPCS1	669
TTAGGCATCCTTTACA-1	SPCS1	286
TTAGTTCAGCCCGAAA-1	SPCS1	561
TTAGTTCCACCCATTC-1	SPCS1	270
TTCGAAGGTGCTTCTC-1	SPCS1	85
TTCGGTCGTTGTCTTT-1	SPCS1	90
TTGACTTCACAGAGGT-1	SPCS1	161
TTGACTTTCAGGCCCA-1	SPCS1	110
TTTACTGTCCTGCCAT-1	SPCS1	70
TTTGCGCTCTGTCTAT-1	SPCS1	659
AAACGGGTCTGCCCTA-1	SSR3	74
AAATGCCAGTAATCCC-1	SSR3	79
AAATGCCCATCACAAC-1	SSR3	135
AACCGCGGTACCGAGA-1	SSR3	83
AACTCAGCAGTCAGCC-1	SSR3	87
AACTTTCAGTCCCACG-1	SSR3	227
AAGACCTTCAACACCA-1	SSR3	141
AAGCCGCAGGTAGCCA-1	SSR3	90
AAGTCTGCAAGCCTAT-1	SSR3	72
AATCCAGAGAGCCTAG-1	SSR3	135
AATCGGTTCCCTAACC-1	SSR3	79
ACACCAAAGCTAGCCC-1	SSR3	134
ACACCCTGTGATGTGG-1	SSR3	77
ACACTGAAGATGCCAG-1	SSR3	49
ACACTGAAGCGTAATA-1	SSR3	97
ACATACGAGATGTCGG-1	SSR3	63
ACATACGGTAGCTCCG-1	SSR3	106
ACATACGTCGAGGTAG-1	SSR3	96
ACCAGTAAGACAAAGG-1	SSR3	64
ACCCACTGTTAGTGGG-1	SSR3	146
ACCGTAACACGAAAGC-1	SSR3	227
ACGAGCCAGTGCAAGC-1	SSR3	140
ACGGCCATCTTGTCAT-1	SSR3	77
ACTGAACCAGTTTACG-1	SSR3	57
ACTGAGTCAAATACAG-1	SSR3	69
ACTGCTCTCCAAACAC-1	SSR3	166
ACTGTCCTCGGCTACG-1	SSR3	259
ACTTTCATCATCGCTC-1	SSR3	71
AGAGCTTTCTCGCTTG-1	SSR3	174
AGGGTGACAAGCTGGA-1	SSR3	22
AGTGAGGAGTCCGGTC-1	SSR3	39
ATAAGAGAGCGCTCCA-1	SSR3	475
ATCACGAAGATAGCAT-1	SSR3	65
ATCATCTCATCCTTGC-1	SSR3	100
ATCGAGTAGAACTGTA-1	SSR3	223
ATCTGCCAGGTCATCT-1	SSR3	115
ATTGGACAGCCAGTAG-1	SSR3	82
CAAGATCGTTACGGAG-1	SSR3	167
CACACTCTCTGTACGA-1	SSR3	93
CACATAGGTCCGACGT-1	SSR3	157
CACCAGGTCGCGATCG-1	SSR3	355
CACTCCACATCGGAAG-1	SSR3	176
CAGATCACACTCTGTC-1	SSR3	124
CAGCAGCCAGGAATGC-1	SSR3	51
CAGCAGCTCGCATGAT-1	SSR3	299
CAGCCGACAGACGTAG-1	SSR3	700
CAGCCGAGTTAGAACA-1	SSR3	295
CAGCCGATCGCCAGCA-1	SSR3	439
CAGTAACCAAACCTAC-1	SSR3	193
CATCCACCAATAGCGG-1	SSR3	109
CATCGAAGTTAAGATG-1	SSR3	44
CATCGGGAGTACGATA-1	SSR3	107
CATCGGGTCCTGCAGG-1	SSR3	65
CCACGGACACGTCAGC-1	SSR3	346
CCAGCGAGTCTTTCAT-1	SSR3	47
CCCAATCTCAATCTCT-1	SSR3	71
CCCTCCTTCCCTTGTG-1	SSR3	258
CCGGGATCAATAGCGG-1	SSR3	106
CCGTGGAAGTTCGCGC-1	SSR3	81
CCGTTCACACTGCCAG-1	SSR3	96
CCTAGCTAGGGCACTA-1	SSR3	201
CCTAGCTTCATGCAAC-1	SSR3	196
CCTAGCTTCTCCCTGA-1	SSR3	62
CCTCAGTGTCCTCTTG-1	SSR3	98
CCTCTGACAATCGGTT-1	SSR3	53
CGACTTCCAGGCTCAC-1	SSR3	117
CGAGAAGTCATCTGTT-1	SSR3	84
CGCGTTTAGAGCTTCT-1	SSR3	35
CGCTATCTCCCACTTG-1	SSR3	153
CGCTGGACATCGGTTA-1	SSR3	80
CGCTGGAGTCATATGC-1	SSR3	64
CGCTTCAAGTTATCGC-1	SSR3	97
CGGCTAGTCTTTACGT-1	SSR3	76
CGTCCATGTTCCACTC-1	SSR3	83
CGTCTACAGTGGAGTC-1	SSR3	639
CGTCTACTCCGCATCT-1	SSR3	66
CGTTGGGGTAAGTGTA-1	SSR3	356
CTAAGACTCGTTTGCC-1	SSR3	88
CTACGTCAGCAGCCTC-1	SSR3	530
CTCTAATCAAGTTCTG-1	SSR3	123
CTCTACGGTCGCTTTC-1	SSR3	98
CTCTGGTAGCGATGAC-1	SSR3	108
CTCTGGTGTTAAGAAC-1	SSR3	113
CTTGGCTTCGGATGTT-1	SSR3	312
GAATAAGAGCGTGAGT-1	SSR3	135
GACACGCCATCCGCGA-1	SSR3	118
GAGCAGACACGAAGCA-1	SSR3	117
GAGTCCGTCGACCAGC-1	SSR3	260
GATCAGTAGTGACATA-1	SSR3	79
GATCAGTCACGCTTTC-1	SSR3	35
GATCGATGTGTGGTTT-1	SSR3	284
GATCGCGGTAGGGACT-1	SSR3	193
GATGAGGTCCTACAGA-1	SSR3	389
GCAATCAGTCTCCCTA-1	SSR3	322
GCACATACATACCATG-1	SSR3	175
GCACATATCACATGCA-1	SSR3	146
GCAGCCATCGTTACGA-1	SSR3	94
GCATGCGGTTACGTCA-1	SSR3	306
GCGCCAATCGGCATCG-1	SSR3	132
GCTTGAATCGTTTAGG-1	SSR3	482
GGAGCAAAGTGGAGAA-1	SSR3	91
GGAGCAACAAAGTCAA-1	SSR3	142
GGCAATTAGAGATGAG-1	SSR3	205
GGCAATTCATCGGACC-1	SSR3	69
GGCAATTGTCCTCCAT-1	SSR3	63
GGCTGGTCACCGATAT-1	SSR3	114
GGTGCGTTCGTTTAGG-1	SSR3	82
GGTGTTATCCTCCTAG-1	SSR3	77
GTACTTTGTACAGTGG-1	SSR3	82
GTATCTTCACAAGCCC-1	SSR3	75
GTATTCTCATCGGTTA-1	SSR3	192
GTATTCTTCTACTCAT-1	SSR3	78
GTCCTCAAGTAACCCT-1	SSR3	95
GTCGTAACATACCATG-1	SSR3	393
GTCTCGTCACATTCGA-1	SSR3	91
GTGCATACAGACGCTC-1	SSR3	59
GTGCATACAGGGTACA-1	SSR3	81
GTGCGGTAGCTGAACG-1	SSR3	158
GTGCGGTAGGCTATCT-1	SSR3	125
GTGTGCGAGTGTCTCA-1	SSR3	176
TAAGAGAGTTGACGTT-1	SSR3	152
TACAGTGGTGAGTATA-1	SSR3	77
TACGGATAGGCAATTA-1	SSR3	73
TACGGATTCAGTCCCT-1	SSR3	93
TACTTGTAGGATGGTC-1	SSR3	135
TACTTGTCAGCCAGAA-1	SSR3	114
TAGACCAAGTGGGATC-1	SSR3	72
TAGAGCTGTACAGTTC-1	SSR3	54
TAGGCATAGGAGTTTA-1	SSR3	272
TATTACCTCACAGGCC-1	SSR3	113
TCAACGAGTATAAACG-1	SSR3	169
TCAGCTCAGTACCGGA-1	SSR3	73
TCAGCTCTCCGTTGTC-1	SSR3	109
TCCACACAGTATTGGA-1	SSR3	99
TCGCGAGCAAGGTGTG-1	SSR3	175
TCGCGAGGTGTAACGG-1	SSR3	79
TCGCGAGTCCTTGACC-1	SSR3	65
TCGTAGAGTCCATGAT-1	SSR3	115
TCTATTGAGGCAGGTT-1	SSR3	84
TCTCTAATCCCAAGAT-1	SSR3	73
TCTTTCCAGTCGAGTG-1	SSR3	168
TGAAAGACAGGAATCG-1	SSR3	107
TGAAAGATCGCGTAGC-1	SSR3	103
TGACTAGTCACGCATA-1	SSR3	151
TGAGAGGAGTCTCAAC-1	SSR3	108
TGAGCATAGGAACTGC-1	SSR3	202
TGAGCCGTCCTTTACA-1	SSR3	185
TGCCCATGTCAAAGAT-1	SSR3	39
TGCGTGGAGCGTTCCG-1	SSR3	59
TGCGTGGTCACGATGT-1	SSR3	558
TGGCCAGAGGCGATAC-1	SSR3	60
TGGCTGGCAGGTTTCA-1	SSR3	116
TGGTTCCAGCTTTGGT-1	SSR3	43
TGTCCCAAGCTACCGC-1	SSR3	137
TTAACTCTCATTGCCC-1	SSR3	97
TTAACTCTCTCGCTTG-1	SSR3	92
TTAGTTCTCAATCACG-1	SSR3	80
TTATGCTTCTTGTTTG-1	SSR3	76
TTGCCGTGTCCAGTGC-1	SSR3	90
TTGCGTCCAATGGATA-1	SSR3	112
TTGGCAAAGTGTCCAT-1	SSR3	143
TTGGCAATCGCTGATA-1	SSR3	85
TTTACTGGTAGCTCCG-1	SSR3	181
TTTCCTCTCTAGAGTC-1	SSR3	55
AAAGATGCATCCGTGG-1	STT3A	288
AAATGCCGTCAGAAGC-1	STT3A	60
AACCGCGAGGAATTAC-1	STT3A	49
AACCGCGTCCTCCTAG-1	STT3A	109
AACTCCCAGAATGTGT-1	STT3A	60
AAGACCTGTTACCAGT-1	STT3A	291
AAGGCAGAGTCTCAAC-1	STT3A	211
ACACCAACATTGAGCT-1	STT3A	73
ACACCCTAGCGTCTAT-1	STT3A	51
ACACCCTGTTTGGGCC-1	STT3A	471
ACACCGGGTACAGCAG-1	STT3A	88
ACAGCCGAGGTGCTAG-1	STT3A	276
ACATGGTTCTCTGTCG-1	STT3A	76
ACCCACTGTCGTCTTC-1	STT3A	74
ACGCAGCAGAACAATC-1	STT3A	139
ACGCCAGTCGTTGCCT-1	STT3A	98
ACGGCCACACTAGTAC-1	STT3A	121
ACGGGCTTCTGGTATG-1	STT3A	112
ACTGATGGTGATGTGG-1	STT3A	191
ACTGTCCTCATAGCAC-1	STT3A	75
ACTTACTTCACAATGC-1	STT3A	75
AGAGCTTAGCAATCTC-1	STT3A	66
AGCCTAAAGGAGCGTT-1	STT3A	81
AGGCCACCACCACGTG-1	STT3A	87
AGGTCCGAGACACGAC-1	STT3A	84
AGTGTCAGTACTCGCG-1	STT3A	126
ATGCGATAGTAATCCC-1	STT3A	104
ATGCGATCATCGTCGG-1	STT3A	140
ATTGGTGTCGAATCCA-1	STT3A	176
CAACTAGCAAAGTCAA-1	STT3A	131
CAACTAGTCTCAAACG-1	STT3A	98
CAAGAAAGTTGACGTT-1	STT3A	86
CACACTCCAATGTAAG-1	STT3A	164
CACACTCTCCACGACG-1	STT3A	125
CACCTTGCATGCAACT-1	STT3A	63
CAGTCCTCAGGGCATA-1	STT3A	100
CATATTCCACCAGGCT-1	STT3A	185
CATCAAGCATGGATGG-1	STT3A	98
CATCAGACAGACGTAG-1	STT3A	150
CATGACACAGGTCGTC-1	STT3A	124
CCATTCGTCGCCATAA-1	STT3A	47
CCTACACAGGATCGCA-1	STT3A	98
CCTAGCTTCAGTTGAC-1	STT3A	61
CCTCTGAGTCCGAACC-1	STT3A	88
CCTTACGTCGAATGGG-1	STT3A	37
CCTTCGACACACCGAC-1	STT3A	165
CGAGAAGGTTCACCTC-1	STT3A	82
CGAGCACTCTGGAGCC-1	STT3A	51
CGAGCCACAAGCTGAG-1	STT3A	87
CGATGGCTCAACACTG-1	STT3A	126
CGCGTTTCAGGAACGT-1	STT3A	97
CGCTGGACACGTCTCT-1	STT3A	107
CGGACACCAGCCTTTC-1	STT3A	95
CGTCTACAGGGCACTA-1	STT3A	51
CGTCTACTCAGAGCTT-1	STT3A	54
CTACCCATCATCGGAT-1	STT3A	49
CTACGTCAGCAACGGT-1	STT3A	245
CTACGTCCAGATCTGT-1	STT3A	211
CTAGCCTCAATACGCT-1	STT3A	82
CTCACACGTTATCCGA-1	STT3A	41
CTCGAAACAAGAGTCG-1	STT3A	148
CTGCGGACACACCGCA-1	STT3A	79
CTGCGGAGTCACACGC-1	STT3A	89
CTGCGGAGTCTGCAAT-1	STT3A	69
CTGCGGATCAATACCG-1	STT3A	59
CTGCTGTCACCCAGTG-1	STT3A	116
CTGCTGTCAGCTGCAC-1	STT3A	60
CTTGGCTAGAGTGAGA-1	STT3A	132
GAAACTCGTGAAATCA-1	STT3A	57
GACACGCTCTCGTTTA-1	STT3A	60
GACGCGTCAGATAATG-1	STT3A	339
GACGTTAAGTCAATAG-1	STT3A	76
GATCGATTCGCTGATA-1	STT3A	49
GATCTAGTCCTTGCCA-1	STT3A	49
GATGAAAGTCCCTACT-1	STT3A	261
GATGAGGAGAGGACGG-1	STT3A	113
GATGAGGGTTCGCTAA-1	STT3A	46
GATGCTAAGCCACTAT-1	STT3A	43
GATGCTAGTCCGCTGA-1	STT3A	226
GCACTCTGTACAGACG-1	STT3A	68
GCAGCCATCTACGAGT-1	STT3A	59
GCAGTTACATGCCTAA-1	STT3A	128
GCGAGAATCCAGAAGG-1	STT3A	138
GCGGGTTAGCAATCTC-1	STT3A	113
GCTGGGTTCGCGTAGC-1	STT3A	149
GGATGTTGTTATCACG-1	STT3A	410
GGCAATTCACTGTTAG-1	STT3A	78
GGCTCGAAGCTGCAAG-1	STT3A	132
GGCTGGTCAATAGCAA-1	STT3A	65
GGGACCTGTTCGTCTC-1	STT3A	33
GGGCACTAGGCGATAC-1	STT3A	82
GGGCATCCAGGGTACA-1	STT3A	64
GGGTTGCAGTATCGAA-1	STT3A	122
GTAACGTTCCGGGTGT-1	STT3A	95
GTACTCCAGTGAAGTT-1	STT3A	83
GTAGTCACACGTCAGC-1	STT3A	92
GTATCTTAGACAAAGG-1	STT3A	49
GTCACGGAGCTGAAAT-1	STT3A	200
GTGCAGCGTGAGGGTT-1	STT3A	104
GTGCTTCAGATGTTAG-1	STT3A	117
GTGCTTCCACATCCGG-1	STT3A	117
GTGCTTCTCGGAAATA-1	STT3A	131
GTTCATTGTACACCGC-1	STT3A	98
TAAGTGCGTTCGCGAC-1	STT3A	79
TACACGAAGCACCGTC-1	STT3A	150
TACGGATAGCCTTGAT-1	STT3A	74
TACTTACGTGCATCTA-1	STT3A	111
TAGAGCTCAATGAAAC-1	STT3A	45
TAGGCATCAATGGACG-1	STT3A	60
TCAACGAAGAGGGCTT-1	STT3A	316
TCACAAGAGCTCCTCT-1	STT3A	120
TCAGCAACACATTAGC-1	STT3A	51
TCAGCAAGTGTAATGA-1	STT3A	116
TCGAGGCAGAGTCGGT-1	STT3A	104
TCGGGACAGTAAGTAC-1	STT3A	85
TCGTACCAGCACAGGT-1	STT3A	90
TCGTAGACACTTAAGC-1	STT3A	90
TCTGAGAAGCTAGTTC-1	STT3A	89
TCTGGAAAGCACAGGT-1	STT3A	88
TGAAAGAAGCGTGAAC-1	STT3A	163
TGAAAGACAGACTCGC-1	STT3A	182
TGACAACTCGCGCCAA-1	STT3A	249
TGACTTTCACGCATCG-1	STT3A	77
TGACTTTTCGTAGATC-1	STT3A	94
TGAGCCGTCACTTCAT-1	STT3A	138
TGAGGGACAAGTAGTA-1	STT3A	9
TGATTTCGTACAGACG-1	STT3A	85
TGCGGGTTCAACACCA-1	STT3A	95
TGCTACCAGTTACGGG-1	STT3A	50
TGCTACCTCGGTTCGG-1	STT3A	112
TGGGCGTTCTGCAAGT-1	STT3A	85
TGTGGTAGTCCCTTGT-1	STT3A	143
TGTGTTTTCCGTACAA-1	STT3A	120
TTAACTCAGCTGTTCA-1	STT3A	48
TTGAACGGTTCGAATC-1	STT3A	102
TTGACTTAGAGCTGCA-1	STT3A	525
TTTATGCTCTCGAGTA-1	STT3A	49
AACCATGGTATATGGA-1	STT3B	158
AACTGGTGTCTGCAAT-1	STT3B	316
AACTGGTTCCATGAGT-1	STT3B	78
AACTTTCAGGCATGTG-1	STT3B	69
AACTTTCCAATAGAGT-1	STT3B	120
ACACCAAAGTGGAGTC-1	STT3B	37
ACACCGGTCGGTCTAA-1	STT3B	112
ACAGCCGGTTATCGGT-1	STT3B	233
ACATACGAGATATGCA-1	STT3B	161
ACATCAGTCCATGAAC-1	STT3B	125
ACGAGCCTCTGCAAGT-1	STT3B	204
ACGCCGACAAGCTGTT-1	STT3B	54
ACGGGCTAGTCGTTTG-1	STT3B	107
ACGTCAATCGGTTCGG-1	STT3B	116
ACTGAGTAGTAGATGT-1	STT3B	97
ACTGAGTGTTAAGGGC-1	STT3B	370
ACTGATGTCATAAAGG-1	STT3B	66
AGAATAGTCGTGACAT-1	STT3B	72
AGATCTGTCGTAGATC-1	STT3B	73
AGCGGTCTCGCCCTTA-1	STT3B	149
AGCGTATCACCCAGTG-1	STT3B	132
AGCTCCTGTAAACGCG-1	STT3B	83
AGGCCGTCATTTCACT-1	STT3B	126
AGGCCGTTCGTGGGAA-1	STT3B	287
AGTGAGGAGCTGATAA-1	STT3B	209
AGTGAGGGTCACAAGG-1	STT3B	222
ATAAGAGCATGGAATA-1	STT3B	469
ATCACGATCTTACCGC-1	STT3B	37
ATCGAGTCAAAGTGCG-1	STT3B	67
ATCTACTGTTATGCGT-1	STT3B	69
ATTATCCAGTACGCGA-1	STT3B	70
ATTATCCGTGGAAAGA-1	STT3B	68
ATTCTACTCCACGCAG-1	STT3B	95
ATTTCTGAGCCTATGT-1	STT3B	261
CACACCTGTCGCATCG-1	STT3B	515
CACCAGGCATTGGGCC-1	STT3B	456
CATATGGCAGGCGATA-1	STT3B	96
CATATTCCACGGTAGA-1	STT3B	165
CATCCACTCAGCACAT-1	STT3B	104
CATCGAAAGAAGGACA-1	STT3B	63
CATCGGGAGCCACTAT-1	STT3B	142
CATCGGGTCGGTTCGG-1	STT3B	89
CATGCCTCATCTATGG-1	STT3B	357
CATGGCGCAGACGCTC-1	STT3B	84
CCACGGAGTCTGGTCG-1	STT3B	108
CCCAATCCAGACGTAG-1	STT3B	110
CCCAGTTTCATTTGGG-1	STT3B	196
CCCTCCTCATTATCTC-1	STT3B	60
CCGGTAGAGACCTTTG-1	STT3B	246
CCGTACTTCTCATTCA-1	STT3B	180
CCTACCATCGGAGGTA-1	STT3B	126
CCTAGCTAGCAGGCTA-1	STT3B	115
CCTAGCTTCGAACTGT-1	STT3B	44
CCTTCCCAGAGCCTAG-1	STT3B	135
CCTTCCCGTCCGAACC-1	STT3B	185
CGACCTTCACACAGAG-1	STT3B	170
CGAGAAGGTAGGGTAC-1	STT3B	110
CGCTGGATCAATACCG-1	STT3B	191
CGGACGTAGCTAAACA-1	STT3B	207
CGGAGCTAGTGCAAGC-1	STT3B	81
CGGCTAGGTCGAAAGC-1	STT3B	48
CGTGAGCTCTCAACTT-1	STT3B	82
CGTTCTGAGGCCCTTG-1	STT3B	106
CTAGAGTGTCCAGTTA-1	STT3B	209
CTAGTGACACAACTGT-1	STT3B	192
CTCACACCAAAGGAAG-1	STT3B	107
CTCGGAGGTCCGTTAA-1	STT3B	356
CTCGTACAGCTAGTCT-1	STT3B	129
CTCGTCAGTGCTCTTC-1	STT3B	63
CTCTAATCATGAACCT-1	STT3B	120
CTGAAGTGTGTGCCTG-1	STT3B	201
CTGATAGAGCAATATG-1	STT3B	120
CTGATAGCAATGGATA-1	STT3B	65
CTGATAGGTCAGCTAT-1	STT3B	301
CTGATAGTCGCAGGCT-1	STT3B	140
CTGTGCTAGAAGGCCT-1	STT3B	225
CTGTGCTGTACACCGC-1	STT3B	112
CTTAGGAGTAGTGAAT-1	STT3B	302
CTTAGGAGTTACGACT-1	STT3B	81
GAAACTCGTCCGAACC-1	STT3B	79
GAAACTCTCAATCTCT-1	STT3B	150
GAAATGACAAGTTGTC-1	STT3B	63
GAATAAGTCTACTATC-1	STT3B	75
GAATGAAAGTGTTGAA-1	STT3B	58
GACACGCAGTCCATAC-1	STT3B	118
GACGGCTGTACGAAAT-1	STT3B	263
GAGCAGACAACTGGCC-1	STT3B	210
GAGGTGAAGACCTAGG-1	STT3B	97
GATGAAAAGAAACCTA-1	STT3B	118
GATGAGGAGAATCTCC-1	STT3B	69
GCAATCATCGTGGTCG-1	STT3B	103
GCACTCTAGTTTGCGT-1	STT3B	177
GCAGTTACAGGCTCAC-1	STT3B	177
GCCTCTAAGTTTGCGT-1	STT3B	552
GCGCCAATCCCTCAGT-1	STT3B	168
GCGGGTTGTTCCTCCA-1	STT3B	142
GCTGCAGGTTATGTGC-1	STT3B	173
GCTGCTTCAATGGAGC-1	STT3B	275
GGAGCAAAGGGAAACA-1	STT3B	153
GGGAATGCATGGGACA-1	STT3B	56
GGTATTGTCATATCGG-1	STT3B	91
GGTGAAGAGGTGTTAA-1	STT3B	96
GGTGCGTTCCTCAATT-1	STT3B	92
GTAACTGAGGTAGCCA-1	STT3B	128
GTAGTCACATCTGGTA-1	STT3B	64
GTCACGGTCATCGGAT-1	STT3B	189
GTCCTCAAGAAGGCCT-1	STT3B	99
GTCGTAATCAGTTAGC-1	STT3B	182
GTCTTCGCAGCGAACA-1	STT3B	281
GTGCATACAATAGCAA-1	STT3B	205
GTGGGTCTCGTAGGAG-1	STT3B	238
GTGTTAGGTGAAGGCT-1	STT3B	70
GTTACAGTCCGTCAAA-1	STT3B	74
GTTCATTCACAAGACG-1	STT3B	166
TACCTTACATCACGTA-1	STT3B	93
TACGGATAGGATCGCA-1	STT3B	60
TACGGATTCTTTACGT-1	STT3B	63
TACGGTAAGTTAGGTA-1	STT3B	124
TACTCATAGCGACGTA-1	STT3B	207
TATCTCACAAGCCATT-1	STT3B	231
TATTACCAGGCATGGT-1	STT3B	142
TCAGATGAGTCATGCT-1	STT3B	153
TCAGCAAAGGGTGTTG-1	STT3B	73
TCAGCAAGTCAATACC-1	STT3B	218
TCAGCTCCAGACGCAA-1	STT3B	190
TCAGCTCGTAGAGTGC-1	STT3B	72
TCAGGATCAAAGTGCG-1	STT3B	142
TCCACACCAGGATCGA-1	STT3B	115
TCCACACTCTCCTATA-1	STT3B	98
TCGGGACAGATGAGAG-1	STT3B	161
TCGGTAAAGAACAACT-1	STT3B	189
TCGTACCGTGGCCCTA-1	STT3B	147
TCTATTGCACGTTGGC-1	STT3B	69
TGAAAGACATGGATGG-1	STT3B	74
TGACTTTTCTCGTATT-1	STT3B	116
TGCACCTAGTTGAGTA-1	STT3B	217
TGCGCAGAGCTGGAAC-1	STT3B	102
TGCTACCGTCCAACTA-1	STT3B	373
TGCTGCTGTATTACCG-1	STT3B	121
TGGACGCAGGCTCAGA-1	STT3B	100
TGGTTCCAGACTAGGC-1	STT3B	92
TGTGGTATCTATGTGG-1	STT3B	370
TTAACTCGTGGCAAAC-1	STT3B	94
TTAGGACCAAAGAATC-1	STT3B	80
TTCCCAGGTCGCGTGT-1	STT3B	86
TTCTCCTGTGCATCTA-1	STT3B	166
TTGTAGGGTGCCTGTG-1	STT3B	159
TTTATGCCACAGGTTT-1	STT3B	226
TTTCCTCCAGTATCTG-1	STT3B	83
AAAGTAGGTGGCCCTA-1	SYVN1	98
AACTGGTGTACGCACC-1	SYVN1	643
ACCTTTACATCCTAGA-1	SYVN1	283
ACGAGGACAGCTGTTA-1	SYVN1	138
ACGAGGATCCCTAACC-1	SYVN1	81
ACGTCAAGTAGTGAAT-1	SYVN1	216
ACTGAACTCCCGACTT-1	SYVN1	557
AGAGTGGTCGGGAGTA-1	SYVN1	426
AGCGTATAGTTCCACA-1	SYVN1	238
AGGTCATTCTTGCCGT-1	SYVN1	287
AGTGGGACATATACGC-1	SYVN1	41
AGTGTCAAGTAACCCT-1	SYVN1	159
ATCATCTTCGTAGGTT-1	SYVN1	399
ATCCGAAAGGAGCGAG-1	SYVN1	133
ATCTACTAGGGATACC-1	SYVN1	158
CACAAACTCCACGTGG-1	SYVN1	134
CACACTCGTCTCAACA-1	SYVN1	272
CACCAGGGTCTGATTG-1	SYVN1	516
CACCAGGTCACAATGC-1	SYVN1	698
CACCAGGTCGACGGAA-1	SYVN1	534
CAGCAGCTCTTGCAAG-1	SYVN1	144
CAGCATAAGTCCCACG-1	SYVN1	580
CAGCATAGTCACCCAG-1	SYVN1	651
CAGCCGACAGTATCTG-1	SYVN1	183
CAGTCCTAGCGTCAAG-1	SYVN1	179
CATCGGGTCATTGCGA-1	SYVN1	155
CGACTTCAGGCATGGT-1	SYVN1	334
CGAGAAGTCTATCCTA-1	SYVN1	710
CGGTTAAAGGTGTGGT-1	SYVN1	119
CGTAGGCCAGCGTTCG-1	SYVN1	79
CGTTAGATCAGCGACC-1	SYVN1	653
CTAAGACGTGGTGTAG-1	SYVN1	664
CTCGAAAAGAGACGAA-1	SYVN1	59
CTTTGCGCATAGGATA-1	SYVN1	66
GAAGCAGAGCCCAATT-1	SYVN1	81
GACGGCTCACCATCCT-1	SYVN1	37
GACGTTATCATCACCC-1	SYVN1	664
GACTACACATAGAAAC-1	SYVN1	71
GATGCTAAGCTAGTCT-1	SYVN1	84
GCATACAAGCCCAACC-1	SYVN1	128
GCCAAATAGAGACTTA-1	SYVN1	419
GCCAAATCACCAGTTA-1	SYVN1	104
GCGACCAAGCAGACTG-1	SYVN1	171
GCGCAACCAGCTCCGA-1	SYVN1	182
GCTGCAGCAAGTTCTG-1	SYVN1	197
GCTGCTTTCGTCCGTT-1	SYVN1	559
GTCAAGTAGACAATAC-1	SYVN1	134
GTCCTCATCCAAACAC-1	SYVN1	105
TAAGTGCTCAGGCCCA-1	SYVN1	363
TACAGTGAGAAACCTA-1	SYVN1	374
TACAGTGAGCAGATCG-1	SYVN1	262
TACGGGCCATCTGGTA-1	SYVN1	196
TCACGAAAGTGCCAGA-1	SYVN1	690
TCCCGATGTTGTCTTT-1	SYVN1	67
TCGTAGAAGTGTTAGA-1	SYVN1	44
TGACTAGCAGTGGGAT-1	SYVN1	124
TGGTTCCCATTATCTC-1	SYVN1	56
TTGCGTCTCAGTTGAC-1	SYVN1	471
TTGGAACGTCGCTTTC-1	SYVN1	683
AAATGCCTCCAGAAGG-1	TRAM1	712
AACACGTGTTAAGGGC-1	TRAM1	100
AACTTTCTCGAATGCT-1	TRAM1	130
ACACCCTCACCCTATC-1	TRAM1	492
ACACCGGCATCGGACC-1	TRAM1	229
ACCGTAAGTGCAGGTA-1	TRAM1	63
ACGCCAGGTATGGTTC-1	TRAM1	106
ACGGGTCAGAGGTTGC-1	TRAM1	155
ACGGGTCCAAAGCGGT-1	TRAM1	378
AGCCTAACAATTGCTG-1	TRAM1	456
AGCGGTCGTCTCTCGT-1	TRAM1	64
AGGGATGGTTCGAATC-1	TRAM1	381
AGGGTGAAGCAGATCG-1	TRAM1	65
AGGTCATTCGCCAAAT-1	TRAM1	94
ATCCGAAAGAGGACGG-1	TRAM1	166
ATCGAGTTCCAGTATG-1	TRAM1	240
ATCGAGTTCGGGAGTA-1	TRAM1	54
ATGAGGGGTCTTCAAG-1	TRAM1	87
CACACTCCACCCAGTG-1	TRAM1	70
CAGCATACACAGATTC-1	TRAM1	125
CATCGGGCAGGGTATG-1	TRAM1	425
CCAGCGACACTCTGTC-1	TRAM1	115
CCTTCGATCGCTTGTC-1	TRAM1	471
CGAGAAGGTATTACCG-1	TRAM1	90
CGCGTTTAGATCACGG-1	TRAM1	136
CGGACACTCGACAGCC-1	TRAM1	63
CGGAGTCAGGCGACAT-1	TRAM1	597
CTACCCAAGATATGCA-1	TRAM1	462
CTCACACCAGCATACT-1	TRAM1	631
CTGATAGGTCCAGTAT-1	TRAM1	592
CTTAGGACACAAGACG-1	TRAM1	88
GAATAAGTCTGGCGTG-1	TRAM1	72
GACAGAGAGATGCCTT-1	TRAM1	99
GACTAACTCCCACTTG-1	TRAM1	148
GAGGTGATCCTCTAGC-1	TRAM1	192
GATCAGTCAAGTCTAC-1	TRAM1	720
GATCGTACACAAGTAA-1	TRAM1	698
GGAATAAAGGATCGCA-1	TRAM1	91
GGATTACGTCGCGTGT-1	TRAM1	312
GGCTCGATCTGTTGAG-1	TRAM1	286
GGGAATGTCTGGTGTA-1	TRAM1	336
GGGAGATAGAGGTTGC-1	TRAM1	566
GGGTTGCAGCGACGTA-1	TRAM1	59
GTAGGCCAGCGTTGCC-1	TRAM1	52
TAAGCGTAGGGATACC-1	TRAM1	619
TACTCGCCACAGACTT-1	TRAM1	192
TACTCGCCATATGAGA-1	TRAM1	35
TCAACGATCTGCGACG-1	TRAM1	260
TCAGGATCAGTCGATT-1	TRAM1	129
TCATTTGTCCACGACG-1	TRAM1	149
TCGTAGAAGCCAGTAG-1	TRAM1	130
TGACGGCGTTTGTTTC-1	TRAM1	440
TGGTTAGAGATCACGG-1	TRAM1	288
TGGTTCCAGCCAGGAT-1	TRAM1	184
TTAGTTCCAGAGCCAA-1	TRAM1	502
TTCGAAGAGATGTTAG-1	TRAM1	204
TTGACTTAGAATGTTG-1	TRAM1	343
TTTGGTTCAGGTGGAT-1	TRAM1	71
AAAGCAATCGCTTAGA-1	UBE2G2	99
AAGACCTGTCGGCACT-1	UBE2G2	375
ACACCGGGTAGCTAAA-1	UBE2G2	360
ACACTGAAGGTACTCT-1	UBE2G2	215
ACAGCCGCACACAGAG-1	UBE2G2	47
ACTGTCCTCACGGTTA-1	UBE2G2	627
AGCTTGAAGAAACGCC-1	UBE2G2	131
ATTCTACTCATTATCC-1	UBE2G2	121
ATTGGTGTCATTATCC-1	UBE2G2	79
CAAGATCGTGATGATA-1	UBE2G2	309
CACATAGTCTCTTGAT-1	UBE2G2	340
CACCACTGTGCGAAAC-1	UBE2G2	663
CACCTTGGTAGCGTAG-1	UBE2G2	80
CAGAGAGGTTCCGGCA-1	UBE2G2	660
CCGTACTGTTGAACTC-1	UBE2G2	180
CCTCAGTGTCCTCCAT-1	UBE2G2	124
CCTTTCTGTGCCTGTG-1	UBE2G2	243
CGACCTTGTCGCTTTC-1	UBE2G2	74
CGAGCCACAAGGTTTC-1	UBE2G2	105
CGAGCCACAGTTAACC-1	UBE2G2	236
CGGACACTCAATCACG-1	UBE2G2	674
CGGAGTCAGTCCTCCT-1	UBE2G2	324
CGGCTAGGTATAGGGC-1	UBE2G2	111
CTACGTCTCCGGGTGT-1	UBE2G2	130
CTAGTGATCAAAGTAG-1	UBE2G2	268
CTCATTAGTTTGCATG-1	UBE2G2	166
GAAATGAAGTACGACG-1	UBE2G2	110
GACTGCGCAAGAAAGG-1	UBE2G2	200
GATCAGTTCTGCTGTC-1	UBE2G2	94
GATCGCGCAGTAACGG-1	UBE2G2	355
GATCGTATCCCAAGTA-1	UBE2G2	243
GATTCAGTCTGTCAAG-1	UBE2G2	175
GCATACACACTCGACG-1	UBE2G2	84
GCATGTATCCGTTGCT-1	UBE2G2	526
GCCAAATGTCGAACAG-1	UBE2G2	278
GCGACCAGTACTCAAC-1	UBE2G2	52
GCGCGATCACAAGCCC-1	UBE2G2	102
GCGGGTTTCTACTCAT-1	UBE2G2	392
GGACAGAGTATAATGG-1	UBE2G2	302
GGCTCGAAGAGACTAT-1	UBE2G2	727
GGGTCTGTCGAGGTAG-1	UBE2G2	186
GTAACTGCACCCAGTG-1	UBE2G2	86
GTATCTTAGAGTACAT-1	UBE2G2	169
GTCGGGTCAATGAATG-1	UBE2G2	137
GTTCTCGAGCCAGTAG-1	UBE2G2	311
TACGGGCCACCAGTTA-1	UBE2G2	46
TAGACCACAAGGACAC-1	UBE2G2	154
TAGTTGGGTCATCCCT-1	UBE2G2	505
TATGCCCTCGTCGTTC-1	UBE2G2	118
TATTACCGTCGCTTCT-1	UBE2G2	281
TCCACACAGACGACGT-1	UBE2G2	158
TCGCGAGCAGCTGTTA-1	UBE2G2	117
TCGGTAATCATGCTCC-1	UBE2G2	97
TGCGGGTTCATTTGGG-1	UBE2G2	67
TGGACGCCATGCTGGC-1	UBE2G2	596
TTAACTCGTACGAAAT-1	UBE2G2	487
TTAGTTCCATATGGTC-1	UBE2G2	158
TTCTCAAAGATCTGCT-1	UBE2G2	173
AAAGTAGCAATACGCT-1	UBE2J1	300
AACTCCCTCACCATAG-1	UBE2J1	455
AACTGGTCAAGTCTGT-1	UBE2J1	56
ACACCCTTCTGTCTCG-1	UBE2J1	129
ACATACGTCGTATCAG-1	UBE2J1	224
ACCGTAATCCAAGCCG-1	UBE2J1	95
ACCTTTAAGACGACGT-1	UBE2J1	713
ACGGGCTAGGTGCTTT-1	UBE2J1	188
AGCCTAAGTATCGCAT-1	UBE2J1	420
AGGTCCGAGATAGCAT-1	UBE2J1	494
AGTCTTTGTGCACCAC-1	UBE2J1	87
AGTCTTTGTGGTCTCG-1	UBE2J1	252
AGTGTCACAGGGATTG-1	UBE2J1	297
AGTGTCACATAGAAAC-1	UBE2J1	238
ATAGACCTCCCTAATT-1	UBE2J1	77
ATGCGATGTTCCATGA-1	UBE2J1	49
ATTATCCTCGCGTTTC-1	UBE2J1	313
CACATAGTCGCCTGAG-1	UBE2J1	569
CACCACTCAATAGCAA-1	UBE2J1	154
CACTCCAAGCACGCCT-1	UBE2J1	116
CATATTCTCTAGCACA-1	UBE2J1	162
CATGCCTCAAACCCAT-1	UBE2J1	52
CGATGGCGTCCAACTA-1	UBE2J1	76
CGATTGAGTGAGGGAG-1	UBE2J1	539
CGCGGTAAGTTATCGC-1	UBE2J1	81
CGCTATCGTTATCGGT-1	UBE2J1	52
CGTCCATGTCGTTGTA-1	UBE2J1	122
CTCACACGTCTCCATC-1	UBE2J1	78
CTGATAGCACTCGACG-1	UBE2J1	273
CTGCTGTGTGTCAATC-1	UBE2J1	92
GAATAAGTCTGCGGCA-1	UBE2J1	138
GACACGCTCCGGCACA-1	UBE2J1	724
GACCAATAGCACCGCT-1	UBE2J1	427
GATTCAGAGGATGTAT-1	UBE2J1	377
GCAAACTCAACGATGG-1	UBE2J1	88
GCACTCTTCTGTTTGT-1	UBE2J1	420
GCATGCGTCACCATAG-1	UBE2J1	563
GCTGCTTGTTTGGCGC-1	UBE2J1	581
GGAATAAGTCAGATAA-1	UBE2J1	98
GGACATTGTCCGACGT-1	UBE2J1	198
GGCGACTCACACTGCG-1	UBE2J1	202
GGGAATGGTGTTAAGA-1	UBE2J1	540
GGGATGACACAGCGTC-1	UBE2J1	160
GGGATGATCACATAGC-1	UBE2J1	83
GGTGCGTGTTGAGTTC-1	UBE2J1	97
GGTGTTATCCAAAGTC-1	UBE2J1	342
GTACTCCAGTACGATA-1	UBE2J1	74
GTATCTTTCTTTACAC-1	UBE2J1	310
GTCAAGTAGTCGTACT-1	UBE2J1	279
GTCATTTTCGCCTGTT-1	UBE2J1	458
GTGAAGGGTTCAACCA-1	UBE2J1	402
GTGCGGTTCACGACTA-1	UBE2J1	318
GTTAAGCGTGTGAATA-1	UBE2J1	78
TCAGCAAAGATAGGAG-1	UBE2J1	75
TCAGCTCAGTCCATAC-1	UBE2J1	163
TCAGGATGTTAGATGA-1	UBE2J1	101
TCAGGTAAGGGCTCTC-1	UBE2J1	298
TCCACACAGTTGAGTA-1	UBE2J1	212
TCGGTAACATACGCCG-1	UBE2J1	164
TCTGGAAAGTCTCCTC-1	UBE2J1	397
TCTGGAATCCTTTCTC-1	UBE2J1	426
TGACTAGAGCTCCTTC-1	UBE2J1	275
TGAGCATGTCATGCAT-1	UBE2J1	192
TGCACCTCATTCTTAC-1	UBE2J1	573
TGCGTGGGTCACCTAA-1	UBE2J1	385
TTAGGACGTGATAAGT-1	UBE2J1	530
TTCGAAGAGTCTCCTC-1	UBE2J1	658
AAACCTGAGACAGAGA-1	DERL2	1813
AAACCTGCAGCCTTGG-1	DERL2	3218
AAACGGGAGAAGGCCT-1	DERL2	13369
AACCATGAGTACGCGA-1	DERL2	2821
AACGTTGCAAGAAAGG-1	DERL2	13134
AACTCTTTCCATGAGT-1	DERL2	3065
AAGGAGCCAAAGCGGT-1	DERL2	3728
AAGGTTCAGAATGTTG-1	DERL2	3745
AAGGTTCCAATCACAC-1	DERL2	1839
AATCCAGGTTCGCGAC-1	DERL2	2465
ACACCAATCAGCACAT-1	DERL2	14592
ACACCCTTCGTTACGA-1	DERL2	3767
ACACCGGGTCTCTCTG-1	DERL2	18127
ACAGCCGGTACTCGCG-1	DERL2	6090
ACCAGTAAGACAGAGA-1	DERL2	2537
ACGCAGCTCCAGTATG-1	DERL2	783
ACGCCAGCAATGGATA-1	DERL2	18741
ACGCCAGTCAATCTCT-1	DERL2	4711
ACGCCGAAGCAACGGT-1	DERL2	10243
ACGCCGACACATTTCT-1	DERL2	3560
ACGGGCTCATGCAATC-1	DERL2	8084
ACGTCAAGTCATCGGC-1	DERL2	13498
ACTGAACGTTTAGCTG-1	DERL2	32207
ACTGTCCTCTGATACG-1	DERL2	5689
ACTTACTTCTATCCTA-1	DERL2	3158
ACTTTCAGTAAGGGAA-1	DERL2	2250
AGACGTTCAATGCCAT-1	DERL2	3005
AGACGTTTCAAAGACA-1	DERL2	1669
AGAGCTTCAGGTCTCG-1	DERL2	7984
AGAGTGGAGACACTAA-1	DERL2	3789
AGCATACTCTACTATC-1	DERL2	1520
AGCTTGACATCTATGG-1	DERL2	4062
AGTGTCACATTTCAGG-1	DERL2	808
AGTGTCAGTGACGGTA-1	DERL2	3296
AGTGTCATCCGCAAGC-1	DERL2	2865
ATAACGCCATCGTCGG-1	DERL2	16113
ATCACGAGTTGGACCC-1	DERL2	4411
ATCTGCCCACCACCAG-1	DERL2	7116
ATTATCCTCGAATCCA-1	DERL2	3038
CAAGAAAGTAACGCGA-1	DERL2	18627
CAAGATCCAAGTTAAG-1	DERL2	7810
CACAAACGTGTGACGA-1	DERL2	14696
CACACCTTCGCCATAA-1	DERL2	14480
CACACTCTCTGTCAAG-1	DERL2	3556
CACATAGCAGGCTGAA-1	DERL2	4308
CACATAGGTGTTTGGT-1	DERL2	6031
CACCACTAGCTGCAAG-1	DERL2	6271
[truncated: 2,451 more rows]

## Sheet: DENV_rep2_counts_Huh7.5.1
cell_barcode	CRISPR guide detected	DENV counts
AACACGTAGAAGGTTT-1	DERL2	216
AACCGCGGTCGGCTCA-1	DERL2	48
AGAGCTTTCCCTTGTG-1	DERL2	62
ATAGACCCACGCGAAA-1	DERL2	41
CAAGTTGGTGAGTATA-1	DERL2	544
CACTCCAAGGACATTA-1	DERL2	110
CAGTCCTGTGATGTCT-1	DERL2	60
CATTATCTCGAGGTAG-1	DERL2	39
CCGTTCAGTCGCATCG-1	DERL2	787
CGGAGCTAGTGAATTG-1	DERL2	41
CGTTAGAAGAGGTACC-1	DERL2	83
GATCGATCACGGTAAG-1	DERL2	235
GCACATATCTGCTGTC-1	DERL2	783
GCTGGGTAGTGGAGTC-1	DERL2	707
GGCTGGTTCTGCGACG-1	DERL2	118
GGGAATGGTTAAGATG-1	DERL2	375
GTTACAGCATTCACTT-1	DERL2	37
TAGTTGGGTAGCGATG-1	DERL2	756
TTCGAAGCATTCCTGC-1	DERL2	23
AAATGCCCATAAAGGT-1	EMC6	36
AAGACCTTCAGGCGAA-1	EMC6	97
AAGACCTTCGCAGGCT-1	EMC6	263
AAGTCTGTCAGGCGAA-1	EMC6	838
ACCGTAAAGAATAGGG-1	EMC6	352
ACGAGGACAAGTAGTA-1	EMC6	140
ACGCCAGCATCGATTG-1	EMC6	208
ACGCCAGTCGTTGACA-1	EMC6	70
ACGGAGACATCTCCCA-1	EMC6	46
ACTGAACCAACTGCGC-1	EMC6	63
ACTGCTCTCTGCGGCA-1	EMC6	46
ACTGCTCTCTGTCCGT-1	EMC6	404
ACTGTCCTCCAGATCA-1	EMC6	64
ACTTGTTAGCTAAGAT-1	EMC6	669
AGATTGCAGATCACGG-1	EMC6	82
AGCAGCCCAGGGCATA-1	EMC6	209
AGCTCTCAGCAGACTG-1	EMC6	195
AGGGTGAGTGTGAAAT-1	EMC6	77
ATAGACCGTGAACCTT-1	EMC6	108
ATCATCTTCGGAAATA-1	EMC6	110
ATGCGATTCGCAAACT-1	EMC6	38
ATGGGAGGTACAGTTC-1	EMC6	86
ATGTGTGTCAGGCCCA-1	EMC6	95
CAAGGCCGTTAAGACA-1	EMC6	32
CACAAACAGGAGTTGC-1	EMC6	334
CAGCAGCCAAGACGTG-1	EMC6	41
CAGCTAAGTACATGTC-1	EMC6	193
CATATTCAGATGGGTC-1	EMC6	93
CATATTCCACCGAATT-1	EMC6	556
CATCGGGAGTGAAGTT-1	EMC6	25
CATTATCGTCTCTTAT-1	EMC6	87
CCGGTAGGTAGGGACT-1	EMC6	43
CCGTACTAGGGCTTCC-1	EMC6	80
CCTCAGTCAATCCAAC-1	EMC6	87
CGAACATCAAAGTCAA-1	EMC6	41
CGATCGGAGCTTTGGT-1	EMC6	43
CGATCGGCAGGGTTAG-1	EMC6	174
CGATGTAGTTAAGATG-1	EMC6	115
CGCGGTAAGAGGTTAT-1	EMC6	181
CGGGTCAGTTACCAGT-1	EMC6	36
CGTCCATTCATGTCTT-1	EMC6	46
CGTGTCTAGAGGGCTT-1	EMC6	72
CTAACTTTCATTTGGG-1	EMC6	71
CTCGAAATCTACTATC-1	EMC6	135
CTCGGGACAGCTGGCT-1	EMC6	64
CTGCCTAAGGGTGTGT-1	EMC6	308
CTGCCTATCGAACGGA-1	EMC6	48
CTGTGCTTCCGCGCAA-1	EMC6	32
CTGTTTAAGTGTCCCG-1	EMC6	44
CTGTTTATCACAGGCC-1	EMC6	62
CTGTTTATCATCGGAT-1	EMC6	498
GAATGAAGTGCAGGTA-1	EMC6	150
GACTACAAGCCGGTAA-1	EMC6	212
GATCGATCACACCGCA-1	EMC6	57
GCAGCCAAGTGTTGAA-1	EMC6	194
GCAGTTAAGGCTCAGA-1	EMC6	83
GCATACAAGAGGTTGC-1	EMC6	59
GCGGGTTGTTGATTCG-1	EMC6	107
GCTCTGTCATCATCCC-1	EMC6	397
GCTGCGAGTGTTGGGA-1	EMC6	46
GGCCGATGTTGACGTT-1	EMC6	164
GGGAATGCATTGCGGC-1	EMC6	91
GGGAGATAGAAACGAG-1	EMC6	29
GGGCACTTCTTCCTTC-1	EMC6	31
GGGCATCTCCCACTTG-1	EMC6	66
GGTGCGTTCAAACAAG-1	EMC6	561
GTGCAGCTCAGCCTAA-1	EMC6	52
GTGTGCGGTTTCGCTC-1	EMC6	33
GTTAAGCCATGTAAGA-1	EMC6	32
TAAGTGCAGCGTCAAG-1	EMC6	64
TACGGGCGTGTAAGTA-1	EMC6	167
TACTTGTAGACACTAA-1	EMC6	20
TATCAGGAGAGCAATT-1	EMC6	29
TATGCCCCAGATTGCT-1	EMC6	73
TCACGAATCGGCATCG-1	EMC6	867
TCATTACAGCTAGTTC-1	EMC6	304
TCATTTGTCGAGCCCA-1	EMC6	862
TCGGGACTCGTTGACA-1	EMC6	59
TCGTAGAAGCCCTAAT-1	EMC6	389
TCTGAGACACGCATCG-1	EMC6	404
TCTTTCCAGCACCGTC-1	EMC6	61
TGACTAGCAGATCCAT-1	EMC6	72
TGAGCATTCCGCATCT-1	EMC6	69
TGCCCTACACCGTTGG-1	EMC6	590
TGCTACCAGGACTGGT-1	EMC6	37
TTAGGCAGTTGGACCC-1	EMC6	46
TTATGCTAGTAGCCGA-1	EMC6	67
TTCGGTCAGAGTAAGG-1	EMC6	47
TTCTCAACAGGGAGAG-1	EMC6	127
TTGAACGAGCTAGTGG-1	EMC6	288
TTGGAACTCTGCTTGC-1	EMC6	196
CAACCTCAGTGTGGCA-1	HDLBP	59
CACTCCATCGATAGAA-1	HDLBP	47
CCTATTAGTACTCAAC-1	HDLBP	48
GCACATAGTAAGGATT-1	HDLBP	46
GCAGTTAAGTTGCAGG-1	HDLBP	187
TCAGGTACAGTATAAG-1	HDLBP	64
TGAGCATCATGTTGAC-1	HDLBP	52
TGAGGGAAGAGTAATC-1	HDLBP	182
TGCCCTAGTGTTTGTG-1	HDLBP	254
AAATGCCCAGCGATCC-1	HM13	272
AACTTTCGTCAGAGGT-1	HM13	46
AAGCCGCAGACTAGGC-1	HM13	933
AAGCCGCAGTACGCGA-1	HM13	664
AAGGTTCGTGTCCTCT-1	HM13	105
ACATACGGTTCCATGA-1	HM13	458
ACGAGGATCATGCTCC-1	HM13	95
ACGAGGATCGAGAGCA-1	HM13	393
ACGATACGTCTCACCT-1	HM13	210
ACTTGTTCATTAACCG-1	HM13	247
ACTTTCATCCTTTCTC-1	HM13	930
AGACGTTAGGTGCACA-1	HM13	34
AGAGCTTGTTAAGACA-1	HM13	139
AGGCCGTCATCCTAGA-1	HM13	90
AGGTCATGTCTTTCAT-1	HM13	459
ATCATGGCATTGAGCT-1	HM13	40
ATCCGAACATGTCTCC-1	HM13	73
CAAGAAACATAGTAAG-1	HM13	55
CACCAGGAGCTTTGGT-1	HM13	886
CACTCCACAGGGCATA-1	HM13	99
CAGCTAATCGTGACAT-1	HM13	120
CATCAGAAGAGGTAGA-1	HM13	311
CATCAGATCCTTAATC-1	HM13	107
CATCGGGCATAGTAAG-1	HM13	79
CATGGCGTCCACGCAG-1	HM13	238
CCACGGAAGATGTGGC-1	HM13	337
CCGTTCACAAAGGTGC-1	HM13	736
CCTATTATCCTAAGTG-1	HM13	92
CGAATGTGTGACTCAT-1	HM13	74
CGACTTCCAGCGTCCA-1	HM13	348
CGATGGCAGTATCGAA-1	HM13	283
CGGACGTCAAGAAGAG-1	HM13	75
CGGAGTCAGCTACCTA-1	HM13	103
CGTCTACAGAGTCGGT-1	HM13	21
CTACGTCGTTCTGGTA-1	HM13	35
CTCTAATGTGGACGAT-1	HM13	249
CTTCTCTAGTAATCCC-1	HM13	147
GATCGCGCAGGGATTG-1	HM13	135
GCAGCCAGTGTGCGTC-1	HM13	108
GCATGCGTCCGGCACA-1	HM13	55
GGACAGACAGCTCCGA-1	HM13	898
GGACATTCATGCTGGC-1	HM13	71
GGACATTTCAAGCCTA-1	HM13	175
GGACGTCTCCAAAGTC-1	HM13	153
GGGAGATCATGTCGAT-1	HM13	227
GGGATGAGTGAGCGAT-1	HM13	41
GTTTCTAAGCTCCTCT-1	HM13	88
TCACGAAAGGCGCTCT-1	HM13	108
TCAGGTAAGTCAAGGC-1	HM13	737
TCCCGATGTTTGACTG-1	HM13	808
TCTCATATCACCATAG-1	HM13	334
TGACTTTTCCTTGACC-1	HM13	311
TGAGAGGGTAAGGATT-1	HM13	667
TGTGTTTGTTGTACAC-1	HM13	455
TTCGAAGCAAAGCAAT-1	HM13	56
TTCGGTCTCTGCGGCA-1	HM13	365
TTGGAACTCGGCCGAT-1	HM13	82
AAACGGGTCATGTAGC-1	HSPA13	471
AAAGCAACATGTAGTC-1	HSPA13	103
AACCGCGCACGCATCG-1	HSPA13	266
ACACTGACAAGAAAGG-1	HSPA13	83
ACTGTCCGTGCGAAAC-1	HSPA13	61
AGCCTAATCGATAGAA-1	HSPA13	117
ATCCGAACACATTAGC-1	HSPA13	205
CACAAACAGGGTCTCC-1	HSPA13	634
CACAGTACATGCTAGT-1	HSPA13	131
CACCACTTCGTTTATC-1	HSPA13	521
CAGGTGCTCACAAACC-1	HSPA13	311
CATTCGCGTACCGTTA-1	HSPA13	346
CCAGCGACAAGTTAAG-1	HSPA13	118
CCATTCGCAAGCCGTC-1	HSPA13	173
CGAGCACGTTCATGGT-1	HSPA13	202
CGCGTTTGTAAGCACG-1	HSPA13	85
CGGAGCTCAGTCGATT-1	HSPA13	54
CTACGTCAGTGCTGCC-1	HSPA13	148
CTCGAGGCACCGAAAG-1	HSPA13	111
CTGATAGTCAGTGTTG-1	HSPA13	240
CTGCTGTTCGTCCAGG-1	HSPA13	185
CTTACCGAGTCGCCGT-1	HSPA13	199
GACAGAGGTCCTAGCG-1	HSPA13	776
GACGCGTAGACAGGCT-1	HSPA13	326
GACGGCTGTTAGATGA-1	HSPA13	475
GCCAAATTCGAGAACG-1	HSPA13	136
GCGCAGTTCGTACCGG-1	HSPA13	42
GCGCGATTCCCAAGAT-1	HSPA13	283
GCTGGGTGTGAAGGCT-1	HSPA13	53
GGAACTTTCCCACTTG-1	HSPA13	409
GGCAATTCAGGCTGAA-1	HSPA13	476
GTGCATAAGGGCTCTC-1	HSPA13	127
GTGCATAGTCCGTTAA-1	HSPA13	47
GTTCATTAGTTTAGGA-1	HSPA13	105
TAAGCGTTCTAACTCT-1	HSPA13	90
TCATTTGAGGGTGTTG-1	HSPA13	70
TCCACACGTGACTCAT-1	HSPA13	170
TCGTAGATCATTGCGA-1	HSPA13	516
TGCTGCTCAACACCTA-1	HSPA13	118
ACGCAGCTCCTTTACA-1	NEG_CTRL-1	71
CATATGGCAAGGTTCT-1	NEG_CTRL-1	925
CTCTACGTCTCCTATA-1	NEG_CTRL-1	827
TAAACCGTCACCAGGC-1	NEG_CTRL-1	49
TAAGTGCTCGCCGTGA-1	NEG_CTRL-1	56
TCAGCTCAGCCCAACC-1	NEG_CTRL-1	64
TGGCTGGAGGCTACGA-1	NEG_CTRL-1	839
CAGAGAGAGGGATGGG-1	NEG_CTRL-2	59
CGCTTCACAGGGCATA-1	NEG_CTRL-2	158
CGTTAGACATGCAACT-1	NEG_CTRL-2	786
GAGTCCGTCACGACTA-1	NEG_CTRL-2	172
GCATGTAAGCGATCCC-1	NEG_CTRL-2	47
GCTTGAAGTTACGGAG-1	NEG_CTRL-2	304
GTCAAGTGTTAGGGTG-1	NEG_CTRL-2	419
TCGTACCGTGGGTCAA-1	NEG_CTRL-2	137
TCGTACCGTTTGTGTG-1	NEG_CTRL-2	50
TGAGCCGTCTCCTATA-1	NEG_CTRL-2	875
TGAGGGATCATGCAAC-1	NEG_CTRL-2	45
AACCATGCAGTATGCT-1	NEG_CTRL-3	61
AACTGGTGTTAAGGGC-1	NEG_CTRL-3	261
AAGGAGCCATACCATG-1	NEG_CTRL-3	59
ACGAGGAAGGCGTACA-1	NEG_CTRL-3	69
AGTGGGAGTAAATGTG-1	NEG_CTRL-3	272
ATCGAGTTCTCGTATT-1	NEG_CTRL-3	44
CAAGAAATCGTCGTTC-1	NEG_CTRL-3	168
GTGAAGGAGGTGCACA-1	NEG_CTRL-3	47
TCAGGATAGGTGTTAA-1	NEG_CTRL-3	75
TCTCTAAAGGGTGTGT-1	NEG_CTRL-3	93
TCTTTCCGTCTCTCTG-1	NEG_CTRL-3	368
TTTGGTTCACGACGAA-1	NEG_CTRL-3	367
AAACCTGCACTTGGAT-1	PRKCSH	75
AAGGAGCCATCCTAGA-1	PRKCSH	48
AAGGCAGCAGGATCGA-1	PRKCSH	245
ACTGTCCGTCTTCTCG-1	PRKCSH	57
AGATCTGAGCCGTCGT-1	PRKCSH	25
ATCTGCCAGTAGATGT-1	PRKCSH	130
CCACCTAGTCACTGGC-1	PRKCSH	333
CGTCAGGGTGACTACT-1	PRKCSH	41
GTATTCTGTAGCACGA-1	PRKCSH	93
GTCATTTTCACAGGCC-1	PRKCSH	67
GTTTCTACAACCGCCA-1	PRKCSH	133
GTTTCTAGTCTCCCTA-1	PRKCSH	359
TCTATTGCAGGAACGT-1	PRKCSH	224
TCTGGAAAGCCCAGCT-1	PRKCSH	39
TCTGGAACAATCGGTT-1	PRKCSH	41
AAACGGGCAAACGCGA-1	RPN2	224
AAAGCAATCAGGCCCA-1	RPN2	29
ACTGAGTTCCGAAGAG-1	RPN2	142
AGCAGCCAGCGTTTAC-1	RPN2	607
CACACTCTCCGTAGGC-1	RPN2	190
CAGAGAGCATTGGTAC-1	RPN2	266
CAGTAACTCACTCTTA-1	RPN2	358
CCTCTGACATCGGACC-1	RPN2	105
CTGCGGAAGACTCGGA-1	RPN2	167
CTGTGCTAGGGTGTTG-1	RPN2	634
GTGTTAGAGGCGACAT-1	RPN2	514
TCATTTGTCTACCAGA-1	RPN2	253
TCGTACCTCCAGTATG-1	RPN2	400
TGATTTCAGCCCAACC-1	RPN2	853
TGCTACCGTTCGAATC-1	RPN2	732
TGGCTGGCAGTAAGCG-1	RPN2	875
TTCTTAGAGTGGTCCC-1	RPN2	30
AAAGTAGGTCACTGGC-1	SEL1L	46
AAGCCGCAGCTCCTCT-1	SEL1L	732
AGAGTGGCAGAAGCAC-1	SEL1L	50
AGTAGTCAGTGCGTGA-1	SEL1L	762
ATCCGAAGTCTTGTCC-1	SEL1L	34
CAACCTCCAATTGCTG-1	SEL1L	49
CAACCTCTCTAACGGT-1	SEL1L	106
CACACAATCTTGAGAC-1	SEL1L	518
CACATTTGTTGAGTTC-1	SEL1L	722
CAGCAGCGTCCAGTAT-1	SEL1L	678
CAGGTGCAGGACAGAA-1	SEL1L	45
CAGGTGCTCGGCGCTA-1	SEL1L	324
CCACGGAAGACACGAC-1	SEL1L	680
CCCAGTTCATGACGGA-1	SEL1L	144
CCGGGATCACCATGTA-1	SEL1L	900
CCTACCACAACACCCG-1	SEL1L	142
CCTCTGACACATAACC-1	SEL1L	851
CGAGAAGCATGGTCAT-1	SEL1L	296
CGATGGCAGTTACCCA-1	SEL1L	158
CTCACACCAATTGCTG-1	SEL1L	182
CTTACCGGTACAGACG-1	SEL1L	336
GACCTGGAGTGTGAAT-1	SEL1L	242
GATCGCGCAAGGTTCT-1	SEL1L	141
GCGAGAACAGTAACGG-1	SEL1L	134
GCGCAACCAGACAAAT-1	SEL1L	245
GGCGTGTCAAGGGTCA-1	SEL1L	697
GGCGTGTGTCCGACGT-1	SEL1L	294
GGCGTGTTCGTCGTTC-1	SEL1L	235
GGGATGAGTTACAGAA-1	SEL1L	379
GGTGCGTAGTGCGTGA-1	SEL1L	263
GTACTTTGTTTCCACC-1	SEL1L	798
GTATTCTTCAACTCTT-1	SEL1L	50
GTGGGTCCACACAGAG-1	SEL1L	737
GTGGGTCGTGACGGTA-1	SEL1L	879
GTTAAGCGTCCGTTAA-1	SEL1L	263
TACGGGCGTGGCAAAC-1	SEL1L	69
TACTTGTAGGCAGGTT-1	SEL1L	206
TAGGCATGTGTAAGTA-1	SEL1L	324
TCTCATATCTTCTGGC-1	SEL1L	76
TGACTAGCAGCTGTAT-1	SEL1L	505
TTAACTCTCAACACGT-1	SEL1L	700
TTGCCGTCATCTCGCT-1	SEL1L	26
AACGTTGCACATGGGA-1	SND1	635
AGCGTATCACATCCGG-1	SND1	48
AAAGATGGTATTACCG-1	SPCS1	226
AACTCTTTCCTCCTAG-1	SPCS1	45
AACTTTCCAACACCCG-1	SPCS1	231
ACACTGAGTAAAGGAG-1	SPCS1	101
ACGCCAGGTTGAGGTG-1	SPCS1	797
AGCATACGTATTCTCT-1	SPCS1	99
AGTGGGAGTAAGTAGT-1	SPCS1	45
ATCGAGTTCTCAAGTG-1	SPCS1	170
ATTATCCGTTCCCTTG-1	SPCS1	76
CAAGATCTCCAATGGT-1	SPCS1	253
CACACTCTCTAAGCCA-1	SPCS1	322
CACAGGCTCTGTGCAA-1	SPCS1	444
CAGCCGACATCGGGTC-1	SPCS1	138
CCGGTAGGTGTGACGA-1	SPCS1	93
CCTAAAGTCCAAACTG-1	SPCS1	49
CCTCTGATCCTTAATC-1	SPCS1	121
CGAACATAGTCCATAC-1	SPCS1	77
CGAGAAGGTCCGCTGA-1	SPCS1	181
CGATTGACACATCCGG-1	SPCS1	65
CGCTGGACATAACCTG-1	SPCS1	673
CGGACGTCAAGCGTAG-1	SPCS1	131
CGGACTGTCACTTATC-1	SPCS1	32
CGGGTCAGTTCCCTTG-1	SPCS1	267
CGTCAGGTCGGATGGA-1	SPCS1	786
CGTTCTGCAAAGGCGT-1	SPCS1	89
CTACACCGTACAGACG-1	SPCS1	72
CTACATTGTGTGACCC-1	SPCS1	63
CTAGCCTGTCACCCAG-1	SPCS1	356
CTCATTATCAGGCAAG-1	SPCS1	67
CTGAAGTAGATGTGTA-1	SPCS1	247
CTGCTGTCATATACGC-1	SPCS1	744
CTTAACTTCCTCCTAG-1	SPCS1	68
GCAAACTAGATTACCC-1	SPCS1	732
GCAAACTGTTGTGGAG-1	SPCS1	70
GCAATCATCTACTATC-1	SPCS1	288
GCATGATAGGTGACCA-1	SPCS1	392
GCCTCTAGTCGTTGTA-1	SPCS1	690
GGATTACAGAGTACAT-1	SPCS1	680
GGTGTTAAGTCTCAAC-1	SPCS1	94
GTAGTCATCAAACAAG-1	SPCS1	82
GTCACGGCAAGGGTCA-1	SPCS1	945
GTGCATATCGCAGGCT-1	SPCS1	427
TAAGCGTCAATGGACG-1	SPCS1	89
TACACGACAGGCGATA-1	SPCS1	141
TACCTTATCATGTCCC-1	SPCS1	929
TACGGGCAGCAATCTC-1	SPCS1	78
TAGCCGGAGGAATGGA-1	SPCS1	451
TCGTACCCACGTCTCT-1	SPCS1	193
TGACGGCTCGGTCCGA-1	SPCS1	200
TGGCGCAAGGTGGGTT-1	SPCS1	388
TGGGAAGAGTACGTTC-1	SPCS1	89
TGGTTCCAGAGGGCTT-1	SPCS1	171
TGGTTCCCAATGTAAG-1	SPCS1	46
TTCTTAGGTCCAGTTA-1	SPCS1	741
TTTGTCAGTGGTCTCG-1	SPCS1	216
AACTCAGAGTAGATGT-1	SSR3	65
AAGCCGCCAGACGCTC-1	SSR3	47
ACATGGTCAGACGTAG-1	SSR3	927
ACCGTAATCAGGCCCA-1	SSR3	796
ACGCCAGTCTCATTCA-1	SSR3	322
ACGCCGAGTTGGTTTG-1	SSR3	53
ACGGAGAGTTCAGTAC-1	SSR3	39
ACGGAGATCCAGAGGA-1	SSR3	29
AGAGCTTGTGATGTGG-1	SSR3	371
AGTGGGACAAGTCTAC-1	SSR3	655
AGTTGGTCAATCCAAC-1	SSR3	107
ATCTACTGTTAGGGTG-1	SSR3	39
CAACCAAAGACCTAGG-1	SSR3	371
CAACTAGCATTGGGCC-1	SSR3	42
CACACAAGTCTAGTCA-1	SSR3	50
CACACTCGTCCATCCT-1	SSR3	216
CACTCCATCGCCAAAT-1	SSR3	96
CAGAGAGGTAGAAAGG-1	SSR3	787
CAGCATAAGTAGGCCA-1	SSR3	52
CATGCCTTCTTGCAAG-1	SSR3	214
CCAGCGACATAGGATA-1	SSR3	148
CCATGTCGTGCTTCTC-1	SSR3	98
CCCAATCGTGCCTGGT-1	SSR3	417
CCGGTAGAGAGCTTCT-1	SSR3	100
CCGGTAGCATCAGTAC-1	SSR3	97
CCGGTAGCATCTCGCT-1	SSR3	345
CCGTGGAGTGCAGTAG-1	SSR3	47
CCTTCCCAGCCCGAAA-1	SSR3	105
CGACTTCTCTCTTATG-1	SSR3	35
CGATCGGTCAGAAATG-1	SSR3	154
CGCCAAGCACGGTGTC-1	SSR3	321
CGCGGTACAGGATCGA-1	SSR3	94
CGCTTCAGTGTCAATC-1	SSR3	884
CGGCTAGCATCAGTCA-1	SSR3	154
CGTCAGGAGAGTCTGG-1	SSR3	90
CGTCAGGCAGGATCGA-1	SSR3	44
CGTTCTGCATCCCATC-1	SSR3	448
CTAACTTCATTGAGCT-1	SSR3	77
CTACCCAAGGTGTTAA-1	SSR3	40
CTCGTACCAGTAGAGC-1	SSR3	30
CTCTAATAGTGTCCCG-1	SSR3	23
GAAGCAGAGACAGACC-1	SSR3	37
GACTGCGAGATGGGTC-1	SSR3	55
GACTGCGAGGACAGCT-1	SSR3	87
GATCGATTCCGGCACA-1	SSR3	45
GCATACACATGGTTGT-1	SSR3	137
GCATGTATCAGCCTAA-1	SSR3	87
GCGACCAGTGTGACGA-1	SSR3	56
GCGCAGTTCGTTACGA-1	SSR3	252
GCTGCAGAGCTAGTGG-1	SSR3	742
GCTGCGATCGGTGTTA-1	SSR3	55
GGAGCAAGTATGGTTC-1	SSR3	37
GGATTACAGTACCGGA-1	SSR3	41
GGGCATCGTAGGGACT-1	SSR3	52
GGGCATCTCATCGGAT-1	SSR3	76
GTAGGCCGTACTTCTT-1	SSR3	34
GTCCTCAGTGGGTCAA-1	SSR3	351
GTCGGGTCAAAGGAAG-1	SSR3	85
GTCGGGTGTCAAAGAT-1	SSR3	80
GTCGGGTTCCCGGATG-1	SSR3	130
GTGCGGTGTCATCCCT-1	SSR3	749
GTGCTTCCATTGTGCA-1	SSR3	37
GTTCATTCAGCCTGTG-1	SSR3	57
GTTCGGGAGATGTGGC-1	SSR3	41
GTTCGGGTCTATGTGG-1	SSR3	139
TAAGAGAAGCACCGCT-1	SSR3	230
TAAGAGACACATCCAA-1	SSR3	52
TAAGAGATCCTTCAAT-1	SSR3	73
TACTCATAGTGAAGTT-1	SSR3	63
TACTCATGTGCGCTTG-1	SSR3	136
TAGAGCTCAGTAAGAT-1	SSR3	156
TAGAGCTTCACAATGC-1	SSR3	52
TCAGCTCAGAGTACAT-1	SSR3	158
TCCCGATAGTGTTAGA-1	SSR3	43
TCGCGAGCAATGTAAG-1	SSR3	51
TCGCGAGTCCTGTACC-1	SSR3	53
TCGGGACAGCTATGCT-1	SSR3	51
TCGGGACCACCTCGTT-1	SSR3	495
TCTATTGAGGAGCGAG-1	SSR3	38
TCTGGAAGTCGGCTCA-1	SSR3	54
TGAAAGACAGTGGAGT-1	SSR3	841
TGAGAGGAGAATGTTG-1	SSR3	156
TGAGGGACAACTGGCC-1	SSR3	22
TGCCAAAGTAGAGCTG-1	SSR3	104
TGGGAAGAGCCAGAAC-1	SSR3	103
TTCGAAGAGGCAAAGA-1	SSR3	936
TTTGTCAGTTTGTTGG-1	SSR3	71
AAAGATGGTACCGTTA-1	STT3A	303
AAATGCCCATCTGGTA-1	STT3A	108
ACACCAATCGGATGTT-1	STT3A	524
ACATGGTAGAGCAATT-1	STT3A	365
AGATCTGAGAACAATC-1	STT3A	62
AGATCTGAGTCTCGGC-1	STT3A	41
AGGGTGAGTCTTTCAT-1	STT3A	29
AGTGAGGGTAGGGTAC-1	STT3A	91
ATGCGATGTAAGTAGT-1	STT3A	289
ATTTCTGCAGAGCCAA-1	STT3A	154
CACACTCGTGTATGGG-1	STT3A	55
CACCTTGCAGATGGGT-1	STT3A	167
CACCTTGTCTAACGGT-1	STT3A	839
CACTCCAGTTAAAGAC-1	STT3A	316
CAGAATCTCTGCGACG-1	STT3A	88
CAGCGACTCATTCACT-1	STT3A	76
CATTCGCTCCACTCCA-1	STT3A	59
CCACTACAGGGAAACA-1	STT3A	31
CCAGCGAAGACAAAGG-1	STT3A	61
CCATGTCCAAACGCGA-1	STT3A	82
CCTATTACAGCTGTGC-1	STT3A	33
CCTTACGTCTTCGAGA-1	STT3A	323
CGAATGTGTCAAAGAT-1	STT3A	53
CGACTTCCAACTGGCC-1	STT3A	255
CGAGAAGAGACTGGGT-1	STT3A	74
CGAGAAGAGCTACCGC-1	STT3A	69
CGCGGTATCTCAAACG-1	STT3A	27
CGGACACCAGGCTCAC-1	STT3A	34
CTAATGGCAACGATCT-1	STT3A	149
CTTACCGTCCCACTTG-1	STT3A	375
GAATAAGCACGCTTTC-1	STT3A	40
GACGCGTAGGTGATAT-1	STT3A	32
GACTAACCAATCAGAA-1	STT3A	78
GATTCAGAGCGGCTTC-1	STT3A	27
GCCTCTAGTTCCCGAG-1	STT3A	85
GCGAGAAAGATCCGAG-1	STT3A	48
GCGCAACGTATTCGTG-1	STT3A	71
GGACAGACATGGTCTA-1	STT3A	56
GGAGCAATCTCCGGTT-1	STT3A	210
GGCAATTGTTTGTTTC-1	STT3A	57
GGCGACTAGCACACAG-1	STT3A	416
GGCTGGTGTATCAGTC-1	STT3A	77
GGGACCTAGATGTAAC-1	STT3A	128
GGGATGATCCTAGTGA-1	STT3A	50
GGGCACTAGTTCGATC-1	STT3A	72
GGTGCGTAGATGTCGG-1	STT3A	67
GGTGTTAGTGTGACGA-1	STT3A	621
GTACGTATCCCAAGTA-1	STT3A	781
GTCAAGTCAGCTGCAC-1	STT3A	60
GTGAAGGCAGGTGGAT-1	STT3A	223
GTGCTTCGTGCACGAA-1	STT3A	210
GTGGGTCGTAAACCTC-1	STT3A	52
TACCTTACAATGGAAT-1	STT3A	43
TACTCGCGTCCAGTTA-1	STT3A	619
TCAGATGGTTGGTGGA-1	STT3A	164
TCAGGATGTCCGTTAA-1	STT3A	47
TCCCGATAGGGTGTTG-1	STT3A	471
TCCCGATCAGCTCGAC-1	STT3A	45
TCGTACCTCAGCCTAA-1	STT3A	44
TCGTAGAAGTTAGCGG-1	STT3A	582
TCTCATAGTTCAGCGC-1	STT3A	167
TGCACCTGTTCGCGAC-1	STT3A	194
TGCGTGGAGGCTCAGA-1	STT3A	66
TGGGCGTCATCCTTGC-1	STT3A	893
TGTATTCCAAGCCGCT-1	STT3A	306
TTATGCTTCCCAAGAT-1	STT3A	99
TTCCCAGGTGGCGAAT-1	STT3A	531
TTTACTGCATGTCGAT-1	STT3A	44
TTTGCGCGTGCAACGA-1	STT3A	275
AAAGCAACAAAGGTGC-1	STT3B	71
AAGCCGCGTAGTGAAT-1	STT3B	59
AAGGCAGGTGACTACT-1	STT3B	109
AATCGGTAGGGTTTCT-1	STT3B	42
ACCGTAACAGGACCCT-1	STT3B	250
ACGAGGACATCGGTTA-1	STT3B	94
ACTTACTTCAGTCCCT-1	STT3B	87
AGATCTGGTGAAAGAG-1	STT3B	45
AGCGTATCATCCTAGA-1	STT3B	62
AGCTCCTAGGCTAGAC-1	STT3B	54
AGCTCTCCATTGGCGC-1	STT3B	51
AGGTCATAGTTCGATC-1	STT3B	81
CAAGAAAAGCTAGTTC-1	STT3B	60
CAAGATCTCGCTTAGA-1	STT3B	189
CAAGTTGGTCGCATAT-1	STT3B	44
CAGAGAGCATGCCTTC-1	STT3B	527
CAGATCATCTGCCAGG-1	STT3B	60
CAGCGACTCAGAGCTT-1	STT3B	82
CAGCGACTCGTTGACA-1	STT3B	49
CAGTAACCAGGCTCAC-1	STT3B	42
CATGGCGTCACCTCGT-1	STT3B	207
CCAATCCCAAAGAATC-1	STT3B	65
CCCATACGTCGTTGTA-1	STT3B	36
CCGTACTGTGCAACTT-1	STT3B	44
CCGTGGATCGGACAAG-1	STT3B	46
CCTACACTCATGGTCA-1	STT3B	104
CGATGGCCATGGTCTA-1	STT3B	63
CGATGGCGTCTCCACT-1	STT3B	113
CGGAGCTAGCTCCTCT-1	STT3B	45
CGGCTAGCATCCAACA-1	STT3B	95
CGTAGCGAGGCTCATT-1	STT3B	65
CGTAGCGCATCGTCGG-1	STT3B	79
CGTAGGCGTGTCTGAT-1	STT3B	246
CGTGTCTTCAACGGCC-1	STT3B	43
CTACCCACACCTCGGA-1	STT3B	90
CTCGTACGTGTTGGGA-1	STT3B	86
CTGAAACAGGGTGTGT-1	STT3B	62
CTGAAGTAGTCCGTAT-1	STT3B	78
CTGGTCTAGACCACGA-1	STT3B	46
GAAACTCTCAATAAGG-1	STT3B	127
GACAGAGCATTTGCCC-1	STT3B	32
GACCAATGTCATTAGC-1	STT3B	26
GATCAGTGTCACCTAA-1	STT3B	164
GCACATACAGAGTGTG-1	STT3B	79
GCATGTACACCCATGG-1	STT3B	192
GCGACCATCAGCCTAA-1	STT3B	51
GCTCCTATCGTCTGCT-1	STT3B	73
GCTTCCATCGTTTATC-1	STT3B	447
GGAGCAACAATGGAGC-1	STT3B	41
GGGATGAAGAAGAAGC-1	STT3B	108
GGGCACTCAAGCGATG-1	STT3B	128
GTACTCCAGGGTGTTG-1	STT3B	130
GTACTCCTCAGCTCTC-1	STT3B	147
GTCTTCGCATCCAACA-1	STT3B	80
GTGGGTCAGTGCAAGC-1	STT3B	174
GTTCGGGGTAGCGTGA-1	STT3B	549
TAAACCGGTTTAAGCC-1	STT3B	80
TATCAGGGTCGTCTTC-1	STT3B	51
TCAGCAATCTATCCCG-1	STT3B	86
TCGTACCGTTGCCTCT-1	STT3B	123
TCGTAGACAATGACCT-1	STT3B	33
TCTGGAATCGCCAAAT-1	STT3B	123
TGACAACCACCCATTC-1	STT3B	131
TGACGGCAGCGAGAAA-1	STT3B	35
TGCGCAGTCTGCGTAA-1	STT3B	198
TGCTGCTTCATAACCG-1	STT3B	112
TGGACGCTCGCCATAA-1	STT3B	42
TGGTTAGTCATGTGGT-1	STT3B	198
TGTGTTTTCAGCGACC-1	STT3B	59
TGTTCCGGTCCGAAGA-1	STT3B	124
TGTTCCGGTCTTTCAT-1	STT3B	64
TTAACTCAGGTGCTTT-1	STT3B	51
TTGCCGTCACTCAGGC-1	STT3B	86
TTGGCAATCTGTACGA-1	STT3B	74
TTTCCTCTCCAGAAGG-1	STT3B	73
ACGTCAACAGTATCTG-1	SYVN1	85
CCACCTAAGGGCTTCC-1	SYVN1	66
CTCATTAAGCGTCAAG-1	SYVN1	499
GCATGATTCCGCAAGC-1	SYVN1	38
GTAACGTTCAAACCGT-1	SYVN1	68
GTCTTCGCACTGTTAG-1	SYVN1	582
TACACGAAGGCGATAC-1	SYVN1	124
ACAGCCGTCCATGAGT-1	TRAM1	217
ACCGTAAAGGGCATGT-1	TRAM1	199
ACGAGGAGTACACCGC-1	TRAM1	386
ATCATGGTCAAACGGG-1	TRAM1	331
ATCGAGTTCACAGTAC-1	TRAM1	83
ATGTGTGTCTGTCTCG-1	TRAM1	98
ATTGGTGTCTTGTACT-1	TRAM1	53
CAGAATCGTTCAGACT-1	TRAM1	35
CAGTAACCAAAGTGCG-1	TRAM1	505
CTAAGACTCAGTGCAT-1	TRAM1	83
GAGGTGAGTAAGTTCC-1	TRAM1	43
GGGAGATTCCGATATG-1	TRAM1	100
GGGTCTGAGCTTTGGT-1	TRAM1	176
GGTGAAGCAGACTCGC-1	TRAM1	79
TACGGATGTGATAAGT-1	TRAM1	262
TCTGAGACACAGGAGT-1	TRAM1	182
TTTGTCACAGCATACT-1	TRAM1	81
ACGGGCTCAAGTCTAC-1	UBE2G2	634
AGAGCTTCATGGTAGG-1	UBE2G2	405
CGACTTCGTGAGTATA-1	UBE2G2	35
GCACTCTCAGTTCATG-1	UBE2G2	109
GGCGACTCAGCTTCGG-1	UBE2G2	943
TACGGTATCTCAAGTG-1	UBE2G2	73
TGTCCCAAGGCTCAGA-1	UBE2G2	74
CGGCTAGAGGCATGTG-1	UBE2J1	101
CGTCACTGTCCAGTTA-1	UBE2J1	270
TATCAGGAGGGTGTGT-1	UBE2J1	701
TTGGCAATCCCTTGTG-1	UBE2J1	166
AAAGTAGGTACCGCTG-1	DERL2	8212
AACTCCCGTATCACCA-1	DERL2	2207
ACAGCTAAGAGTGAGA-1	DERL2	19969
ACATGGTCAGAAGCAC-1	DERL2	15464
ACCCACTCAAGAGTCG-1	DERL2	6251
ACGATACCAAGAAAGG-1	DERL2	20880
ACGGAGAGTAGGACAC-1	DERL2	26664
ACTGAACGTAAATACG-1	DERL2	33761
ACTTGTTGTATGAAAC-1	DERL2	1140
ACTTTCACAATCCAAC-1	DERL2	8013
AGACGTTCAGTAGAGC-1	DERL2	11043
AGATCTGCACCTCGTT-1	DERL2	1152
AGATCTGTCTTGAGAC-1	DERL2	16291
AGATTGCCACGGTAGA-1	DERL2	21427
AGGCCACAGGCATGTG-1	DERL2	23469
AGGTCATGTCACAAGG-1	DERL2	43190
AGTGTCAGTCGACTGC-1	DERL2	18563
ATAACGCGTGCATCTA-1	DERL2	8929
ATAAGAGGTGCTTCTC-1	DERL2	30836
ATAGACCTCATCGCTC-1	DERL2	13717
ATCACGAGTCACAAGG-1	DERL2	35476
ATCCGAACACATAACC-1	DERL2	16491
ATCTGCCCAGTGAGTG-1	DERL2	44373
ATTACTCTCCGAACGC-1	DERL2	28684
ATTGGTGGTGAGCGAT-1	DERL2	27037
CACACTCTCGTTTATC-1	DERL2	17681
CACCACTCAAATTGCC-1	DERL2	21749
CACCACTTCCGCGGTA-1	DERL2	23967
CACTCCACAGGAATCG-1	DERL2	3460
CACTCCACATCAGTAC-1	DERL2	33803
CACTCCAGTATAGGTA-1	DERL2	10259
CAGAGAGCATGGAATA-1	DERL2	14558
CAGCTGGTCCACTGGG-1	DERL2	6156
CAGCTGGTCTACCAGA-1	DERL2	16959
CAGTAACCAATCCGAT-1	DERL2	5677
CATTCGCTCGAGAGCA-1	DERL2	14511
CCACCTAAGTCACGCC-1	DERL2	3467
CCATGTCTCATTTGGG-1	DERL2	4565
CCGTACTAGCTCCTTC-1	DERL2	13911
CCGTACTGTGTCAATC-1	DERL2	29588
CCTTCGATCCTAGTGA-1	DERL2	30080
CCTTTCTTCGTGGGAA-1	DERL2	15225
CGAACATAGATGCGAC-1	DERL2	17745
CGAACATCAGTTCCCT-1	DERL2	25778
CGAACATGTTGTGGCC-1	DERL2	3929
CGATTGACACATGGGA-1	DERL2	21137
CGATTGATCACCGGGT-1	DERL2	46152
CGCGGTACACCGAATT-1	DERL2	3083
CGCTGGAAGAGATGAG-1	DERL2	17506
CGGACTGGTATTCGTG-1	DERL2	19707
CGGTTAAGTACGCACC-1	DERL2	5732
CGTAGCGCAATGTAAG-1	DERL2	13693
CGTCACTCAGGAACGT-1	DERL2	23320
CGTCCATTCGCCAGCA-1	DERL2	23521
CGTTAGAGTCTAGCGC-1	DERL2	22339
CGTTCTGCAATGTAAG-1	DERL2	23730
CGTTGGGAGCCAGAAC-1	DERL2	30392
CGTTGGGCATTTCAGG-1	DERL2	28811
CTAAGACAGAATGTTG-1	DERL2	7039
CTACCCACAAACCCAT-1	DERL2	5980
CTCAGAAAGTTGAGTA-1	DERL2	3387
CTCGAGGGTTCCCTTG-1	DERL2	4996
CTCGGAGTCCTTTCTC-1	DERL2	16180
CTCGGGAGTTCCACAA-1	DERL2	23301
CTCGTACGTAGGAGTC-1	DERL2	35630
CTCGTACGTTCGTGAT-1	DERL2	12799
CTCGTCAAGGCACATG-1	DERL2	33563
CTGCGGACAAAGTGCG-1	DERL2	22259
CTGGTCTCATTCGACA-1	DERL2	25642
CTTAGGACACATTAGC-1	DERL2	22973
CTTCTCTGTCAAGCGA-1	DERL2	23864
GAAATGATCCTGCAGG-1	DERL2	4832
GAACCTACACGACTCG-1	DERL2	17925
GAATAAGCATTTCAGG-1	DERL2	19693
GAATGAAGTACAGACG-1	DERL2	8067
GAATGAAGTGAACCTT-1	DERL2	15783
GACACGCGTCGAACAG-1	DERL2	6071
GACAGAGAGTGACATA-1	DERL2	43764
GACTAACAGTTACGGG-1	DERL2	10829
GAGTCCGAGACGCTTT-1	DERL2	3648
GATCGATTCTACTATC-1	DERL2	4963
GCAATCAGTCCTCTTG-1	DERL2	35883
GCATGTAAGACTAAGT-1	DERL2	24075
GCGAGAATCAGCAACT-1	DERL2	46623
GCGGGTTTCCCGACTT-1	DERL2	17893
GGACAGAGTTGTGGCC-1	DERL2	32573
GGAGCAAGTGAGTGAC-1	DERL2	8576
GGGAATGAGCGAAGGG-1	DERL2	34649
GGGACCTCAGGCGATA-1	DERL2	26242
GGGACCTGTTCTGGTA-1	DERL2	1291
GGGCATCGTAAGTAGT-1	DERL2	1427
GTCAAGTAGGGAGTAA-1	DERL2	14597
GTGTGCGAGGCCCGTT-1	DERL2	35530
GTTCATTCAGGAATCG-1	DERL2	6275
TACAGTGCACTGTTAG-1	DERL2	19880
TACAGTGTCGCCATAA-1	DERL2	5894
TACGGGCAGAAGGTGA-1	DERL2	11182
TAGTTGGGTACCGCTG-1	DERL2	8146
TATCAGGAGACGCTTT-1	DERL2	12192
TCGTACCTCAACTCTT-1	DERL2	36193
TCTATTGGTTCACCTC-1	DERL2	12445
TCTGAGAAGACCGGAT-1	DERL2	15567
TGAAAGACAGATGAGC-1	DERL2	3031
TGCACCTGTGACAAAT-1	DERL2	16724
TGTGGTAAGCGCTCCA-1	DERL2	17116
TTAACTCTCGCTTAGA-1	DERL2	26232
TTCTCAAAGAGCCCAA-1	DERL2	24597
TTCTTAGGTTCCTCCA-1	DERL2	1931
TTGACTTCATATACGC-1	DERL2	5409
TTTGCGCGTATGAAAC-1	DERL2	3763
AACACGTTCCTCATTA-1	EMC6	28110
AACTTTCGTCGGCTCA-1	EMC6	30468
AACTTTCTCGTTTAGG-1	EMC6	27830
AAGCCGCCAAGCCGTC-1	EMC6	31897
AAGTCTGTCAACACAC-1	EMC6	25644
ACAGCCGGTTGGTGGA-1	EMC6	33749
ACGGAGACATATACCG-1	EMC6	9358
ACTGTCCAGCGTAATA-1	EMC6	27552
AGAGCTTGTCAGATAA-1	EMC6	7824
AGATCTGTCTTGGGTA-1	EMC6	2246
AGATTGCAGATCCCGC-1	EMC6	9062
AGCCTAAAGCGGCTTC-1	EMC6	1359
AGCCTAATCTTGTACT-1	EMC6	12594
AGCGGTCTCCTACAGA-1	EMC6	29477
AGCGTATCAGCGATCC-1	EMC6	8231
AGGGATGCAATGGAGC-1	EMC6	15433
AGGGTGAGTCGTTGTA-1	EMC6	3512
AGGTCATCAGACAAGC-1	EMC6	5567
AGTGAGGAGTCGCCGT-1	EMC6	23078
ATCATCTGTCTTTCAT-1	EMC6	24670
ATCCGAATCGTGACAT-1	EMC6	11795
ATCTACTAGAGTTGGC-1	EMC6	2680
ATCTACTCAAGGTTTC-1	EMC6	6053
CAACCAATCGAATCCA-1	EMC6	21749
CACACTCTCAACACCA-1	EMC6	43430
CAGAATCTCTGAAAGA-1	EMC6	21318
CAGCCGACAAACGTGG-1	EMC6	25301
CATCGAAGTTCTGAAC-1	EMC6	2056
CATCGGGCAATGCCAT-1	EMC6	5169
CCACGGATCAATAAGG-1	EMC6	1789
CCAGCGATCAGGCAAG-1	EMC6	38953
CCATGTCCACCGGAAA-1	EMC6	4428
CCATGTCTCCTGCTTG-1	EMC6	24529
CCATTCGCAGGGAGAG-1	EMC6	3361
CCCTCCTTCTTACCGC-1	EMC6	31344
CCGGGATGTTCAACCA-1	EMC6	6717
CCTACCAGTATAAACG-1	EMC6	1314
CGAGCACGTGGTAACG-1	EMC6	5721
CGAGCACTCCTATGTT-1	EMC6	11382
CGATGTAGTTGTCGCG-1	EMC6	23144
CGCGTTTAGCACAGGT-1	EMC6	1695
CGCTATCTCTCTGTCG-1	EMC6	27828
CGCTGGAGTCTTGTCC-1	EMC6	2867
CGCTTCAGTCATCCCT-1	EMC6	13307
CGCTTCATCAACCATG-1	EMC6	29835
CGGAGTCCATACGCTA-1	EMC6	27392
CGTCTACCAAAGAATC-1	EMC6	5792
CTCGGGAGTGAACCTT-1	EMC6	25560
CTGATCCAGTCTCCTC-1	EMC6	3064
CTGTTTACACAAGACG-1	EMC6	1741
CTGTTTATCATCACCC-1	EMC6	18407
CTTAACTCAAGAAGAG-1	EMC6	1148
GAACGGAAGTGTGGCA-1	EMC6	4342
GAACGGAGTCCAGTGC-1	EMC6	3011
GAAGCAGTCAGCACAT-1	EMC6	37744
GACACGCCAACGATCT-1	EMC6	30170
GACGTGCAGTTGTAGA-1	EMC6	13944
GATGCTACACCGTTGG-1	EMC6	5700
GCATGATTCCACTGGG-1	EMC6	31034
GCCAAATGTTCCCTTG-1	EMC6	27460
GCGCGATTCACCAGGC-1	EMC6	9665
GCTGCAGCACATCTTT-1	EMC6	17284
GCTGCGAAGTAGGTGC-1	EMC6	30435
GCTGCGAGTTTGTTGG-1	EMC6	3034
GCTTCCAAGCCCGAAA-1	EMC6	1409
GGATTACTCAGGTAAA-1	EMC6	1134
GGCAATTGTTCGTCTC-1	EMC6	11982
GGTGAAGGTGAACCTT-1	EMC6	2304
GTATTCTCATGACATC-1	EMC6	35329
GTCGGGTTCCATGCTC-1	EMC6	3667
GTCTCGTCACCTGGTG-1	EMC6	3083
GTTAAGCTCTCGTTTA-1	EMC6	12623
GTTCTCGGTAGCCTAT-1	EMC6	12429
GTTTCTAGTGATGTCT-1	EMC6	12857
TAAGCGTGTTACGCGC-1	EMC6	24977
TACGGATCAAAGCGGT-1	EMC6	4608
TACTTACGTATATGAG-1	EMC6	23699
TAGCCGGTCACTCTTA-1	EMC6	19623
TCAATCTTCGAACGGA-1	EMC6	21958
TCGCGTTAGGATCGCA-1	EMC6	22982
TCTATTGCAAGCTGAG-1	EMC6	27249
TCTATTGCAGGGATTG-1	EMC6	1612
TGAAAGAGTCTGCCAG-1	EMC6	1856
TGACAACCACGCGAAA-1	EMC6	3786
TGACAACCATAAGACA-1	EMC6	28794
TGCGCAGAGTGTTAGA-1	EMC6	1528
TGCGGGTCAATGAATG-1	EMC6	14627
TTAGGCAGTTGTGGAG-1	EMC6	12062
TTAGTTCAGTCTTGCA-1	EMC6	5288
TTCGGTCTCGGTCTAA-1	EMC6	5915
TTCTTAGCAGGTCTCG-1	EMC6	24769
TTGGAACCAATGTTGC-1	EMC6	28974
TTGTAGGCATCACGAT-1	EMC6	7964
AAAGATGCACATGTGT-1	HDLBP	8136
AAGGCAGGTCTACCTC-1	HDLBP	22663
AAGGTTCTCAGTGTTG-1	HDLBP	32462
AATCGGTAGGTGTTAA-1	HDLBP	34418
ACAGCTACACGGACAA-1	HDLBP	2346
ACATCAGAGGCTCAGA-1	HDLBP	14712
ACATGGTCAAGTACCT-1	HDLBP	12608
ACGATGTAGCGATTCT-1	HDLBP	7508
ACGATGTTCCGGGTGT-1	HDLBP	31606
ACGCAGCTCCAAATGC-1	HDLBP	4927
AGAGCTTTCCGATATG-1	HDLBP	11663
AGCCTAATCATTGCGA-1	HDLBP	10909
AGGGATGCATACTCTT-1	HDLBP	24996
ATAAGAGGTTCGTCTC-1	HDLBP	9606
ATCATCTCACTTCGAA-1	HDLBP	9469
ATCATCTTCAACGGCC-1	HDLBP	35628
ATCTGCCAGGCTAGAC-1	HDLBP	39284
ATGAGGGGTTGTCGCG-1	HDLBP	2958
ATGTGTGGTGTGAATA-1	HDLBP	30332
CACCAGGAGAACAATC-1	HDLBP	6124
CACCTTGAGTTACGGG-1	HDLBP	10138
CAGCAGCTCCCAACGG-1	HDLBP	3987
CAGGTGCTCCCTCTTT-1	HDLBP	7701
CAGTAACTCAGAGACG-1	HDLBP	18952
CATGCCTCATCGGGTC-1	HDLBP	18465
CCGTTCAGTCTCCATC-1	HDLBP	21146
CGAGCACGTTTAGCTG-1	HDLBP	29690
CGCGTTTAGTGTTTGC-1	HDLBP	10655
CGGGTCACAAATACAG-1	HDLBP	26180
CGTTCTGCACGAAACG-1	HDLBP	35886
CTCGAGGCAAGTTGTC-1	HDLBP	3187
GACGTTAGTTGTACAC-1	HDLBP	3061
GACTGCGCATCACGTA-1	HDLBP	3342
GAGGTGAGTGTTCGAT-1	HDLBP	30618
GATCTAGGTTGTGGAG-1	HDLBP	28973
GATGAGGTCCGCATAA-1	HDLBP	20196
GCATGCGAGGTGTGGT-1	HDLBP	9834
GCCAAATAGCGATGAC-1	HDLBP	23423
GCGAGAATCGTAGGTT-1	HDLBP	25368
GCTTCCACATACTCTT-1	HDLBP	3083
GGGTTGCGTGAGTATA-1	HDLBP	2306
GTAACTGGTGAAATCA-1	HDLBP	19307
GTACGTACACGAAGCA-1	HDLBP	34592
GTAGGCCTCTAACGGT-1	HDLBP	17562
GTATCTTAGCTGGAAC-1	HDLBP	16826
GTGCATATCACGAAGG-1	HDLBP	36904
GTTCTCGTCCTTCAAT-1	HDLBP	34459
TAAGTGCAGCCACGCT-1	HDLBP	6244
TAGCCGGCATCTCCCA-1	HDLBP	17925
TATGCCCCATCAGTCA-1	HDLBP	1127
TCGTACCAGTCCTCCT-1	HDLBP	4091
TCGTAGACATTTGCTT-1	HDLBP	971
TGACTAGCAGTTAACC-1	HDLBP	6995
TGCCCATAGAGAACAG-1	HDLBP	16934
TGGTTCCGTAGCAAAT-1	HDLBP	13100
TGTGGTAAGTGTCTCA-1	HDLBP	19482
TGTTCCGGTAGCTAAA-1	HDLBP	10388
TTCCCAGTCGGCCGAT-1	HDLBP	36091
TTCTCCTAGGTGTTAA-1	HDLBP	3134
TTCTTAGTCATTGCCC-1	HDLBP	36194
AACACGTCAAGTACCT-1	HM13	23998
AACTCCCTCCAGTAGT-1	HM13	47109
AACTTTCAGCGGATCA-1	HM13	51350
AACTTTCAGGTACTCT-1	HM13	40677
ACAGCCGTCGGATGTT-1	HM13	27621
ACCCACTTCTTGCATT-1	HM13	36838
ACCGTAAAGAAGAAGC-1	HM13	986
ACGAGCCCAATGCCAT-1	HM13	9475
ACGAGCCGTACTTAGC-1	HM13	5540
ACGAGGAAGATGAGAG-1	HM13	2405
ACGATACTCGCAAGCC-1	HM13	9096
ACGTCAATCACTTACT-1	HM13	17190
ACTGTCCCAAACGTGG-1	HM13	3885
AGATCTGAGAAACCTA-1	HM13	2997
AGCAGCCAGTGTGGCA-1	HM13	8957
AGGCCACAGGCAGGTT-1	HM13	7675
AGTTGGTGTCGCTTTC-1	HM13	17880
ATAGACCAGCTTCGCG-1	HM13	17660
ATTATCCGTTTCGCTC-1	HM13	14325
CAAGAAATCGGCGCTA-1	HM13	26341
CAAGGCCTCTTGGGTA-1	HM13	32041
CACAGGCGTGAAGGCT-1	HM13	19187
CACATAGGTGTTGGGA-1	HM13	17507
CACTCCAGTCCGAGTC-1	HM13	1217
CAGATCAGTCGATTGT-1	HM13	23997
CAGCAGCTCCAGTATG-1	HM13	19057
CAGCTAACAAGCTGGA-1	HM13	30743
CAGCTAAGTGCCTGCA-1	HM13	36674
CAGTAACCATTTCAGG-1	HM13	37615
CATATGGTCGGTGTTA-1	HM13	5726
CATCAAGCAGGTGGAT-1	HM13	3321
CATCAAGGTTACTGAC-1	HM13	1578
CATTCGCTCTACTCAT-1	HM13	12595
CCACGGAAGGCAATTA-1	HM13	15404
CCACGGACATGTTGAC-1	HM13	2494
CCACTACTCGTAGATC-1	HM13	25004
CCATGTCCACAGGCCT-1	HM13	5647
CCATGTCGTTGTGGCC-1	HM13	2369
CCATTCGTCAGGCCCA-1	HM13	36201
CCTACACTCAAACCAC-1	HM13	15224
CCTACCATCCCATTTA-1	HM13	2347
CCTAGCTCATGCCTTC-1	HM13	15730
CCTATTAAGGAGCGTT-1	HM13	13426
CCTATTACACGGTTTA-1	HM13	23023
CCTTACGCAGTACACT-1	HM13	3599
CGACCTTCAAGACACG-1	HM13	27583
CGATGTACACATGTGT-1	HM13	3805
CGATGTAGTGTAATGA-1	HM13	32339
CGGACACCAGATCCAT-1	HM13	30056
CGGCTAGTCCGTTGTC-1	HM13	5605
CGTAGGCGTCCAAGTT-1	HM13	25755
CGTGTCTAGCGACGTA-1	HM13	19944
CGTGTCTAGGCAGGTT-1	HM13	30216
CTAAGACGTAAGTGGC-1	HM13	1223
CTCACACCAAAGCAAT-1	HM13	9945
CTCCTAGCAATCGGTT-1	HM13	28700
CTCGAGGAGTCTCGGC-1	HM13	15745
CTCGAGGTCTTCTGGC-1	HM13	9663
CTCGTACCATTACCTT-1	HM13	22799
CTCTGGTTCCACTCCA-1	HM13	34164
CTTCTCTCATCTACGA-1	HM13	22355
GAAACTCCAATACGCT-1	HM13	13159
GAAGCAGAGGAGTTGC-1	HM13	1047
GAAGCAGTCCTTGGTC-1	HM13	29312
GAATAAGAGATACACA-1	HM13	35182
GAATGAAAGTGGAGAA-1	HM13	1064
GACCAATGTAGCAAAT-1	HM13	6771
GACGCGTCAGACGTAG-1	HM13	32509
GACTAACGTACCGGCT-1	HM13	31661
GATCTAGAGCTCCTCT-1	HM13	36381
GCAGCCAGTTGATTGC-1	HM13	33516
GCAGTTAGTAGCGCAA-1	HM13	1093
GCATGTATCAACACCA-1	HM13	30322
GCCTCTAGTTGAGGTG-1	HM13	15518
GCGCAACCAAATTGCC-1	HM13	12569
GCGCAACGTCTCCACT-1	HM13	32615
GCGCGATCAGTTAACC-1	HM13	31658
GCGGGTTAGATATGCA-1	HM13	1768
GCTGCGATCCGCATCT-1	HM13	34661
GCTGCTTTCGTCACGG-1	HM13	21089
GCTTCCACAAGACGTG-1	HM13	11009
GCTTGAAAGGTGATAT-1	HM13	39732
GGAACTTCAGCTTCGG-1	HM13	1316
GGACAAGCAATAACGA-1	HM13	23491
GGACAGACACATGTGT-1	HM13	5385
GGACAGAGTACTCTCC-1	HM13	8823
GGACAGAGTGCAGACA-1	HM13	3405
GGCCGATTCCTTAATC-1	HM13	6461
GGCTCGACACGTCTCT-1	HM13	12934
GGGATGACATACAGCT-1	HM13	4888
GGGCATCGTAGCCTAT-1	HM13	28115
GGGCATCGTGAGGCTA-1	HM13	1494
GGGTTGCAGGCTATCT-1	HM13	16912
GTATCTTGTCTAGCGC-1	HM13	28599
GTCACGGCAGCGTCCA-1	HM13	29231
GTGAAGGGTTCCACAA-1	HM13	34849
GTGAAGGTCAAGAAGT-1	HM13	4149
GTGCGGTCATACTCTT-1	HM13	26127
GTGCGGTTCATAGCAC-1	HM13	4540
GTTACAGTCGACGGAA-1	HM13	11846
GTTCATTAGACAGACC-1	HM13	1232
GTTCATTGTGCAACGA-1	HM13	37871
GTTCTCGTCATCGCTC-1	HM13	56008
GTTTCTAAGGACACCA-1	HM13	27434
TAAACCGTCTACTCAT-1	HM13	1481
TACGGGCCAGTTCCCT-1	HM13	27088
TACTCATAGGAGTAGA-1	HM13	4480
TAGAGCTAGGCTATCT-1	HM13	7374
TAGCCGGCAAGCGTAG-1	HM13	3966
TAGCCGGCACAAGCCC-1	HM13	20280
TAGTTGGAGCGACGTA-1	HM13	1764
TATTACCTCTTGTCAT-1	HM13	4133
TCAATCTAGGATGGAA-1	HM13	22903
TCAGGTAGTCTAGCGC-1	HM13	3242
TCATTACTCCTCATTA-1	HM13	8858
TCATTTGAGTGTGAAT-1	HM13	19131
TCGGTAAAGACCCACC-1	HM13	3935
TCGTAGAGTATCTGCA-1	HM13	41622
TCTATTGGTACAGCAG-1	HM13	13140
TCTTTCCGTACGACCC-1	HM13	21886
TGAAAGACACTCTGTC-1	HM13	3800
TGACTAGAGCTACCGC-1	HM13	17170
TGCCCTAAGATAGCAT-1	HM13	6295
TGCGCAGAGTTGTCGT-1	HM13	12806
TGCGTGGGTCCCGACA-1	HM13	10606
TGGCTGGGTCAACATC-1	HM13	7479
TGGTTAGCACCTCGGA-1	HM13	12606
TTAACTCCAAGGACAC-1	HM13	31897
TTAGGACTCCTATGTT-1	HM13	22687
TTATGCTCAAGCCGCT-1	HM13	23056
TTCTTAGGTCACAAGG-1	HM13	36691
TTGTAGGAGATAGCAT-1	HM13	20482
TTTACTGCACATAACC-1	HM13	3030
TTTACTGGTCCCGACA-1	HM13	25421
ACACTGATCGCGCCAA-1	HSPA13	4825
ACATACGGTCGAGATG-1	HSPA13	6054
ACGCCGATCCTGTAGA-1	HSPA13	27865
ACTGAACAGATCCCGC-1	HSPA13	999
ACTTTCAGTAGCGCAA-1	HSPA13	15215
AGACGTTTCGGCTTGG-1	HSPA13	1312
ATCCGAATCACCTCGT-1	HSPA13	19162
CAACCTCGTACAGTGG-1	HSPA13	6861
CATATGGGTGACCAAG-1	HSPA13	13115
CCTTCGACAGTCAGAG-1	HSPA13	4107
CCTTCGAGTTTGTGTG-1	HSPA13	6704
CGGAGCTTCGAGGTAG-1	HSPA13	3867
CGTTGGGTCTACGAGT-1	HSPA13	1176
CTACATTGTAGCCTAT-1	HSPA13	11882
CTCGAGGCACAGGAGT-1	HSPA13	9861
CTGATAGAGTCATCCA-1	HSPA13	6489
CTGATCCCACAGCGTC-1	HSPA13	6744
GATCGATCAAGCCCAC-1	HSPA13	6537
GCATGCGGTAAAGGAG-1	HSPA13	34827
GCTCCTATCGAGAGCA-1	HSPA13	1431
GCTCTGTGTGGCTCCA-1	HSPA13	1380
GCTGCGATCTGCTGTC-1	HSPA13	2530
GGATTACTCAACACGT-1	HSPA13	20104
GGGTTGCGTCTAGCCG-1	HSPA13	1450
GTCGTAAGTCTGCCAG-1	HSPA13	4953
GTGTTAGAGATATGCA-1	HSPA13	9358
TACGGTACATCAGTCA-1	HSPA13	24267
TCTGAGAAGATCGGGT-1	HSPA13	1369
TCTGAGAGTCACCCAG-1	HSPA13	3088
TGACAACAGAGCTGCA-1	HSPA13	13334
TTAGGACTCAGCAACT-1	HSPA13	4171
TTGGAACAGGCTCATT-1	HSPA13	7842
TTGGAACGTTGAGGTG-1	HSPA13	8097
AACACGTTCGGCGCAT-1	NEG_CTRL-1	13229
AACGTTGCACAGATTC-1	NEG_CTRL-1	35871
ACGGGCTTCAAGCCTA-1	NEG_CTRL-1	18524
ACTTACTGTGTGTGCC-1	NEG_CTRL-1	4030
ACTTGTTTCCTTTACA-1	NEG_CTRL-1	34258
AGAGCGACATGACGGA-1	NEG_CTRL-1	24389
AGTCTTTGTCGAGATG-1	NEG_CTRL-1	10961
AGTGAGGCAGCTGTGC-1	NEG_CTRL-1	12065
ATAAGAGAGCTGTTCA-1	NEG_CTRL-1	29555
ATGCGATAGGTTCCTA-1	NEG_CTRL-1	29375
ATGCGATGTCGCATAT-1	NEG_CTRL-1	5355
CAAGTTGGTTCAGTAC-1	NEG_CTRL-1	4413
CACAGTAAGTCAATAG-1	NEG_CTRL-1	3141
CAGCTGGCATATGGTC-1	NEG_CTRL-1	9861
CAGGTGCAGGTGATTA-1	NEG_CTRL-1	27994
CATCAGACATGACATC-1	NEG_CTRL-1	21769
CATCCACGTCACTTCC-1	NEG_CTRL-1	12862
CCCAATCTCTGAGTGT-1	NEG_CTRL-1	34173
CCGTGGACATGAGCGA-1	NEG_CTRL-1	31087
CGCCAAGTCCGAGCCA-1	NEG_CTRL-1	28260
CGTCACTCATACTCTT-1	NEG_CTRL-1	25904
CGTCCATCACCTCGTT-1	NEG_CTRL-1	5543
CGTTAGAAGTAGTGCG-1	NEG_CTRL-1	960
CTAACTTGTTTAGCTG-1	NEG_CTRL-1	22637
CTAGAGTGTCAGAGGT-1	NEG_CTRL-1	18475
CTAGCCTTCGCACTCT-1	NEG_CTRL-1	25772
CTTAACTTCTGCGGCA-1	NEG_CTRL-1	5715
GAACGGAAGCTGAAAT-1	NEG_CTRL-1	4317
GACCAATCACAAGACG-1	NEG_CTRL-1	2805
GACGCGTCAATGAAAC-1	NEG_CTRL-1	8940
GACTACAAGCGAGAAA-1	NEG_CTRL-1	19974
GATCAGTGTAGAGGAA-1	NEG_CTRL-1	7196
GATCGATAGTGTCCCG-1	NEG_CTRL-1	1995
GATCGATGTGCGATAG-1	NEG_CTRL-1	15892
GCAAACTTCAAACGGG-1	NEG_CTRL-1	9110
GCGCAACAGATGGCGT-1	NEG_CTRL-1	17136
GCTGCGACACCACCAG-1	NEG_CTRL-1	7993
GGATTACTCAAGCCTA-1	NEG_CTRL-1	22248
GGCCGATCACTCAGGC-1	NEG_CTRL-1	1840
GGGTCTGGTTGTACAC-1	NEG_CTRL-1	10713
GGTGTTAGTGATGTGG-1	NEG_CTRL-1	3525
GTTAAGCGTTGAACTC-1	NEG_CTRL-1	32110
GTTCGGGCAAAGTCAA-1	NEG_CTRL-1	4312
GTTCTCGCACGAAAGC-1	NEG_CTRL-1	2133
TAAGTGCCAACTGGCC-1	NEG_CTRL-1	45506
TACACGAGTCTTGTCC-1	NEG_CTRL-1	23481
TACTCATCACTACAGT-1	NEG_CTRL-1	20921
TACTTACTCTTGCAAG-1	NEG_CTRL-1	11544
TCAGATGAGTGCCAGA-1	NEG_CTRL-1	25111
TCGAGGCTCTCTGCTG-1	NEG_CTRL-1	10962
TCGGGACGTCTTGTCC-1	NEG_CTRL-1	10973
TCGTAGAGTAATCACC-1	NEG_CTRL-1	17078
TTCGGTCTCTATCCTA-1	NEG_CTRL-1	15954
TTCTACACATATGGTC-1	NEG_CTRL-1	4523
TTCTTAGGTAAGTAGT-1	NEG_CTRL-1	28109
TTTACTGCAGACGCCT-1	NEG_CTRL-1	28836
AAACCTGGTCCGTCAG-1	NEG_CTRL-2	27065
AAAGATGGTAGGAGTC-1	NEG_CTRL-2	4200
AACCGCGCAGCAGTTT-1	NEG_CTRL-2	15484
AACTCTTAGGTGATAT-1	NEG_CTRL-2	25281
AAGACCTAGCGCCTTG-1	NEG_CTRL-2	25552
AATCGGTGTTTGACAC-1	NEG_CTRL-2	27102
ACACTGACAAGTAGTA-1	NEG_CTRL-2	27198
ACAGCCGAGCACCGTC-1	NEG_CTRL-2	3693
ACATACGTCGGACAAG-1	NEG_CTRL-2	19777
ACCGTAACAAGTCATC-1	NEG_CTRL-2	25466
ACGCCGAGTCTCAACA-1	NEG_CTRL-2	17909
ACGGCCAGTGTCGCTG-1	NEG_CTRL-2	28277
ACTGAACTCTCGAGTA-1	NEG_CTRL-2	12870
AGAATAGTCTCTGTCG-1	NEG_CTRL-2	35048
AGCGGTCGTTGTGGCC-1	NEG_CTRL-2	18493
AGTGGGATCAAGGCTT-1	NEG_CTRL-2	12449
ATTATCCAGTGGTAAT-1	NEG_CTRL-2	1482
CAACTAGGTCATACTG-1	NEG_CTRL-2	4828
CACACTCTCCTTAATC-1	NEG_CTRL-2	7114
CACATTTCATGTTCCC-1	NEG_CTRL-2	8073
CACATTTTCTCTTGAT-1	NEG_CTRL-2	7427
CAGATCACACATTTCT-1	NEG_CTRL-2	12334
CAGCAGCGTTGCTCCT-1	NEG_CTRL-2	6499
CATGGCGGTAACGTTC-1	NEG_CTRL-2	29027
CATTCGCAGCCGCCTA-1	NEG_CTRL-2	32580
CCTTACGCATATGAGA-1	NEG_CTRL-2	27614
CGACTTCGTTGTCTTT-1	NEG_CTRL-2	13624
CGATGGCTCTGATTCT-1	NEG_CTRL-2	45348
CGCGGTATCTACTTAC-1	NEG_CTRL-2	30137
CGTGTCTAGATGGGTC-1	NEG_CTRL-2	3530
CTAACTTAGTGTACTC-1	NEG_CTRL-2	29779
CTAATGGTCACCCTCA-1	NEG_CTRL-2	13760
CTACACCGTCGAACAG-1	NEG_CTRL-2	3393
CTACATTAGTGGTCCC-1	NEG_CTRL-2	4302
CTCGAGGGTACCCAAT-1	NEG_CTRL-2	33738
CTGAAGTAGCTCCTTC-1	NEG_CTRL-2	4777
CTGCCTAAGTCAATAG-1	NEG_CTRL-2	5068
CTGCGGAGTTCAGACT-1	NEG_CTRL-2	1353
CTGGTCTCAAGCGTAG-1	NEG_CTRL-2	3903
GAAGCAGAGACCGGAT-1	NEG_CTRL-2	30039
GACAGAGCAACTGCTA-1	NEG_CTRL-2	17819
GACAGAGTCCGCAAGC-1	NEG_CTRL-2	25791
GACGCGTGTGCAACTT-1	NEG_CTRL-2	14339
GACGTGCCATCCCACT-1	NEG_CTRL-2	25342
GACGTGCGTAAAGTCA-1	NEG_CTRL-2	7782
GACTAACCATTGAGCT-1	NEG_CTRL-2	26088
GCACATATCCATTCTA-1	NEG_CTRL-2	12108
GCATACACAGTAAGCG-1	NEG_CTRL-2	3241
GCTGCTTGTGGCGAAT-1	NEG_CTRL-2	7775
GCTTGAAGTTCGGCAC-1	NEG_CTRL-2	29102
GGACGTCCAGTAGAGC-1	NEG_CTRL-2	8472
GTACTTTGTAAATACG-1	NEG_CTRL-2	28214
GTGCGGTCAAGCCTAT-1	NEG_CTRL-2	14405
TAAGTGCTCATTGCCC-1	NEG_CTRL-2	37664
TAGACCAGTTGTGGCC-1	NEG_CTRL-2	34413
TCAACGAAGAATAGGG-1	NEG_CTRL-2	6318
TGCGCAGGTAGTAGTA-1	NEG_CTRL-2	10744
TGGCCAGAGCGTAATA-1	NEG_CTRL-2	2205
TGTATTCCACTAGTAC-1	NEG_CTRL-2	32377
TTAACTCCATAGTAAG-1	NEG_CTRL-2	3890
TTGAACGCAGTTAACC-1	NEG_CTRL-2	25065
TTGAACGGTAAACGCG-1	NEG_CTRL-2	5949
AAAGATGTCCGTCAAA-1	NEG_CTRL-3	12739
AAGGAGCAGTGTACGG-1	NEG_CTRL-3	9889
AAGGCAGGTTCGCTAA-1	NEG_CTRL-3	24616
ACATGGTGTGGAAAGA-1	NEG_CTRL-3	9140
ACGATACGTGAGCGAT-1	NEG_CTRL-3	12537
ACGATGTAGACACTAA-1	NEG_CTRL-3	13561
ACGCCGAAGACAGACC-1	NEG_CTRL-3	30147
ACTTACTCACGAAGCA-1	NEG_CTRL-3	11673
ACTTTCATCGTTTAGG-1	NEG_CTRL-3	11585
AGATCTGTCGCTAGCG-1	NEG_CTRL-3	23850
AGCTCCTGTGTGACGA-1	NEG_CTRL-3	7845
AGCTTGAAGGCTCATT-1	NEG_CTRL-3	25919
AGGCCGTCAGCTTAAC-1	NEG_CTRL-3	20299
AGGGTGATCCTCGCAT-1	NEG_CTRL-3	21683
AGGTCATAGACGCAAC-1	NEG_CTRL-3	21831
AGGTCCGTCTCTTATG-1	NEG_CTRL-3	4831
AGTGAGGTCATTGCGA-1	NEG_CTRL-3	24699
AGTGGGAAGTGGTCCC-1	NEG_CTRL-3	8837
ATCACGACAGCTTCGG-1	NEG_CTRL-3	37518
CAAGAAAAGGTGCTTT-1	NEG_CTRL-3	19476
CAAGTTGGTCAGAGGT-1	NEG_CTRL-3	7647
CACACAAGTACCGCTG-1	NEG_CTRL-3	11441
CACATAGGTCTGATTG-1	NEG_CTRL-3	26115
CAGAGAGAGAGCTTCT-1	NEG_CTRL-3	18150
CAGCTAATCGCCTGAG-1	NEG_CTRL-3	43400
CATCAGAGTTAAGAAC-1	NEG_CTRL-3	37472
CATCCACTCTCTTGAT-1	NEG_CTRL-3	21907
CATGACAGTAGCTAAA-1	NEG_CTRL-3	22022
CATGGCGCATTGGTAC-1	NEG_CTRL-3	28536
CATGGCGGTCAGAAGC-1	NEG_CTRL-3	13861
CCAGCGAAGGCAAAGA-1	NEG_CTRL-3	1017
CCCAATCAGGCAAAGA-1	NEG_CTRL-3	14802
CCTACACCAGTCACTA-1	NEG_CTRL-3	24392
CCTCTGATCCTACAGA-1	NEG_CTRL-3	25819
CCTTCGACACTACAGT-1	NEG_CTRL-3	30643
CGAGAAGAGCAGACTG-1	NEG_CTRL-3	40462
CGAGCACGTGAGTATA-1	NEG_CTRL-3	31831
CGCGTTTAGAAGGGTA-1	NEG_CTRL-3	2967
CGGACACGTTTGTTTC-1	NEG_CTRL-3	24048
CGGAGCTTCAGGTAAA-1	NEG_CTRL-3	1887
CGTTAGAAGATGTGTA-1	NEG_CTRL-3	23316
CGTTAGACACATAACC-1	NEG_CTRL-3	7554
CGTTGGGAGTCCCACG-1	NEG_CTRL-3	27417
CTCACACAGATAGCAT-1	NEG_CTRL-3	13290
CTCATTAAGCTGTCTA-1	NEG_CTRL-3	33501
CTGAAGTTCTTCCTTC-1	NEG_CTRL-3	10357
CTGCGGACAGCCAATT-1	NEG_CTRL-3	34764
CTGCGGATCAACGCTA-1	NEG_CTRL-3	29969
CTGGTCTTCCTCGCAT-1	NEG_CTRL-3	5589
CTTACCGAGACTACAA-1	NEG_CTRL-3	25672
GAACCTAGTCTGATTG-1	NEG_CTRL-3	43174
GAGCAGAGTCACACGC-1	NEG_CTRL-3	1791
GATTCAGTCCTCAACC-1	NEG_CTRL-3	12528
GCGCGATCAACACCCG-1	NEG_CTRL-3	20141
GCGGGTTTCCCAAGTA-1	NEG_CTRL-3	8058
GCTGCAGGTGGTGTAG-1	NEG_CTRL-3	32814
GCTTCCAGTGATGATA-1	NEG_CTRL-3	25859
GGAACTTAGTGCGATG-1	NEG_CTRL-3	1023
GGACAAGAGCTCCTCT-1	NEG_CTRL-3	36120
GGACAAGCACATAACC-1	NEG_CTRL-3	14661
GGACGTCAGTGCGATG-1	NEG_CTRL-3	4656
GGACGTCGTTCGCTAA-1	NEG_CTRL-3	16119
GGCGTGTCACTAGTAC-1	NEG_CTRL-3	21759
GTAACGTCACATTTCT-1	NEG_CTRL-3	20764
GTAACTGCAATGAAAC-1	NEG_CTRL-3	19236
GTCCTCATCATGTAGC-1	NEG_CTRL-3	27652
GTCTTCGCAATAACGA-1	NEG_CTRL-3	16889
GTCTTCGCAATAGCAA-1	NEG_CTRL-3	11892
GTGCAGCTCTGAAAGA-1	NEG_CTRL-3	39163
GTGTTAGGTGTAACGG-1	NEG_CTRL-3	5605
TACACGATCGCCGTGA-1	NEG_CTRL-3	35886
TACCTATAGCGATAGC-1	NEG_CTRL-3	31850
TACGGATAGAGACTAT-1	NEG_CTRL-3	24690
TAGGCATTCACCGTAA-1	NEG_CTRL-3	37574
TAGTGGTCATGACATC-1	NEG_CTRL-3	22148
TAGTGGTTCAGAGACG-1	NEG_CTRL-3	12713
TAGTTGGCAAGGACTG-1	NEG_CTRL-3	35053
TATGCCCTCCATGCTC-1	NEG_CTRL-3	7851
TCAATCTCATTTCAGG-1	NEG_CTRL-3	3273
TCACAAGTCGGTGTCG-1	NEG_CTRL-3	4298
TCACGAAGTATCGCAT-1	NEG_CTRL-3	26510
TCACGAAGTCATTAGC-1	NEG_CTRL-3	8327
TCGAGGCTCGTACCGG-1	NEG_CTRL-3	8213
TCGGGACTCACTATTC-1	NEG_CTRL-3	30436
TGACAACAGTTAGGTA-1	NEG_CTRL-3	26742
TGACGGCAGTCTCGGC-1	NEG_CTRL-3	29858
TGACTAGCATCGGACC-1	NEG_CTRL-3	30954
TTAACTCGTTAAGGGC-1	NEG_CTRL-3	18241
TTAGGACAGTATCGAA-1	NEG_CTRL-3	3692
TTGCCGTAGGGTCTCC-1	NEG_CTRL-3	5463
TTGCGTCCATATACGC-1	NEG_CTRL-3	10294
TTGGCAAGTTGGAGGT-1	NEG_CTRL-3	5416
AAGACCTTCAAAGTAG-1	PRKCSH	31596
AATCGGTCACCATCCT-1	PRKCSH	3798
ACACCAAGTAACGACG-1	PRKCSH	36895
ACGGAGAAGCCACGCT-1	PRKCSH	4940
ACGGCCACAATAGAGT-1	PRKCSH	23819
ACTGAGTAGTGTACCT-1	PRKCSH	13789
ACTGAGTTCACTGGGC-1	PRKCSH	13127
ACTGATGAGGTGCTAG-1	PRKCSH	25724
ACTTACTCAGATGAGC-1	PRKCSH	26974
ACTTTCAAGTACCGGA-1	PRKCSH	10326
AGCATACGTACAAGTA-1	PRKCSH	24072
AGCATACTCAACGGGA-1	PRKCSH	24508
AGGGAGTCATTCACTT-1	PRKCSH	9094
ATCCGAACACATCCGG-1	PRKCSH	21851
ATCGAGTCACACAGAG-1	PRKCSH	10489
CAACTAGCAAAGGAAG-1	PRKCSH	1342
CACACCTGTTCAGTAC-1	PRKCSH	26946
CACAGGCGTACGACCC-1	PRKCSH	6582
CACATTTCAGGAATGC-1	PRKCSH	2175
CAGAGAGTCTCTTGAT-1	PRKCSH	11369
CCACGGACACCACCAG-1	PRKCSH	20405
CCTCAGTAGCAGATCG-1	PRKCSH	40814
CCTTCCCTCTGCCAGG-1	PRKCSH	7409
CCTTTCTCATTATCTC-1	PRKCSH	23216
CGAACATGTGTAATGA-1	PRKCSH	1267
CGGAGCTGTCGATTGT-1	PRKCSH	20889
CGTAGCGGTAGCTAAA-1	PRKCSH	20983
CGTCCATTCCGTCATC-1	PRKCSH	14291
CTACGTCCACGGCGTT-1	PRKCSH	11063
CTGTGCTCATGCGCAC-1	PRKCSH	42316
CTTGGCTTCTACCTGC-1	PRKCSH	2230
GACAGAGTCTGACCTC-1	PRKCSH	27930
GACCAATCATCATCCC-1	PRKCSH	23116
GACTGCGGTGAGGGAG-1	PRKCSH	22939
GATCGTACAGTGGGAT-1	PRKCSH	17628
GCATGATTCACCCGAG-1	PRKCSH	36726
GCATGTAGTAGAGCTG-1	PRKCSH	1816
GCCTCTATCTATCGCC-1	PRKCSH	1597
GCTTCCACAACGATCT-1	PRKCSH	39484
GGAACTTCAGCCAGAA-1	PRKCSH	4197
GGACATTGTCTCCATC-1	PRKCSH	20698
GGTGTTACAGGATCGA-1	PRKCSH	3644
GTAGGCCCACGGATAG-1	PRKCSH	26036
GTAGTCACAGGTGCCT-1	PRKCSH	8353
GTCACAATCAGTGTTG-1	PRKCSH	30706
GTCGGGTTCGCGGATC-1	PRKCSH	29264
TAAACCGCAGCAGTTT-1	PRKCSH	18487
TAGCCGGAGGTGACCA-1	PRKCSH	8966
TCAGGATGTTCCACGG-1	PRKCSH	2270
TCAGGTACAGGAACGT-1	PRKCSH	38941
TCCCGATCAAAGTCAA-1	PRKCSH	2184
TCGCGAGTCAGCCTAA-1	PRKCSH	8153
TCTCATATCGTACGGC-1	PRKCSH	1113
TCTTTCCCACACCGAC-1	PRKCSH	18828
TGAAAGAAGAAGGTGA-1	PRKCSH	6639
TGACTTTGTTACCAGT-1	PRKCSH	15342
TGCTACCGTCACCTAA-1	PRKCSH	16202
TTCGGTCAGTACGATA-1	PRKCSH	19730
TTGAACGAGAACAATC-1	PRKCSH	25886
TTGACTTGTGAGTATA-1	PRKCSH	24088
AAACGGGAGACGCTTT-1	RPN2	13071
AACTCTTCATGCTGGC-1	RPN2	1434
ACACTGAGTTGACGTT-1	RPN2	22939
ACAGCTAGTGGAAAGA-1	RPN2	17670
AGGTCCGTCTACTCAT-1	RPN2	4050
CAACTAGTCTCGCTTG-1	RPN2	10316
CACATTTCAAACCTAC-1	RPN2	5527
CACATTTCAGCTCGCA-1	RPN2	15822
CAGGTGCAGCAGGTCA-1	RPN2	1936
CCACCTAAGGTGATAT-1	RPN2	13071
CCGGTAGTCTCTAAGG-1	RPN2	24583
CCTTACGAGTAACCCT-1	RPN2	3201
CGATTGAAGTCCATAC-1	RPN2	36952
CGCTTCACACTTCGAA-1	RPN2	20816
CGGAGCTTCGAGCCCA-1	RPN2	1096
CGTTCTGTCACCGTAA-1	RPN2	5722
CTAACTTCATCATCCC-1	RPN2	17252
CTCGGGACAGCGAACA-1	RPN2	22871
CTCGTCAGTACTTGAC-1	RPN2	2926
CTCTAATAGGAATGGA-1	RPN2	3099
CTGTTTACACAACTGT-1	RPN2	19646
CTTAACTAGCTAACAA-1	RPN2	1921
GAAACTCCACACTGCG-1	RPN2	22462
GACGGCTTCTGTCAAG-1	RPN2	9899
GATCTAGCACTCTGTC-1	RPN2	27547
GATTCAGTCGAGCCCA-1	RPN2	4292
GCAGTTAAGTACTTGC-1	RPN2	20138
GCGAGAATCCTGCAGG-1	RPN2	1210
GCTTGAATCGCTTAGA-1	RPN2	3210
GGATGTTAGCCGCCTA-1	RPN2	26598
GGGAGATAGATGTCGG-1	RPN2	11585
GTCTTCGTCTGACCTC-1	RPN2	34044
GTGCGGTAGCATGGCA-1	RPN2	13670
GTGGGTCCAAGCCCAC-1	RPN2	22413
GTGTTAGCATCTACGA-1	RPN2	6847
TAAGCGTAGTCTCCTC-1	RPN2	2265
TACAGTGAGCCGGTAA-1	RPN2	30889
TACCTTATCGGTGTTA-1	RPN2	9882
TAGCCGGCACATGACT-1	RPN2	3170
TCGAGGCGTCCGCTGA-1	RPN2	4856
TGAGGGAAGAACTGTA-1	RPN2	3501
TGGGAAGGTGCTTCTC-1	RPN2	13376
TGTCCCACAGACAAAT-1	RPN2	6893
TTCCCAGAGAAACGAG-1	RPN2	33239
TTCGGTCCATTATCTC-1	RPN2	18142
TTCTCAAGTCCGAACC-1	RPN2	14425
TTGGAACGTATAGGTA-1	RPN2	6501
TTTGTCACACTTAAGC-1	RPN2	1604
AAACCTGAGAAGGGTA-1	SEL1L	11894
AAACCTGGTGACAAAT-1	SEL1L	10182
AAACGGGGTGTGACCC-1	SEL1L	1456
AAAGATGGTACAAGTA-1	SEL1L	1086
AAAGTAGGTATTCGTG-1	SEL1L	16426
AACACGTTCGGTCTAA-1	SEL1L	5900
AAGACCTCAAGCTGTT-1	SEL1L	9860
AATCCAGGTTCGGGCT-1	SEL1L	5069
ACACTGAGTGTGGCTC-1	SEL1L	10147
ACATACGCATGGTAGG-1	SEL1L	21431
ACATACGGTCGCGTGT-1	SEL1L	14527
ACATACGGTTTGTGTG-1	SEL1L	13153
ACATGGTAGTTAACGA-1	SEL1L	20477
ACCAGTAGTCATCGGC-1	SEL1L	1931
ACCCACTGTGCAACTT-1	SEL1L	2429
ACGAGCCGTGGTCCGT-1	SEL1L	28815
ACGAGGATCACCTCGT-1	SEL1L	23621
ACGATGTAGGGTCTCC-1	SEL1L	7441
ACGCAGCGTGCAGGTA-1	SEL1L	19041
ACGGAGATCCTATTCA-1	SEL1L	4925
ACGGAGATCGGAGGTA-1	SEL1L	7226
ACGGCCATCCTATTCA-1	SEL1L	4727
ACGGGTCTCGCAGGCT-1	SEL1L	26014
ACGTCAATCCTGCTTG-1	SEL1L	3237
ACTGAGTTCGTCACGG-1	SEL1L	29938
ACTGTCCAGCTAGTGG-1	SEL1L	19008
ACTTACTAGAGTCTGG-1	SEL1L	18859
ACTTACTTCGCCCTTA-1	SEL1L	24114
AGATCTGAGGTAGCTG-1	SEL1L	7997
AGCAGCCTCGAATCCA-1	SEL1L	37922
AGCTTGAGTAGCGTAG-1	SEL1L	30618
AGGCCACGTGAAATCA-1	SEL1L	2799
AGGGAGTAGATATACG-1	SEL1L	16920
AGGGATGTCTCTTGAT-1	SEL1L	23778
AGGTCATTCAGCGACC-1	SEL1L	31553
AGGTCCGTCACTTATC-1	SEL1L	24038
AGTCTTTAGGTGCTTT-1	SEL1L	18417
AGTGTCACACCAGGTC-1	SEL1L	2959
AGTGTCACATTATCTC-1	SEL1L	2732
AGTTGGTGTGCAACGA-1	SEL1L	3346
ATAAGAGCATGGTAGG-1	SEL1L	7220
ATAAGAGGTGTTGAGG-1	SEL1L	8741
ATAAGAGTCGAACTGT-1	SEL1L	10699
ATAGACCTCGCCAGCA-1	SEL1L	5579
ATCTACTAGCGATGAC-1	SEL1L	17241
ATCTGCCTCTCTAGGA-1	SEL1L	9723
ATGAGGGAGCTGGAAC-1	SEL1L	6347
ATGCGATCAATAACGA-1	SEL1L	10249
ATGTGTGGTGGAAAGA-1	SEL1L	24156
ATTACTCTCCCTTGCA-1	SEL1L	30300
ATTATCCCATATACGC-1	SEL1L	2556
ATTGGTGCAATAGCAA-1	SEL1L	17803
ATTTCTGAGGCAGGTT-1	SEL1L	28623
CAAGATCGTGTAAGTA-1	SEL1L	7252
CACAAACAGCGTGTCC-1	SEL1L	12699
CACACCTAGTTGCAGG-1	SEL1L	28256
CACACTCAGGGTGTGT-1	SEL1L	7408
CACACTCTCCGCGTTT-1	SEL1L	33383
CACAGGCGTTCCACTC-1	SEL1L	6339
CACTCCATCTTCCTTC-1	SEL1L	21320
CAGAATCTCACGGTTA-1	SEL1L	17265
CAGAATCTCTCTGCTG-1	SEL1L	4070
CAGATCAGTCCGTGAC-1	SEL1L	4301
CAGATCAGTCGCGTGT-1	SEL1L	21898
CAGCGACTCAGCTCGG-1	SEL1L	1797
CAGCTAAAGAAGCCCA-1	SEL1L	2363
CAGCTAAGTCGAGTTT-1	SEL1L	4437
CAGGTGCGTATCACCA-1	SEL1L	13418
CAGTAACAGAGCTATA-1	SEL1L	9330
CAGTAACCAAACCCAT-1	SEL1L	21300
CAGTAACCACAACTGT-1	SEL1L	12174
CAGTAACGTAAGAGGA-1	SEL1L	28544
CAGTCCTAGAAGCCCA-1	SEL1L	13355
CATCAAGAGTGAACAT-1	SEL1L	2279
CATCCACGTAGCTGCC-1	SEL1L	3715
CATCCACGTCAATGTC-1	SEL1L	17594
CATCGGGTCTTGTCAT-1	SEL1L	14786
CATGGCGCAATGGAAT-1	SEL1L	16425
CATTATCCATCCCATC-1	SEL1L	1010
CCAATCCTCCGCGCAA-1	SEL1L	17443
CCACGGACACATCCAA-1	SEL1L	1965
CCACGGAGTCGACTAT-1	SEL1L	10774
CCACGGATCAGCTCTC-1	SEL1L	30360
CCATGTCTCCCATTAT-1	SEL1L	24027
CCATTCGGTATCACCA-1	SEL1L	21616
CCCAATCTCTTATCTG-1	SEL1L	13347
CCTAAAGCATGCATGT-1	SEL1L	35839
CCTAAAGTCACGGTTA-1	SEL1L	17106
CCTAAAGTCCAGGGCT-1	SEL1L	29303
CCTACCAGTCGACTGC-1	SEL1L	4314
CCTACCAGTGTAAGTA-1	SEL1L	18360
CCTCTGAGTTGATTGC-1	SEL1L	21986
CGAACATAGGCTAGCA-1	SEL1L	19844
CGAACATTCGGTCCGA-1	SEL1L	2802
CGACTTCTCACCTTAT-1	SEL1L	42514
CGAGAAGTCGACCAGC-1	SEL1L	18605
CGAGAAGTCGGCATCG-1	SEL1L	13423
CGAGCACCACCCAGTG-1	SEL1L	24923
CGAGCACTCTTTAGGG-1	SEL1L	997
CGATGGCGTGCCTGTG-1	SEL1L	21476
CGATGTAGTGCAACGA-1	SEL1L	3690
CGATTGACATATGAGA-1	SEL1L	23522
CGCCAAGAGTGCGTGA-1	SEL1L	15436
CGCGTTTAGATCGGGT-1	SEL1L	10478
CGCTTCACAGTCAGAG-1	SEL1L	7785
CGGACGTGTTTAGCTG-1	SEL1L	24697
CGGACTGCAGCCACCA-1	SEL1L	10618
CGGAGCTCAGTGGGAT-1	SEL1L	22065
CGGTTAAGTCTCCCTA-1	SEL1L	22548
CGTAGCGCAGCATACT-1	SEL1L	33304
CGTCAGGGTCGACTGC-1	SEL1L	32816
CGTGAGCAGCTAACAA-1	SEL1L	27464
CGTGAGCTCTCTGTCG-1	SEL1L	6716
CGTTCTGAGTGGGTTG-1	SEL1L	22265
CGTTCTGTCCCAGGTG-1	SEL1L	5313
CTAAGACGTCTAAAGA-1	SEL1L	6491
CTACATTTCAGCAACT-1	SEL1L	5829
CTAGCCTTCAAACAAG-1	SEL1L	10289
CTAGCCTTCCAGGGCT-1	SEL1L	3456
CTCAGAACAGTCCTTC-1	SEL1L	3510
CTCAGAATCAGCGACC-1	SEL1L	15265
CTCGGAGCAATGAATG-1	SEL1L	2968
CTCGGAGGTCCTCCAT-1	SEL1L	13886
CTCTGGTCACGGATAG-1	SEL1L	15431
CTCTGGTCATTTGCCC-1	SEL1L	984
CTCTGGTGTCCGTTAA-1	SEL1L	14805
CTCTGGTGTTGAGGTG-1	SEL1L	15738
CTGATAGCATTCGACA-1	SEL1L	3546
CTTAACTAGAGACTTA-1	SEL1L	21451
CTTAACTAGTCCTCCT-1	SEL1L	11713
CTTAACTCAGTTTACG-1	SEL1L	20808
CTTAACTCATAGGATA-1	SEL1L	18249
CTTAGGAGTGTAAGTA-1	SEL1L	22704
CTTCTCTCAGACAAGC-1	SEL1L	5134
GAAACTCAGAGTCTGG-1	SEL1L	30356
GAAACTCAGGCCCTTG-1	SEL1L	5899
GAACATCGTCATCGGC-1	SEL1L	12322
GAACATCGTCGGATCC-1	SEL1L	16811
GAACCTAGTGTATGGG-1	SEL1L	33347
GAATAAGGTCGCCATG-1	SEL1L	24703
GACGCGTCACCAACCG-1	SEL1L	7743
GACGCGTTCGTTGCCT-1	SEL1L	5435
GATCAGTGTAAGTAGT-1	SEL1L	9630
GATCAGTTCCAGAGGA-1	SEL1L	25976
GATCGTAAGCTACCGC-1	SEL1L	8544
GATGAAAAGGCCCTTG-1	SEL1L	20554
GATGAAACATCGGGTC-1	SEL1L	19986
GATGCTAGTCTTCAAG-1	SEL1L	29975
GATTCAGCACTCAGGC-1	SEL1L	3330
GATTCAGCAGCTGGCT-1	SEL1L	11428
GCAAACTAGTGCTGCC-1	SEL1L	17469
GCAAACTCATCGGTTA-1	SEL1L	29603
GCACATAGTTTGACTG-1	SEL1L	5420
GCACATATCGGTCCGA-1	SEL1L	22177
GCACTCTCAGCTGTTA-1	SEL1L	21083
GCAGCCACAGACTCGC-1	SEL1L	24724
GCAGCCATCCACGCAG-1	SEL1L	19298
GCAGTTATCGGGAGTA-1	SEL1L	1346
GCATGATTCAAGAAGT-1	SEL1L	2083
GCATGCGTCTGTGCAA-1	SEL1L	4442
GCCAAATCAGTCAGCC-1	SEL1L	15367
GCCTCTAAGCTTATCG-1	SEL1L	5137
GCGCAACTCAAGGTAA-1	SEL1L	10687
GCGCGATTCTTGTACT-1	SEL1L	4486
GCTCCTAAGATCCCAT-1	SEL1L	25419
GCTCCTATCGACCAGC-1	SEL1L	4296
GCTCTGTCAGCTATTG-1	SEL1L	1057
GCTCTGTTCATGTCCC-1	SEL1L	3500
GCTTGAATCTACTCAT-1	SEL1L	2225
GGAAAGCAGTCTCCTC-1	SEL1L	2942
GGAAAGCGTACCGAGA-1	SEL1L	7576
GGAAAGCGTACGCTGC-1	SEL1L	19363
GGAATAAAGGAACTGC-1	SEL1L	15343
GGACAAGTCATTGCCC-1	SEL1L	23343
GGACATTCAAACAACA-1	SEL1L	17599
GGACATTCAAAGCAAT-1	SEL1L	10170
GGAGCAAAGGTCGGAT-1	SEL1L	7940
GGAGCAATCTCGCATC-1	SEL1L	7816
GGATGTTTCAGGTTCA-1	SEL1L	18252
GGATTACTCGGCATCG-1	SEL1L	1106
GGCAATTCAAGGACTG-1	SEL1L	23118
GGCAATTCAGACGCAA-1	SEL1L	1992
GGCTCGAAGCGTCTAT-1	SEL1L	28036
GGCTCGACAGTCACTA-1	SEL1L	14033
GGCTGGTAGGGTTCCC-1	SEL1L	31980
GGGTTGCGTCAAAGCG-1	SEL1L	12600
GGGTTGCGTTGAGGTG-1	SEL1L	22461
GGTATTGCATTGGCGC-1	SEL1L	15078
GGTATTGGTAGAAAGG-1	SEL1L	22408
GGTGAAGCAGTCGATT-1	SEL1L	3388
GGTGCGTAGTTCGCGC-1	SEL1L	5641
GTAACTGTCGTCCGTT-1	SEL1L	6896
GTACGTAGTAAAGGAG-1	SEL1L	2193
GTACTTTAGCCAGTAG-1	SEL1L	30413
GTATCTTAGATAGGAG-1	SEL1L	14214
GTATTCTAGATGTAAC-1	SEL1L	22366
GTCGTAATCTACCAGA-1	SEL1L	31471
GTGAAGGTCCCACTTG-1	SEL1L	1062
GTGCAGCTCGTGGTCG-1	SEL1L	18085
GTGCATATCGGCCGAT-1	SEL1L	16050
GTGCGGTCATTCGACA-1	SEL1L	1761
GTGGGTCAGTCCCACG-1	SEL1L	27517
GTGTGCGAGACGCACA-1	SEL1L	16078
GTTAAGCTCAACACGT-1	SEL1L	20418
GTTACAGCAGGGAGAG-1	SEL1L	23613
GTTACAGGTCGGCATC-1	SEL1L	21449
GTTCATTAGTCGATAA-1	SEL1L	11104
TAAGAGAGTCTCTCGT-1	SEL1L	22633
TAAGCGTTCGGCCGAT-1	SEL1L	7635
TAAGTGCAGCTCCTCT-1	SEL1L	13851
TACCTATTCACAACGT-1	SEL1L	5975
TACGGTACAATGACCT-1	SEL1L	5118
TACGGTATCGGAGGTA-1	SEL1L	34931
TAGACCAGTACCGGCT-1	SEL1L	34945
TAGGCATCAACACCCG-1	SEL1L	1304
TATCAGGCAAGTAATG-1	SEL1L	29655
TCAACGAGTCGCTTCT-1	SEL1L	2580
TCACGAAAGATGGGTC-1	SEL1L	11946
TCAGATGAGCGGCTTC-1	SEL1L	21523
TCCCGATCACACGCTG-1	SEL1L	6174
TCGCGAGAGACCACGA-1	SEL1L	27470
TCGCGAGCAATCCGAT-1	SEL1L	4332
TCGCGTTAGCGTAGTG-1	SEL1L	12908
TCGTACCTCTAGAGTC-1	SEL1L	4566
TCTCATAAGGAGCGAG-1	SEL1L	42967
TCTGAGAGTCAGAGGT-1	SEL1L	13301
TGACTAGAGTCCTCCT-1	SEL1L	1004
TGACTTTCAATTGCTG-1	SEL1L	4201
TGAGCCGCACTAAGTC-1	SEL1L	25598
TGAGCCGCACTCAGGC-1	SEL1L	31858
TGAGGGAAGTCATCCA-1	SEL1L	14082
TGCACCTTCAGCTCGG-1	SEL1L	9674
TGCCAAACACAGGCCT-1	SEL1L	21253
TGCCAAACATTCCTGC-1	SEL1L	2105
TGCCAAAGTAGAGGAA-1	SEL1L	17568
TGCCCTAGTGCAACTT-1	SEL1L	29773
TGGCCAGCAGACAGGT-1	SEL1L	4732
TGGCTGGGTGCACCAC-1	SEL1L	6872
TGGTTCCCAGTCAGAG-1	SEL1L	12778
TGTGTTTCAGCTATTG-1	SEL1L	17714
TGTTCCGCAATGGTCT-1	SEL1L	19219
TTAGGACTCCGTTGCT-1	SEL1L	5494
TTAGGCAGTCGATTGT-1	SEL1L	23843
TTAGTTCTCATGTAGC-1	SEL1L	7007
TTCGAAGTCGCTTGTC-1	SEL1L	32215
TTCTCCTAGCTCCTCT-1	SEL1L	11775
TTCTTAGAGCCATCGC-1	SEL1L	21207
TTGTAGGTCACTTATC-1	SEL1L	24973
TTTACTGAGCTAGTCT-1	SEL1L	25305
TTTCCTCTCAATAAGG-1	SEL1L	3197
TTTCCTCTCCCATTAT-1	SEL1L	11473
TTTGCGCAGATAGTCA-1	SEL1L	12346
AACACGTTCATCGATG-1	SND1	32012
AACTCCCGTTCAGGCC-1	SND1	11643
AACTCCCTCGAACTGT-1	SND1	17960
AAGGAGCCAATGTAAG-1	SND1	17577
ACACCGGAGCCACTAT-1	SND1	2723
ACATACGTCGGTTCGG-1	SND1	20679
ACATCAGTCATTGCCC-1	SND1	3756
ACGTCAACAGTACACT-1	SND1	25703
AGGGAGTGTCGCCATG-1	SND1	25797
ATCACGAAGTTTAGGA-1	SND1	33020
ATCTGCCCAGTATCTG-1	SND1	1139
CATCGGGTCGCCTGTT-1	SND1	17255
CATTATCTCTAACGGT-1	SND1	22093
CCTACACGTCGAGATG-1	SND1	35547
CCTATTAGTGCATCTA-1	SND1	28787
CGATCGGTCTACTCAT-1	SND1	32911
CGGACACTCAAGCCTA-1	SND1	46478
CGTGTCTAGACGCACA-1	SND1	32410
CTCATTATCCTCAATT-1	SND1	32864
CTTACCGTCATCATTC-1	SND1	2830
GAAACTCCAATTCCTT-1	SND1	2396
GAATAAGAGCCAGGAT-1	SND1	29363
GAATAAGTCGTCTGAA-1	SND1	31424
GCAATCAGTACGCACC-1	SND1	16389
GCGAGAAAGCTAACTC-1	SND1	17496
GCGCAACTCCTCTAGC-1	SND1	18998
GCTGCAGCACGACTCG-1	SND1	46695
GGATTACGTTAGGGTG-1	SND1	34259
GGCGTGTCATCGGGTC-1	SND1	26654
GTAGGCCGTCTCTCTG-1	SND1	15738
GTCACAATCGGAGGTA-1	SND1	35367
GTTTCTAAGGCAAAGA-1	SND1	2147
TACGGATTCAAGATCC-1	SND1	12008
TAGACCATCTTGACGA-1	SND1	7291
TCAGCAATCCTTTACA-1	SND1	4330
TGGACGCGTATGGTTC-1	SND1	6878
TGTCCCAGTGTAAGTA-1	SND1	5527
TTCGGTCGTCGGCATC-1	SND1	15106
TTCTCCTAGCTTCGCG-1	SND1	26586
TTCTTAGGTTCCCGAG-1	SND1	36686
AACACGTTCCCTTGCA-1	SPCS1	12503
AACCATGCACATCCGG-1	SPCS1	3171
AACTCCCAGATAGGAG-1	SPCS1	9651
AATCGGTAGTGCAAGC-1	SPCS1	3951
ACATCAGCAATGTAAG-1	SPCS1	9744
ACATCAGCACAGCGTC-1	SPCS1	4253
ACGCAGCAGACCCACC-1	SPCS1	16052
ACGGAGATCATTCACT-1	SPCS1	14480
ACGGGCTCAAGACACG-1	SPCS1	8841
ACTATCTGTTCCGTCT-1	SPCS1	29690
ACTGATGCATACGCCG-1	SPCS1	14225
ACTTACTTCAAACAAG-1	SPCS1	17424
ACTTGTTAGACCTTTG-1	SPCS1	20746
ACTTTCAAGCGTAGTG-1	SPCS1	5898
AGACGTTTCTATCGCC-1	SPCS1	3945
AGATCTGGTATGGTTC-1	SPCS1	11375
AGATCTGGTCCGAAGA-1	SPCS1	8297
AGCTCCTCAGCCTATA-1	SPCS1	1939
AGCTCTCGTCTCTTTA-1	SPCS1	10954
AGGTCATCACCAGGTC-1	SPCS1	16010
AGTGTCAGTCTGCAAT-1	SPCS1	8473
ATAAGAGGTCAAACTC-1	SPCS1	1196
ATCTGCCTCCTAGAAC-1	SPCS1	15688
ATGGGAGCATTGTGCA-1	SPCS1	4805
CAACCAATCGCAAACT-1	SPCS1	1363
CAACTAGTCGTAGGAG-1	SPCS1	10429
CAAGATCGTGTCAATC-1	SPCS1	2353
CAAGGCCAGGCATGTG-1	SPCS1	4812
CACACAAAGAGCCTAG-1	SPCS1	1545
CACACAACATGGAATA-1	SPCS1	11310
CACATAGCACGAGAGT-1	SPCS1	11496
CACATTTTCACTGGGC-1	SPCS1	14454
CACCACTAGTTAGCGG-1	SPCS1	9827
CACCAGGCAGGAATCG-1	SPCS1	8950
CACTCCAGTCGAGATG-1	SPCS1	13567
CAGAGAGGTCTAACGT-1	SPCS1	3433
CAGCAGCCAAGGTTTC-1	SPCS1	16232
CAGGTGCAGTGGTCCC-1	SPCS1	12831
CATATGGGTTAAGACA-1	SPCS1	14116
CATATTCTCGGCTTGG-1	SPCS1	8373
CATTCGCTCGTGACAT-1	SPCS1	14179
CCACTACGTATGGTTC-1	SPCS1	26603
CCATTCGTCTGCTGTC-1	SPCS1	3718
CCCAATCGTTTGACTG-1	SPCS1	1752
CCGTGGATCCTTTCTC-1	SPCS1	12149
CCTAAAGAGATAGGAG-1	SPCS1	1679
CCTCTGAAGCACAGGT-1	SPCS1	7684
CCTTTCTAGAGGGATA-1	SPCS1	4033
CGATGTAGTGTGCCTG-1	SPCS1	5130
CGCCAAGAGCCTATGT-1	SPCS1	1655
CGCGGTAAGCGCTCCA-1	SPCS1	6554
CGGACTGCACTGTGTA-1	SPCS1	4177
CGGACTGGTACTTGAC-1	SPCS1	9037
CGGAGCTAGGGTTTCT-1	SPCS1	11469
CGGCTAGGTACAGTGG-1	SPCS1	2525
CGTCTACAGCAACGGT-1	SPCS1	3460
CGTTCTGGTGGCTCCA-1	SPCS1	2045
CGTTGGGGTGTCTGAT-1	SPCS1	1097
CTACATTGTATGGTTC-1	SPCS1	7509
CTACCCAGTTGAACTC-1	SPCS1	22922
CTAGCCTCACAGGAGT-1	SPCS1	14228
CTAGTGAGTACCATCA-1	SPCS1	19528
CTAGTGATCTAAGCCA-1	SPCS1	18675
GAACGGAAGAACAATC-1	SPCS1	5952
GAAGCAGGTAACGACG-1	SPCS1	15884
GACGGCTTCTTAACCT-1	SPCS1	23864
GACTAACTCTCGCTTG-1	SPCS1	7582
GACTGCGGTATAGGGC-1	SPCS1	7085
GATGAGGTCGCATGAT-1	SPCS1	3352
GCACTCTCAGACAAGC-1	SPCS1	4682
GCATGCGGTGGCGAAT-1	SPCS1	1440
GCGACCACACGCCAGT-1	SPCS1	3914
GCGACCACACGGTTTA-1	SPCS1	1065
GCGCGATTCGGAGCAA-1	SPCS1	16365
GCGGGTTCACACGCTG-1	SPCS1	15342
GCTCCTACACGACTCG-1	SPCS1	16188
GCTGCAGCATGCATGT-1	SPCS1	6836
GCTTCCAGTCCAACTA-1	SPCS1	12292
GGAAAGCAGACGACGT-1	SPCS1	17863
GGAAAGCCATAGAAAC-1	SPCS1	15918
GGAGCAAAGAACAATC-1	SPCS1	1723
GGAGCAACACACGCTG-1	SPCS1	1128
GGATTACAGCGATAGC-1	SPCS1	24695
GGCAATTAGAGTACCG-1	SPCS1	4015
GGCAATTCATGAGCGA-1	SPCS1	4798
GGCAATTTCTCGGACG-1	SPCS1	15786
GGCCGATTCGAACGGA-1	SPCS1	19759
GGTATTGTCTGTACGA-1	SPCS1	5377
GTACGTAGTCTCCACT-1	SPCS1	18776
GTGCAGCCACTTCTGC-1	SPCS1	16222
GTGCATACACGTGAGA-1	SPCS1	11220
GTGCATAGTCAAACTC-1	SPCS1	27848
GTTAAGCAGATGTGGC-1	SPCS1	6930
GTTCATTAGTAGCCGA-1	SPCS1	16827
TAAACCGCAAGCCTAT-1	SPCS1	4034
TACAGTGAGCTGCAAG-1	SPCS1	7546
TACCTTACAGACGCAA-1	SPCS1	6328
TACCTTATCTCTTATG-1	SPCS1	5770
TACGGATCACATAACC-1	SPCS1	3780
TACGGATCACCTCGGA-1	SPCS1	43918
TACGGATTCGCCCTTA-1	SPCS1	1453
TACTCATGTCCGACGT-1	SPCS1	5851
TAGACCAGTGTTGAGG-1	SPCS1	19299
TAGGCATAGTCTCAAC-1	SPCS1	18314
TATGCCCTCGGAGGTA-1	SPCS1	9580
TCAGCAACATAGGATA-1	SPCS1	12769
TCCCGATAGCGATGAC-1	SPCS1	6684
TCGCGAGCAGATGGCA-1	SPCS1	2262
TCGTACCCAGCTGTGC-1	SPCS1	5077
TCGTAGAAGAAACGAG-1	SPCS1	8473
TCTCTAACAGGACCCT-1	SPCS1	11032
TCTTTCCCAATCGGTT-1	SPCS1	1583
TCTTTCCGTAAGAGGA-1	SPCS1	2190
TGACGGCAGAACTGTA-1	SPCS1	2532
TGACTTTAGGCTAGGT-1	SPCS1	9224
TGAGCCGAGCGCTTAT-1	SPCS1	13883
TGCTGCTCATAAAGGT-1	SPCS1	4716
TGGCCAGAGCTGCAAG-1	SPCS1	8917
TGGCGCAAGTTGCAGG-1	SPCS1	1445
TGGTTCCTCTCCAGGG-1	SPCS1	10922
TGTATTCAGCAGACTG-1	SPCS1	11303
TTAGTTCGTGGCCCTA-1	SPCS1	1307
TTCCCAGCAGGCTCAC-1	SPCS1	15243
TTGACTTGTGGTCCGT-1	SPCS1	11847
TTGGAACTCCCAAGTA-1	SPCS1	2653
TTGGCAAGTGCGAAAC-1	SPCS1	6285
TTTGTCAGTACAGTGG-1	SPCS1	10475
ACACCCTGTTAAGGGC-1	SSR3	2023
ACGGGTCTCTAAGCCA-1	SSR3	1439
AGCCTAAAGCGTAGTG-1	SSR3	3197
AGCGTATAGTTTCCTT-1	SSR3	7285
AGCTTGATCCACGTGG-1	SSR3	1734
AGGCCGTCAATAAGCA-1	SSR3	1793
AGGGAGTTCGTATCAG-1	SSR3	25856
AGGGAGTTCTCAAGTG-1	SSR3	966
CACCAGGTCTGGGCCA-1	SSR3	2042
CGTCACTAGGAGTTGC-1	SSR3	2947
CTCACACTCTCATTCA-1	SSR3	9831
GAAATGAGTCTCCATC-1	SSR3	1059
GATGAAAAGGACCACA-1	SSR3	34216
GCATGCGTCAACACCA-1	SSR3	1371
GCGCAACAGGCTAGCA-1	SSR3	3192
GCTTCCACAGGGAGAG-1	SSR3	8299
GGAATAACATGATCCA-1	SSR3	2563
GTGCGGTAGCTGGAAC-1	SSR3	2993
TATCTCAGTAGAGCTG-1	SSR3	7393
TATGCCCGTCCGTTAA-1	SSR3	2601
TCAACGATCTTGAGAC-1	SSR3	1355
TGACAACAGCCACCTG-1	SSR3	1190
TGCTGCTGTGTCTGAT-1	SSR3	2956
TTCCCAGGTTGAACTC-1	SSR3	3112
TTGACTTGTCGAATCT-1	SSR3	5950
ACACCAAGTAGCGTGA-1	STT3A	13071
ACACTGATCGCAAACT-1	STT3A	17862
ACAGCTACAAGTAGTA-1	STT3A	19222
ACGCCGATCACAACGT-1	STT3A	22869
AGCCTAACACCACGTG-1	STT3A	1069
AGGCCGTCACTATCTT-1	STT3A	1162
ATTATCCAGACGACGT-1	STT3A	19958
ATTTCTGGTCTCTTAT-1	STT3A	15701
CCCAGTTGTTGCTCCT-1	STT3A	8726
CCTAGCTCACATGTGT-1	STT3A	11266
CCTTCGAGTGTTCGAT-1	STT3A	2551
CGACTTCAGATGGGTC-1	STT3A	3650
CGTCCATGTAGCAAAT-1	STT3A	11073
CTAATGGAGCCCAACC-1	STT3A	5806
CTAGCCTAGTCCAGGA-1	STT3A	3078
CTGCGGAAGCGGATCA-1	STT3A	13675
CTGGTCTCAATGGACG-1	STT3A	2608
CTTAGGATCGAACGGA-1	STT3A	11212
GACGTTAGTGCAGTAG-1	STT3A	25379
GAGCAGAGTGATGATA-1	STT3A	7370
GCACTCTTCATCGATG-1	STT3A	3070
GCACTCTTCGGAAATA-1	STT3A	23752
GCTCTGTCAGGTGCCT-1	STT3A	8083
GCTTGAAGTAGGGACT-1	STT3A	15041
GGAACTTCAAGTACCT-1	STT3A	6342
GGTGCGTCAGCCTGTG-1	STT3A	2446
GTACGTAAGATGTTAG-1	STT3A	1550
GTAGGCCGTAAGGGAA-1	STT3A	11075
GTGCATAAGGCACATG-1	STT3A	2721
GTTCATTCACTGCCAG-1	STT3A	9904
TAAACCGCATGTAAGA-1	STT3A	20807
TACGGATTCCACTGGG-1	STT3A	4713
TACGGGCAGTTGTAGA-1	STT3A	3857
TACTTGTAGTCTTGCA-1	STT3A	20514
TAGCCGGGTGATAAAC-1	STT3A	1965
TAGTTGGGTCTCTTTA-1	STT3A	18971
TCAACGAGTAGCGCTC-1	STT3A	9550
TCCCGATTCTGTTGAG-1	STT3A	16420
TGAAAGAGTGTCAATC-1	STT3A	1173
TGGCCAGGTGTTGGGA-1	STT3A	14155
AACTCCCGTGTGACGA-1	STT3B	7600
ACGCCAGGTTTGACAC-1	STT3B	3538
ACTATCTAGGGCACTA-1	STT3B	2269
ACTGCTCTCAGAGCTT-1	STT3B	21901
AGCGTATCACGACGAA-1	STT3B	3211
ATGGGAGTCATCACCC-1	STT3B	1705
CAAGATCCACACATGT-1	STT3B	1519
CACACTCCATTTCAGG-1	STT3B	9178
CAGGTGCAGGGATACC-1	STT3B	4214
CCCATACTCGTACGGC-1	STT3B	1775
CCGTGGACAGCTGCTG-1	STT3B	24056
CGACTTCCAAACTGTC-1	STT3B	26969
CGCTATCGTCGAAAGC-1	STT3B	2928
CGCTGGAAGCAGGTCA-1	STT3B	9196
CTAGAGTTCTATGTGG-1	STT3B	1007
CTCTACGTCTGGTATG-1	STT3B	3424
CTGGTCTCATCTGGTA-1	STT3B	1551
GAGTCCGCACCTCGGA-1	STT3B	19749
GATCTAGTCGAGCCCA-1	STT3B	6016
GGATTACTCAGCGATT-1	STT3B	18289
GTCACAACAACACCTA-1	STT3B	5758
GTGTTAGGTACCATCA-1	STT3B	9094
GTTTCTACAATGGACG-1	STT3B	3117
TAAGTGCGTCAATGTC-1	STT3B	2270
TCAACGAAGCCCGAAA-1	STT3B	3006
TCAATCTCAGGGTTAG-1	STT3B	3793
TCAATCTTCCTGTAGA-1	STT3B	14916
TCATTTGGTCTCATCC-1	STT3B	4515
TTGCGTCGTTCCGTCT-1	STT3B	2771
ACCGTAAAGCAGACTG-1	SYVN1	1159
ACTGAGTAGACTGTAA-1	SYVN1	4550
ACTTTCACATCCCATC-1	SYVN1	2449
AGACGTTTCTATCCCG-1	SYVN1	7252
AGCATACTCCCTTGCA-1	SYVN1	38864
AGGGAGTTCAGAGCTT-1	SYVN1	11696
CAACCAAAGTCGATAA-1	SYVN1	25462
CAACCAATCACCAGGC-1	SYVN1	8420
CAGAATCCATATGCTG-1	SYVN1	4017
CAGCATACAAGGCTCC-1	SYVN1	2074
CAGCATACATGTAGTC-1	SYVN1	13917
CATATGGGTGGTAACG-1	SYVN1	30961
CATCGAACATACTCTT-1	SYVN1	22752
CCCAATCAGTGGTCCC-1	SYVN1	23231
CCCTCCTTCGCATGAT-1	SYVN1	34541
CGACCTTGTGCAACTT-1	SYVN1	22672
CGATGGCAGAAGGTGA-1	SYVN1	19498
CTGAAGTAGCCCAACC-1	SYVN1	9117
CTGATCCGTCACAAGG-1	SYVN1	9122
GAACCTATCGAACTGT-1	SYVN1	4177
GATGAGGCATCGGGTC-1	SYVN1	29950
GCGACCATCCGCATCT-1	SYVN1	17108
GGACATTTCCCAAGTA-1	SYVN1	25778
GGGTTGCCATAAGACA-1	SYVN1	5177
GGTATTGGTAATCACC-1	SYVN1	1618
GTAACTGCATGAGCGA-1	SYVN1	12661
GTATTCTGTTAAAGAC-1	SYVN1	7306
GTCATTTGTCGGATCC-1	SYVN1	2524
GTCGTAAAGGCTCATT-1	SYVN1	10893
GTCTCGTCAACACGCC-1	SYVN1	16367
GTTAAGCTCCTATGTT-1	SYVN1	22527
GTTTCTAAGTCAAGGC-1	SYVN1	4947
TACCTATTCTTCCTTC-1	SYVN1	12364
TAGAGCTTCCAAGCCG-1	SYVN1	24415
TCGCGTTGTCCAACTA-1	SYVN1	2003
TGCCCTAAGTTGTAGA-1	SYVN1	16943
TGCGCAGGTCAACTGT-1	SYVN1	3051
TGCGGGTTCTCCAGGG-1	SYVN1	35272
TGCTACCGTGTGAATA-1	SYVN1	12140
TTAACTCTCTTGGGTA-1	SYVN1	4094
AAACGGGAGACAAGCC-1	TRAM1	2656
AAACGGGCATAGAAAC-1	TRAM1	20227
AAAGATGAGGTAAACT-1	TRAM1	18252
AAAGTAGTCTCTTATG-1	TRAM1	15735
AACTGGTTCATGTAGC-1	TRAM1	2060
ACACCAAGTGCTCTTC-1	TRAM1	5160
ACGGGCTTCAGTTAGC-1	TRAM1	20221
ACTTACTCAACTGCTA-1	TRAM1	27751
AGATCTGCACCTATCC-1	TRAM1	9272
AGGGATGCAGGACGTA-1	TRAM1	990
AGTGTCAGTGGTGTAG-1	TRAM1	24560
ATCACGATCTTTACGT-1	TRAM1	1686
ATCATCTAGAAGGACA-1	TRAM1	5168
ATGAGGGCACAGCCCA-1	TRAM1	4936
CACCACTGTGACGGTA-1	TRAM1	6411
CACTCCACAATCCGAT-1	TRAM1	3194
CAGAATCGTCACAAGG-1	TRAM1	35738
CAGGTGCAGAGCCCAA-1	TRAM1	1002
CATCGGGCAAACGTGG-1	TRAM1	31773
CATGGCGGTTATCCGA-1	TRAM1	19760
CCACGGACATCCTTGC-1	TRAM1	15096
CCACTACGTATAATGG-1	TRAM1	1976
CCGGTAGAGCAGACTG-1	TRAM1	34783
CCTACACCATGATCCA-1	TRAM1	18704
CCTCAGTGTGCCTTGG-1	TRAM1	33008
CCTTACGCATAACCTG-1	TRAM1	26352
CCTTTCTTCTGGCGAC-1	TRAM1	18355
CGACTTCGTTGGGACA-1	TRAM1	37268
CGATCGGGTATTACCG-1	TRAM1	18920
CGGAGTCAGGTTCCTA-1	TRAM1	8697
CGTCAGGAGACGCACA-1	TRAM1	7733
CGTCTACCAGATGGCA-1	TRAM1	13500
CGTGTAATCAATCACG-1	TRAM1	28626
CTCGGAGGTACGCACC-1	TRAM1	32508
CTTACCGTCTCGAGTA-1	TRAM1	38492
CTTAGGAAGGGCTTCC-1	TRAM1	2037
GAAACTCGTCTGGTCG-1	TRAM1	32739
GAAACTCTCCACGAAT-1	TRAM1	2421
GAACGGACACGAAATA-1	TRAM1	20007
GACACGCCACGTAAGG-1	TRAM1	7766
GACCTGGAGAGGGCTT-1	TRAM1	46174
GACTAACCAGCCTTTC-1	TRAM1	2524
GAGTCCGTCGAATGCT-1	TRAM1	20338
GATCGATTCTCGCATC-1	TRAM1	40760
GATCGTAAGGCTACGA-1	TRAM1	1893
GATCGTATCACCTCGT-1	TRAM1	13421
GATCTAGGTTGAGTTC-1	TRAM1	21836
GCATGTAGTGTTCGAT-1	TRAM1	10220
GCGAGAATCCGGGTGT-1	TRAM1	10035
GCGGGTTTCAAACCAC-1	TRAM1	36515
GCTCCTACACGCCAGT-1	TRAM1	10680
GCTGCGAGTGTGACCC-1	TRAM1	39632
GCTGCTTCACCGGAAA-1	TRAM1	23437
GGAAAGCCAATCTGCA-1	TRAM1	6932
GGACATTTCCTCAACC-1	TRAM1	18065
GGCGACTTCCTTTCGG-1	TRAM1	5497
[truncated: 131 more rows]

## Sheet: DENV_rep3_counts_Huh7.5.1
cell_barcode	CRISPR guide detected	DENV counts
AAACGGGTCGAGCCCA-1	DERL2	39
AAACGGGTCGGCTTGG-1	DERL2	272
AAATGCCAGTTAGGTA-1	DERL2	76
AAATGCCCATCACAAC-1	DERL2	251
AACACGTTCACCCGAG-1	DERL2	50
AACTCTTTCGGGAGTA-1	DERL2	90
AAGACCTGTAAAGTCA-1	DERL2	42
AAGTCTGGTGGGTCAA-1	DERL2	625
AAGTCTGTCGGTGTCG-1	DERL2	620
ACACCGGTCAGTGCAT-1	DERL2	124
ACATCAGAGTCAATAG-1	DERL2	480
ACCTTTACATGGGAAC-1	DERL2	83
ACTGAACTCGATAGAA-1	DERL2	34
ACTGTCCGTGAGGCTA-1	DERL2	43
ACTTTCACACAGACAG-1	DERL2	130
ACTTTCAGTGTTTGGT-1	DERL2	23
AGAGTGGGTTTAGGAA-1	DERL2	34
AGCAGCCTCAAGGCTT-1	DERL2	69
AGCGGTCGTAGAGCTG-1	DERL2	63
AGCTCTCCAGCGTAAG-1	DERL2	25
AGGCCACCATTAGCCA-1	DERL2	22
AGGGTGATCATCGCTC-1	DERL2	18
AGGTCCGGTAAGTAGT-1	DERL2	131
ATAGACCGTCACCCAG-1	DERL2	321
ATCCGAACAAGCTGAG-1	DERL2	149
ATCGAGTTCAGTACGT-1	DERL2	50
ATTATCCTCGATGAGG-1	DERL2	461
ATTGGACAGAAGGCCT-1	DERL2	78
ATTGGTGTCACTATTC-1	DERL2	83
CAAGTTGGTTAAGATG-1	DERL2	28
CAAGTTGTCGAATGGG-1	DERL2	128
CACCACTAGAAGGGTA-1	DERL2	232
CACCAGGAGTGAAGAG-1	DERL2	71
CAGCAGCAGCGCTCCA-1	DERL2	25
CAGCGACTCAGTTTGG-1	DERL2	114
CATGGCGCATGACGGA-1	DERL2	72
CCGTACTCACGGCGTT-1	DERL2	64
CCTACCAAGCCGCCTA-1	DERL2	78
CCTTACGCATCCGGGT-1	DERL2	96
CGATGTAGTCATATCG-1	DERL2	93
CGGAGCTCAACTGCTA-1	DERL2	306
CGGCTAGCACGAGAGT-1	DERL2	158
CGGGTCAGTAGAGGAA-1	DERL2	64
CGTAGCGGTCCGACGT-1	DERL2	74
CGTCACTCAGGCTGAA-1	DERL2	70
CTCGGGATCACCCGAG-1	DERL2	125
CTCTAATCAGGATTGG-1	DERL2	79
CTCTAATTCATGCTCC-1	DERL2	43
CTGCTGTCATCTCCCA-1	DERL2	39
CTTACCGAGGTGACCA-1	DERL2	96
GAACATCCAAATCCGT-1	DERL2	187
GAAGCAGCATCTCCCA-1	DERL2	34
GAAGCAGTCGGCTTGG-1	DERL2	177
GACAGAGGTCAATACC-1	DERL2	47
GACGGCTGTCTTCAAG-1	DERL2	59
GACTACAAGCTTTGGT-1	DERL2	28
GACTACATCTTCATGT-1	DERL2	32
GCACATAGTCAGATAA-1	DERL2	42
GCACTCTTCTGGTTCC-1	DERL2	137
GCGACCATCCTCCTAG-1	DERL2	55
GCGAGAACACGGCCAT-1	DERL2	54
GCGCAACCACACGCTG-1	DERL2	29
GCTGGGTCACAAGTAA-1	DERL2	559
GGATGTTAGAGGACGG-1	DERL2	197
GGCCGATCATCGATTG-1	DERL2	130
GGCGACTAGACTAGGC-1	DERL2	145
GTAGGCCTCTCCAGGG-1	DERL2	75
GTGAAGGAGTACTTGC-1	DERL2	641
TACAGTGTCGCAAACT-1	DERL2	52
TACGGTAGTTCATGGT-1	DERL2	50
TACGGTATCACTTATC-1	DERL2	29
TAGTTGGGTCCAGTTA-1	DERL2	77
TATCAGGAGAAGGACA-1	DERL2	35
TCAACGAAGAGGTTGC-1	DERL2	44
TCACGAACAAGGCTCC-1	DERL2	21
TCAGATGTCGTTGCCT-1	DERL2	28
TCCACACTCTGTCTAT-1	DERL2	474
TCGCGAGCACGCCAGT-1	DERL2	55
TCGTAGAAGTACGACG-1	DERL2	216
TCTCATACATAGAAAC-1	DERL2	9
TCTCTAACACAGGCCT-1	DERL2	41
TGAGAGGGTTCGGCAC-1	DERL2	21
TGATTTCAGTTACGGG-1	DERL2	37
TGCGTGGAGCAGACTG-1	DERL2	44
TGCTGCTCACATGTGT-1	DERL2	58
TGTGTTTTCGACAGCC-1	DERL2	62
TTAGTTCGTGGAAAGA-1	DERL2	64
TTATGCTAGATATGCA-1	DERL2	34
AAAGCAATCTGCGACG-1	EMC6	113
AAAGTAGCACTATCTT-1	EMC6	266
AAAGTAGTCTCACATT-1	EMC6	51
AAATGCCAGGTACTCT-1	EMC6	62
AACCGCGCAGTCAGAG-1	EMC6	104
AACCGCGTCTCGTATT-1	EMC6	190
AACGTTGCAATGTAAG-1	EMC6	571
AACTTTCCAAGTAGTA-1	EMC6	70
AACTTTCGTGAGGCTA-1	EMC6	40
AACTTTCTCCCAACGG-1	EMC6	173
AAGCCGCTCCGAAGAG-1	EMC6	34
AAGGAGCGTTCGGCAC-1	EMC6	34
AAGGCAGTCTTAGCCC-1	EMC6	25
AATCGGTCAGCCTATA-1	EMC6	285
AATCGGTTCTAAGCCA-1	EMC6	383
ACACCGGTCTGACCTC-1	EMC6	24
ACAGCCGAGCGTCAAG-1	EMC6	26
ACAGCTAGTGTCCTCT-1	EMC6	42
ACATCAGCATTTCAGG-1	EMC6	34
ACCAGTAGTCGACTAT-1	EMC6	76
ACCGTAAAGCGTTCCG-1	EMC6	48
ACCTTTACACTCGACG-1	EMC6	33
ACCTTTACACTTCTGC-1	EMC6	387
ACCTTTAGTGATGTCT-1	EMC6	45
ACGATACCAAAGGTGC-1	EMC6	537
ACGATACTCCGCAGTG-1	EMC6	57
ACGATGTTCGGGAGTA-1	EMC6	26
ACGCAGCAGACATAAC-1	EMC6	43
ACGCAGCCACAGGTTT-1	EMC6	103
ACGGGCTAGAGTAAGG-1	EMC6	443
ACGGGTCAGACTAGGC-1	EMC6	89
ACGTCAAAGTGGGATC-1	EMC6	34
ACTGATGGTTGGTAAA-1	EMC6	73
ACTTGTTCACAGGCCT-1	EMC6	61
ACTTGTTCATCACCCT-1	EMC6	20
AGAATAGTCCAAACAC-1	EMC6	254
AGATTGCCATCCCATC-1	EMC6	35
AGCATACCAGCTGCTG-1	EMC6	41
AGCATACTCGGTGTTA-1	EMC6	36
AGCCTAATCTGGAGCC-1	EMC6	24
AGCTCTCGTGCTCTTC-1	EMC6	283
AGGCCACCATCGACGC-1	EMC6	75
AGGCCACTCTCATTCA-1	EMC6	62
AGGCCGTCACTGTTAG-1	EMC6	146
AGGGATGTCAACCAAC-1	EMC6	31
AGGTCCGAGTCTTGCA-1	EMC6	19
AGTCTTTTCGGAATCT-1	EMC6	43
AGTGGGATCAGTTAGC-1	EMC6	49
AGTTGGTAGAATAGGG-1	EMC6	35
ATAAGAGAGGAGTTTA-1	EMC6	32
ATAGACCTCTGGGCCA-1	EMC6	300
ATCACGACAAGGACTG-1	EMC6	39
ATCATGGGTTGACGTT-1	EMC6	61
ATCCACCCAAGCCATT-1	EMC6	37
ATCCGAAAGGATGGAA-1	EMC6	27
ATCGAGTGTTAAAGTG-1	EMC6	111
ATGCGATAGACTGTAA-1	EMC6	44
ATGCGATCATGCTAGT-1	EMC6	45
ATTACTCCATACCATG-1	EMC6	57
ATTACTCTCGAGGTAG-1	EMC6	42
ATTATCCAGCCGTCGT-1	EMC6	22
ATTCTACGTAACGTTC-1	EMC6	45
ATTGGACGTCTCACCT-1	EMC6	80
CAACCAAGTGGAAAGA-1	EMC6	196
CAACCTCTCGAATCCA-1	EMC6	53
CAAGTTGTCTTGACGA-1	EMC6	106
CACCTTGGTAAGGATT-1	EMC6	48
CACCTTGTCCGGGTGT-1	EMC6	29
CACTCCAGTGTATGGG-1	EMC6	34
CAGAGAGGTCAGAGGT-1	EMC6	28
CAGAGAGTCTAACTGG-1	EMC6	188
CAGATCAGTTCCGTCT-1	EMC6	350
CAGCCGACATGAGCGA-1	EMC6	60
CAGCGACCAACTGCTA-1	EMC6	66
CAGTAACTCAGTACGT-1	EMC6	63
CATATTCGTCCAGTTA-1	EMC6	63
CATCCACCAAGCGATG-1	EMC6	43
CATCCACCATGCTGGC-1	EMC6	31
CATCGGGCAAATACAG-1	EMC6	51
CATTCGCTCTACCAGA-1	EMC6	40
CCACCTACACCGAATT-1	EMC6	121
CCACTACCAAATTGCC-1	EMC6	630
CCATTCGGTGCTCTTC-1	EMC6	49
CCCTCCTAGGCAAAGA-1	EMC6	165
CCGGGATTCCCGGATG-1	EMC6	139
CCGGTAGAGCTTATCG-1	EMC6	69
CCGTTCACATACCATG-1	EMC6	106
CCTACCACAAAGGCGT-1	EMC6	152
CCTACCACACTTACGA-1	EMC6	158
CCTACCACAGGGATTG-1	EMC6	64
CCTACCATCAGTGCAT-1	EMC6	150
CCTTTCTAGGTGCTTT-1	EMC6	88
CGAACATGTACCATCA-1	EMC6	186
CGAACATTCCTAAGTG-1	EMC6	58
CGACCTTCAGCTGCTG-1	EMC6	63
CGAGAAGCAAGTTAAG-1	EMC6	79
CGAGCACAGAAGGTTT-1	EMC6	88
CGCGGTATCTCCAGGG-1	EMC6	37
CGCTATCAGACCGGAT-1	EMC6	58
CGGAGCTCAGCTGTGC-1	EMC6	183
CGGCTAGGTCTGCCAG-1	EMC6	65
CGGGTCATCTGCAGTA-1	EMC6	48
CGTAGCGGTCGGCATC-1	EMC6	56
CGTAGGCGTTAAGACA-1	EMC6	177
CGTCTACAGTGTTTGC-1	EMC6	39
CGTCTACCATGCGCAC-1	EMC6	50
CGTGAGCCACGCCAGT-1	EMC6	17
CGTGTAAGTTCCCTTG-1	EMC6	54
CGTTCTGGTAATCACC-1	EMC6	21
CGTTGGGTCTTACCTA-1	EMC6	53
CTACACCAGAGTCTGG-1	EMC6	96
CTAGAGTAGTCGTACT-1	EMC6	31
CTCAGAAGTCGAACAG-1	EMC6	102
CTCCTAGGTAGAAAGG-1	EMC6	137
CTCGGGAGTGCTAGCC-1	EMC6	29
CTCGTCACATGATCCA-1	EMC6	57
CTGATAGTCGCATGAT-1	EMC6	37
CTGCCTATCAGCCTAA-1	EMC6	39
CTGCGGACACATTTCT-1	EMC6	28
CTGCTGTTCGGCTTGG-1	EMC6	43
CTGTGCTTCCTCCTAG-1	EMC6	116
CTTGGCTGTTATTCTC-1	EMC6	34
GAACATCCACATTTCT-1	EMC6	39
GAACGGAGTGAGGCTA-1	EMC6	22
GAAGCAGAGACTGGGT-1	EMC6	54
GAAGCAGCATGGGACA-1	EMC6	27
GAATAAGGTAATTGGA-1	EMC6	47
GAATGAAGTAGGACAC-1	EMC6	75
GACACGCTCGTACGGC-1	EMC6	34
GACGCGTAGCAAATCA-1	EMC6	32
GACGCGTGTCCGACGT-1	EMC6	69
GACGGCTCAGTCACTA-1	EMC6	37
GACGTGCTCAACGGCC-1	EMC6	53
GACTAACAGGACTGGT-1	EMC6	81
GACTAACGTGTGTGCC-1	EMC6	60
GACTGCGTCGGAATCT-1	EMC6	37
GAGGTGACATGGAATA-1	EMC6	65
GATCAGTCAGGCTCAC-1	EMC6	51
GATCGATCAAATTGCC-1	EMC6	96
GATCGATTCGAGCCCA-1	EMC6	47
GATGAAACAAAGGCGT-1	EMC6	47
GCAAACTCATCGGGTC-1	EMC6	37
GCATGATGTCATACTG-1	EMC6	25
GCCAAATAGAATGTGT-1	EMC6	30
GCCAAATAGATGCGAC-1	EMC6	252
GCCAAATCAGGATCGA-1	EMC6	24
GCCTCTAAGTATGACA-1	EMC6	35
GCGACCAAGGGTTTCT-1	EMC6	129
GCGAGAAAGATCTGAA-1	EMC6	212
GCGAGAAGTAGTACCT-1	EMC6	73
GCGCAGTGTGAGGGTT-1	EMC6	55
GCGCGATTCCTGTACC-1	EMC6	111
GCGGGTTGTATATGGA-1	EMC6	47
GCTCCTAGTCCAGTAT-1	EMC6	97
GCTGCGAAGAATAGGG-1	EMC6	102
GCTGCGATCATGCATG-1	EMC6	43
GCTGCGATCTTACCTA-1	EMC6	111
GCTGGGTGTGATGTCT-1	EMC6	149
GCTTCCATCCAGTAGT-1	EMC6	49
GGAATAAAGCCAGGAT-1	EMC6	62
GGAATAAAGCGATGAC-1	EMC6	23
GGACAGAGTCTTCTCG-1	EMC6	28
GGACATTAGTGTGGCA-1	EMC6	63
GGACATTCAGCGTAAG-1	EMC6	110
GGACGTCTCCTAGTGA-1	EMC6	40
GGAGCAAAGAGGTTGC-1	EMC6	26
GGATGTTGTTGTACAC-1	EMC6	54
GGCAATTCATTTCACT-1	EMC6	36
GGCTCGAAGCACGCCT-1	EMC6	42
GGCTGGTGTTCGTCTC-1	EMC6	31
GGGAATGTCCGTCATC-1	EMC6	20
GGGCACTAGACTAGAT-1	EMC6	372
GGGCATCGTAAGAGAG-1	EMC6	338
GGTATTGAGCGATTCT-1	EMC6	631
GGTGAAGGTAAGTGGC-1	EMC6	28
GGTGAAGGTCATTAGC-1	EMC6	42
GGTGAAGTCTTGTATC-1	EMC6	50
GGTGTTAGTCACTTCC-1	EMC6	22
GTAACGTCACATGGGA-1	EMC6	35
GTAACTGGTTGAGTTC-1	EMC6	27
GTAGTCATCGTTACAG-1	EMC6	424
GTAGTCATCTGCGACG-1	EMC6	40
GTCACGGGTTAGAACA-1	EMC6	74
GTCATTTGTTCCACGG-1	EMC6	621
GTCCTCAGTGAGGCTA-1	EMC6	54
GTCGGGTTCCTAAGTG-1	EMC6	40
GTGAAGGAGCGGCTTC-1	EMC6	13
GTGCAGCGTTCACCTC-1	EMC6	38
GTGCAGCTCGCCAGCA-1	EMC6	29
GTGCGGTCAAGAGTCG-1	EMC6	34
GTTAAGCGTGCCTTGG-1	EMC6	103
GTTACAGCAGCTGTTA-1	EMC6	110
GTTCGGGGTCAGAATA-1	EMC6	507
GTTCTCGTCTCGTATT-1	EMC6	29
GTTTCTACAATCTACG-1	EMC6	40
GTTTCTATCGGCGCAT-1	EMC6	25
TAAGAGACACCGATAT-1	EMC6	59
TACACGATCCTAAGTG-1	EMC6	40
TACGGATAGTTCGCGC-1	EMC6	33
TACGGTACAGACGCCT-1	EMC6	25
TAGGCATAGATGTGTA-1	EMC6	52
TAGTGGTGTCTCCATC-1	EMC6	39
TAGTTGGTCAGTTTGG-1	EMC6	63
TCAACGACATACTACG-1	EMC6	42
TCAATCTGTGGCTCCA-1	EMC6	33
TCAGATGTCGAATGCT-1	EMC6	41
TCATTACCATACGCTA-1	EMC6	99
TCGAGGCTCGCGATCG-1	EMC6	31
TCGCGAGTCCGTCAAA-1	EMC6	429
TCGGGACGTCGAATCT-1	EMC6	39
TCGGTAACAAATTGCC-1	EMC6	40
TCTCTAAGTGTGACGA-1	EMC6	71
TCTTCGGTCATATCGG-1	EMC6	183
TGACTAGCATAGTAAG-1	EMC6	62
TGACTAGTCTTGCCGT-1	EMC6	274
TGAGAGGAGTTCCACA-1	EMC6	376
TGAGCCGAGGCAATTA-1	EMC6	63
TGCCCATTCAGAGACG-1	EMC6	16
TGCGCAGCACCAGCAC-1	EMC6	78
TGCGGGTTCTACGAGT-1	EMC6	36
TGCTACCGTGACTACT-1	EMC6	121
TGGACGCTCACATGCA-1	EMC6	62
TGGCCAGAGATCCCAT-1	EMC6	138
TGGCGCATCAACACAC-1	EMC6	153
TGGTTAGTCCAACCAA-1	EMC6	71
TGTATTCCAACGCACC-1	EMC6	451
TGTGTTTTCTGCTGTC-1	EMC6	48
TGTTCCGTCCTGCAGG-1	EMC6	34
TTAACTCCACCAGGCT-1	EMC6	38
TTAGTTCGTTCCATGA-1	EMC6	131
TTATGCTGTCTTGATG-1	EMC6	39
TTCGGTCAGTGTACGG-1	EMC6	57
TTCTACAAGGGAGTAA-1	EMC6	23
TTCTCCTGTCTAACGT-1	EMC6	83
TTCTTAGTCTTCTGGC-1	EMC6	49
TTGCCGTAGTGAACAT-1	EMC6	157
TTTACTGTCAACACTG-1	EMC6	48
TTTATGCTCACCCGAG-1	EMC6	53
TTTGGTTAGCTTTGGT-1	EMC6	60
AAAGATGTCCTACAGA-1	HDLBP	68
AAAGATGTCTGGTTCC-1	HDLBP	141
AACCGCGGTGGCTCCA-1	HDLBP	66
ACACCCTCATATGAGA-1	HDLBP	15
ACCAGTATCTAACCGA-1	HDLBP	32
ACGCCAGCAGACAGGT-1	HDLBP	141
AGACGTTGTGACGCCT-1	HDLBP	118
AGAGTGGGTCAGAGGT-1	HDLBP	150
AGCTCCTCAGCGATCC-1	HDLBP	60
AGCTCCTCATATGCTG-1	HDLBP	630
AGGGATGTCAGCGACC-1	HDLBP	35
AGGGTGACATACCATG-1	HDLBP	81
AGGGTGAGTACCGTAT-1	HDLBP	75
ATCATCTCATATACCG-1	HDLBP	40
CACCAGGGTTCAGTAC-1	HDLBP	214
CAGCTGGAGAGTCGGT-1	HDLBP	410
CAGCTGGGTCTACCTC-1	HDLBP	58
CAGGTGCGTAGCGCAA-1	HDLBP	60
CAGTAACGTAACGACG-1	HDLBP	197
CATCCACAGATGTAAC-1	HDLBP	209
CATCGAAAGTTGAGTA-1	HDLBP	83
CATCGGGAGCAATCTC-1	HDLBP	31
CATCGGGTCATCGATG-1	HDLBP	622
CATTATCAGATCGATA-1	HDLBP	98
CCTCAGTTCGCCCTTA-1	HDLBP	47
CCTCTGAAGTCGCCGT-1	HDLBP	44
CCTCTGATCACATGCA-1	HDLBP	32
CGACTTCAGCAGGTCA-1	HDLBP	59
CGACTTCCATATGCTG-1	HDLBP	35
CGCTTCACAAGCGATG-1	HDLBP	194
CTAAGACTCAACGGGA-1	HDLBP	143
CTAATGGAGATGAGAG-1	HDLBP	60
CTACCCACACGGTAGA-1	HDLBP	320
CTCGAAACACCCAGTG-1	HDLBP	22
CTCGGGAAGGCTAGGT-1	HDLBP	450
CTGATAGAGAGTGACC-1	HDLBP	50
CTGATCCGTCTAGTGT-1	HDLBP	35
CTGCCTAAGATACACA-1	HDLBP	73
GACTGCGCACCTTGTC-1	HDLBP	152
GATCGATGTCACCCAG-1	HDLBP	65
GCACATAAGGCCCGTT-1	HDLBP	604
GCACTCTGTCGTGGCT-1	HDLBP	228
GCGCAGTCACAGGTTT-1	HDLBP	106
GGAACTTAGGGTCGAT-1	HDLBP	529
GGATGTTAGGTGCTTT-1	HDLBP	35
GGCGACTCATGACGGA-1	HDLBP	266
GGCGACTTCTTTAGTC-1	HDLBP	72
GGGAATGGTTGCCTCT-1	HDLBP	29
GGGACCTCATTAGCCA-1	HDLBP	220
GGGAGATCAGTCAGAG-1	HDLBP	27
GGGCACTCATTTCAGG-1	HDLBP	94
GTAGGCCAGACCTAGG-1	HDLBP	75
GTCACAAGTTCAGACT-1	HDLBP	324
GTCCTCACAAGCCTAT-1	HDLBP	645
GTGCAGCCACAGACAG-1	HDLBP	68
GTGCAGCCAGTGACAG-1	HDLBP	32
GTTACAGAGGGCTCTC-1	HDLBP	67
GTTACAGTCCGAAGAG-1	HDLBP	24
GTTTCTAGTACCATCA-1	HDLBP	205
TATGCCCTCCCTCAGT-1	HDLBP	72
TATTACCGTTGTGGCC-1	HDLBP	29
TCGCGAGCAAGTAGTA-1	HDLBP	641
TCTTCGGCAATAACGA-1	HDLBP	231
TGAAAGAAGACTAGGC-1	HDLBP	21
TGACTAGGTGGCCCTA-1	HDLBP	35
TGAGAGGAGTTCGCGC-1	HDLBP	24
TGATTTCTCGTACGGC-1	HDLBP	44
TGCGTGGGTCGTTGTA-1	HDLBP	46
TGGCCAGAGCGCTTAT-1	HDLBP	106
TGGTTAGTCGTCTGAA-1	HDLBP	75
TGTGGTAAGTTCCACA-1	HDLBP	11
TGTGGTATCGGAATCT-1	HDLBP	168
TTAGTTCAGGGTCTCC-1	HDLBP	81
TTAGTTCCACAACGTT-1	HDLBP	61
TTGGCAAAGAAACGAG-1	HDLBP	198
AAAGATGAGATCTGCT-1	HM13	56
AACGTTGTCATGCATG-1	HM13	50
AACTCTTGTCGTGGCT-1	HM13	177
AAGGCAGGTTAGATGA-1	HM13	76
AAGGTTCAGGACACCA-1	HM13	72
AAGTCTGAGCACCGCT-1	HM13	66
AAGTCTGTCACGATGT-1	HM13	47
AATCGGTCACATTCGA-1	HM13	225
AATCGGTTCGGAATCT-1	HM13	26
ACACCGGGTCGAAAGC-1	HM13	23
ACAGCCGAGCAGGTCA-1	HM13	39
ACATACGAGAGGTAGA-1	HM13	77
ACATGGTGTCATGCAT-1	HM13	51
ACCCACTCATAGTAAG-1	HM13	29
ACCGTAAAGAATCTCC-1	HM13	33
ACGAGCCTCCAGTAGT-1	HM13	31
ACGGGCTGTCCAAGTT-1	HM13	69
ACGTCAAGTCCAACTA-1	HM13	136
ACTATCTTCTGTACGA-1	HM13	40
ACTGAACAGTCGCCGT-1	HM13	90
ACTGAACTCTCTTGAT-1	HM13	36
AGAGCGAAGTTTAGGA-1	HM13	30
AGAGCTTAGTAGGCCA-1	HM13	77
AGAGTGGCATCACGAT-1	HM13	68
AGCTCCTTCCGGGTGT-1	HM13	39
AGGCCGTGTGCTAGCC-1	HM13	112
AGTAGTCGTCACTTCC-1	HM13	63
ATCGAGTCATGCCACG-1	HM13	43
ATCTACTTCGGTGTCG-1	HM13	68
ATCTGCCCACTTCGAA-1	HM13	202
ATCTGCCTCACGCATA-1	HM13	53
ATGAGGGTCAACACCA-1	HM13	79
ATTCTACAGTGGAGTC-1	HM13	18
ATTCTACCAGTACACT-1	HM13	83
ATTGGACTCGCCTGAG-1	HM13	47
ATTTCTGAGTGTTTGC-1	HM13	111
CAACCAAGTCAAAGCG-1	HM13	622
CAAGAAAAGAGAGCTC-1	HM13	160
CAAGAAAAGGTGCTTT-1	HM13	557
CAAGGCCAGTCAATAG-1	HM13	97
CAAGGCCAGTGTGGCA-1	HM13	60
CAAGGCCGTCTCTTAT-1	HM13	28
CAAGGCCTCCCGGATG-1	HM13	27
CAAGTTGTCACATACG-1	HM13	158
CACACTCTCGACGGAA-1	HM13	35
CACCAGGTCTTGACGA-1	HM13	29
CAGAATCAGCACCGTC-1	HM13	479
CAGCTAACAGCTATTG-1	HM13	57
CAGCTAAGTATCTGCA-1	HM13	371
CAGCTAATCAGAAATG-1	HM13	101
CATATGGAGCACAGGT-1	HM13	285
CATCGAATCCAAAGTC-1	HM13	51
CATGACATCCTTGGTC-1	HM13	39
CATGCCTGTAGCGCTC-1	HM13	78
CATGCCTGTGAAAGAG-1	HM13	62
CATTATCCAGATGGCA-1	HM13	29
CCATGTCCATCCTTGC-1	HM13	74
CCATGTCGTTGTGGAG-1	HM13	105
CCATTCGAGGTGTTAA-1	HM13	65
CCCAATCGTTAAAGAC-1	HM13	286
CCCATACCATACGCCG-1	HM13	151
CCCATACGTACTTGAC-1	HM13	16
CCCTCCTTCTGGCGTG-1	HM13	59
CCGGTAGCACATTAGC-1	HM13	621
CCGTGGACAGCTTCGG-1	HM13	37
CCGTTCAAGAGGGCTT-1	HM13	127
CCGTTCAAGTTGTAGA-1	HM13	122
CCGTTCACACGGCCAT-1	HM13	585
CCGTTCAGTCGAGATG-1	HM13	13
CCGTTCATCGCACTCT-1	HM13	185
CCTACCAAGCCGGTAA-1	HM13	53
CCTACCACAAGCTGAG-1	HM13	30
CCTATTATCCTGTACC-1	HM13	98
CCTCTGAAGCTAGGCA-1	HM13	61
CCTTCGAGTTCTGAAC-1	HM13	35
CCTTTCTAGGGTGTGT-1	HM13	66
CGAACATTCACTGGGC-1	HM13	264
CGATGGCCACAACGCC-1	HM13	318
CGCTATCTCTTCTGGC-1	HM13	451
CGCTGGATCTAACTGG-1	HM13	402
CGCTTCACATTTGCCC-1	HM13	60
CGGACACCAAGCTGAG-1	HM13	210
CGGACTGCACTTGGAT-1	HM13	129
CGGAGCTGTCGTGGCT-1	HM13	46
CGGAGTCAGATCCCGC-1	HM13	69
CGTAGGCGTAAGAGGA-1	HM13	40
CGTAGGCTCGCGTTTC-1	HM13	20
CGTCACTCACGAAAGC-1	HM13	280
CGTCCATGTTCGTTGA-1	HM13	95
CGTGTAAAGACAGACC-1	HM13	82
CTACACCTCTCGCTTG-1	HM13	115
CTACCCACAGGTGCCT-1	HM13	39
CTACGTCGTCATATCG-1	HM13	34
CTAGTGAAGGCAGTCA-1	HM13	94
CTAGTGACATCGGGTC-1	HM13	40
CTAGTGATCGACGGAA-1	HM13	95
CTCAGAACAGGCGATA-1	HM13	327
CTCGAAACATCATCCC-1	HM13	42
CTCGTACCAGCGAACA-1	HM13	386
CTCGTACGTGGCAAAC-1	HM13	28
CTCTACGAGAAGGCCT-1	HM13	21
CTGTTTAGTACCGAGA-1	HM13	39
CTTAGGATCTATCCTA-1	HM13	40
CTTCTCTTCACTTATC-1	HM13	28
GAAATGATCACGATGT-1	HM13	66
GAACATCTCGACCAGC-1	HM13	36
GAATAAGAGCTAGGCA-1	HM13	41
GACAGAGCAAACAACA-1	HM13	567
GACCTGGCATAGACTC-1	HM13	48
GACCTGGCATCGACGC-1	HM13	152
GACGGCTCATCACAAC-1	HM13	61
GACGTGCTCTTAGCCC-1	HM13	35
GACTAACGTTAAAGTG-1	HM13	419
GACTACATCAGCGATT-1	HM13	196
GACTGCGCACGTCAGC-1	HM13	30
GAGTCCGCACGCGAAA-1	HM13	38
GAGTCCGCAGGCAGTA-1	HM13	120
GATCGCGAGTGGGTTG-1	HM13	291
GATCGTATCCGCAGTG-1	HM13	150
GATGAAAGTCCTCTTG-1	HM13	33
GATGCTATCCGAGCCA-1	HM13	64
GATTCAGTCCGAATGT-1	HM13	56
GCAATCAAGTGTTTGC-1	HM13	158
GCAATCAGTTGATTCG-1	HM13	32
GCAATCATCCTCAACC-1	HM13	92
GCACATACACATTCGA-1	HM13	417
GCACTCTAGCTACCGC-1	HM13	62
GCACTCTGTTAAGACA-1	HM13	61
GCAGTTAGTATAAACG-1	HM13	35
GCGAGAACAGCAGTTT-1	HM13	46
GCGCAACGTTAAGGGC-1	HM13	30
GCGCAGTCAAGTTCTG-1	HM13	106
GCGCAGTTCTACTTAC-1	HM13	607
GCGCGATAGACCTTTG-1	HM13	529
GCGGGTTCAGCCTTGG-1	HM13	255
GCTGCAGTCCCTTGCA-1	HM13	36
GCTGCGAAGTGACTCT-1	HM13	42
GCTGGGTGTCGAGTTT-1	HM13	169
GCTTGAAGTCGCTTTC-1	HM13	304
GGAAAGCCATGCGCAC-1	HM13	56
GGAACTTTCCCACTTG-1	HM13	132
GGACATTCATATGGTC-1	HM13	199
GGATTACTCAAACGGG-1	HM13	58
GGCAATTGTGAGGGAG-1	HM13	125
GGCGTGTCACAGTCGC-1	HM13	105
GGGAGATAGCGCCTTG-1	HM13	37
GGGATGACAGGTTTCA-1	HM13	26
GGGTCTGGTACAGACG-1	HM13	35
GGGTTGCGTAACGTTC-1	HM13	33
GGTGCGTAGCCCGAAA-1	HM13	54
GTAACTGAGACAAGCC-1	HM13	34
GTACTCCAGATGAGAG-1	HM13	75
GTACTCCCAGATTGCT-1	HM13	53
GTATCTTTCTGGCGTG-1	HM13	22
GTCACAAGTATAATGG-1	HM13	152
GTCACAAGTTCCACAA-1	HM13	236
GTGCGGTTCACTGGGC-1	HM13	23
GTTCGGGCAATAGAGT-1	HM13	58
GTTCTCGTCCAGAGGA-1	HM13	207
GTTTCTAGTTACGCGC-1	HM13	69
TAAGAGAGTGCTTCTC-1	HM13	43
TAAGCGTAGGGCTTCC-1	HM13	37
TAAGCGTCACCGATAT-1	HM13	65
TAAGTGCCACGGATAG-1	HM13	263
TACAGTGCACTATCTT-1	HM13	58
TACCTATCAAGCCGCT-1	HM13	55
TACGGATAGAGGGCTT-1	HM13	36
TACGGATCAGGCTCAC-1	HM13	105
TACGGTACATGGTAGG-1	HM13	85
TACTCATAGAGGTTGC-1	HM13	33
TACTCGCAGAATGTGT-1	HM13	175
TACTTACAGAGTCGGT-1	HM13	67
TACTTACGTTATTCTC-1	HM13	143
TAGCCGGAGATGGCGT-1	HM13	64
TAGCCGGCATCGGGTC-1	HM13	108
TATCTCATCTGCGTAA-1	HM13	62
TCAACGAAGGCATGGT-1	HM13	235
TCAGATGCAGCTCGCA-1	HM13	20
TCAGCAACACGAAGCA-1	HM13	186
TCAGCTCAGAATTGTG-1	HM13	345
TCAGCTCGTCTCTTTA-1	HM13	20
TCAGGTAAGCGACGTA-1	HM13	162
TCCCGATGTAGATTAG-1	HM13	27
TCGCGAGGTATTCTCT-1	HM13	44
TCGGGACTCAAGGTAA-1	HM13	32
TCGGTAACATCCGGGT-1	HM13	478
TCTCATACATAGTAAG-1	HM13	12
TCTCATATCCTATGTT-1	HM13	90
TCTCTAATCCGCAAGC-1	HM13	129
TCTTCGGTCCGTACAA-1	HM13	34
TGAAAGAAGATACACA-1	HM13	163
TGACTAGCACCAACCG-1	HM13	143
TGACTAGTCCTGTAGA-1	HM13	25
TGCCAAATCGGCGCAT-1	HM13	24
TGCGCAGGTTCCACGG-1	HM13	96
TGGTTAGGTCTAGTGT-1	HM13	175
TGGTTAGTCACTCCTG-1	HM13	40
TGTATTCAGAACTGTA-1	HM13	75
TGTATTCTCTTCATGT-1	HM13	37
TGTGGTAAGCTTATCG-1	HM13	47
TGTGGTATCGCATGGC-1	HM13	45
TGTTCCGTCCCTAATT-1	HM13	199
TTAGTTCAGGATGGAA-1	HM13	401
TTCGGTCTCTTAGCCC-1	HM13	18
TTCTTAGAGTGTTAGA-1	HM13	51
TTGGAACTCCTGCTTG-1	HM13	356
TTGTAGGTCACCGTAA-1	HM13	184
TTGTAGGTCCCAACGG-1	HM13	25
TTTATGCAGGTGGGTT-1	HM13	20
TTTGCGCGTAATTGGA-1	HM13	39
TTTGGTTAGTGCTGCC-1	HM13	34
TTTGGTTCATGTCCTC-1	HM13	155
AAACGGGGTGACTACT-1	HSPA13	210
ACCCACTGTTCCACGG-1	HSPA13	253
ACCTTTAAGCTAGCCC-1	HSPA13	61
ACGAGCCGTTTGTTTC-1	HSPA13	55
ACTGCTCCATTTGCCC-1	HSPA13	504
ACTGTCCCAGCTCGCA-1	HSPA13	35
AGAATAGAGTTGAGTA-1	HSPA13	46
AGATTGCAGCTCTCGG-1	HSPA13	76
AGCTCTCTCGGTGTCG-1	HSPA13	27
AGGCCGTGTCGCATAT-1	HSPA13	38
AGGGAGTTCCTTTCGG-1	HSPA13	35
AGGTCCGTCGTACGGC-1	HSPA13	91
AGTTGGTCACCACGTG-1	HSPA13	39
ATAAGAGCATGTCTCC-1	HSPA13	57
ATAAGAGGTGGACGAT-1	HSPA13	60
ATCCGAAAGCTTCGCG-1	HSPA13	33
ATGTGTGTCCCATTAT-1	HSPA13	11
CAACCTCTCCCAGGTG-1	HSPA13	120
CAACTAGCATCCGGGT-1	HSPA13	135
CACACAAAGCCGCCTA-1	HSPA13	100
CAGCAGCAGTAGATGT-1	HSPA13	89
CATGCCTAGGAGTAGA-1	HSPA13	105
CCACTACCATTTCAGG-1	HSPA13	41
CCCAATCAGTGGAGTC-1	HSPA13	115
CCCTCCTGTAGAGTGC-1	HSPA13	24
CCGGTAGTCGCAAACT-1	HSPA13	29
CCGTTCATCGAGAACG-1	HSPA13	161
CGAGCACGTACATGTC-1	HSPA13	28
CGAGCCATCTGTCTAT-1	HSPA13	56
CGCTGGAAGAGACTTA-1	HSPA13	39
CGTCACTCACAGACTT-1	HSPA13	65
CGTGAGCTCGTAGGAG-1	HSPA13	48
CTCGGGACAAGTCTAC-1	HSPA13	52
CTCGTACTCTATCCCG-1	HSPA13	77
CTCTGGTGTCGTCTTC-1	HSPA13	88
CTCTGGTTCATGGTCA-1	HSPA13	74
CTGCTGTCACCAGATT-1	HSPA13	46
CTTGGCTCACTCAGGC-1	HSPA13	77
CTTTGCGAGGCTACGA-1	HSPA13	62
GAACATCTCAGTTCGA-1	HSPA13	61
GACACGCTCAGCGACC-1	HSPA13	497
GACGGCTAGTGGTCCC-1	HSPA13	39
GAGGTGAGTAAGTGGC-1	HSPA13	194
GATCGTAAGCTCCCAG-1	HSPA13	15
GCAGTTACAGTAAGCG-1	HSPA13	25
GCTGGGTCACTCAGGC-1	HSPA13	73
GGCTCGATCATGGTCA-1	HSPA13	315
GGTGAAGTCAGTTTGG-1	HSPA13	167
GTAACGTTCCGAACGC-1	HSPA13	50
GTCACGGTCACTCTTA-1	HSPA13	48
GTCCTCAGTGATGCCC-1	HSPA13	42
GTGAAGGTCATTTGGG-1	HSPA13	27
GTGCAGCTCCTACAGA-1	HSPA13	129
TAAGCGTAGGTAAACT-1	HSPA13	52
TACAGTGGTGGCAAAC-1	HSPA13	36
TACCTATTCATCATTC-1	HSPA13	50
TACTCATAGAAGGACA-1	HSPA13	41
TAGAGCTGTGATAAGT-1	HSPA13	410
TAGAGCTGTGTGGTTT-1	HSPA13	14
TAGAGCTGTTACCAGT-1	HSPA13	73
TAGCCGGAGTACTTGC-1	HSPA13	19
TCAACGAGTTAAGATG-1	HSPA13	87
TCATTTGTCCAAACAC-1	HSPA13	64
TCGCGTTCAATGGAAT-1	HSPA13	57
TCGCGTTCATGCATGT-1	HSPA13	341
TCGTAGAGTACTCTCC-1	HSPA13	80
TGCACCTTCAGGCAAG-1	HSPA13	32
TGCGCAGAGAGAGCTC-1	HSPA13	30
TGCGCAGGTCTGATCA-1	HSPA13	471
TGCGGGTAGTGAAGTT-1	HSPA13	21
TGCGGGTTCGATCCCT-1	HSPA13	36
TGTATTCTCAGTGTTG-1	HSPA13	67
TTATGCTCATTCTTAC-1	HSPA13	46
TTCGAAGGTGGCAAAC-1	HSPA13	27
TTCTACAGTGCCTGGT-1	HSPA13	59
TTTACTGAGGAATCGC-1	HSPA13	56
AAACCTGTCTCTAAGG-1	NEG_CTRL-1	260
ACACCAATCACTCTTA-1	NEG_CTRL-1	321
ACACCCTCAACTGGCC-1	NEG_CTRL-1	52
AGACGTTAGCGTAATA-1	NEG_CTRL-1	45
AGAGCGAAGAGTGAGA-1	NEG_CTRL-1	106
AGCTCCTTCGTTTATC-1	NEG_CTRL-1	617
AGCTCTCTCGGCGCTA-1	NEG_CTRL-1	37
AGGGATGGTAAATGTG-1	NEG_CTRL-1	237
AGGTCATGTTGGTTTG-1	NEG_CTRL-1	48
ATCACGACAAGAAGAG-1	NEG_CTRL-1	40
ATCTGCCTCAAGGCTT-1	NEG_CTRL-1	58
ATTCTACAGTCCTCCT-1	NEG_CTRL-1	114
ATTCTACGTACCGTTA-1	NEG_CTRL-1	42
ATTGGACCACGGCTAC-1	NEG_CTRL-1	95
CAAGGCCGTCAGGACA-1	NEG_CTRL-1	80
CAGAGAGCAGGGCATA-1	NEG_CTRL-1	495
CAGCATATCTGGTTCC-1	NEG_CTRL-1	121
CCACTACGTAGCGATG-1	NEG_CTRL-1	60
CCCAATCCAGATCCAT-1	NEG_CTRL-1	162
CCGTACTTCCAGTATG-1	NEG_CTRL-1	24
CCTCTGATCTGGAGCC-1	NEG_CTRL-1	45
CGATGGCGTCCCGACA-1	NEG_CTRL-1	78
CGGTTAATCGCTTGTC-1	NEG_CTRL-1	90
CGTCAGGTCCGCAAGC-1	NEG_CTRL-1	375
CTCATTAGTTGTCTTT-1	NEG_CTRL-1	35
CTCGGGATCTGTCCGT-1	NEG_CTRL-1	54
CTTAACTCAGATGGGT-1	NEG_CTRL-1	47
CTTAACTTCCGCATAA-1	NEG_CTRL-1	21
CTTCTCTGTCTCACCT-1	NEG_CTRL-1	196
GACGCGTGTACGAAAT-1	NEG_CTRL-1	398
GACGTTAGTTAAGTAG-1	NEG_CTRL-1	53
GAGTCCGCAAGGCTCC-1	NEG_CTRL-1	41
GATCGCGGTCTGGAGA-1	NEG_CTRL-1	52
GATGCTAAGATCTGAA-1	NEG_CTRL-1	22
GCACTCTCAAACCCAT-1	NEG_CTRL-1	40
GCATGCGAGACCTTTG-1	NEG_CTRL-1	39
GTACTCCTCGGACAAG-1	NEG_CTRL-1	192
GTCACGGGTCTCCACT-1	NEG_CTRL-1	42
GTCATTTCAAGGACTG-1	NEG_CTRL-1	50
GTCCTCACAACGCACC-1	NEG_CTRL-1	232
GTCGTAATCCTTGCCA-1	NEG_CTRL-1	53
GTCTTCGAGGCAGGTT-1	NEG_CTRL-1	73
GTGCAGCCAATCCAAC-1	NEG_CTRL-1	553
GTTACAGCATATACGC-1	NEG_CTRL-1	29
TAAGAGAGTTAAGGGC-1	NEG_CTRL-1	38
TAAGCGTTCAATACCG-1	NEG_CTRL-1	294
TACAGTGGTTTAGCTG-1	NEG_CTRL-1	28
TACTCATGTATTAGCC-1	NEG_CTRL-1	206
TATCAGGAGCTGCCCA-1	NEG_CTRL-1	35
TATCAGGGTGTTGGGA-1	NEG_CTRL-1	46
TATCTCAAGACACGAC-1	NEG_CTRL-1	88
TCACAAGGTATAATGG-1	NEG_CTRL-1	25
TCTCTAAGTTAGATGA-1	NEG_CTRL-1	65
TCTGAGAAGGGTGTGT-1	NEG_CTRL-1	30
TGGTTAGCATTGGTAC-1	NEG_CTRL-1	66
TGTGGTATCTAGCACA-1	NEG_CTRL-1	139
AAAGCAAGTGGCTCCA-1	NEG_CTRL-2	90
AAGCCGCCACGCTTTC-1	NEG_CTRL-2	127
AAGGCAGAGTGGTCCC-1	NEG_CTRL-2	50
ACAGCCGGTCGCATCG-1	NEG_CTRL-2	161
ACGATACGTATGAAAC-1	NEG_CTRL-2	502
AGACGTTGTAAGGGCT-1	NEG_CTRL-2	30
AGTAGTCGTTCAGGCC-1	NEG_CTRL-2	125
ATCACGACAGTAAGCG-1	NEG_CTRL-2	44
ATCACGACATTCTCAT-1	NEG_CTRL-2	121
ATCACGAGTTCCGGCA-1	NEG_CTRL-2	44
ATCCGAACACCAACCG-1	NEG_CTRL-2	24
ATTGGTGCACGGCGTT-1	NEG_CTRL-2	360
CACACCTCACTGTCGG-1	NEG_CTRL-2	37
CAGATCATCGGAAATA-1	NEG_CTRL-2	170
CAGCTGGTCATCGATG-1	NEG_CTRL-2	79
CCTCTGAGTTCACGGC-1	NEG_CTRL-2	28
CGAATGTGTCCATCCT-1	NEG_CTRL-2	35
CGCTGGACAATGAATG-1	NEG_CTRL-2	63
CGGAGTCCACTGTGTA-1	NEG_CTRL-2	42
CGTCAGGCAATCCGAT-1	NEG_CTRL-2	130
CTCACACCAGTCAGAG-1	NEG_CTRL-2	26
CTGATCCGTAATTGGA-1	NEG_CTRL-2	162
GCACATAAGACAGGCT-1	NEG_CTRL-2	60
GCGCCAAGTGTTTGGT-1	NEG_CTRL-2	20
GCTTGAATCGGGAGTA-1	NEG_CTRL-2	106
GGAATAATCGTTACGA-1	NEG_CTRL-2	62
GGGCATCGTCCAGTGC-1	NEG_CTRL-2	175
GTAACTGTCTCCAACC-1	NEG_CTRL-2	59
GTCACGGCACCGATAT-1	NEG_CTRL-2	46
GTCTCGTCAGTATGCT-1	NEG_CTRL-2	431
GTGCAGCAGGCAATTA-1	NEG_CTRL-2	46
GTGCGGTGTCAGAGGT-1	NEG_CTRL-2	107
GTTCGGGAGCTAGGCA-1	NEG_CTRL-2	77
GTTTCTATCCGGGTGT-1	NEG_CTRL-2	380
TAGACCATCCGTAGTA-1	NEG_CTRL-2	62
TCTATTGCACGTCTCT-1	NEG_CTRL-2	42
TGAGCATAGACACGAC-1	NEG_CTRL-2	116
TGCGGGTGTCGCGAAA-1	NEG_CTRL-2	28
TGCTGCTTCAATAAGG-1	NEG_CTRL-2	627
TGCTGCTTCTGTCTCG-1	NEG_CTRL-2	242
TGGACGCTCTCCTATA-1	NEG_CTRL-2	42
TTAGGCAGTTAGGGTG-1	NEG_CTRL-2	138
TTATGCTAGCCAGTTT-1	NEG_CTRL-2	388
TTGACTTTCCAATGGT-1	NEG_CTRL-2	49
TTGCCGTTCTTAGAGC-1	NEG_CTRL-2	40
TTTGGTTGTATTACCG-1	NEG_CTRL-2	37
AAAGTAGGTACAGTTC-1	NEG_CTRL-3	267
AACGTTGGTCCAGTGC-1	NEG_CTRL-3	141
ACACCCTAGTGTCCAT-1	NEG_CTRL-3	300
ACACTGACATTAACCG-1	NEG_CTRL-3	245
ACCCACTAGTGTTGAA-1	NEG_CTRL-3	28
ACCGTAACATTTCAGG-1	NEG_CTRL-3	55
ACGCCGACAGTTCATG-1	NEG_CTRL-3	284
ACGGGCTCAATGGAGC-1	NEG_CTRL-3	249
ACTGTCCGTGCAACTT-1	NEG_CTRL-3	28
ACTTACTTCGCATGAT-1	NEG_CTRL-3	317
AGATCTGGTACTCTCC-1	NEG_CTRL-3	44
AGCCTAAGTCAGATAA-1	NEG_CTRL-3	91
AGCCTAATCGTACCGG-1	NEG_CTRL-3	58
AGCGGTCGTTACGGAG-1	NEG_CTRL-3	74
AGCGTATCAGACTCGC-1	NEG_CTRL-3	29
AGCGTATGTTCAGTAC-1	NEG_CTRL-3	50
AGCTCTCAGATAGTCA-1	NEG_CTRL-3	313
AGCTTGACACCTGGTG-1	NEG_CTRL-3	36
AGGTCATGTTATGTGC-1	NEG_CTRL-3	35
AGTGGGATCTGAGGGA-1	NEG_CTRL-3	180
ATAGACCCATTGAGCT-1	NEG_CTRL-3	568
ATCACGAAGACTAAGT-1	NEG_CTRL-3	175
CAAGGCCAGAGGTTAT-1	NEG_CTRL-3	227
CACAAACCAGGCTGAA-1	NEG_CTRL-3	68
CACCACTAGGCAATTA-1	NEG_CTRL-3	64
CAGCATACACGGCGTT-1	NEG_CTRL-3	78
CATCAGAGTCTCCATC-1	NEG_CTRL-3	21
CATCCACTCAGTGTTG-1	NEG_CTRL-3	83
CCAGCGAGTGTATGGG-1	NEG_CTRL-3	79
CCTACACAGGCTCAGA-1	NEG_CTRL-3	227
CCTAGCTTCCTGCTTG-1	NEG_CTRL-3	46
CCTTACGAGATGCGAC-1	NEG_CTRL-3	38
CCTTACGTCATAAAGG-1	NEG_CTRL-3	82
CCTTCGACACGAAATA-1	NEG_CTRL-3	287
CCTTCGATCTCTGAGA-1	NEG_CTRL-3	29
CGAACATGTGCAGGTA-1	NEG_CTRL-3	33
CGACCTTGTCGTCTTC-1	NEG_CTRL-3	80
CGCTGGAGTGTATGGG-1	NEG_CTRL-3	645
CGGGTCATCTGTCAAG-1	NEG_CTRL-3	81
CGTAGCGGTTGAGTTC-1	NEG_CTRL-3	382
CGTCAGGCACAAGACG-1	NEG_CTRL-3	222
CTCATTAGTAGAAGGA-1	NEG_CTRL-3	21
CTCTAATAGAGTAAGG-1	NEG_CTRL-3	421
CTCTGGTTCGCCAAAT-1	NEG_CTRL-3	52
CTTCTCTTCTTCGGTC-1	NEG_CTRL-3	45
GAACGGACAGACAGGT-1	NEG_CTRL-3	37
GAAGCAGCAGCTTAAC-1	NEG_CTRL-3	66
GAGCAGACAGGAACGT-1	NEG_CTRL-3	71
GATGCTAGTTAAAGTG-1	NEG_CTRL-3	369
GCGACCATCCGTTGCT-1	NEG_CTRL-3	162
GCGCAACTCAACCATG-1	NEG_CTRL-3	141
GCTGGGTAGTTAGGTA-1	NEG_CTRL-3	127
GGAACTTAGCGTAATA-1	NEG_CTRL-3	41
GGACAAGAGACTAGAT-1	NEG_CTRL-3	85
GGACAAGCAACTGCGC-1	NEG_CTRL-3	175
GGACATTTCCAGATCA-1	NEG_CTRL-3	48
GGCTCGATCCTCCTAG-1	NEG_CTRL-3	29
GGGAGATAGCGATCCC-1	NEG_CTRL-3	91
GGGATGAAGCCTATGT-1	NEG_CTRL-3	134
GGGATGACAATAGCGG-1	NEG_CTRL-3	35
GGGCACTCAATCGGTT-1	NEG_CTRL-3	116
GGGCATCGTGTTTGTG-1	NEG_CTRL-3	411
GGGTCTGGTGCTGTAT-1	NEG_CTRL-3	196
GGTGAAGTCAGTTAGC-1	NEG_CTRL-3	333
GTAACTGGTGAAAGAG-1	NEG_CTRL-3	36
GTCACGGAGAGGGCTT-1	NEG_CTRL-3	87
GTCATTTAGTACGCCC-1	NEG_CTRL-3	53
GTCCTCAAGATGTTAG-1	NEG_CTRL-3	539
GTCGGGTCACATTAGC-1	NEG_CTRL-3	42
GTGTTAGTCGTACCGG-1	NEG_CTRL-3	35
TACGGGCTCCCTTGTG-1	NEG_CTRL-3	83
TACTCATAGTCCGTAT-1	NEG_CTRL-3	414
TACTTGTTCTGCTGTC-1	NEG_CTRL-3	44
TAGCCGGTCTCAACTT-1	NEG_CTRL-3	37
TCAATCTAGGCAAAGA-1	NEG_CTRL-3	44
TCGTACCCAGCTGTAT-1	NEG_CTRL-3	587
TGCTACCAGTGCGTGA-1	NEG_CTRL-3	46
TGGTTCCTCGTACCGG-1	NEG_CTRL-3	352
TTAGGACTCAAAGTAG-1	NEG_CTRL-3	48
TTAGGCAGTTCCACTC-1	NEG_CTRL-3	25
TTGGAACCAAGTCTGT-1	NEG_CTRL-3	69
TTTATGCAGGTGCACA-1	NEG_CTRL-3	37
AACTCAGGTGTTCGAT-1	PRKCSH	391
AAGTCTGAGTGTCCAT-1	PRKCSH	49
AAGTCTGCAGCCACCA-1	PRKCSH	58
ACGAGGACAGGAATGC-1	PRKCSH	109
ACGGGCTAGAAGATTC-1	PRKCSH	31
AGAATAGGTGTCGCTG-1	PRKCSH	493
AGCTCCTTCAGTGCAT-1	PRKCSH	70
ATCTACTGTCTAAAGA-1	PRKCSH	51
CAACCTCCACTTAACG-1	PRKCSH	33
CAGCTGGCACATCTTT-1	PRKCSH	37
CAGTCCTTCAGTCCCT-1	PRKCSH	107
CATCGGGTCAACTCTT-1	PRKCSH	70
CATGGCGCATTGCGGC-1	PRKCSH	638
CCACTACTCGAGAGCA-1	PRKCSH	15
CCCATACTCAGTTGAC-1	PRKCSH	129
CGACCTTGTTGGAGGT-1	PRKCSH	24
CGAGAAGTCTGCGTAA-1	PRKCSH	420
CGATGTAAGCAGACTG-1	PRKCSH	77
CGATGTAGTCGGATCC-1	PRKCSH	507
CGGCTAGGTTCGCGAC-1	PRKCSH	268
CGGCTAGTCGGTCTAA-1	PRKCSH	30
CGTCAGGTCACAATGC-1	PRKCSH	527
CTAGCCTGTGACCAAG-1	PRKCSH	428
CTGTGCTCACGAGAGT-1	PRKCSH	44
CTTAACTTCGTGGACC-1	PRKCSH	125
GCAATCACATGTCGAT-1	PRKCSH	119
GCAGCCACACAGCGTC-1	PRKCSH	93
GCCAAATTCGCATGAT-1	PRKCSH	25
GCGCGATAGATGTTAG-1	PRKCSH	37
GCTGCGAGTGTGACCC-1	PRKCSH	22
GCTGCTTTCACGGTTA-1	PRKCSH	30
GCTTCCAAGAGTACCG-1	PRKCSH	124
GCTTGAAAGCAGGTCA-1	PRKCSH	57
GGAGCAAAGTCCCACG-1	PRKCSH	293
GGCTCGAGTGCCTGGT-1	PRKCSH	51
GGCTGGTAGTGGGTTG-1	PRKCSH	261
GTCATTTCAAACGCGA-1	PRKCSH	24
GTGAAGGGTCCTGCTT-1	PRKCSH	441
GTTCATTAGGAGTTTA-1	PRKCSH	32
TACTTGTGTAGGAGTC-1	PRKCSH	51
TCAATCTGTCCTAGCG-1	PRKCSH	26
TCATTACCATGGAATA-1	PRKCSH	387
TCGCGAGGTACAGTTC-1	PRKCSH	318
TCTGGAAGTGATAAAC-1	PRKCSH	28
TGAAAGAGTACCCAAT-1	PRKCSH	60
TGCTACCCATCTACGA-1	PRKCSH	79
TGCTGCTTCACCAGGC-1	PRKCSH	35
TGGACGCAGCGATGAC-1	PRKCSH	163
TGGTTCCTCTTGTATC-1	PRKCSH	162
TTCTACAAGTACACCT-1	PRKCSH	62
TTCTACAAGTTATCGC-1	PRKCSH	33
TTCTACAGTCACACGC-1	PRKCSH	79
TTTCCTCAGACGCAAC-1	PRKCSH	264
AAACGGGAGACCTTTG-1	RPN2	105
AAAGCAAAGTCCTCCT-1	RPN2	604
AAATGCCGTTGTGGCC-1	RPN2	92
AACCGCGCATACAGCT-1	RPN2	23
AACTCTTTCCTAGTGA-1	RPN2	27
AAGGAGCTCCAAACAC-1	RPN2	62
AAGGCAGCAAGCCCAC-1	RPN2	38
ACACCGGCAGATCGGA-1	RPN2	57
ACAGCCGTCGGAGCAA-1	RPN2	71
ACAGCTATCCGCAAGC-1	RPN2	520
ACATACGGTGCGAAAC-1	RPN2	46
ACGCAGCCAGGAACGT-1	RPN2	33
ACGGCCATCCCTAACC-1	RPN2	28
ACTGAACTCGGAATCT-1	RPN2	23
ACTGAGTGTCATATCG-1	RPN2	61
ACTGATGTCCAAATGC-1	RPN2	64
AGACGTTTCCTTGGTC-1	RPN2	52
AGCAGCCTCACTTATC-1	RPN2	43
AGCGGTCTCCCGGATG-1	RPN2	46
AGCGTCGCAGTTCATG-1	RPN2	169
AGGCCGTTCACCTTAT-1	RPN2	48
AGGGTGAAGCTGATAA-1	RPN2	130
AGGTCATAGAAGCCCA-1	RPN2	63
AGTTGGTAGAGGTAGA-1	RPN2	31
ATAGACCAGCCGTCGT-1	RPN2	27
ATGGGAGCACGAAAGC-1	RPN2	51
ATGGGAGGTCCATGAT-1	RPN2	22
ATTACTCCAAGTCTAC-1	RPN2	318
ATTATCCCATCCAACA-1	RPN2	59
CACACCTGTATATGGA-1	RPN2	109
CACACTCCAATTCCTT-1	RPN2	33
CACAGGCCACCTGGTG-1	RPN2	382
CACAGGCGTTTCCACC-1	RPN2	41
CACATAGAGGATGTAT-1	RPN2	438
CACCACTAGGTTCCTA-1	RPN2	180
CACCAGGGTGGTACAG-1	RPN2	211
CATGCCTAGCTCTCGG-1	RPN2	28
CCGGGATTCGGTGTTA-1	RPN2	29
CCGTGGACAATTCCTT-1	RPN2	107
CCTACACGTCACCCAG-1	RPN2	256
CCTCAGTCAGGGTACA-1	RPN2	42
CCTTCCCGTCAAAGAT-1	RPN2	8
CGACCTTAGATGGCGT-1	RPN2	18
CGATGTAGTCTAGCGC-1	RPN2	88
CGCTTCAAGATACACA-1	RPN2	71
CGCTTCAGTAAAGGAG-1	RPN2	381
CGGACACCAATTGCTG-1	RPN2	42
CGTCCATCATGAAGTA-1	RPN2	71
CTAACTTCAAAGGCGT-1	RPN2	12
CTACATTGTTAGGGTG-1	RPN2	105
CTACGTCGTTACTGAC-1	RPN2	20
CTCAGAAAGAGTAAGG-1	RPN2	56
CTCATTAGTTCCACGG-1	RPN2	27
CTCGAGGTCAAACAAG-1	RPN2	37
CTCGGGAAGCCGGTAA-1	RPN2	109
CTCGTCAAGGCTAGAC-1	RPN2	211
CTCGTCATCAATAAGG-1	RPN2	30
CTGAAACGTTGAGTTC-1	RPN2	564
CTGAAGTTCGTAGATC-1	RPN2	74
CTGATAGGTAGTACCT-1	RPN2	66
CTGCTGTTCGTTTATC-1	RPN2	28
GAACGGAAGCTTCGCG-1	RPN2	37
GAAGCAGCAGTTTACG-1	RPN2	37
GAATGAACAGCTGCTG-1	RPN2	47
GACACGCAGCACCGTC-1	RPN2	35
GACCAATGTGTTGGGA-1	RPN2	208
GATCTAGAGCAGCCTC-1	RPN2	47
GATCTAGAGGCGATAC-1	RPN2	31
GATCTAGTCTAGAGTC-1	RPN2	301
GATGAGGGTTAAGAAC-1	RPN2	63
GCATGCGTCCCAAGTA-1	RPN2	484
GCCAAATTCATGTCCC-1	RPN2	74
GCGACCAAGTATGACA-1	RPN2	51
GGATTACAGGTGTGGT-1	RPN2	617
GGCTCGATCTTCAACT-1	RPN2	126
GGTATTGAGACTCGGA-1	RPN2	27
GTACTCCAGAGAGCTC-1	RPN2	68
GTCAAGTCAGAGTGTG-1	RPN2	49
GTCATTTTCGTAGATC-1	RPN2	29
GTGAAGGCACAGGAGT-1	RPN2	94
GTGAAGGGTCTTCGTC-1	RPN2	367
GTGCAGCAGCAAATCA-1	RPN2	33
GTGCTTCGTCTCCACT-1	RPN2	141
GTTCTCGGTAGAAGGA-1	RPN2	78
GTTTCTATCCCATTTA-1	RPN2	29
TAAGTGCAGGACAGAA-1	RPN2	102
TACAGTGGTCGCGTGT-1	RPN2	491
TAGCCGGCAGTATAAG-1	RPN2	269
TATGCCCGTGAAAGAG-1	RPN2	34
TCAACGAGTACCAGTT-1	RPN2	29
TCAATCTTCTTGGGTA-1	RPN2	33
TCACAAGAGATGTGTA-1	RPN2	33
TCACAAGGTGCGGTAA-1	RPN2	97
TCAGCTCCACAACTGT-1	RPN2	135
TCAGCTCGTTAGTGGG-1	RPN2	92
TCAGGATCATCGATTG-1	RPN2	102
TCCACACGTGTATGGG-1	RPN2	154
TCGCGAGTCTCTAGGA-1	RPN2	57
TCGGGACTCGTTGACA-1	RPN2	45
TCTGGAAGTCTAGCCG-1	RPN2	330
TGAAAGAAGCCACTAT-1	RPN2	86
TGCCCTATCGCGCCAA-1	RPN2	84
TGCGTGGGTTATGTGC-1	RPN2	34
TGCTACCCATCTATGG-1	RPN2	28
TGGCGCATCCGCTGTT-1	RPN2	58
TGGCTGGAGCTAACTC-1	RPN2	34
TGTTCCGGTCACACGC-1	RPN2	12
TTAGGACTCACTATTC-1	RPN2	48
TTGGAACCACAACGTT-1	RPN2	54
TTTATGCAGCCCAGCT-1	RPN2	50
TTTGTCACAAGTCATC-1	RPN2	294
AAACCTGTCTGCTGTC-1	SEL1L	42
AACACGTCAAGTTGTC-1	SEL1L	130
AACCATGGTGCAGTAG-1	SEL1L	46
AACGTTGCAGTCGATT-1	SEL1L	291
AACGTTGGTCCTCTTG-1	SEL1L	30
AACTCAGTCACCTTAT-1	SEL1L	195
AACTGGTAGGCTCTTA-1	SEL1L	49
AACTTTCCATTCCTCG-1	SEL1L	441
AAGACCTTCTGTCCGT-1	SEL1L	203
AAGGCAGCAGATCGGA-1	SEL1L	42
AAGGCAGGTTCACGGC-1	SEL1L	19
AAGGCAGGTTCCCTTG-1	SEL1L	133
AAGGTTCAGAATGTTG-1	SEL1L	56
AATCCAGCATGGTCAT-1	SEL1L	372
AATCGGTTCTTCCTTC-1	SEL1L	466
ACACCAATCTCGATGA-1	SEL1L	563
ACACCCTTCCATGCTC-1	SEL1L	124
ACAGCCGAGAGTAATC-1	SEL1L	18
ACATCAGGTACAGTGG-1	SEL1L	407
ACGAGCCCAAGGTTTC-1	SEL1L	35
ACGAGCCTCGCGATCG-1	SEL1L	74
ACGATACTCTGGCGTG-1	SEL1L	66
ACGCAGCCATACTACG-1	SEL1L	37
ACGCCGACATGCTAGT-1	SEL1L	30
ACGGAGATCGCACTCT-1	SEL1L	453
ACGGCCACAAGAAAGG-1	SEL1L	85
ACGGGCTTCTTACCTA-1	SEL1L	77
ACGTCAAAGGATGGTC-1	SEL1L	93
ACGTCAAGTTCGCGAC-1	SEL1L	61
ACTGAGTGTACTTCTT-1	SEL1L	214
AGAATAGAGATGTCGG-1	SEL1L	180
AGACGTTCAGCTCGCA-1	SEL1L	28
AGAGTGGTCTGCGTAA-1	SEL1L	278
AGCCTAACATCCTAGA-1	SEL1L	122
AGCTCCTCACGGTAAG-1	SEL1L	33
AGCTCCTCACGTCTCT-1	SEL1L	30
AGCTTGAAGGGATCTG-1	SEL1L	140
AGGCCGTTCTGCGGCA-1	SEL1L	39
AGGGAGTTCTCATTCA-1	SEL1L	144
AGTGGGACAGTGAGTG-1	SEL1L	246
AGTTGGTAGCCAGAAC-1	SEL1L	66
ATAAGAGCACTAGTAC-1	SEL1L	272
ATAAGAGGTGTGAATA-1	SEL1L	20
ATCGAGTGTCTCTCTG-1	SEL1L	34
ATGGGAGTCATGCAAC-1	SEL1L	329
ATTACTCAGATCTGCT-1	SEL1L	229
ATTGGACAGTGATCGG-1	SEL1L	31
ATTGGACTCAATAAGG-1	SEL1L	75
ATTTCTGAGCATGGCA-1	SEL1L	473
CAACCTCAGTGGGATC-1	SEL1L	59
CAACTAGAGTGGTAGC-1	SEL1L	192
CACAAACTCAAACCGT-1	SEL1L	24
CACAGGCAGTATCTCG-1	SEL1L	269
CACATTTCATTGTGCA-1	SEL1L	48
CACCACTAGAGTACCG-1	SEL1L	20
CACCAGGTCCTCATTA-1	SEL1L	107
CACCTTGGTGCGCTTG-1	SEL1L	345
CAGAATCTCGGAGGTA-1	SEL1L	178
CAGCAGCCATCCTAGA-1	SEL1L	34
CAGCCGATCACATACG-1	SEL1L	53
CAGCGACTCCTCGCAT-1	SEL1L	67
CAGTCCTAGAGCTTCT-1	SEL1L	25
CATCGGGTCACCTTAT-1	SEL1L	109
CCACTACGTAGCGTCC-1	SEL1L	34
CCAGCGACATTCCTCG-1	SEL1L	217
CCATGTCTCGGAGGTA-1	SEL1L	219
CCTAAAGTCATGGTCA-1	SEL1L	23
CCTACCAGTATTAGCC-1	SEL1L	98
CCTATTAAGAACTCGG-1	SEL1L	478
CCTTCCCCACGAGAGT-1	SEL1L	25
CGACCTTAGATCTGAA-1	SEL1L	31
CGAGCACGTAATCGTC-1	SEL1L	36
CGATCGGAGGTCATCT-1	SEL1L	180
CGATCGGAGTATGACA-1	SEL1L	173
CGCGGTAAGAATTCCC-1	SEL1L	183
CGCGGTACACGTAAGG-1	SEL1L	224
CGGACGTGTTCCATGA-1	SEL1L	45
CGTCACTGTCGGCATC-1	SEL1L	63
CGTCAGGAGGAACTGC-1	SEL1L	39
CGTCTACCAACGCACC-1	SEL1L	116
CGTCTACGTCAATACC-1	SEL1L	48
CGTTAGATCAAGGCTT-1	SEL1L	50
CGTTCTGCAAAGAATC-1	SEL1L	56
CGTTCTGTCCATGCTC-1	SEL1L	289
CGTTGGGGTTTGCATG-1	SEL1L	32
CTAACTTCACAGGAGT-1	SEL1L	24
CTACATTTCCAGTAGT-1	SEL1L	58
CTAGAGTCACGTCAGC-1	SEL1L	111
CTAGAGTTCCAGAGGA-1	SEL1L	475
CTCACACGTCTGCAAT-1	SEL1L	551
CTCAGAAGTACTTGAC-1	SEL1L	272
CTCAGAAGTGATGCCC-1	SEL1L	33
CTCGTCATCACGACTA-1	SEL1L	36
CTCTAATAGAGCTGGT-1	SEL1L	400
CTGAAACAGATGTCGG-1	SEL1L	96
CTGATCCAGGTTACCT-1	SEL1L	73
CTGGTCTTCTGGCGAC-1	SEL1L	47
CTGTGCTCAAGACACG-1	SEL1L	44
CTGTTTAAGGCGCTCT-1	SEL1L	141
CTTCTCTAGAACAATC-1	SEL1L	55
CTTGGCTGTAAATGAC-1	SEL1L	73
GACGCGTGTGAGTATA-1	SEL1L	23
GACGCGTTCGTACGGC-1	SEL1L	68
GACTAACCACAAGACG-1	SEL1L	284
GACTAACGTGAAGGCT-1	SEL1L	39
GACTAACTCCTTGGTC-1	SEL1L	294
GAGTCCGTCCCGACTT-1	SEL1L	165
GATCAGTGTTGTCGCG-1	SEL1L	58
GATCGATGTGCACGAA-1	SEL1L	24
GCAATCACACCCTATC-1	SEL1L	43
GCATACAGTCTAGTCA-1	SEL1L	34
GCATGATGTACCATCA-1	SEL1L	133
GCCTCTAAGCGTGAAC-1	SEL1L	150
GCGACCACAAACAACA-1	SEL1L	42
GCGACCACACCGAAAG-1	SEL1L	133
GCGCAGTTCTTGGGTA-1	SEL1L	260
GCGCGATCACGGTGTC-1	SEL1L	108
GCTCCTACAAGGTTCT-1	SEL1L	538
GCTCTGTGTTGTCGCG-1	SEL1L	28
GGAACTTGTAGGACAC-1	SEL1L	427
GGACAAGCACAACGTT-1	SEL1L	37
GGACGTCCAAGCTGTT-1	SEL1L	67
GGCTGGTCAGATCCAT-1	SEL1L	97
GGGAGATAGCGAAGGG-1	SEL1L	190
GGGTCTGCACCACCAG-1	SEL1L	21
GGGTTGCGTTGTACAC-1	SEL1L	438
GGTGAAGAGTACGCGA-1	SEL1L	113
GTACGTATCAATCACG-1	SEL1L	29
GTAGTCAGTTTGTTGG-1	SEL1L	60
GTCAAGTTCTATCGCC-1	SEL1L	39
GTCACAATCTCTGCTG-1	SEL1L	36
GTCATTTTCGTGGGAA-1	SEL1L	47
GTGAAGGTCTCTGAGA-1	SEL1L	147
GTGCGGTTCCGCAGTG-1	SEL1L	184
GTTAAGCAGTCAATAG-1	SEL1L	539
GTTACAGCAGTATGCT-1	SEL1L	56
GTTCGGGTCCACGCAG-1	SEL1L	223
TAAGCGTAGTGGACGT-1	SEL1L	430
TAAGCGTCACGGTTTA-1	SEL1L	457
TAAGTGCGTCTAGTCA-1	SEL1L	48
TAAGTGCGTTCGCGAC-1	SEL1L	166
TACACGATCACGACTA-1	SEL1L	37
TACAGTGCATGCTAGT-1	SEL1L	35
TACCTATCAACAACCT-1	SEL1L	45
TACGGATCACTCGACG-1	SEL1L	44
TACGGATGTCTCATCC-1	SEL1L	62
TACTCATCACGAAAGC-1	SEL1L	174
TACTCATTCACTCCTG-1	SEL1L	67
TACTTACCATGCTGGC-1	SEL1L	280
TACTTGTCAGGTGCCT-1	SEL1L	36
TAGACCAGTCCAAGTT-1	SEL1L	62
TAGACCATCCGTCAAA-1	SEL1L	66
TAGGCATGTATAGTAG-1	SEL1L	191
TAGGCATTCAATCTCT-1	SEL1L	42
TAGTTGGTCCAACCAA-1	SEL1L	230
TCAACGAAGTTAGGTA-1	SEL1L	36
TCAGGATGTACCCAAT-1	SEL1L	28
TCAGGTAGTATGGTTC-1	SEL1L	50
TCAGGTATCAGGTAAA-1	SEL1L	61
TCATTACTCCGCATCT-1	SEL1L	51
TCATTTGAGGGTGTGT-1	SEL1L	32
TCCACACTCACGACTA-1	SEL1L	260
TCGCGAGAGTAGCCGA-1	SEL1L	295
TCGCGTTTCTCTTGAT-1	SEL1L	167
TCGGGACGTTCCTCCA-1	SEL1L	27
TCGTAGATCGTTTGCC-1	SEL1L	27
TGAGAGGTCGGAGGTA-1	SEL1L	92
TGAGCATGTCTAAACC-1	SEL1L	58
TGAGCATTCACCCTCA-1	SEL1L	79
TGCACCTCAACTGCGC-1	SEL1L	81
TGCACCTTCAAACCAC-1	SEL1L	69
TGCCAAAAGCACACAG-1	SEL1L	37
TGCCCATTCGCGTTTC-1	SEL1L	113
TGCGGGTGTCCAGTTA-1	SEL1L	189
TGCTACCGTGTTTGTG-1	SEL1L	25
TGCTACCGTTGAGTTC-1	SEL1L	418
TGGACGCTCATGCATG-1	SEL1L	96
TGGACGCTCGACCAGC-1	SEL1L	123
TGGCGCAGTGAGGGTT-1	SEL1L	47
TGGTTAGTCAGTCAGT-1	SEL1L	187
TGGTTCCGTTCCGTCT-1	SEL1L	30
TGTGGTAAGAAGGGTA-1	SEL1L	197
TTAGGCATCTTGAGGT-1	SEL1L	67
TTAGTTCAGAGTAATC-1	SEL1L	219
TTAGTTCGTTCACGGC-1	SEL1L	42
TTCCCAGTCTGTTGAG-1	SEL1L	50
TTCGAAGCACCAACCG-1	SEL1L	519
TTCGGTCTCAGGCCCA-1	SEL1L	30
TTCTCCTCAATCAGAA-1	SEL1L	170
TTCTCCTCACGGCCAT-1	SEL1L	94
TTGAACGCACAGGCCT-1	SEL1L	594
TTGACTTCATATGGTC-1	SEL1L	163
TTGGAACGTCATGCAT-1	SEL1L	33
TTTCCTCCAAGCGCTC-1	SEL1L	179
TTTGTCACAGTGAGTG-1	SEL1L	54
TTTGTCACATAGACTC-1	SEL1L	36
TTTGTCATCCCATTTA-1	SEL1L	416
ACACCGGTCTTAGAGC-1	SND1	103
ACAGCCGTCGTTTAGG-1	SND1	228
ACGCCGATCAAGAAGT-1	SND1	36
ACTTGTTGTCTTGCGG-1	SND1	64
AGATTGCGTACATCCA-1	SND1	165
AGCATACGTGAACCTT-1	SND1	34
AGCGTCGCACATCCAA-1	SND1	91
ATGCGATAGTGTTGAA-1	SND1	49
ATTACTCAGTTAAGTG-1	SND1	144
CAAGAAAGTCGCCATG-1	SND1	140
CACAGGCTCGCGTAGC-1	SND1	175
CACAGTAGTGAGGCTA-1	SND1	253
CAGCATACAATGCCAT-1	SND1	66
CAGGTGCAGACTTGAA-1	SND1	52
CATCAGAAGTGTACCT-1	SND1	26
CCACCTAGTACGACCC-1	SND1	479
CCCAGTTAGATCGATA-1	SND1	23
CCGGGATCATGGAATA-1	SND1	42
CCTACACAGATAGTCA-1	SND1	573
CCTACACGTCTAGTCA-1	SND1	23
CCTTCGAGTCTCATCC-1	SND1	55
CGCGTTTTCAGCAACT-1	SND1	40
CGCGTTTTCCGAGCCA-1	SND1	31
CGCTATCGTCTGCGGT-1	SND1	56
CGCTATCTCCTAGTGA-1	SND1	26
CGGCTAGGTCTTGATG-1	SND1	58
CGTCAGGCATTAACCG-1	SND1	481
CGTTGGGGTATATGGA-1	SND1	31
CTACATTAGAGTCGGT-1	SND1	240
CTAGAGTTCTGTCTCG-1	SND1	46
CTAGCCTTCATTTGGG-1	SND1	48
CTAGTGATCGTGGACC-1	SND1	41
CTCAGAACATACTACG-1	SND1	128
CTCATTACAAGCGATG-1	SND1	34
CTCGAAAAGCACGCCT-1	SND1	98
CTCTAATTCGAATGGG-1	SND1	392
CTGAAGTTCAGTTGAC-1	SND1	87
GACACGCAGGGCTTCC-1	SND1	63
GAGCAGACACCATGTA-1	SND1	318
GCGACCACACATCCGG-1	SND1	127
GCGCAACTCTTATCTG-1	SND1	111
GCGCGATAGGCTCAGA-1	SND1	33
GCTGGGTGTTAAAGAC-1	SND1	134
GCTTCCACACACGCTG-1	SND1	37
GCTTGAATCATGCATG-1	SND1	51
GGAGCAAAGCAATATG-1	SND1	32
GGTGTTAGTGGCCCTA-1	SND1	129
GTATCTTTCAGAGGTG-1	SND1	44
GTGAAGGCAACTTGAC-1	SND1	21
GTGCGGTGTAGTGAAT-1	SND1	473
GTGCTTCTCAGTTCGA-1	SND1	35
GTGGGTCGTTGCCTCT-1	SND1	72
GTGTGCGGTTGTGGAG-1	SND1	167
GTTACAGCAGCTATTG-1	SND1	39
GTTCATTGTAAATGAC-1	SND1	113
TACACGAAGCAGATCG-1	SND1	48
TCAGATGAGCTGAAAT-1	SND1	36
TCGCGAGAGAGGGCTT-1	SND1	39
TCGCGTTAGGGTTCCC-1	SND1	76
TCGGTAAGTAAATGAC-1	SND1	338
TGCACCTAGGCGTACA-1	SND1	76
TGTATTCTCAAACGGG-1	SND1	42
TTTGTCATCATCGGAT-1	SND1	35
AAAGCAAGTCTTCAAG-1	SPCS1	56
AAAGTAGGTCATGCCG-1	SPCS1	241
AACGTTGAGGACGAAA-1	SPCS1	157
AAGACCTCATAAAGGT-1	SPCS1	109
AAGCCGCAGGATATAC-1	SPCS1	122
AAGGAGCAGACTAGAT-1	SPCS1	122
AAGGAGCAGTTGTAGA-1	SPCS1	56
AAGGCAGAGTTAGGTA-1	SPCS1	36
ACACCAAGTAGCCTAT-1	SPCS1	38
ACACTGACACGACTCG-1	SPCS1	89
ACCCACTCAGTTAACC-1	SPCS1	105
ACGAGGATCATAGCAC-1	SPCS1	397
ACGATGTCATAGGATA-1	SPCS1	109
ACGCAGCAGGCGACAT-1	SPCS1	30
ACGCAGCGTAAGTGGC-1	SPCS1	52
ACGCCAGAGGGCTTCC-1	SPCS1	88
ACGCCGAAGTACGTAA-1	SPCS1	91
ACGGAGAAGACACTAA-1	SPCS1	39
ACGGGCTGTGACAAAT-1	SPCS1	48
ACGGGCTTCTAACCGA-1	SPCS1	34
ACGGGCTTCTAACTTC-1	SPCS1	84
ACGGGTCCAACGATGG-1	SPCS1	22
ACGGGTCTCGTTACAG-1	SPCS1	100
ACTATCTTCCACTGGG-1	SPCS1	172
ACTGCTCTCGCCTGAG-1	SPCS1	50
AGAATAGGTGCAGGTA-1	SPCS1	28
AGCCTAACAGTCCTTC-1	SPCS1	208
AGCGGTCTCCGTCATC-1	SPCS1	36
AGCTTGAGTCTCTTAT-1	SPCS1	30
AGCTTGATCAACACAC-1	SPCS1	61
AGGCCACGTGCAGTAG-1	SPCS1	27
AGGCCGTAGGGCACTA-1	SPCS1	43
AGGGATGAGTGCCATT-1	SPCS1	24
AGGGATGGTAAACACA-1	SPCS1	63
AGGGATGGTAGGAGTC-1	SPCS1	447
AGGTCCGAGACTACAA-1	SPCS1	43
AGTCTTTCAGGGTACA-1	SPCS1	34
AGTCTTTGTGGCCCTA-1	SPCS1	36
AGTGAGGGTTTAGCTG-1	SPCS1	26
AGTGGGATCGCCGTGA-1	SPCS1	28
AGTGTCATCACTGGGC-1	SPCS1	23
ATCATCTCAGTAAGCG-1	SPCS1	65
ATCCACCTCACCTTAT-1	SPCS1	88
ATGCGATGTATTCTCT-1	SPCS1	32
ATGCGATGTGGCAAAC-1	SPCS1	77
ATGGGAGTCCTAGAAC-1	SPCS1	98
ATTACTCCACAGAGGT-1	SPCS1	27
ATTGGACAGACCTTTG-1	SPCS1	32
ATTGGACGTCCAAGTT-1	SPCS1	16
ATTGGACTCGCTTGTC-1	SPCS1	74
ATTTCTGTCCAGGGCT-1	SPCS1	30
CAACCAACAATCGAAA-1	SPCS1	585
CAACTAGTCTTGTACT-1	SPCS1	114
CAAGATCGTGTTTGGT-1	SPCS1	45
CAAGATCTCACTTACT-1	SPCS1	53
CAAGGCCTCTGTACGA-1	SPCS1	50
CAAGTTGCAGACAAAT-1	SPCS1	193
CAAGTTGGTGATGTCT-1	SPCS1	45
CACAGGCTCTAGCACA-1	SPCS1	43
CACATAGGTCTCATCC-1	SPCS1	28
CAGAGAGTCTGCCAGG-1	SPCS1	24
CAGATCACATGCTAGT-1	SPCS1	163
CAGCAGCAGCGATTCT-1	SPCS1	103
CAGCATAAGAAGCCCA-1	SPCS1	80
CAGCATATCGCAAGCC-1	SPCS1	48
CAGCCGAAGTGGACGT-1	SPCS1	50
CAGCTAAGTTCGTTGA-1	SPCS1	26
CAGGTGCAGTTGTCGT-1	SPCS1	59
CAGGTGCCATCTGGTA-1	SPCS1	71
CAGGTGCGTTCATGGT-1	SPCS1	145
CATATGGTCTGGTATG-1	SPCS1	156
CATCAGACATGAGCGA-1	SPCS1	261
CATCGAAGTAGCGCTC-1	SPCS1	62
CATGCCTTCTATGTGG-1	SPCS1	27
CATGGCGAGTGGAGAA-1	SPCS1	19
CATTCGCGTCGCGAAA-1	SPCS1	52
CCAGCGAAGACGCACA-1	SPCS1	46
CCATTCGCAATCCAAC-1	SPCS1	37
CCATTCGTCTCAACTT-1	SPCS1	79
CCCAGTTAGCGTGTCC-1	SPCS1	75
CCCTCCTAGTGAATTG-1	SPCS1	50
CCCTCCTGTGCAGGTA-1	SPCS1	193
CCGGTAGAGTCATGCT-1	SPCS1	34
CCGGTAGTCGCTGATA-1	SPCS1	100
CCGTACTTCCATGCTC-1	SPCS1	38
CCGTGGAGTGTAACGG-1	SPCS1	75
CCGTTCACACGTTGGC-1	SPCS1	70
CCTAAAGAGGAATTAC-1	SPCS1	25
CCTATTAGTTGATTGC-1	SPCS1	29
CGACCTTAGTAGCGGT-1	SPCS1	109
CGACCTTCAATAGAGT-1	SPCS1	112
CGAGCCATCCCTAACC-1	SPCS1	48
CGATGGCTCCAACCAA-1	SPCS1	50
CGATGTATCGCGCCAA-1	SPCS1	41
CGATGTATCGTCTGAA-1	SPCS1	167
CGCGGTAGTACCGTTA-1	SPCS1	128
CGCGTTTTCCATGAGT-1	SPCS1	27
CGGCTAGCATACTCTT-1	SPCS1	41
CGGGTCAAGAGTGAGA-1	SPCS1	81
CGGGTCACAGTATAAG-1	SPCS1	69
CGTAGCGGTTTCCACC-1	SPCS1	99
CGTCTACTCCGCAGTG-1	SPCS1	67
CTAACTTAGGCGATAC-1	SPCS1	329
CTACACCTCCGTCAAA-1	SPCS1	65
CTACATTCATGGGAAC-1	SPCS1	41
CTACATTGTGAGGCTA-1	SPCS1	71
CTACCCACAATGTAAG-1	SPCS1	282
CTAGAGTAGGCACATG-1	SPCS1	80
CTAGTGAGTGGACGAT-1	SPCS1	34
CTAGTGATCTGAAAGA-1	SPCS1	556
CTCACACCAGCTGCTG-1	SPCS1	38
CTCGAAAGTGAGGCTA-1	SPCS1	36
CTCGTACCATCTCGCT-1	SPCS1	132
CTCTAATGTAGGCTGA-1	SPCS1	63
CTGATCCGTTCTGTTT-1	SPCS1	569
CTGATCCTCCTTAATC-1	SPCS1	56
CTGCCTACATTCTCAT-1	SPCS1	41
CTGCGGACAAACCCAT-1	SPCS1	37
CTGCTGTCATTCGACA-1	SPCS1	64
CTGTGCTAGCTTCGCG-1	SPCS1	240
CTTGGCTAGTGTTGAA-1	SPCS1	34
CTTGGCTCAAACCCAT-1	SPCS1	30
CTTTGCGCATCAGTAC-1	SPCS1	245
GAACCTAGTCATACTG-1	SPCS1	46
GAACGGAAGGCAGGTT-1	SPCS1	22
GAACGGAGTGTGAAAT-1	SPCS1	346
GACAGAGGTCATGCAT-1	SPCS1	88
GACAGAGTCAACGCTA-1	SPCS1	323
GACAGAGTCACAAACC-1	SPCS1	52
GACCAATGTTAGAACA-1	SPCS1	93
GACCAATTCCTTGACC-1	SPCS1	129
GACCTGGGTTCGTTGA-1	SPCS1	42
GACCTGGTCTGATTCT-1	SPCS1	32
GACGTGCCAGTCTTCC-1	SPCS1	30
GACGTGCTCGTAGGTT-1	SPCS1	53
GACGTTAGTGCTAGCC-1	SPCS1	516
GACTAACTCCTATGTT-1	SPCS1	72
GACTACAGTAGCGTGA-1	SPCS1	80
GAGGTGAGTATAGGTA-1	SPCS1	100
GATCGATGTGGTACAG-1	SPCS1	160
GATCGATTCAGGCGAA-1	SPCS1	46
GATTCAGGTCAATGTC-1	SPCS1	50
GCACATATCTGGGCCA-1	SPCS1	48
GCATACATCGCACTCT-1	SPCS1	59
GCATGCGTCAGATAAG-1	SPCS1	48
GCGAGAACAGTAAGCG-1	SPCS1	61
GCTCTGTCAAACAACA-1	SPCS1	30
GCTTCCATCCTCATTA-1	SPCS1	21
GCTTGAAGTCTTCAAG-1	SPCS1	112
GCTTGAATCACTTCAT-1	SPCS1	140
GGAATAACAATGTAAG-1	SPCS1	54
GGACAAGAGTGAAGAG-1	SPCS1	36
GGACAAGTCGGCGCTA-1	SPCS1	50
GGACAGAGTACCGAGA-1	SPCS1	43
GGACGTCTCGGTCCGA-1	SPCS1	28
GGAGCAAAGAGTGAGA-1	SPCS1	162
GGAGCAACATTGAGCT-1	SPCS1	38
GGATTACGTCAATGTC-1	SPCS1	133
GGCTCGATCTCCAGGG-1	SPCS1	15
GGCTGGTTCGCAAACT-1	SPCS1	66
GGGACCTGTCAGAAGC-1	SPCS1	76
GGGTTGCCACTCAGGC-1	SPCS1	85
GGGTTGCCATCTCGCT-1	SPCS1	107
GGGTTGCTCCAAGCCG-1	SPCS1	82
GGGTTGCTCTTTAGTC-1	SPCS1	101
GGTGTTAAGAGCCTAG-1	SPCS1	36
GTAGGCCGTATTCGTG-1	SPCS1	30
GTAGTCAAGGAGCGTT-1	SPCS1	30
GTATCTTGTAGCCTAT-1	SPCS1	548
GTATTCTAGCGATCCC-1	SPCS1	34
GTCACAATCAGTTTGG-1	SPCS1	186
GTCTTCGTCTCAACTT-1	SPCS1	21
GTGCAGCAGGTGCACA-1	SPCS1	73
GTGCATATCCAAACTG-1	SPCS1	120
GTGCGGTTCCACTCCA-1	SPCS1	110
GTGCTTCTCCGTTGCT-1	SPCS1	28
GTGTGCGGTTAAGGGC-1	SPCS1	31
GTGTTAGGTTGAACTC-1	SPCS1	40
GTTAAGCAGAGAGCTC-1	SPCS1	37
GTTAAGCCAGACAGGT-1	SPCS1	52
GTTCTCGTCACTTCAT-1	SPCS1	77
TAAGCGTGTCAAAGAT-1	SPCS1	153
TACCTTAGTACCGTTA-1	SPCS1	43
TACGGTAGTTCGTGAT-1	SPCS1	51
TACGGTATCATCGATG-1	SPCS1	60
TACGGTATCGGTCTAA-1	SPCS1	277
TACTCGCCAGGGCATA-1	SPCS1	480
TAGAGCTGTTCACCTC-1	SPCS1	143
TAGAGCTTCTGATTCT-1	SPCS1	75
TAGGCATGTCTCCACT-1	SPCS1	38
TCAACGAAGCCACGCT-1	SPCS1	302
TCAACGATCTCTGTCG-1	SPCS1	203
TCAGATGAGTATGACA-1	SPCS1	472
TCAGCTCAGTCTTGCA-1	SPCS1	212
TCAGGATGTGGCAAAC-1	SPCS1	31
TCATTACGTGAAAGAG-1	SPCS1	59
TCCACACCATTTGCCC-1	SPCS1	36
TCGAGGCCATAGACTC-1	SPCS1	280
TCGCGAGTCCCTCTTT-1	SPCS1	305
TCGCGTTCAATGGAGC-1	SPCS1	55
TCGGGACCAATAGCAA-1	SPCS1	35
TCGGGACCATACGCCG-1	SPCS1	39
TCTCTAACAGTAAGAT-1	SPCS1	260
TCTGGAACAGATAATG-1	SPCS1	231
TCTGGAATCCTCATTA-1	SPCS1	31
TCTTTCCAGATCCCGC-1	SPCS1	65
TGACTAGGTATAGTAG-1	SPCS1	107
TGACTTTAGAGCTTCT-1	SPCS1	73
TGAGCATGTTACAGAA-1	SPCS1	30
TGAGGGAGTAGCTCCG-1	SPCS1	45
TGCACCTAGTATCTCG-1	SPCS1	76
TGCACCTCAACTGCTA-1	SPCS1	95
TGCACCTTCACTGGGC-1	SPCS1	44
TGCCCATGTACGCTGC-1	SPCS1	52
TGCCCTATCCGAACGC-1	SPCS1	305
TGCGCAGCAAGCTGAG-1	SPCS1	106
TGCGTGGCAAGGACTG-1	SPCS1	129
TGGCGCATCACGGTTA-1	SPCS1	129
TGGCTGGAGTGTACCT-1	SPCS1	101
TGGGCGTTCCACGCAG-1	SPCS1	69
TGGTTAGCAGGAACGT-1	SPCS1	42
TGTATTCTCCACTCCA-1	SPCS1	128
TTAGGACGTCTTGTCC-1	SPCS1	137
TTAGGCACACCAGTTA-1	SPCS1	193
TTAGTTCAGGGTGTGT-1	SPCS1	505
TTAGTTCCACTACAGT-1	SPCS1	84
TTAGTTCTCTAACGGT-1	SPCS1	29
TTATGCTAGACAAGCC-1	SPCS1	58
TTATGCTAGAGTCTGG-1	SPCS1	56
TTCCCAGTCAAGGTAA-1	SPCS1	401
TTCCCAGTCCGCAGTG-1	SPCS1	34
TTCTTAGAGTTGCAGG-1	SPCS1	27
TTGAACGTCCGTAGGC-1	SPCS1	52
TTGCCGTTCCCATTAT-1	SPCS1	620
TTGGAACAGCCAGTTT-1	SPCS1	102
TTTACTGGTTGTACAC-1	SPCS1	162
TTTACTGTCGATGAGG-1	SPCS1	109
TTTGCGCCATGGGACA-1	SPCS1	581
TTTGCGCTCCTAGTGA-1	SPCS1	77
TTTGTCATCCAGATCA-1	SPCS1	94
AAACCTGCACGTGAGA-1	SSR3	66
AACCGCGGTCTCCATC-1	SSR3	20
AACTCAGTCGACAGCC-1	SSR3	28
AAGGAGCCAGTCCTTC-1	SSR3	30
AATCCAGGTCCTGCTT-1	SSR3	28
ACACCGGAGAGTTGGC-1	SSR3	32
ACAGCCGTCAGTACGT-1	SSR3	47
ACATACGGTCCGCTGA-1	SSR3	72
ACCTTTAAGCGACGTA-1	SSR3	37
ACGAGCCAGTCCATAC-1	SSR3	53
ACGCAGCGTGTCCTCT-1	SSR3	36
ACGCCAGTCAAGAAGT-1	SSR3	107
ACGCCAGTCACATGCA-1	SSR3	26
ACGGAGAAGGATGGAA-1	SSR3	65
ACGGAGAGTCTTTCAT-1	SSR3	34
ACTGATGTCATCGCTC-1	SSR3	98
ACTGTCCTCAGATAAG-1	SSR3	40
AGAATAGGTCTCCCTA-1	SSR3	304
AGACGTTGTATGAAAC-1	SSR3	48
AGACGTTGTCAACTGT-1	SSR3	49
AGAGTGGAGAACTCGG-1	SSR3	29
AGCGTATGTCTGATCA-1	SSR3	258
AGCGTATTCAACGCTA-1	SSR3	54
AGCTTGAGTTAAGATG-1	SSR3	28
AGGCCACTCTACTCAT-1	SSR3	231
AGGTCATTCAGCGACC-1	SSR3	56
AGTAGTCTCAACTCTT-1	SSR3	52
AGTGAGGTCATCGGAT-1	SSR3	30
AGTGGGACAAGCCGTC-1	SSR3	78
ATGCGATTCTAAGCCA-1	SSR3	32
ATTGGACGTGGCCCTA-1	SSR3	29
CAAGGCCTCACATAGC-1	SSR3	47
CAAGGCCTCTCTGCTG-1	SSR3	35
CAAGTTGGTACAGTTC-1	SSR3	39
CACAGGCCACTGTTAG-1	SSR3	33
CACAGTAAGGCGATAC-1	SSR3	89
CACATAGAGCAGCCTC-1	SSR3	208
CACCACTCACTTCTGC-1	SSR3	64
CAGCATATCACCATAG-1	SSR3	204
CAGCCGAGTCTCGTTC-1	SSR3	71
CAGCGACTCTTACCTA-1	SSR3	63
CAGCTAACAAGTAGTA-1	SSR3	42
CAGCTAACAGCTGTGC-1	SSR3	39
CATGCCTGTTGGAGGT-1	SSR3	49
CCACCTAGTGCACGAA-1	SSR3	21
CCATGTCGTCGCCATG-1	SSR3	46
CCCAATCGTCGGCTCA-1	SSR3	67
CCGTACTAGCTGTTCA-1	SSR3	31
CCTAAAGGTTATCACG-1	SSR3	81
CCTACCAAGTCAATAG-1	SSR3	84
CCTATTAGTCCGAATT-1	SSR3	52
CCTCTGACAGGATCGA-1	SSR3	28
CCTCTGAGTTCGGCAC-1	SSR3	623
CCTTCGACAAGCCTAT-1	SSR3	45
CGAACATTCGTGGTCG-1	SSR3	84
CGACTTCTCACGAAGG-1	SSR3	116
CGAGCCAAGGCACATG-1	SSR3	29
CGCGTTTTCAAACGGG-1	SSR3	101
CGCTTCATCGGATGTT-1	SSR3	21
CGGACACTCATACGGT-1	SSR3	26
CGGACGTAGAAACCTA-1	SSR3	34
CGGAGCTCAAAGCAAT-1	SSR3	29
CGTAGCGAGTATGACA-1	SSR3	47
CGTTAGACACGCATCG-1	SSR3	44
CGTTCTGTCTATCCCG-1	SSR3	51
CTAAGACGTTACGACT-1	SSR3	124
CTAATGGGTGCCTGGT-1	SSR3	72
CTGAAACTCTGGCGTG-1	SSR3	141
CTGAAGTGTTACGACT-1	SSR3	73
CTGATAGCACTCGACG-1	SSR3	34
CTGATCCCAACCGCCA-1	SSR3	26
CTGATCCGTTGGTGGA-1	SSR3	71
CTGCGGACACTTACGA-1	SSR3	98
CTTACCGCATCACCCT-1	SSR3	25
CTTAGGACAGCTGCTG-1	SSR3	52
CTTGGCTAGCGCTCCA-1	SSR3	59
GAAACTCCACTTCTGC-1	SSR3	62
GAACGGACACCAACCG-1	SSR3	63
GAATAAGCAAGTCTAC-1	SSR3	46
GACGCGTCAAGTCTAC-1	SSR3	37
GACGTGCAGAGGTTAT-1	SSR3	40
GAGGTGAGTTATGTGC-1	SSR3	23
GATCGCGTCAGTCCCT-1	SSR3	212
GATCTAGCACGGTGTC-1	SSR3	80
GATGAAAAGATGTGGC-1	SSR3	65
GATTCAGAGAAACCGC-1	SSR3	21
GATTCAGGTTCGGCAC-1	SSR3	117
GCATGATGTCCTCTTG-1	SSR3	47
GCCAAATAGCCTCGTG-1	SSR3	59
GCCTCTAAGAAGGTTT-1	SSR3	39
GCGACCACAGCTGCTG-1	SSR3	42
GCGCAACTCCTATGTT-1	SSR3	224
GCGCCAACAAATTGCC-1	SSR3	58
GCGCCAAGTGTTGGGA-1	SSR3	45
GCGCGATAGTCTCCTC-1	SSR3	35
GCTCTGTAGTGAATTG-1	SSR3	59
GCTGCGAAGGAGTCTG-1	SSR3	132
GGCAATTTCATCGGAT-1	SSR3	35
GGCGACTGTATATGGA-1	SSR3	26
GGCGTGTCAGTGACAG-1	SSR3	27
GGCGTGTTCGAGGTAG-1	SSR3	35
GGGAATGGTATTCTCT-1	SSR3	41
GGGAGATGTGTCAATC-1	SSR3	28
GGGATGAAGACACGAC-1	SSR3	87
GGGATGACAGCCAATT-1	SSR3	97
GGGATGAGTCGGCACT-1	SSR3	68
GGGCATCAGGCTAGGT-1	SSR3	28
GGGCATCGTCGATTGT-1	SSR3	25
GGGCATCGTCTACCTC-1	SSR3	38
GGTGAAGCATGCAACT-1	SSR3	109
GGTGAAGTCTGGGCCA-1	SSR3	43
GTAACGTCACATAACC-1	SSR3	68
GTAACGTTCCACTCCA-1	SSR3	71
GTAACTGTCGGCGCTA-1	SSR3	47
GTAGTCAAGAGTCTGG-1	SSR3	42
GTATCTTGTTCGTTGA-1	SSR3	181
GTCAAGTCACAAGTAA-1	SSR3	40
GTCACAATCAGCTCGG-1	SSR3	195
GTCCTCAAGATGAGAG-1	SSR3	38
GTCGTAAAGAGACTAT-1	SSR3	37
GTCTCGTTCAGTGTTG-1	SSR3	30
GTGAAGGTCATGGTCA-1	SSR3	60
GTGCAGCAGCCACGTC-1	SSR3	24
GTGCGGTGTAGAGGAA-1	SSR3	107
GTGCGGTTCGTCACGG-1	SSR3	59
GTGTTAGAGAATTGTG-1	SSR3	109
GTGTTAGGTGACTCAT-1	SSR3	45
GTTAAGCCATTGTGCA-1	SSR3	45
GTTCATTTCAGCCTAA-1	SSR3	109
GTTCTCGTCCCGGATG-1	SSR3	274
GTTCTCGTCTTCAACT-1	SSR3	38
TAAGTGCAGGAGTTTA-1	SSR3	70
TACAGTGCACCAGATT-1	SSR3	67
TACAGTGGTGAGGGAG-1	SSR3	61
TACAGTGGTTAAGAAC-1	SSR3	38
TACCTATCACGTAAGG-1	SSR3	52
TACGGATTCCGCATAA-1	SSR3	23
TACGGTAAGTGCAAGC-1	SSR3	23
TAGACCAGTGCGAAAC-1	SSR3	58
TAGGCATTCCAGGGCT-1	SSR3	24
TAGTGGTAGCGATGAC-1	SSR3	76
TCAACGATCGCCTGAG-1	SSR3	39
TCACAAGCACGTTGGC-1	SSR3	39
TCGAGGCCAAGAAGAG-1	SSR3	80
TCTATTGGTGTGGCTC-1	SSR3	38
TCTATTGTCCTAAGTG-1	SSR3	33
TCTCTAAGTGGCAAAC-1	SSR3	62
TCTGAGAGTTCAGTAC-1	SSR3	137
TCTGGAACAGGGATTG-1	SSR3	44
TCTTCGGAGCTGCAAG-1	SSR3	410
TCTTTCCCATCAGTAC-1	SSR3	82
TGACTAGCATCCTTGC-1	SSR3	21
TGACTTTAGCCTTGAT-1	SSR3	29
TGACTTTAGGCTAGAC-1	SSR3	79
TGACTTTCAGCTGCTG-1	SSR3	33
TGAGAGGGTTATGCGT-1	SSR3	64
TGAGCCGGTGGCGAAT-1	SSR3	23
TGAGGGACACGGATAG-1	SSR3	62
TGAGGGATCAATCTCT-1	SSR3	26
TGATTTCGTCTGCGGT-1	SSR3	24
TGCACCTAGGATGGAA-1	SSR3	45
TGCCCATAGTGACATA-1	SSR3	31
TGCGCAGAGAGGTACC-1	SSR3	53
TGCGTGGAGCATGGCA-1	SSR3	48
TGCTACCCAATTGCTG-1	SSR3	34
TGCTGCTGTATATGGA-1	SSR3	34
TGGGAAGAGCCCGAAA-1	SSR3	253
TGGTTCCGTTTGACTG-1	SSR3	42
TGTGGTAGTACCGTTA-1	SSR3	59
TGTGTTTCACGGTAAG-1	SSR3	32
TTCCCAGCACGCTTTC-1	SSR3	30
TTCGAAGAGGCTCATT-1	SSR3	30
TTGCGTCAGGAATGGA-1	SSR3	20
TTGGAACAGCGTGAAC-1	SSR3	34
TTTGGTTCAACTTGAC-1	SSR3	31
TTTGTCAAGATGTGGC-1	SSR3	51
AAAGTAGCAATGTTGC-1	STT3A	227
AAATGCCTCCTTCAAT-1	STT3A	76
AACCATGTCAAGCCTA-1	STT3A	31
AACTCTTCACCAGCAC-1	STT3A	236
AAGGAGCTCTGGGCCA-1	STT3A	37
ACACCGGAGGACAGCT-1	STT3A	27
ACACTGACAAGAGTCG-1	STT3A	108
ACAGCTAGTTCTCATT-1	STT3A	22
ACCAGTATCTTTAGTC-1	STT3A	40
ACCCACTAGCTAAACA-1	STT3A	22
ACCGTAAGTAAATGAC-1	STT3A	49
ACCTTTAAGAAAGTGG-1	STT3A	15
ACGATGTAGAGAACAG-1	STT3A	84
ACGCCGATCGTCGTTC-1	STT3A	16
ACGGCCATCTTGTCAT-1	STT3A	29
ACGTCAAGTCGTTGTA-1	STT3A	23
ACTGAACAGAATGTTG-1	STT3A	45
ACTGAGTGTCGAATCT-1	STT3A	23
ACTTACTAGCTAGTTC-1	STT3A	43
AGAATAGAGAGCTTCT-1	STT3A	66
AGAATAGCAGACGCTC-1	STT3A	386
AGACGTTGTACCGTTA-1	STT3A	89
AGCTCCTAGTCCTCCT-1	STT3A	77
AGGGTGAAGGAGTTTA-1	STT3A	358
AGGTCATAGCTAAACA-1	STT3A	38
AGGTCATGTCTTCTCG-1	STT3A	32
ATAACGCTCCCTGACT-1	STT3A	31
ATCATCTTCAACCATG-1	STT3A	57
ATCCACCAGCCAACAG-1	STT3A	23
ATGTGTGGTGGCTCCA-1	STT3A	75
ATTACTCGTTGCGTTA-1	STT3A	29
CAAGAAAAGCAATCTC-1	STT3A	28
CAAGTTGTCCTAGGGC-1	STT3A	49
CACAGGCAGTCAATAG-1	STT3A	290
CACAGTAAGGAGCGTT-1	STT3A	32
CAGAATCCATACAGCT-1	STT3A	68
CAGAATCTCGGCTTGG-1	STT3A	28
CAGGTGCAGGCACATG-1	STT3A	48
CATCGGGGTACATCCA-1	STT3A	16
CATGCCTGTCAGCTAT-1	STT3A	117
CATTCGCGTGTGACGA-1	STT3A	17
CCAATCCCACCACCAG-1	STT3A	27
CCAATCCCATCCTAGA-1	STT3A	21
CCACCTACAGGGTACA-1	STT3A	38
CCAGCGAAGACTAGAT-1	STT3A	515
CCAGCGATCTGTGCAA-1	STT3A	35
CCCAGTTAGACTACAA-1	STT3A	42
CCGTTCAAGCAGCCTC-1	STT3A	84
CGAATGTCATTGAGCT-1	STT3A	34
CGACTTCGTGGAAAGA-1	STT3A	166
CGAGCACCATCGTCGG-1	STT3A	55
CGAGCCACAGGGATTG-1	STT3A	486
CGAGCCATCTGTCAAG-1	STT3A	34
CGATGTAGTTTCCACC-1	STT3A	46
CGCGGTAAGGGTATCG-1	STT3A	32
CGCTATCCAGATTGCT-1	STT3A	68
CGGACACGTTTCCACC-1	STT3A	89
CGGACGTGTTCTCATT-1	STT3A	33
CGGTTAACAGTGACAG-1	STT3A	217
CGTAGCGCATTCACTT-1	STT3A	36
CGTGTCTAGTCAAGCG-1	STT3A	175
CGTTAGACAACACCTA-1	STT3A	34
CTAGAGTGTACCTACA-1	STT3A	79
CTCGAGGCAAGCGATG-1	STT3A	48
CTCGAGGTCCTTGCCA-1	STT3A	76
CTCGGGAAGTCTCAAC-1	STT3A	70
CTCTGGTTCAGCCTAA-1	STT3A	42
CTGCCTAGTCGGCATC-1	STT3A	23
CTGGTCTCAGCGTCCA-1	STT3A	46
CTGGTCTGTCGGCTCA-1	STT3A	33
CTTGGCTAGTGAATTG-1	STT3A	35
GAACGGACACCGAATT-1	STT3A	39
GAACGGACATGACATC-1	STT3A	37
GACGCGTAGCTAGTCT-1	STT3A	50
GACGCGTCAGTTCATG-1	STT3A	33
GACGGCTTCCTACAGA-1	STT3A	32
GACGGCTTCTGCTTGC-1	STT3A	43
GACGTGCGTTAGAACA-1	STT3A	34
GATCAGTAGCTAGCCC-1	STT3A	24
GATCAGTGTGTTTGGT-1	STT3A	59
GATCTAGAGGAACTGC-1	STT3A	41
GATGAGGGTCCAGTTA-1	STT3A	79
GCAATCATCATATCGG-1	STT3A	71
GCACATATCGCGATCG-1	STT3A	43
GCACTCTAGATGTGTA-1	STT3A	26
GCAGCCAGTGTTTGTG-1	STT3A	56
GCATACATCCAGAAGG-1	STT3A	54
GCGCCAATCGGATGGA-1	STT3A	38
GCGCGATGTACTTCTT-1	STT3A	16
GCGCGATTCTCAAGTG-1	STT3A	23
GCGGGTTGTTCGTTGA-1	STT3A	29
GCTGCAGCAATCTGCA-1	STT3A	41
GCTTGAAGTTACGGAG-1	STT3A	49
GGAGCAACATGTCTCC-1	STT3A	35
GGATGTTTCTACTATC-1	STT3A	36
GGCAATTCAATGTAAG-1	STT3A	37
GGCGACTCAAAGCAAT-1	STT3A	24
GGCTGGTGTTGAACTC-1	STT3A	52
GGGAGATAGCGTAGTG-1	STT3A	42
GGGAGATAGTAACCCT-1	STT3A	27
GGTGTTAAGCACCGTC-1	STT3A	26
GTAACGTCATTGCGGC-1	STT3A	35
GTAACTGCAACTTGAC-1	STT3A	50
GTAACTGCACATCCAA-1	STT3A	231
GTAGGCCAGCCTCGTG-1	STT3A	47
GTAGGCCAGCTGATAA-1	STT3A	51
GTATTCTTCACTCTTA-1	STT3A	44
GTCACAACACAGGAGT-1	STT3A	41
GTGTTAGCAAACCCAT-1	STT3A	96
GTGTTAGGTATAATGG-1	STT3A	54
GTTCATTCAGCTGTTA-1	STT3A	73
TAAACCGGTAGCTTGT-1	STT3A	104
TACAGTGAGACTGTAA-1	STT3A	40
TACTCATAGTACGTTC-1	STT3A	30
TACTCGCGTCCAGTTA-1	STT3A	164
TACTTACAGCTACCTA-1	STT3A	59
TACTTACCATTAGGCT-1	STT3A	36
TACTTACTCTTGGGTA-1	STT3A	49
TACTTGTGTCTAGCGC-1	STT3A	35
TAGACCATCGCTTAGA-1	STT3A	67
TAGACCATCGTAGGAG-1	STT3A	57
TAGTGGTGTGTCAATC-1	STT3A	21
TCAACGATCTAACTCT-1	STT3A	29
TCCACACGTCGCCATG-1	STT3A	105
TCCACACGTGCAGACA-1	STT3A	29
TCGTACCTCGTCCAGG-1	STT3A	37
TCGTAGACAACACCCG-1	STT3A	30
TCGTAGAGTCTTGCGG-1	STT3A	41
TCTATTGCATACGCTA-1	STT3A	102
TCTGAGACAGCTGTTA-1	STT3A	41
TCTGGAATCGAATGCT-1	STT3A	118
TCTTCGGGTTCAGGCC-1	STT3A	58
TGAAAGACATACGCTA-1	STT3A	27
TGACAACAGTAGGCCA-1	STT3A	69
TGACGGCGTAGGAGTC-1	STT3A	49
TGACTAGAGACACGAC-1	STT3A	69
TGCGCAGAGGCTCTTA-1	STT3A	87
TGCGGGTCATTACCTT-1	STT3A	49
TGCGGGTGTGACTCAT-1	STT3A	28
TGCGGGTTCACAGTAC-1	STT3A	466
TGGCTGGCACCCTATC-1	STT3A	22
TGTATTCTCAGCGATT-1	STT3A	39
TGTGGTACAGGCTCAC-1	STT3A	33
TGTTCCGCAAGTAGTA-1	STT3A	18
TTAGGCAGTTCAGTAC-1	STT3A	25
TTCGGTCGTCAGCTAT-1	STT3A	35
TTCGGTCTCTGTTGAG-1	STT3A	22
TTCTTAGAGTGGTAGC-1	STT3A	32
TTGCCGTTCTGAAAGA-1	STT3A	71
TTGGCAAGTCCAGTGC-1	STT3A	24
TTTGCGCAGTTGAGAT-1	STT3A	37
TTTGCGCCATTATCTC-1	STT3A	26
AAACGGGGTCTCGTTC-1	STT3B	28
AAAGTAGCAGAGTGTG-1	STT3B	93
AACCATGGTCTCCATC-1	STT3B	55
AACTCCCCACAGACTT-1	STT3B	18
AAGGTTCTCTAAGCCA-1	STT3B	37
ACACCCTAGATGCGAC-1	STT3B	26
ACACCCTCATGGTAGG-1	STT3B	175
ACAGCCGCATGCCACG-1	STT3B	319
ACAGCTATCGAGAACG-1	STT3B	38
ACATACGAGCTGATAA-1	STT3B	81
ACATACGGTGATGTCT-1	STT3B	80
ACATCAGCATATGAGA-1	STT3B	60
ACCAGTACACCGCTAG-1	STT3B	47
ACCTTTATCAGCGATT-1	STT3B	31
ACGGGCTAGACTGTAA-1	STT3B	89
ACGGGCTGTAGCTTGT-1	STT3B	40
ACGGGTCGTAAAGGAG-1	STT3B	59
ACGGGTCGTATGAATG-1	STT3B	45
ACGTCAACACTAGTAC-1	STT3B	108
ACTATCTAGCAATCTC-1	STT3B	374
ACTGAGTTCTTGTATC-1	STT3B	36
ACTGCTCCAGCCACCA-1	STT3B	53
ACTTTCATCCCTGACT-1	STT3B	84
ACTTTCATCGGCGGTT-1	STT3B	29
AGAATAGCAGACACTT-1	STT3B	421
AGACGTTCAGTGGAGT-1	STT3B	70
AGAGCGACAAGACGTG-1	STT3B	55
AGAGCGACATTGCGGC-1	STT3B	34
AGCGGTCGTAATCGTC-1	STT3B	83
AGCGGTCTCCCATTTA-1	STT3B	34
AGCTTGATCGTGGACC-1	STT3B	31
AGGTCATGTGAGTGAC-1	STT3B	68
AGGTCCGGTTCACCTC-1	STT3B	41
AGTCTTTAGGTAAACT-1	STT3B	43
ATCATCTCAAAGGCGT-1	STT3B	30
ATCGAGTAGATATGCA-1	STT3B	66
ATCGAGTTCGCGTTTC-1	STT3B	61
ATCTGCCCACCAGGTC-1	STT3B	20
ATTACTCAGACAGAGA-1	STT3B	422
ATTATCCTCTGCGTAA-1	STT3B	54
ATTGGACCAACTGCGC-1	STT3B	70
CACAAACCAAGTCTGT-1	STT3B	36
CACACTCTCTAACTTC-1	STT3B	56
CACAGGCTCGCTAGCG-1	STT3B	21
CACTCCAAGTACATGA-1	STT3B	545
CACTCCAGTTGTACAC-1	STT3B	43
CAGATCAAGTGGGTTG-1	STT3B	46
CAGCAGCAGGAGTCTG-1	STT3B	42
CAGCATATCCGCAGTG-1	STT3B	58
CAGCCGAGTAAGTGGC-1	STT3B	68
CAGCGACCAGGATCGA-1	STT3B	51
CAGTCCTAGGGAAACA-1	STT3B	102
CATCAGAAGGTGCACA-1	STT3B	28
CATGACAGTGGTGTAG-1	STT3B	35
CATTATCTCACCCGAG-1	STT3B	42
CATTCGCGTGCGCTTG-1	STT3B	29
CCACCTAGTTGGTAAA-1	STT3B	28
CCAGCGAAGGTGTTAA-1	STT3B	31
CCAGCGAAGTACTTGC-1	STT3B	108
CCCAGTTCAATGACCT-1	STT3B	119
CCCAGTTTCAACCATG-1	STT3B	52
CCCATACCAACTGCTA-1	STT3B	25
CCGGGATCAGGTCTCG-1	STT3B	40
CCTACCACAACACCCG-1	STT3B	612
CCTAGCTTCGACGGAA-1	STT3B	40
CCTATTATCACAATGC-1	STT3B	53
CCTTTCTAGAGCAATT-1	STT3B	51
CGAATGTCATCCGCGA-1	STT3B	97
CGACTTCCACACCGCA-1	STT3B	96
CGAGCCAGTTACGACT-1	STT3B	109
CGATGGCAGATATGGT-1	STT3B	28
CGATGTACAGTCGTGC-1	STT3B	141
CGATTGACATTACGAC-1	STT3B	225
CGCGTTTAGTCGCCGT-1	STT3B	47
CGCGTTTGTCCCGACA-1	STT3B	60
CGCTATCGTTCGGCAC-1	STT3B	38
CGGACGTCACGGTAGA-1	STT3B	133
CGGACTGAGCCGGTAA-1	STT3B	35
CGGGTCATCCCAAGTA-1	STT3B	47
CGTAGGCGTGGCAAAC-1	STT3B	30
CGTCACTAGCTACCGC-1	STT3B	34
CGTCACTTCTATCCTA-1	STT3B	45
CGTCAGGGTGTGACGA-1	STT3B	103
CGTCCATAGTAATCCC-1	STT3B	113
CGTCCATGTCACCTAA-1	STT3B	28
CGTGAGCCAAGTACCT-1	STT3B	81
CGTTCTGTCCGGGTGT-1	STT3B	46
CTACACCCATGGAATA-1	STT3B	57
CTACACCGTGTCAATC-1	STT3B	32
CTACATTCACTGTTAG-1	STT3B	28
CTACCCAAGATGCGAC-1	STT3B	162
CTACGTCGTAGAGGAA-1	STT3B	43
CTAGCCTAGACTTGAA-1	STT3B	55
CTCACACGTTCCGGCA-1	STT3B	51
CTCGAAACACAGCCCA-1	STT3B	85
CTCGAGGTCGCCAGCA-1	STT3B	301
CTCGGGAAGTACGCGA-1	STT3B	368
CTCGGGACAGATGAGC-1	STT3B	110
CTCGGGATCCTCTAGC-1	STT3B	126
CTCTAATTCGTTTAGG-1	STT3B	301
CTGAAGTCAGCTTCGG-1	STT3B	58
CTGCTGTGTTACCGAT-1	STT3B	76
CTGTGCTTCTGGTATG-1	STT3B	32
CTGTTTAGTCAGAGGT-1	STT3B	27
CTTCTCTTCACATGCA-1	STT3B	39
GAAACTCCATGGAATA-1	STT3B	52
GAAATGATCATCGGAT-1	STT3B	32
GAACGGACATCGGGTC-1	STT3B	47
GAATAAGCATCACGAT-1	STT3B	56
GAATAAGGTATTCTCT-1	STT3B	47
GACACGCGTTTGACAC-1	STT3B	130
GAGGTGAAGCACCGTC-1	STT3B	54
GATCGATAGATGGCGT-1	STT3B	55
GATCGTATCCTTTCTC-1	STT3B	127
GATGAGGCAACTTGAC-1	STT3B	37
GATTCAGCAGCGTAAG-1	STT3B	45
GCAAACTTCAGCTGGC-1	STT3B	68
GCATACATCAAGGCTT-1	STT3B	115
GCATGCGGTCGAGTTT-1	STT3B	82
GCATGTAAGGCTATCT-1	STT3B	70
GCGGGTTTCACGACTA-1	STT3B	157
GCTCTGTGTGTTGAGG-1	STT3B	51
GCTTGAACACCACCAG-1	STT3B	82
GGACAAGTCGTAGGAG-1	STT3B	100
GGACATTTCATCTGCC-1	STT3B	445
GGATGTTTCCTTGGTC-1	STT3B	65
GGCTCGAAGCAATATG-1	STT3B	59
GGGAATGTCCCTGACT-1	STT3B	62
GGGAGATGTATAATGG-1	STT3B	59
GGGCACTCAGGAACGT-1	STT3B	60
GGGCACTTCTCGTTTA-1	STT3B	173
GGGTCTGGTATAATGG-1	STT3B	108
GGTGTTACAGGCGATA-1	STT3B	49
[truncated: 1,314 more rows]

## Sheet: DENV_rep4_counts_Huh7.5.1
cell_barcode	CRISPR guide detected	DENV counts
CAGTAACGTTCTGTTT-1	DERL2	10
TCCACACGTGTTCTTT-1	DERL2	57
TGACTTTCACCCAGTG-1	DERL2	25
TTCGAAGTCTGTGCAA-1	DERL2	107
TTTGGTTCAGCTGTAT-1	DERL2	190
AAGGAGCTCGTTTGCC-1	EMC6	142
ACGGGCTTCGAATGCT-1	EMC6	6
AGTAGTCCAACGATCT-1	EMC6	46
AGTGGGATCACCACCT-1	EMC6	20
ATCATGGGTCAACTGT-1	EMC6	74
CAGCATATCACTTACT-1	EMC6	45
CATGACACATCACGAT-1	EMC6	156
CCGGTAGCACTATCTT-1	EMC6	38
CGTGAGCTCAAACCAC-1	EMC6	7
CGTGAGCTCAGTTAGC-1	EMC6	37
CGTTGGGAGATGTTAG-1	EMC6	50
CTCGAAAAGCAGGCTA-1	EMC6	77
GCGCAACGTGCAGTAG-1	EMC6	98
GCTCCTAGTTACTGAC-1	EMC6	274
TACGGTAAGTACACCT-1	EMC6	365
TCTTCGGTCGGCTACG-1	EMC6	159
TGTGGTAAGACTGTAA-1	EMC6	24
ACCAGTAGTACATGTC-1	HDLBP	95
ACGATGTAGAATGTGT-1	HDLBP	69
TCAGGTATCCGTACAA-1	HDLBP	22
TCTCTAAAGTACCGGA-1	HDLBP	363
ACATCAGCATCATCCC-1	HM13	167
CAGCAGCGTCGAGATG-1	HM13	96
CGACTTCCAAATACAG-1	HM13	84
GATGCTAGTGGAAAGA-1	HM13	202
GGGACCTTCGTCTGCT-1	HM13	72
TATTACCCACCAGATT-1	HM13	17
ACACCAACAATCCGAT-1	HSPA13	244
CATCAGAGTCGCATAT-1	HSPA13	207
GACAGAGAGCTAAACA-1	HSPA13	296
GCTGCAGTCCTTTACA-1	HSPA13	98
GTAGGCCCAAGCCTAT-1	HSPA13	32
CGTAGCGCAGCTGCTG-1	NEG_CTRL-1	34
CGCGGTACAATGGAGC-1	NEG_CTRL-2	56
GTGCTTCAGCTATGCT-1	NEG_CTRL-2	265
TTGACTTTCGTCACGG-1	NEG_CTRL-2	143
AGACGTTGTAGCTAAA-1	NEG_CTRL-3	58
CAACCTCCATGTCGAT-1	NEG_CTRL-3	242
CGAATGTCAAGACACG-1	NEG_CTRL-3	29
GTATTCTGTACCGCTG-1	NEG_CTRL-3	15
AGCGTATTCTCTTATG-1	PRKCSH	285
ATGTGTGCACTCTGTC-1	PRKCSH	173
CAGCGACTCTCGGACG-1	PRKCSH	60
CATCGGGCAGCTTCGG-1	PRKCSH	100
GGTGTTATCTAGCACA-1	PRKCSH	170
TCGCGAGCACGTAAGG-1	PRKCSH	169
CAGCGACCAAGTAGTA-1	RPN2	12
CAGGTGCAGTCGATAA-1	RPN2	8
CCCTCCTCAAGGGTCA-1	RPN2	240
CGACCTTGTCCAGTAT-1	RPN2	113
TAGGCATCATGAGCGA-1	RPN2	204
TCTTTCCAGGCGCTCT-1	RPN2	72
TGACTAGCAGCGATCC-1	RPN2	219
ACGAGGAAGGCATTGG-1	SEL1L	30
AGGCCACGTCAATACC-1	SEL1L	53
CCTAAAGAGGCCCTTG-1	SEL1L	63
CTAACTTCATTCCTCG-1	SEL1L	212
GATGAGGAGTCTCGGC-1	SEL1L	71
GTGTTAGCATGCGCAC-1	SEL1L	53
TACTCATAGGACATTA-1	SEL1L	185
TTGAACGCACTTAACG-1	SEL1L	16
AAACCTGCACTATCTT-1	SETD3	5
AAAGCAAGTGGGTATG-1	SETD3	9
AACACGTGTGCAGTAG-1	SETD3	2
AACCGCGCACATGTGT-1	SETD3	4
AACCGCGGTACATCCA-1	SETD3	7
AACTCCCTCAGCACAT-1	SETD3	19
AACTCTTTCAAGCCTA-1	SETD3	16
AACTCTTTCCAGTAGT-1	SETD3	21
AACTGGTTCGCCAAAT-1	SETD3	8
AACTTTCTCTCAACTT-1	SETD3	18
AAGCCGCTCCTAGAAC-1	SETD3	3
AAGGAGCTCCTAGAAC-1	SETD3	5
AAGGTTCTCTATCCCG-1	SETD3	5
ACACCAACACCATCCT-1	SETD3	2
ACACCGGCATTTGCTT-1	SETD3	10
ACAGCCGCAATGGACG-1	SETD3	4
ACAGCCGCAGCTGGCT-1	SETD3	11
ACAGCTAAGATCACGG-1	SETD3	15
ACAGCTAGTCGAGTTT-1	SETD3	8
ACATCAGTCAGAGGTG-1	SETD3	83
ACCAGTAAGATATGGT-1	SETD3	7
ACCGTAAGTTCGTTGA-1	SETD3	16
ACGAGGATCGGATGTT-1	SETD3	4
ACGCAGCGTTGGTGGA-1	SETD3	22
ACGCCGAGTTCCTCCA-1	SETD3	6
ACGGCCATCTCTTGAT-1	SETD3	16
ACGGGTCGTACCGTAT-1	SETD3	17
ACTATCTGTTGCGCAC-1	SETD3	6
ACTGAACGTACATGTC-1	SETD3	7
ACTGATGTCCGCGGTA-1	SETD3	25
ACTGTCCCATTCCTCG-1	SETD3	1
ACTGTCCTCCCAAGAT-1	SETD3	5
ACTTACTGTCACTGGC-1	SETD3	6
ACTTTCAGTATGCTTG-1	SETD3	9
ACTTTCAGTGGACGAT-1	SETD3	5
AGAGCGATCGATGAGG-1	SETD3	2
AGATCTGTCGCCTGTT-1	SETD3	7
AGCAGCCCACATGTGT-1	SETD3	2
AGCCTAAAGCCAGAAC-1	SETD3	6
AGCGTATCAAATTGCC-1	SETD3	12
AGCTCCTGTGTGACGA-1	SETD3	7
AGCTCTCTCGCCTGAG-1	SETD3	5
AGGGATGCAGATCCAT-1	SETD3	3
AGGGATGTCTGAGGGA-1	SETD3	75
AGGGTGAAGTATTGGA-1	SETD3	5
AGGGTGACATTACCTT-1	SETD3	10
AGGTCATAGGCACATG-1	SETD3	5
AGTGAGGCAAAGCGGT-1	SETD3	11
AGTGGGAGTTCAGGCC-1	SETD3	5
AGTGGGATCGAATGCT-1	SETD3	13
AGTGTCATCCCTAACC-1	SETD3	5
ATAACGCTCCTATTCA-1	SETD3	9
ATCATCTGTACAAGTA-1	SETD3	5
ATCATCTGTAGCAAAT-1	SETD3	13
ATCATGGGTGATGCCC-1	SETD3	12
ATCCACCGTCTTCTCG-1	SETD3	2
ATCCGAATCCTAGTGA-1	SETD3	37
ATCTACTGTTGGACCC-1	SETD3	5
ATGGGAGAGACCCACC-1	SETD3	6
ATGTGTGCAGGTTTCA-1	SETD3	6
ATGTGTGGTAGATTAG-1	SETD3	8
ATTACTCTCTGAAAGA-1	SETD3	8
ATTATCCCACAACTGT-1	SETD3	4
ATTCTACAGTTAAGTG-1	SETD3	11
ATTGGTGGTTTACTCT-1	SETD3	5
CAACCAAAGATGTAAC-1	SETD3	4
CAAGATCCACCATCCT-1	SETD3	16
CAAGATCCACGACGAA-1	SETD3	24
CACAGGCTCTGCTTGC-1	SETD3	6
CACAGTAAGACGCACA-1	SETD3	0
CACATAGGTCGCCATG-1	SETD3	4
CACCACTAGTAACCCT-1	SETD3	14
CAGCAGCTCCTATTCA-1	SETD3	6
CAGCCGACACGGCGTT-1	SETD3	14
CAGCGACCATGACATC-1	SETD3	18
CAGCTAACACTTCGAA-1	SETD3	8
CAGGTGCAGTACGTAA-1	SETD3	4
CAGTAACGTGAGGGTT-1	SETD3	1
CATCAAGTCTTCATGT-1	SETD3	5
CATCCACAGATCCCGC-1	SETD3	3
CATCGGGAGCGGCTTC-1	SETD3	12
CATCGGGAGTGGGTTG-1	SETD3	16
CATGACATCGTCCAGG-1	SETD3	8
CATGGCGGTATATCCG-1	SETD3	2
CATTATCCAAACCTAC-1	SETD3	11
CATTCGCAGGCCCGTT-1	SETD3	7
CCACTACAGCCCAGCT-1	SETD3	5
CCACTACAGCGACGTA-1	SETD3	8
CCACTACAGGTCATCT-1	SETD3	3
CCATTCGGTCATGCCG-1	SETD3	1
CCATTCGTCAGGCAAG-1	SETD3	6
CCCAGTTTCAACACTG-1	SETD3	13
CCGGGATAGCAATATG-1	SETD3	3
CCGGGATCAGGCAGTA-1	SETD3	6
CCGGGATCAGGGTTAG-1	SETD3	5
CCGTACTAGCTCCTTC-1	SETD3	5
CCGTACTTCCACGCAG-1	SETD3	19
CCGTGGACACCTCGTT-1	SETD3	11
CCGTGGAGTGAGGGTT-1	SETD3	3
CCTAAAGTCAATACCG-1	SETD3	10
CCTACACCAATCCAAC-1	SETD3	8
CCTACCAAGTACGTAA-1	SETD3	7
CCTAGCTTCTTGTATC-1	SETD3	2
CCTATTAGTGCGAAAC-1	SETD3	3
CCTCAGTCAGATGGGT-1	SETD3	20
CCTCAGTTCTACTTAC-1	SETD3	12
CCTTACGGTGGTGTAG-1	SETD3	4
CCTTCGACAATCTACG-1	SETD3	3
CCTTCGAGTCTTCGTC-1	SETD3	5
CGAACATGTAATCGTC-1	SETD3	22
CGACCTTCACACGCTG-1	SETD3	5
CGAGAAGGTACGCACC-1	SETD3	4
CGAGCACTCTACGAGT-1	SETD3	26
CGAGCCACATCACGTA-1	SETD3	26
CGAGCCATCATCGGAT-1	SETD3	43
CGATCGGCAAAGTGCG-1	SETD3	10
CGCCAAGCATCGGTTA-1	SETD3	16
CGCTTCAAGCCGTCGT-1	SETD3	8
CGCTTCACAGACAAGC-1	SETD3	5
CGGACGTGTTATCACG-1	SETD3	9
CGGAGTCTCACAACGT-1	SETD3	5
CGGGTCATCCAGGGCT-1	SETD3	16
CGTAGCGAGAAACCGC-1	SETD3	2
CGTAGCGAGAGCCCAA-1	SETD3	5
CGTCCATAGGTAGCTG-1	SETD3	12
CGTCCATGTCTTTCAT-1	SETD3	9
CGTTAGACACAGGCCT-1	SETD3	9
CGTTAGACATCTGGTA-1	SETD3	6
CGTTAGAGTCATATGC-1	SETD3	7
CGTTCTGGTTGTTTGG-1	SETD3	4
CTACACCAGGGCTCTC-1	SETD3	12
CTACATTGTGCGGTAA-1	SETD3	27
CTACATTTCTTCAACT-1	SETD3	9
CTAGCCTTCGTAGGTT-1	SETD3	11
CTAGTGACACATCCGG-1	SETD3	13
CTCCTAGCAGGAATCG-1	SETD3	10
CTCGGGAGTCTAAAGA-1	SETD3	6
CTCTAATTCCGTTGCT-1	SETD3	3
CTCTACGAGGATGTAT-1	SETD3	9
CTCTACGTCTGTTGAG-1	SETD3	7
CTGATAGTCCGTTGCT-1	SETD3	21
CTGATCCCACACAGAG-1	SETD3	7
CTGCGGAGTCGCGTGT-1	SETD3	5
CTGCGGATCCCTGACT-1	SETD3	5
CTGCGGATCTGCAAGT-1	SETD3	15
CTGTGCTCAGACAAGC-1	SETD3	2
CTGTGCTGTAAATGAC-1	SETD3	11
CTTACCGCAGGGTATG-1	SETD3	7
CTTTGCGGTCCCGACA-1	SETD3	6
GAAATGATCTGGCGAC-1	SETD3	7
GAACGGAAGTTACCCA-1	SETD3	2
GAATGAACAAGCGTAG-1	SETD3	5
GAATGAAGTTCCAACA-1	SETD3	5
GACAGAGAGAGCCCAA-1	SETD3	6
GACAGAGAGTTCCACA-1	SETD3	9
GACCAATCATCATCCC-1	SETD3	8
GACGTGCAGAAACCGC-1	SETD3	9
GACGTTATCACGGTTA-1	SETD3	5
GACGTTATCATTTGGG-1	SETD3	24
GACTAACTCCTAAGTG-1	SETD3	4
GACTGCGCAGTTCCCT-1	SETD3	4
GAGGTGACATGCCCGA-1	SETD3	9
GATCGTAAGAGATGAG-1	SETD3	6
GATGAGGAGCGAAGGG-1	SETD3	6
GCAATCATCCTTTCTC-1	SETD3	3
GCACTCTGTCCGAGTC-1	SETD3	2
GCATACACATGCAATC-1	SETD3	9
GCATACAGTACGCACC-1	SETD3	3
GCATGCGTCTGCTGTC-1	SETD3	4
GCATGTAGTGTGACCC-1	SETD3	3
GCCTCTAAGAAGGGTA-1	SETD3	15
GCCTCTAAGTCTCAAC-1	SETD3	6
GCGACCAAGCAACGGT-1	SETD3	9
GCGACCAGTCTTGTCC-1	SETD3	6
GCGAGAATCAGCTGGC-1	SETD3	8
GCGAGAATCTCGAGTA-1	SETD3	2
GCGCAACAGGGAGTAA-1	SETD3	5
GCGCAACCAGCTATTG-1	SETD3	7
GCGCAACGTGGTGTAG-1	SETD3	35
GCGCAACTCATAAAGG-1	SETD3	6
GCGCGATTCGCACTCT-1	SETD3	8
GCGCGATTCTTGCATT-1	SETD3	53
GCTCTGTTCGCATGAT-1	SETD3	3
GCTGCGAAGACAGACC-1	SETD3	3
GCTGCTTAGAAACGAG-1	SETD3	2
GGAAAGCGTGTGAAAT-1	SETD3	18
GGAACTTCAAAGTCAA-1	SETD3	11
GGACATTAGACCTAGG-1	SETD3	5
GGACATTGTCTGGAGA-1	SETD3	10
GGACGTCCACACGCTG-1	SETD3	18
GGACGTCCATGCCTTC-1	SETD3	3
GGCCGATAGGACACCA-1	SETD3	5
GGCGTGTGTAGAAAGG-1	SETD3	1
GGGAATGCATGAAGTA-1	SETD3	6
GGGAGATAGCTTTGGT-1	SETD3	6
GGGAGATCAGGTGGAT-1	SETD3	6
GGGAGATTCTTGTTTG-1	SETD3	2
GGGATGACAACTGCTA-1	SETD3	4
GGGCACTTCATTGCCC-1	SETD3	2
GGTATTGAGTACGCCC-1	SETD3	6
GGTATTGCACACATGT-1	SETD3	4
GGTATTGCATTCTTAC-1	SETD3	14
GGTGAAGCATCAGTCA-1	SETD3	16
GGTGTTACATAACCTG-1	SETD3	2
GTAACGTCAGCGATCC-1	SETD3	11
GTAACTGGTAGCAAAT-1	SETD3	20
GTACGTAAGCGTTGCC-1	SETD3	6
GTACTCCCACCTATCC-1	SETD3	8
GTACTTTAGTAGCGGT-1	SETD3	8
GTAGGCCAGGTTACCT-1	SETD3	4
GTCAAGTGTGATAAAC-1	SETD3	2
GTCAAGTTCAACCAAC-1	SETD3	6
GTCACAAAGAGAACAG-1	SETD3	4
GTCACAACATTCCTCG-1	SETD3	4
GTCACGGTCATTCACT-1	SETD3	19
GTCATTTTCTATCGCC-1	SETD3	18
GTCCTCACAAAGGAAG-1	SETD3	5
GTCCTCACAAAGTGCG-1	SETD3	10
GTCCTCATCATAAAGG-1	SETD3	9
GTCTTCGCAGGCTGAA-1	SETD3	7
GTGCAGCAGCTAGTTC-1	SETD3	2
GTGCGGTGTAGGGACT-1	SETD3	5
GTGCTTCAGTACGCCC-1	SETD3	14
GTGGGTCCACAGTCGC-1	SETD3	2
GTGTTAGTCCTCAATT-1	SETD3	4
GTTCTCGTCGCATGAT-1	SETD3	0
TAAGCGTGTAAAGTCA-1	SETD3	5
TACACGACAGGGTTAG-1	SETD3	7
TACAGTGGTAGCGCAA-1	SETD3	8
TACCTTAAGAGCTTCT-1	SETD3	17
TACGGTACAGGCGATA-1	SETD3	8
TACGGTATCAGCCTAA-1	SETD3	11
TAGACCAAGGGATGGG-1	SETD3	6
TAGACCACATGTAAGA-1	SETD3	27
TATGCCCTCTCAACTT-1	SETD3	5
TCAACGAGTTGGGACA-1	SETD3	9
TCAGGATTCTTTACAC-1	SETD3	7
TCAGGTATCACCTCGT-1	SETD3	4
TCATTACAGCAGCGTA-1	SETD3	2
TCATTACGTGAAAGAG-1	SETD3	4
TCATTTGAGCGATGAC-1	SETD3	7
TCCACACTCAAGCCTA-1	SETD3	7
TCGGGACTCCCGGATG-1	SETD3	3
TCGGTAAAGGTGACCA-1	SETD3	3
TCGGTAAGTGTTCTTT-1	SETD3	2
TCGTACCCACAGACTT-1	SETD3	5
TCGTAGATCTTAGAGC-1	SETD3	3
TCTCATAGTCCATGAT-1	SETD3	6
TCTGAGATCATTTGGG-1	SETD3	5
TCTGGAACACATCCAA-1	SETD3	4
TCTTCGGCACACCGAC-1	SETD3	6
TGAAAGACAATGCCAT-1	SETD3	8
TGACTAGCAAGCCGCT-1	SETD3	8
TGACTTTAGAGGTACC-1	SETD3	24
TGACTTTAGCGGATCA-1	SETD3	6
TGACTTTTCGTTTAGG-1	SETD3	21
TGAGAGGCAAAGGAAG-1	SETD3	10
TGAGCATCATAAAGGT-1	SETD3	9
TGAGCATCATCCAACA-1	SETD3	9
TGAGCATGTTACGCGC-1	SETD3	5
TGAGCCGAGATGCGAC-1	SETD3	3
TGAGCCGAGTATGACA-1	SETD3	25
TGAGCCGGTCTTGTCC-1	SETD3	20
TGATTTCAGACAGAGA-1	SETD3	5
TGCCAAACAACACCCG-1	SETD3	1
TGCCCATGTAGCGCTC-1	SETD3	6
TGCGCAGCATTCGACA-1	SETD3	1
TGCGTGGTCTCCAACC-1	SETD3	16
TGCTGCTCACTCTGTC-1	SETD3	4
TGGACGCAGCCAGGAT-1	SETD3	4
TGGACGCAGGAATGGA-1	SETD3	5
TGGGAAGGTGTGACCC-1	SETD3	4
TGGTTCCAGGCTACGA-1	SETD3	6
TGTGGTAGTTCCACTC-1	SETD3	3
TTATGCTGTTAAGATG-1	SETD3	0
TTCCCAGAGCGTCAAG-1	SETD3	3
TTCTCAACAATGGACG-1	SETD3	13
TTCTCAAGTGTTCGAT-1	SETD3	3
TTCTTAGTCTCGGACG-1	SETD3	13
TTGCCGTGTTCGCTAA-1	SETD3	16
TTGTAGGTCGTCCGTT-1	SETD3	9
TTGTAGGTCTTCTGGC-1	SETD3	3
TTTATGCCAGTCGATT-1	SETD3	2
TTTGGTTAGTGTTGAA-1	SETD3	10
TTTGGTTCATTTCAGG-1	SETD3	19
TTTGTCATCGTGGACC-1	SETD3	12
ACGCAGCCAACGCACC-1	SPCS1	86
ACTGAGTTCTACTATC-1	SPCS1	275
ATTTCTGGTTCAGACT-1	SPCS1	197
GGACATTAGAACAATC-1	SPCS1	63
AAACCTGGTTAAGGGC-1	SSR3	326
AAAGTAGGTCTGATCA-1	SSR3	15
ACGAGGAAGCGAGAAA-1	SSR3	12
AGATCTGAGGAGTTGC-1	SSR3	89
AGGGTGAGTCTTCTCG-1	SSR3	304
AGGTCCGTCCACGCAG-1	SSR3	117
AGTCTTTCATTCCTCG-1	SSR3	132
AGTTGGTGTCTTGATG-1	SSR3	305
ATCATGGGTGAAATCA-1	SSR3	12
CAGCGACAGAGGGATA-1	SSR3	181
CAGCTGGTCGTTGACA-1	SSR3	97
CATCAGATCCGAAGAG-1	SSR3	319
CATCGGGAGAGGACGG-1	SSR3	104
CATTCGCGTAGTGAAT-1	SSR3	83
CCAATCCCAATGGTCT-1	SSR3	3
CCACGGACATTCGACA-1	SSR3	122
CCATGTCAGGAGCGTT-1	SSR3	98
CCGTTCATCCCACTTG-1	SSR3	83
CGAATGTAGTTGAGAT-1	SSR3	102
CGCGGTATCCTCTAGC-1	SSR3	289
CGCTATCTCACATACG-1	SSR3	62
CGTTCTGCACATTTCT-1	SSR3	111
CTAACTTCAAGCGTAG-1	SSR3	145
CTCAGAACAGGATTGG-1	SSR3	13
CTGGTCTGTGAGGCTA-1	SSR3	366
GAATAAGGTAGTAGTA-1	SSR3	36
GCAGTTAGTTCATGGT-1	SSR3	89
GCGCGATAGACTAAGT-1	SSR3	83
GGGAGATAGCGACGTA-1	SSR3	132
GGTGAAGGTTGCGTTA-1	SSR3	258
GTAGTCAAGAGTAAGG-1	SSR3	196
GTTAAGCGTTTGCATG-1	SSR3	51
TACGGATAGGATGCGT-1	SSR3	6
TACGGTATCGCCTGTT-1	SSR3	94
TACTCGCCAACGATGG-1	SSR3	3
TGACAACAGTCAAGCG-1	SSR3	9
TGACTAGAGTGTACTC-1	SSR3	183
TGTGGTAAGTCAAGGC-1	SSR3	321
TTAGGCAAGAGTGACC-1	SSR3	27
TTGGCAATCCATGAAC-1	SSR3	48
TTTGTCAGTCTAGCCG-1	SSR3	154
AACTCCCCACAACGCC-1	STT3A	148
AACTCCCTCACGAAGG-1	STT3A	155
ACACCGGCAGAGTGTG-1	STT3A	16
ACATACGAGTGGGTTG-1	STT3A	27
ACGGAGATCCAGGGCT-1	STT3A	56
AGCAGCCGTCGACTAT-1	STT3A	55
AGCATACCACAGATTC-1	STT3A	29
ATCACGACAGATCGGA-1	STT3A	204
ATCTACTTCTAACGGT-1	STT3A	88
CAACCAATCTGCTGTC-1	STT3A	12
CAAGAAATCTAGCACA-1	STT3A	102
CGACCTTCACTAGTAC-1	STT3A	28
CGTCAGGTCTGGCGTG-1	STT3A	246
CGTCCATGTCTGATCA-1	STT3A	328
CGTTCTGTCGACGGAA-1	STT3A	281
CTCGAGGGTCAATGTC-1	STT3A	42
CTGATAGAGCCACGCT-1	STT3A	66
GAATAAGGTCCTCCAT-1	STT3A	104
GATTCAGTCGCACTCT-1	STT3A	53
GCAGTTAAGTGCAAGC-1	STT3A	51
GGAATAAGTCATATGC-1	STT3A	145
GGACATTAGGACAGCT-1	STT3A	60
GGGCACTTCGGCTACG-1	STT3A	133
GTACTCCAGGCTATCT-1	STT3A	32
TAAGAGAGTAATTGGA-1	STT3A	87
TAAGTGCGTTAAGTAG-1	STT3A	341
TACCTATTCTACGAGT-1	STT3A	91
TAGCCGGCACACCGCA-1	STT3A	44
TCACAAGCACGGTTTA-1	STT3A	120
TCAGCTCAGTGTTAGA-1	STT3A	61
TCGCGAGAGCTGATAA-1	STT3A	103
TCGTACCAGCATCATC-1	STT3A	70
TCTGGAAAGGCACATG-1	STT3A	79
TGTATTCTCTGCGACG-1	STT3A	105
TTTCCTCTCGTTTATC-1	STT3A	104
AACTCCCAGCGTGTCC-1	STT3B	58
AAGCCGCGTCTTCAAG-1	STT3B	236
AAGGAGCAGCGGCTTC-1	STT3B	172
AAGTCTGTCTTCTGGC-1	STT3B	152
CAAGAAAAGTTTGCGT-1	STT3B	211
CAGCAGCGTGCCTTGG-1	STT3B	103
CAGCATAGTAATCACC-1	STT3B	160
CAGCTAAGTCAACTGT-1	STT3B	245
CATGACAAGCTTCGCG-1	STT3B	280
CATTCGCAGACAGAGA-1	STT3B	49
CCACTACGTAGAGTGC-1	STT3B	127
CGACTTCAGTTTCCTT-1	STT3B	319
CGGCTAGAGACACTAA-1	STT3B	168
CGTGTCTTCATCATTC-1	STT3B	215
GAACCTAGTGGCCCTA-1	STT3B	284
GAATAAGAGGCGACAT-1	STT3B	206
GACGTTAGTAACGACG-1	STT3B	7
GACTAACTCCGTAGGC-1	STT3B	198
GCAGCCACATGCCTAA-1	STT3B	143
GCATGATGTTCTGTTT-1	STT3B	64
GCGAGAATCCAAACTG-1	STT3B	206
GCTTGAACAGCGTAAG-1	STT3B	159
GGACATTTCCTGCCAT-1	STT3B	44
GGCAATTGTATAGGTA-1	STT3B	26
GGTGCGTGTATAATGG-1	STT3B	27
GTACTCCGTTATCACG-1	STT3B	141
GTGCTTCAGCCCAGCT-1	STT3B	80
TCAGCTCAGACATAAC-1	STT3B	38
TCGCGTTAGGGTCGAT-1	STT3B	41
TGACGGCCATCGGAAG-1	STT3B	104
TTTGCGCCACATCCAA-1	STT3B	43
GACCAATAGGTACTCT-1	TRAM1	219
GTACTTTTCCTTGCCA-1	TRAM1	137
GTATCTTAGACTCGGA-1	TRAM1	282
TCTATTGGTGCTCTTC-1	TRAM1	33
AACTTTCGTGTAACGG-1	UBE2G2	206
CGCTATCCAAGGTGTG-1	UBE2G2	14
TGAAAGAGTTCTGGTA-1	UBE2G2	59
AAAGATGAGAGGTACC-1	DERL2	4239
AACCATGAGTGCCAGA-1	DERL2	14459
AACGTTGTCAAACAAG-1	DERL2	9571
AACTTTCCACACATGT-1	DERL2	15252
AAGGAGCTCGCTTGTC-1	DERL2	14115
ACACTGAGTCTCGTTC-1	DERL2	14298
ACCTTTAAGCTAACTC-1	DERL2	4771
ACGCCGAAGAAGGTGA-1	DERL2	14090
ACTGCTCTCCGCGTTT-1	DERL2	19447
AGAATAGTCCGGGTGT-1	DERL2	9778
AGCCTAAAGTTATCGC-1	DERL2	16057
AGGGATGGTAAAGGAG-1	DERL2	3887
ATCACGATCAAGGTAA-1	DERL2	15490
ATCCGAAGTCCGAATT-1	DERL2	9797
ATGAGGGCACCAGTTA-1	DERL2	13356
ATTTCTGCAAGTTGTC-1	DERL2	9122
CACACTCCAGCATACT-1	DERL2	6295
CACATTTTCAAAGACA-1	DERL2	13474
CACCAGGTCAAACCAC-1	DERL2	23194
CAGTAACCAATGTTGC-1	DERL2	16165
CATCGAACATGACATC-1	DERL2	9116
CCATTCGCAGGTCGTC-1	DERL2	11423
CGACCTTCATTCACTT-1	DERL2	10359
CGAGAAGGTTCTGTTT-1	DERL2	20738
CGCGGTACACAAGCCC-1	DERL2	8779
CGGACACCACGCTTTC-1	DERL2	17048
CGGACACTCGTCCGTT-1	DERL2	21528
CGGACTGAGATCACGG-1	DERL2	21656
CGTAGCGGTGTGACCC-1	DERL2	4738
CGTGTCTTCGAATGCT-1	DERL2	14370
CTACATTTCCTTCAAT-1	DERL2	17482
CTCAGAATCTCACATT-1	DERL2	16394
CTTAACTCAATGCCAT-1	DERL2	22454
CTTCTCTTCTCTGCTG-1	DERL2	7468
GAAGCAGTCAACACAC-1	DERL2	1873
GAATGAAGTAGGGTAC-1	DERL2	17568
GACCAATGTACGAAAT-1	DERL2	12532
GATCAGTCAGCGTCCA-1	DERL2	17760
GATGAAAAGCGTTGCC-1	DERL2	21902
GCTTCCATCCTAAGTG-1	DERL2	14544
GGGTCTGAGCTGAAAT-1	DERL2	21635
GTCTTCGCATACCATG-1	DERL2	11029
GTGAAGGGTAAGTGTA-1	DERL2	22556
GTGCGGTGTAAGTAGT-1	DERL2	12218
GTGCGGTTCAACGGCC-1	DERL2	4804
GTTAAGCTCCTTCAAT-1	DERL2	15927
TAAGAGAGTCAGATAA-1	DERL2	5187
TACACGAGTAGGGTAC-1	DERL2	12892
TACGGATCACATTTCT-1	DERL2	11515
TACTCGCGTTGGTTTG-1	DERL2	10676
TCAGATGGTCTGCCAG-1	DERL2	17896
TCGGGACCACCTGGTG-1	DERL2	15516
TCGTACCAGTTCCACA-1	DERL2	6318
TCGTACCCAGGATTGG-1	DERL2	14892
TCTCATATCTTCAACT-1	DERL2	9068
TCTCTAAGTGGTCTCG-1	DERL2	4868
TCTGAGATCACCGTAA-1	DERL2	10808
TGAAAGATCAAACGGG-1	DERL2	21923
TGAAAGATCGTTGACA-1	DERL2	10247
TGCCAAATCAACACCA-1	DERL2	22272
TGCCCTACATCGATTG-1	DERL2	16656
TGGCCAGGTGGGTATG-1	DERL2	616
TGGTTCCGTCTAGCGC-1	DERL2	15295
TTAGGCAGTGGTACAG-1	DERL2	18679
TTGCGTCTCATCTGTT-1	DERL2	8680
TTTGTCATCTAACTGG-1	DERL2	16527
AAACGGGCATATACGC-1	EMC6	1485
AACACGTTCGCGTTTC-1	EMC6	17092
AACTCCCGTCCGTCAG-1	EMC6	2329
AAGGAGCCACAGCCCA-1	EMC6	2946
ACGATACCACATTTCT-1	EMC6	12432
ACGATGTTCTGCGTAA-1	EMC6	572
ACGGGTCGTCTGATTG-1	EMC6	1973
ACTGCTCCAATTCCTT-1	EMC6	3192
AGAGCTTAGAGAGCTC-1	EMC6	406
AGCCTAACAAGCGAGT-1	EMC6	4545
AGTGGGAAGTGCTGCC-1	EMC6	1022
ATCCGAAGTTAAGATG-1	EMC6	5736
CAGAATCTCACCGTAA-1	EMC6	7334
CAGTCCTCATGTTGAC-1	EMC6	1701
CCAATCCTCCTGCTTG-1	EMC6	1897
CCACTACAGCATGGCA-1	EMC6	2618
CCCAGTTAGGCAGGTT-1	EMC6	8585
CCCAGTTGTTCTGAAC-1	EMC6	1225
CCTCTGATCTCTTATG-1	EMC6	19237
CGAACATGTTTACTCT-1	EMC6	7692
CGATCGGGTATAATGG-1	EMC6	2474
CGATGGCTCCCGGATG-1	EMC6	1146
CGTTCTGTCACATGCA-1	EMC6	27949
CTACACCAGAAACCAT-1	EMC6	21797
CTACATTTCTGCTGTC-1	EMC6	3402
CTCGAGGGTATGAATG-1	EMC6	5033
CTCGGGAAGTTGTAGA-1	EMC6	5631
CTGGTCTGTCCCTTGT-1	EMC6	24856
CTGGTCTTCAAGCCTA-1	EMC6	3301
GAACCTACACTGTTAG-1	EMC6	3855
GACTAACAGACTAGGC-1	EMC6	2115
GAGGTGATCGTAGGTT-1	EMC6	501
GCGAGAAAGCCCGAAA-1	EMC6	13984
GCGCCAAGTTCCCGAG-1	EMC6	1582
GCTGCGAAGACCTAGG-1	EMC6	5472
GCTGCTTGTAAACGCG-1	EMC6	2417
GGAAAGCCATTGAGCT-1	EMC6	2804
GGAACTTTCAAACCAC-1	EMC6	3204
GGCGACTGTACCGGCT-1	EMC6	11370
GGGAATGTCTTCAACT-1	EMC6	1472
GGGAGATTCACGGTTA-1	EMC6	631
GGGATGAGTCTAAACC-1	EMC6	3378
GGGTCTGCATCCCATC-1	EMC6	4553
GTAACTGGTCCGTGAC-1	EMC6	394
GTCGGGTCAAGGTGTG-1	EMC6	4124
GTGCGGTAGTACGCCC-1	EMC6	4929
GTGTTAGCAGATCCAT-1	EMC6	4092
TAAGAGAAGGCCCTTG-1	EMC6	17910
TAAGCGTAGCCGTCGT-1	EMC6	15259
TACCTTATCGCCCTTA-1	EMC6	13482
TCACAAGAGCGATTCT-1	EMC6	406
TCGGGACTCCTTGGTC-1	EMC6	1858
TCTGGAAGTAGGACAC-1	EMC6	16693
TCTTTCCGTCGTGGCT-1	EMC6	5481
TGAGCATCAACACCCG-1	EMC6	14987
TGCGTGGGTTCGGGCT-1	EMC6	11850
TGGTTCCCACCGATAT-1	EMC6	2372
TTCTTAGCAATCCAAC-1	EMC6	21611
TTGCCGTAGCAACGGT-1	EMC6	482
TTTCCTCGTCTTTCAT-1	EMC6	8775
AATCGGTGTGTTGGGA-1	HDLBP	2411
ACAGCCGCATTGAGCT-1	HDLBP	1767
ACTTTCAGTCTTCGTC-1	HDLBP	17238
AGAGCGAAGAGCTTCT-1	HDLBP	5785
AGCATACGTACCGTTA-1	HDLBP	12708
AGCGTATCATTGCGGC-1	HDLBP	16622
ATTTCTGAGACCTAGG-1	HDLBP	6941
CAAGAAAGTCAAACTC-1	HDLBP	7262
CACATAGAGCGCTTAT-1	HDLBP	18940
CACATAGTCGCGGATC-1	HDLBP	11370
CAGAGAGTCTTCGGTC-1	HDLBP	2357
CATGGCGGTGCAACTT-1	HDLBP	19840
CCACCTATCACCGGGT-1	HDLBP	11380
CCACGGAAGCTCCCAG-1	HDLBP	4232
CCCTCCTGTAACGACG-1	HDLBP	7366
CCGGTAGAGCGAGAAA-1	HDLBP	8631
CGAGCCAGTAGCTCCG-1	HDLBP	19571
CGCGTTTTCCTAGGGC-1	HDLBP	21446
CGGACTGGTAGCTCCG-1	HDLBP	19101
CGTTGGGTCTGCGTAA-1	HDLBP	20482
CTCGAGGAGCCGGTAA-1	HDLBP	27117
CTCGGAGCAATGGATA-1	HDLBP	4292
CTCGGGACACACTGCG-1	HDLBP	16979
GACCAATAGAGACTTA-1	HDLBP	6635
GGGAGATCACCGCTAG-1	HDLBP	6457
GTCAAGTTCGTTTATC-1	HDLBP	18413
GTGCGGTCATGAGCGA-1	HDLBP	8814
TACACGAGTAAGTGGC-1	HDLBP	11535
TCATTTGCACGCCAGT-1	HDLBP	905
TGCCCTACAAAGTGCG-1	HDLBP	13981
TGCTACCTCTAGCACA-1	HDLBP	17220
TGTATTCAGCTCCTCT-1	HDLBP	12069
TTTATGCCAGTAAGCG-1	HDLBP	6727
TTTCCTCTCGTTACGA-1	HDLBP	13473
AACGTTGCACTAAGTC-1	HM13	13039
AACGTTGGTACTCTCC-1	HM13	5404
AACTCAGTCGAGGTAG-1	HM13	12620
ACCTTTAGTCTCACCT-1	HM13	681
ACTTGTTCACAACGCC-1	HM13	9229
AGAATAGTCAGCACAT-1	HM13	14764
AGGTCATTCGGTCTAA-1	HM13	14970
CAAGAAACAATCCGAT-1	HM13	25139
CAGATCATCACCCTCA-1	HM13	17786
CAGCGACGTTCAACCA-1	HM13	33518
CATCAAGGTATAGTAG-1	HM13	2691
CCCAATCCAAGTCATC-1	HM13	15746
CCGGGATTCGGTCCGA-1	HM13	17390
CCTAAAGAGTTAGCGG-1	HM13	5856
CCTACCATCTGTACGA-1	HM13	17900
CCTCTGACAATGACCT-1	HM13	28652
CGTTGGGGTAGCGCAA-1	HM13	4477
CTCTGGTGTAAAGGAG-1	HM13	18961
CTGAAACGTATCTGCA-1	HM13	388
CTGATAGAGGATGGAA-1	HM13	16360
CTGGTCTTCAGGTAAA-1	HM13	1324
CTTGGCTTCTCCCTGA-1	HM13	2232
CTTTGCGTCAGAAATG-1	HM13	2661
GACGTTATCACCTCGT-1	HM13	525
GCTGGGTTCGAGGTAG-1	HM13	1596
GGAAAGCCAGATGGCA-1	HM13	15039
GGACAAGTCCACGAAT-1	HM13	957
GGGAATGCAACTGCTA-1	HM13	2617
GGGCACTGTGCGATAG-1	HM13	8663
GGTGCGTTCCTGTAGA-1	HM13	8111
GTACGTATCAATCACG-1	HM13	10989
GTCACAACAGGCTCAC-1	HM13	434
GTCGGGTGTGTAATGA-1	HM13	436
GTTCATTAGAGGGATA-1	HM13	4127
TAAACCGGTGTGTGCC-1	HM13	25185
TACCTATAGTACATGA-1	HM13	2178
TACGGGCAGGAGTAGA-1	HM13	23947
TATCAGGAGTCCAGGA-1	HM13	18890
TCGCGAGGTTATGCGT-1	HM13	3824
TCTCTAACACAACGTT-1	HM13	1684
TCTGAGATCATAACCG-1	HM13	2613
TCTGGAAGTCATGCAT-1	HM13	16053
TGAGGGAAGAAGATTC-1	HM13	14604
TGGGCGTGTAAGTGTA-1	HM13	8572
TGGTTAGTCCGGCACA-1	HM13	10711
TTAGGACTCGACGGAA-1	HM13	21200
TTGCCGTCAGATAATG-1	HM13	23862
AAACCTGTCTTACCGC-1	HSPA13	2840
ACATACGTCGGAGCAA-1	HSPA13	4207
ACCAGTAAGCCCAGCT-1	HSPA13	1693
ACGATACAGTAAGTAC-1	HSPA13	1673
ACGGCCACACATAACC-1	HSPA13	9190
ACTGAACCAGTTTACG-1	HSPA13	1136
ACTTACTTCACCGGGT-1	HSPA13	2082
AGAGCGACAGACACTT-1	HSPA13	5649
ATCTGCCGTGACTCAT-1	HSPA13	8273
ATGAGGGTCAGGATCT-1	HSPA13	7049
CAACCTCAGAGTACAT-1	HSPA13	2915
CAACCTCTCACTTCAT-1	HSPA13	692
CATCCACTCTGCTGTC-1	HSPA13	8408
CCACCTATCTGTCTAT-1	HSPA13	3893
CCACGGACAAATACAG-1	HSPA13	639
CCGTACTTCCGAAGAG-1	HSPA13	12804
CCGTTCAAGCAGACTG-1	HSPA13	4854
CGATTGACAGGTTTCA-1	HSPA13	2034
CGGACGTGTGTAATGA-1	HSPA13	4724
CGGCTAGAGTTCCACA-1	HSPA13	13959
CGTCCATCAAGTCTGT-1	HSPA13	8243
CTCTGGTCAAGGCTCC-1	HSPA13	931
CTGAAGTTCGGTTCGG-1	HSPA13	5414
CTGCTGTTCAGTACGT-1	HSPA13	3271
GAATAAGGTTCCGTCT-1	HSPA13	1095
GACGTTAAGAGCCTAG-1	HSPA13	1784
GATCGTACAATAGCGG-1	HSPA13	13119
GCATACACAAACAACA-1	HSPA13	838
GCTCTGTCAAGGCTCC-1	HSPA13	3481
GGAAAGCCACCTGGTG-1	HSPA13	1612
GTAACGTTCTAACTGG-1	HSPA13	10609
GTCTCGTCAAGCGATG-1	HSPA13	8051
TATCTCAGTCTGCGGT-1	HSPA13	9646
TCAACGATCCGTAGTA-1	HSPA13	558
TCGAGGCGTTTGACAC-1	HSPA13	1603
TCGTACCGTTTGTGTG-1	HSPA13	5360
TGGCCAGTCGAACTGT-1	HSPA13	3119
TGTATTCAGGGCTCTC-1	HSPA13	426
TTCTCCTTCCACGCAG-1	HSPA13	928
ATCTGCCCAGGTCCAC-1	NEG_CTRL-1	4943
CAAGATCTCTTCATGT-1	NEG_CTRL-1	23560
CATCCACTCATCGCTC-1	NEG_CTRL-1	18562
CCTACACCATGCGCAC-1	NEG_CTRL-1	12398
CGAATGTCAAGCGCTC-1	NEG_CTRL-1	13506
CTACACCCAGGTCTCG-1	NEG_CTRL-1	11318
GATCGTAAGCTCCTCT-1	NEG_CTRL-1	2830
GTACGTAGTCCGTCAG-1	NEG_CTRL-1	14335
GTACGTAGTGCACCAC-1	NEG_CTRL-1	7426
GTCAAGTCACAAGCCC-1	NEG_CTRL-1	28407
GTGGGTCTCTACTATC-1	NEG_CTRL-1	25219
TGACAACTCCCGGATG-1	NEG_CTRL-1	11631
TGACTTTAGTCTCCTC-1	NEG_CTRL-1	16898
TGAGAGGCATTGAGCT-1	NEG_CTRL-1	16475
TGTGGTACAGTTCCCT-1	NEG_CTRL-1	19570
AAAGTAGGTAGATTAG-1	NEG_CTRL-2	14273
AAAGTAGTCAGGCAAG-1	NEG_CTRL-2	12554
ACTATCTAGGGTTTCT-1	NEG_CTRL-2	31972
ACTGAGTTCATTGCCC-1	NEG_CTRL-2	17458
AGAGCTTGTACTCAAC-1	NEG_CTRL-2	7530
AGCATACCACAGGAGT-1	NEG_CTRL-2	19336
AGCCTAATCGGCCGAT-1	NEG_CTRL-2	22136
AGTGAGGGTCCGAGTC-1	NEG_CTRL-2	17665
ATCATCTCATCGGGTC-1	NEG_CTRL-2	18142
ATCTGCCCAAGTAGTA-1	NEG_CTRL-2	29683
CAACTAGAGAGAGCTC-1	NEG_CTRL-2	16631
CAGCGACGTTAAGGGC-1	NEG_CTRL-2	22347
CAGTAACTCAATCACG-1	NEG_CTRL-2	10734
CGTCAGGTCAGCTTAG-1	NEG_CTRL-2	16968
CGTCAGGTCGATAGAA-1	NEG_CTRL-2	4221
CGTCCATAGGGTGTTG-1	NEG_CTRL-2	14977
CGTCTACCATTCCTGC-1	NEG_CTRL-2	14663
CTCACACGTCGTCTTC-1	NEG_CTRL-2	9977
CTCTGGTGTGTGGTTT-1	NEG_CTRL-2	14197
GACGTTAAGTACCGGA-1	NEG_CTRL-2	24291
GCTCCTAGTACAGACG-1	NEG_CTRL-2	13953
GCTGGGTTCGGACAAG-1	NEG_CTRL-2	35867
GCTTCCAGTCGACTAT-1	NEG_CTRL-2	21624
GCTTGAATCAAACCAC-1	NEG_CTRL-2	13799
GGACATTAGAGTGACC-1	NEG_CTRL-2	8156
GGAGCAACAGGTGGAT-1	NEG_CTRL-2	10478
GGAGCAAGTCAAAGCG-1	NEG_CTRL-2	18783
GGGACCTCAGTCAGAG-1	NEG_CTRL-2	17793
GGTGAAGGTAGCACGA-1	NEG_CTRL-2	25113
GGTGAAGTCGCGATCG-1	NEG_CTRL-2	24280
GTGCATATCCACGACG-1	NEG_CTRL-2	22129
GTGGGTCTCACGCATA-1	NEG_CTRL-2	15466
TCAGCAAGTGATGCCC-1	NEG_CTRL-2	32832
TCGGGACGTCTAGAGG-1	NEG_CTRL-2	20107
TCGTAGATCTGTCTCG-1	NEG_CTRL-2	28986
TGAGCCGCAATGGTCT-1	NEG_CTRL-2	5789
TGAGCCGTCCTATTCA-1	NEG_CTRL-2	16977
TGAGGGACACGCTTTC-1	NEG_CTRL-2	7477
TGCACCTAGTCGATAA-1	NEG_CTRL-2	18332
TGCCAAATCAAGAAGT-1	NEG_CTRL-2	7418
TTCTTAGGTTTCGCTC-1	NEG_CTRL-2	23755
AACTCAGAGGCCCTTG-1	NEG_CTRL-3	21785
ACAGCCGTCAAGGTAA-1	NEG_CTRL-3	10614
ACGCCGAGTACCAGTT-1	NEG_CTRL-3	14785
ACTTACTTCCTCAATT-1	NEG_CTRL-3	20584
AGCGTCGAGGACATTA-1	NEG_CTRL-3	8094
AGTAGTCTCAGGCCCA-1	NEG_CTRL-3	13906
AGTGAGGAGGCCCTTG-1	NEG_CTRL-3	11907
CAAGGCCGTATATGGA-1	NEG_CTRL-3	15361
CAAGTTGTCTGAAAGA-1	NEG_CTRL-3	15633
CAGAGAGTCCACTCCA-1	NEG_CTRL-3	13583
CAGCTGGGTCCCTACT-1	NEG_CTRL-3	5982
CATCCACAGAGGTAGA-1	NEG_CTRL-3	13731
CCTCAGTGTATATGAG-1	NEG_CTRL-3	17977
CCTCTGATCCTGTAGA-1	NEG_CTRL-3	11696
CCTTCGAAGAGCCCAA-1	NEG_CTRL-3	20261
CGATTGAGTAGCGTAG-1	NEG_CTRL-3	14260
CGGACACCAGTCGTGC-1	NEG_CTRL-3	24325
CTAACTTAGGCGATAC-1	NEG_CTRL-3	20514
CTACACCGTAACGACG-1	NEG_CTRL-3	12446
CTACGTCAGGCATGGT-1	NEG_CTRL-3	16327
CTCTACGGTGTCAATC-1	NEG_CTRL-3	12171
CTTTGCGGTAGTGAAT-1	NEG_CTRL-3	19189
CTTTGCGTCGGCTTGG-1	NEG_CTRL-3	13876
GAACCTAGTAACGCGA-1	NEG_CTRL-3	13827
GACGTTAAGTGAAGAG-1	NEG_CTRL-3	24009
GACTACAAGCGATTCT-1	NEG_CTRL-3	14723
GGAACTTAGGGTGTTG-1	NEG_CTRL-3	7062
GGACATTCACGAAAGC-1	NEG_CTRL-3	12378
GGACATTCAGCCTATA-1	NEG_CTRL-3	20540
GGGTCTGTCATCACCC-1	NEG_CTRL-3	8814
GGTGCGTTCCGTAGTA-1	NEG_CTRL-3	15038
GTCAAGTTCGACAGCC-1	NEG_CTRL-3	17036
GTGAAGGGTATCTGCA-1	NEG_CTRL-3	7265
GTGCAGCAGCTACCGC-1	NEG_CTRL-3	19876
GTTACAGGTAGCCTCG-1	NEG_CTRL-3	27657
TAGACCAAGAATAGGG-1	NEG_CTRL-3	10472
TAGACCACATATGCTG-1	NEG_CTRL-3	3750
TCAGGTACAATTCCTT-1	NEG_CTRL-3	23488
TGAAAGAAGTACACCT-1	NEG_CTRL-3	23734
TGAGGGAGTCGCGTGT-1	NEG_CTRL-3	15576
TGCACCTCAATAAGCA-1	NEG_CTRL-3	8122
TGCCCTACAAGAGGCT-1	NEG_CTRL-3	14699
TGTTCCGCAAGACACG-1	NEG_CTRL-3	11227
TTCCCAGAGTGCAAGC-1	NEG_CTRL-3	13808
TTGAACGCACTATCTT-1	NEG_CTRL-3	12397
TTGGAACTCAAACCGT-1	NEG_CTRL-3	15292
AACCGCGCAGATCCAT-1	PRKCSH	3787
ACACTGATCGTCACGG-1	PRKCSH	23221
ACGCAGCCATGCTGGC-1	PRKCSH	14436
ACTGAACGTACCGTTA-1	PRKCSH	5092
AGGGTGATCATCTGCC-1	PRKCSH	33317
AGTGAGGGTATAGGGC-1	PRKCSH	13427
ATGTGTGTCATGGTCA-1	PRKCSH	28828
CAGTAACGTCGCATCG-1	PRKCSH	8544
CATGACAAGTGAACAT-1	PRKCSH	9269
CCGTTCAAGCTACCTA-1	PRKCSH	2572
CGAGCACAGTAGTGCG-1	PRKCSH	14639
CGCTATCTCTCCCTGA-1	PRKCSH	18118
CGGACGTCATATGAGA-1	PRKCSH	13506
CGTCAGGGTTTGTTTC-1	PRKCSH	10226
CTGAAACCAGGTTTCA-1	PRKCSH	12987
GAAACTCTCTGGTGTA-1	PRKCSH	27077
GAATGAACACGTGAGA-1	PRKCSH	25731
GACCAATCATCGGAAG-1	PRKCSH	15581
GATCTAGTCAGGCAAG-1	PRKCSH	36771
GGGACCTCATTGGCGC-1	PRKCSH	25197
TACCTTATCAGATAAG-1	PRKCSH	17476
TATTACCAGAACAACT-1	PRKCSH	12351
TCACGAAGTAAACACA-1	PRKCSH	17608
TCAGATGAGCCTTGAT-1	PRKCSH	15163
TCGGTAATCGCTTGTC-1	PRKCSH	16395
TCTTTCCAGGCACATG-1	PRKCSH	5645
TGTATTCCAAGCCGCT-1	PRKCSH	15453
TGTCCCACATTTGCTT-1	PRKCSH	14105
TTCTACAAGTGCGTGA-1	PRKCSH	20231
TTGACTTCAATAAGCA-1	PRKCSH	4280
AAAGTAGGTAAGGGAA-1	RPN2	10644
AAGACCTGTAGAGGAA-1	RPN2	2642
AAGGCAGTCAAACAAG-1	RPN2	4477
ACATACGTCTTGAGAC-1	RPN2	18937
AGTAGTCAGTCCTCCT-1	RPN2	13281
CAGCTGGTCTTGGGTA-1	RPN2	13556
CCCAGTTAGTCCCACG-1	RPN2	2795
CTCCTAGCAGGTGGAT-1	RPN2	1596
CTCTAATGTATAATGG-1	RPN2	1236
CTGAAGTCATCGATTG-1	RPN2	3774
GCTCCTATCAGTTCGA-1	RPN2	11925
GCTTCCAGTCTCATCC-1	RPN2	1244
GTAGGCCCAGTAAGCG-1	RPN2	744
GTCTTCGGTCACACGC-1	RPN2	12548
GTGCGGTTCTTCGAGA-1	RPN2	10514
TGAGCATGTGCCTTGG-1	RPN2	28264
TTCTCCTGTTTACTCT-1	RPN2	5010
TTGACTTAGGTGCAAC-1	RPN2	20559
TTTGGTTCAGCAGTTT-1	RPN2	20547
TTTGTCATCATGTGGT-1	RPN2	4358
AAAGATGAGCTAGGCA-1	SEL1L	8300
AAATGCCTCCATTCTA-1	SEL1L	13042
AAGTCTGAGTTAGCGG-1	SEL1L	25185
ACACCGGAGGCCCGTT-1	SEL1L	4729
ACACTGAGTGTGCCTG-1	SEL1L	3148
ACATGGTCAAGCTGAG-1	SEL1L	10822
ACGGCCACACCGATAT-1	SEL1L	15442
ACTATCTGTGCCTGGT-1	SEL1L	11990
ACTGAGTAGCCAGAAC-1	SEL1L	1389
ACTTTCACAACTGCGC-1	SEL1L	1104
AGAATAGTCTGATTCT-1	SEL1L	17693
AGAGCTTCACGAGGTA-1	SEL1L	14944
AGCTCCTTCTCGATGA-1	SEL1L	14007
AGGCCACGTCTGCAAT-1	SEL1L	6543
AGGGAGTAGAGGTACC-1	SEL1L	4168
AGTGAGGAGCAAATCA-1	SEL1L	19526
ATAAGAGCAGGTGGAT-1	SEL1L	7149
ATCATGGGTAGAGTGC-1	SEL1L	7809
ATGGGAGGTCCGAAGA-1	SEL1L	14517
CAACTAGAGCCAGAAC-1	SEL1L	10572
CAACTAGTCTCTAAGG-1	SEL1L	14295
CACATAGTCGGGAGTA-1	SEL1L	3040
CACATTTAGGAGCGTT-1	SEL1L	3759
CACTCCACAATCCAAC-1	SEL1L	9556
CATATGGCAATGGAAT-1	SEL1L	1247
CATCAGACACTTCTGC-1	SEL1L	3902
CATCGAACACTTAACG-1	SEL1L	15863
CATTCGCTCCGCTGTT-1	SEL1L	11962
CATTCGCTCTACTTAC-1	SEL1L	2987
CCAGCGATCGCAGGCT-1	SEL1L	1742
CCATGTCTCTGTACGA-1	SEL1L	9717
CCCAGTTAGAGCCTAG-1	SEL1L	11470
CGAATGTGTACACCGC-1	SEL1L	8563
CGACCTTCATTTCACT-1	SEL1L	19410
CGCTTCATCATTATCC-1	SEL1L	5215
CGGTTAAGTATCAGTC-1	SEL1L	935
CGGTTAAGTGGTCCGT-1	SEL1L	3724
CGTCAGGAGTGTACGG-1	SEL1L	14288
CGTCAGGCAAGCCTAT-1	SEL1L	15832
CGTCTACCACGGTAAG-1	SEL1L	17298
CTACATTTCTTTCCTC-1	SEL1L	3420
CTCACACTCTGGGCCA-1	SEL1L	15206
CTCAGAATCTTACCGC-1	SEL1L	19516
CTCATTACACCATGTA-1	SEL1L	4136
CTCGAAAGTTCAGCGC-1	SEL1L	19498
CTCGAGGGTCGAGATG-1	SEL1L	11243
CTCGGAGGTTGCGCAC-1	SEL1L	24341
CTCGTCACAACGATCT-1	SEL1L	9282
CTCTACGTCATAAAGG-1	SEL1L	20360
CTGAAACAGGTGCACA-1	SEL1L	477
CTGAAGTGTCTCTCTG-1	SEL1L	5290
CTGATAGGTCGAACAG-1	SEL1L	24074
CTGATCCAGTAGCGGT-1	SEL1L	18270
CTGGTCTAGTGGACGT-1	SEL1L	6814
CTTAGGACAAGCGCTC-1	SEL1L	4729
GACAGAGCAGATAATG-1	SEL1L	7023
GACCAATGTACCGAGA-1	SEL1L	12941
GACCTGGGTTCGTCTC-1	SEL1L	1933
GACGTGCTCCTTGCCA-1	SEL1L	21209
GATCAGTCAGGACCCT-1	SEL1L	8921
GATCAGTGTGGTCCGT-1	SEL1L	8086
GATGAAATCGGAGGTA-1	SEL1L	11963
GCGAGAACACTGAAGG-1	SEL1L	4092
GCGCGATAGATGTTAG-1	SEL1L	22089
GCTTGAAGTCATGCAT-1	SEL1L	23560
GGACAAGAGATCCCAT-1	SEL1L	4591
GGACAAGGTTTGTTTC-1	SEL1L	13639
GGACAGAAGAATCTCC-1	SEL1L	8078
GGCTGGTTCCGCAAGC-1	SEL1L	8338
GGGACCTTCCTAGTGA-1	SEL1L	2414
GGGATGAAGATCGGGT-1	SEL1L	781
GGGTTGCGTATCGCAT-1	SEL1L	9376
GTAGGCCCAAAGTGCG-1	SEL1L	16654
GTCCTCATCCAGAGGA-1	SEL1L	11968
GTCGGGTCATGGTCAT-1	SEL1L	8054
GTCGTAACAGTCCTTC-1	SEL1L	18797
GTTAAGCCAAGTTGTC-1	SEL1L	2241
TACCTTACACGAAACG-1	SEL1L	14298
TAGCCGGGTTACGCGC-1	SEL1L	8343
TATGCCCTCGGTTAAC-1	SEL1L	11816
TCAATCTCAGGTGCCT-1	SEL1L	16782
TCACGAAAGCGAAGGG-1	SEL1L	2351
TCATTACGTCATCGGC-1	SEL1L	15323
TCCACACTCAGTCAGT-1	SEL1L	1135
TCCCGATTCCACTCCA-1	SEL1L	18648
TCGAGGCGTTAAGTAG-1	SEL1L	20870
TCGGTAACACCATGTA-1	SEL1L	3911
TCTATTGTCTGGCGAC-1	SEL1L	19059
TGAAAGAGTAGTACCT-1	SEL1L	5607
TGCCAAAAGGTTACCT-1	SEL1L	2159
TGCGTGGCATCTATGG-1	SEL1L	5384
TGCTGCTCATACTCTT-1	SEL1L	4322
TGGTTCCGTGTGACCC-1	SEL1L	1779
TGTCCCACATTAGCCA-1	SEL1L	2716
TGTGGTAAGATAGTCA-1	SEL1L	18991
TTAGGACGTGATAAGT-1	SEL1L	20839
TTGTAGGCACAGCCCA-1	SEL1L	4477
TTTGGTTTCGGCCGAT-1	SEL1L	15164
AAACGGGCAGACGCCT-1	SND1	21586
AAAGTAGGTCTGGAGA-1	SND1	3847
AGCTCTCGTGTTGAGG-1	SND1	6871
AGGTCATAGTAACCCT-1	SND1	21423
ATCATGGCATGCTAGT-1	SND1	25972
CACACCTGTATGAATG-1	SND1	16708
CCCAGTTAGTACATGA-1	SND1	7908
CCTAAAGTCACTTCAT-1	SND1	14525
CGTGTAAAGCGTTCCG-1	SND1	13704
GACTGCGCAGCAGTTT-1	SND1	14575
GCCTCTATCCCTAACC-1	SND1	17449
GTTACAGGTCTCATCC-1	SND1	11763
TACACGATCGTCGTTC-1	SND1	8715
TCAGGTACACTTGGAT-1	SND1	14118
TGCACCTTCGGCGCAT-1	SND1	14088
TTCTTAGAGTTAGGTA-1	SND1	26536
AAAGTAGGTGATGTGG-1	SPCS1	3023
AACTCTTTCCTGCTTG-1	SPCS1	1363
AACTGGTGTAGTACCT-1	SPCS1	1138
AAGCCGCTCAGCTCGG-1	SPCS1	693
ACATGGTAGTGACTCT-1	SPCS1	7445
ACGAGGAAGGGCTTCC-1	SPCS1	11287
AGCCTAATCGCGGATC-1	SPCS1	4439
AGGGTGAGTCAGGACA-1	SPCS1	5914
ATAACGCAGTGGAGAA-1	SPCS1	3105
ATAAGAGAGCGATTCT-1	SPCS1	15081
ATCTACTAGACGCACA-1	SPCS1	1754
CACACTCAGATGTGTA-1	SPCS1	9156
CCCAATCAGAGGTTGC-1	SPCS1	5907
CCCATACGTTTAGGAA-1	SPCS1	3730
CCTAAAGAGTCGTACT-1	SPCS1	5559
CCTCTGACACCATGTA-1	SPCS1	4034
CTCGGAGTCCTTGGTC-1	SPCS1	4649
CTTTGCGGTTCCACAA-1	SPCS1	5750
GCAAACTTCCGATATG-1	SPCS1	3840
GCAGTTAGTCCAGTGC-1	SPCS1	4355
GCGACCAAGTGAACAT-1	SPCS1	10264
GGATGTTTCCACGAAT-1	SPCS1	14990
GGCGACTTCTGTCCGT-1	SPCS1	6003
GGCGTGTCATACCATG-1	SPCS1	6647
GGTGCGTCATACCATG-1	SPCS1	4297
TACGGATCATGTCGAT-1	SPCS1	1394
TACTTGTGTAAGGATT-1	SPCS1	4755
TAGACCATCCCGACTT-1	SPCS1	6914
TCACAAGAGACTACAA-1	SPCS1	12594
TCGAGGCCAATTCCTT-1	SPCS1	1376
TCGAGGCTCGGAGGTA-1	SPCS1	6629
TCGGGACTCTTGCAAG-1	SPCS1	4768
TCGTAGACAGGTGCCT-1	SPCS1	1413
TGCCCATAGTGGGTTG-1	SPCS1	2689
TGGCCAGGTGATGTGG-1	SPCS1	3385
TGGGCGTCAAGGTTTC-1	SPCS1	3328
TTCGAAGGTCTCTCTG-1	SPCS1	6725
TTCTCAAAGGACCACA-1	SPCS1	5323
TTCTCCTTCAAGAAGT-1	SPCS1	2404
TTGACTTCAAGGTTCT-1	SPCS1	4233
AACTGGTTCAAACCGT-1	SSR3	519
AATCGGTGTCCCTTGT-1	SSR3	549
ATAACGCGTCTCGTTC-1	SSR3	9488
ATAAGAGAGATGGCGT-1	SSR3	1738
CAAGAAACATTACGAC-1	SSR3	1302
CACAAACGTTAAGAAC-1	SSR3	14767
CACACCTCAGATGGCA-1	SSR3	1139
CACAGTAAGATGTGGC-1	SSR3	1172
CAGCAGCAGGATTCGG-1	SSR3	954
CAGCATACACAGCCCA-1	SSR3	406
CCTACCAGTACCGTAT-1	SSR3	498
CGCTTCAGTACAGTTC-1	SSR3	861
CGTAGGCTCGAACGGA-1	SSR3	829
CGTCTACCACGTAAGG-1	SSR3	5815
CTCTACGCAATAACGA-1	SSR3	3258
CTGCGGACACGGTAGA-1	SSR3	1132
CTTACCGTCACTATTC-1	SSR3	1796
GAACATCCATCCCACT-1	SSR3	3267
GAAGCAGCACAGCCCA-1	SSR3	464
GACGTGCTCTTCTGGC-1	SSR3	2892
GATGCTAAGCGCCTTG-1	SSR3	895
GGCTGGTCAGTGACAG-1	SSR3	1320
GTGCTTCTCGGCGCTA-1	SSR3	703
TACAGTGTCGTCCAGG-1	SSR3	485
TACCTATCATTTGCTT-1	SSR3	906
TACTCGCGTTCGTGAT-1	SSR3	4012
TGGTTAGGTTCCCGAG-1	SSR3	1149
TTTGTCACAATCGAAA-1	SSR3	819
AAACGGGAGGAGCGTT-1	STT3A	5516
AAATGCCGTCCGACGT-1	STT3A	4087
AACTCAGCAAGCGTAG-1	STT3A	11913
ACGAGCCCACATGTGT-1	STT3A	8488
ACTTTCATCCTCTAGC-1	STT3A	6657
AGAGCGACATACGCCG-1	STT3A	2584
AGGCCACTCTTCCTTC-1	STT3A	7714
AGGGTGATCCCAAGAT-1	STT3A	9659
AGTGGGAAGAGCTTCT-1	STT3A	773
ATCATGGAGTAGATGT-1	STT3A	6812
ATCATGGCAGTAGAGC-1	STT3A	14218
CAAGAAAGTTATCCGA-1	STT3A	3677
CAAGATCCAATAAGCA-1	STT3A	18882
CAGCGACTCTTCTGGC-1	STT3A	7619
CGACTTCCAGCTCGCA-1	STT3A	4139
CGATTGATCACTATTC-1	STT3A	2102
CTCTACGTCCTTTACA-1	STT3A	9092
CTCTGGTAGATGAGAG-1	STT3A	2074
CTGATAGTCACCAGGC-1	STT3A	785
GAAGCAGGTGTTCTTT-1	STT3A	13313
GATCTAGCAGCATACT-1	STT3A	2517
GATGAGGGTTGTACAC-1	STT3A	7239
GCACTCTGTTCCGGCA-1	STT3A	646
GCATACAAGACTGGGT-1	STT3A	8310
GCATGATGTACCCAAT-1	STT3A	4454
GGTGCGTCACTGTCGG-1	STT3A	10618
GTCACAACATGGTCTA-1	STT3A	15056
GTGTGCGAGATATGGT-1	STT3A	407
TAAGAGATCCACGCAG-1	STT3A	15968
TAAGCGTTCTCGCATC-1	STT3A	13263
TATCAGGCAGATCGGA-1	STT3A	5873
TCAGATGCATCCTAGA-1	STT3A	16270
TCAGCTCCATCGGAAG-1	STT3A	19374
TGAGCATTCCTTGCCA-1	STT3A	20959
TGTCCCACATAGAAAC-1	STT3A	7102
AAAGATGTCTCCAACC-1	STT3B	960
AAATGCCCAACACCCG-1	STT3B	1990
ACCAGTAAGTACGTAA-1	STT3B	9581
ACCGTAAGTCTTCTCG-1	STT3B	1619
ACGCCGAAGCTACCTA-1	STT3B	422
ATCACGATCGAATGGG-1	STT3B	852
ATTGGACCAAGTCTAC-1	STT3B	635
CAACCTCCATAACCTG-1	STT3B	1356
CAAGGCCTCCCTAATT-1	STT3B	4184
CATCCACGTTGCCTCT-1	STT3B	22635
CCGTACTGTACCGCTG-1	STT3B	662
CGAACATCAGGCGATA-1	STT3B	3335
CGTGAGCCATCTCGCT-1	STT3B	882
CTCACACTCTAAGCCA-1	STT3B	425
CTCATTATCGGCTACG-1	STT3B	5828
CTCGAGGTCGCTAGCG-1	STT3B	2053
CTGCTGTTCTGTACGA-1	STT3B	3773
CTTGGCTTCCACGTTC-1	STT3B	1733
GAAGCAGTCTCGCTTG-1	STT3B	471
GACGCGTCAGCCTTGG-1	STT3B	417
GCGCAGTTCATGGTCA-1	STT3B	759
GGAACTTCAGGTTTCA-1	STT3B	409
GTAGGCCAGTTCGATC-1	STT3B	18741
TGAAAGAAGATCACGG-1	STT3B	2091
TGACTAGTCTGCGGCA-1	STT3B	865
AAAGTAGTCGTTACAG-1	SYVN1	18536
AACCGCGCAGATCTGT-1	SYVN1	8487
AACTTTCGTATCGCAT-1	SYVN1	11544
AGGCCACTCGGAAACG-1	SYVN1	22819
CGCGGTAGTCTCTTTA-1	SYVN1	10926
CGCGTTTTCTGGTTCC-1	SYVN1	5554
CGGGTCATCTCTAGGA-1	SYVN1	16531
CTGCCTAGTTCCTCCA-1	SYVN1	13702
GAATAAGCAATAGCGG-1	SYVN1	23582
GGACAAGTCACGACTA-1	SYVN1	9871
GGTATTGCACGTTGGC-1	SYVN1	21465
TCTGAGAAGTAGTGCG-1	SYVN1	6112
TTGAACGTCACCACCT-1	SYVN1	13814
AAAGTAGTCAACGCTA-1	TRAM1	20653
AACTCAGGTGTTAAGA-1	TRAM1	16708
AACTCTTGTGCATCTA-1	TRAM1	14941
ACACCGGCACGGATAG-1	TRAM1	17842
ACATACGCAGAGCCAA-1	TRAM1	14526
ACCCACTCACATCCGG-1	TRAM1	21925
AGCATACTCAAAGTAG-1	TRAM1	17503
AGCTTGACAGTCTTCC-1	TRAM1	25910
AGGCCGTCAGGACGTA-1	TRAM1	10279
AGGGATGGTTTGCATG-1	TRAM1	4151
AGGTCCGGTGACCAAG-1	TRAM1	14649
ATAAGAGTCAGTCCCT-1	TRAM1	2371
ATCGAGTGTTAAAGTG-1	TRAM1	29382
ATTTCTGTCGCGGATC-1	TRAM1	17273
CACATAGTCCCGGATG-1	TRAM1	10985
CAGTCCTTCTCCTATA-1	TRAM1	20337
CATATGGGTGATGTCT-1	TRAM1	956
CATATGGTCGTAGGAG-1	TRAM1	6084
CATCAGAAGGTGATAT-1	TRAM1	27155
CATGGCGCATCCCACT-1	TRAM1	6888
CCGTACTGTTGGTGGA-1	TRAM1	6647
CCTTACGCAAGTCATC-1	TRAM1	19857
CGCTTCACACGGCCAT-1	TRAM1	18518
CGGACACCAGCCTTGG-1	TRAM1	13945
CGGACTGTCCCGACTT-1	TRAM1	19894
CTGGTCTAGCCAACAG-1	TRAM1	11882
GAGGTGACAGTAAGCG-1	TRAM1	20909
GAGGTGAGTTACTGAC-1	TRAM1	3261
GATCGATAGCGTTCCG-1	TRAM1	14768
GATCTAGGTATCGCAT-1	TRAM1	14286
GATGAAACACCACGTG-1	TRAM1	15018
GCAGCCACAATAGAGT-1	TRAM1	12821
GCATGATCATCCGTGG-1	TRAM1	13660
GCATGTAGTTCACCTC-1	TRAM1	10460
GCGCAGTCAGACGCCT-1	TRAM1	2654
GGAATAATCGAATGGG-1	TRAM1	21599
GGTGCGTAGGCGCTCT-1	TRAM1	17682
GGTGTTATCAATACCG-1	TRAM1	23008
GTAACTGGTTATGCGT-1	TRAM1	3085
GTACTCCCACAGACTT-1	TRAM1	16999
GTACTCCGTCTCAACA-1	TRAM1	9620
GTTTCTATCTGACCTC-1	TRAM1	25295
TACGGTAGTAAGTGTA-1	TRAM1	9857
TATTACCCAGTCTTCC-1	TRAM1	10321
TCCACACTCCACTGGG-1	TRAM1	2815
TCGAGGCAGCACGCCT-1	TRAM1	10887
TCTGAGAGTCAGCTAT-1	TRAM1	22092
TCTTCGGGTTCACCTC-1	TRAM1	16992
TGAGAGGTCGGTGTTA-1	TRAM1	13347
TGCTGCTGTCGCTTTC-1	TRAM1	7625
TGGGCGTTCATAACCG-1	TRAM1	1705
TGTTCCGCACATTAGC-1	TRAM1	10331
TGTTCCGGTCATACTG-1	TRAM1	11175
TTTGGTTCATCCGTGG-1	TRAM1	13547
AAAGCAAGTGCTGTAT-1	UBE2G2	13973
AACGTTGTCACCCGAG-1	UBE2G2	3851
ACGGAGACATCACAAC-1	UBE2G2	6188
ACGTCAAAGCTGATAA-1	UBE2G2	10971
ACTGATGTCATACGGT-1	UBE2G2	14518
ACTGCTCAGACCTTTG-1	UBE2G2	11419
AGGGATGTCAACTCTT-1	UBE2G2	12916
ATCATCTGTTCCACAA-1	UBE2G2	29280
ATCTACTAGGAGTTGC-1	UBE2G2	14862
ATGCGATCACAGACTT-1	UBE2G2	22143
ATGTGTGGTATAATGG-1	UBE2G2	23748
CCCAGTTTCGGTCTAA-1	UBE2G2	18298
CCTTCGACACTATCTT-1	UBE2G2	22906
CGGAGTCCAAGCTGTT-1	UBE2G2	11752
CGTTCTGAGTATGACA-1	UBE2G2	10176
CTAGAGTTCAACGGCC-1	UBE2G2	26756
CTAGTGAAGCGCTCCA-1	UBE2G2	13261
CTCGGAGGTGTGAATA-1	UBE2G2	19098
GCGGGTTCAAGCTGGA-1	UBE2G2	9538
GCTTCCAAGGTGCTTT-1	UBE2G2	18410
GTAGGCCGTACTTGAC-1	UBE2G2	11114
TAGTGGTCACTTCGAA-1	UBE2G2	8504
TCGCGTTCATTCTCAT-1	UBE2G2	850
TCGGGACAGTATTGGA-1	UBE2G2	22761
TGAAAGAGTAAGTGGC-1	UBE2G2	23118
TGAGCCGAGCGATATA-1	UBE2G2	10694
TTATGCTAGCGTGAGT-1	UBE2G2	6160
TTTACTGTCCGTAGTA-1	UBE2G2	4851
AAGGCAGTCAAAGTAG-1	UBE2J1	4299
ACGAGGACAGATCTGT-1	UBE2J1	4179
AGGGATGGTACCAGTT-1	UBE2J1	5621
AGTAGTCGTTATCCGA-1	UBE2J1	17275
ATTTCTGGTACACCGC-1	UBE2J1	3307
CATATTCCATAGTAAG-1	UBE2J1	3809
CTCCTAGTCTGGTATG-1	UBE2J1	4489
CTCTGGTAGCTGCAAG-1	UBE2J1	3676
GGGAGATAGGTTCCTA-1	UBE2J1	9408
GTCTCGTCACGCATCG-1	UBE2J1	3502
GTGTGCGTCTCTGCTG-1	UBE2J1	14091
TCTTTCCAGGCTCATT-1	UBE2J1	3956
TGCCCTAAGATCTGAA-1	UBE2J1	15234
TTAGTTCCATACAGCT-1	UBE2J1	11713
TTCGGTCAGCGTAGTG-1	UBE2J1	6875
TTTACTGGTTCGTCTC-1	UBE2J1	13294

## Sheet: combined_DENV_counts_Huh7.5.1
cell_barcode	CRISPR guide detected	DENV counts
AAATGCCGTAGCTGCC-1	DERL2	30
AACTGGTGTCACCCAG-1	DERL2	300
AAGACCTGTCTGCCAG-1	DERL2	76
AAGGAGCTCAAAGACA-1	DERL2	106
AAGTCTGGTAGTGAAT-1	DERL2	35
ACACCCTTCCCAAGTA-1	DERL2	105
ACGGGCTAGGGAACGG-1	DERL2	109
ACTGAGTGTCTTGATG-1	DERL2	112
ACTTTCAGTGATGCCC-1	DERL2	135
AGGCCGTAGTCGCCGT-1	DERL2	104
AGTGAGGGTCAAAGAT-1	DERL2	507
CAACTAGTCAGGTTCA-1	DERL2	400
CACATAGAGAAGGCCT-1	DERL2	112
CACCACTAGTATTGGA-1	DERL2	96
CAGCATACAATGTTGC-1	DERL2	55
CATCAGACATCTGGTA-1	DERL2	255
CCGTACTCAAGGCTCC-1	DERL2	84
CGCGTTTAGCGATAGC-1	DERL2	409
CGGAGTCAGAAGGTTT-1	DERL2	133
CGTCTACGTGATAAGT-1	DERL2	68
CGTGTCTCACAAGACG-1	DERL2	172
CGTTGGGGTCCGCTGA-1	DERL2	74
CTGATCCCAACACCTA-1	DERL2	166
CTGGTCTAGGCTACGA-1	DERL2	121
GACACGCAGCGATAGC-1	DERL2	678
GACTAACTCGAGCCCA-1	DERL2	440
GATCGATAGATAGGAG-1	DERL2	541
GCAATCACAGTTCCCT-1	DERL2	78
GCATGTAAGACAGGCT-1	DERL2	178
GCCAAATTCTGCTTGC-1	DERL2	129
GCTGCAGTCTGCGACG-1	DERL2	604
GGGAATGCAACACGCC-1	DERL2	67
GTAGTCATCCACTCCA-1	DERL2	55
GTCAAGTGTACTTCTT-1	DERL2	124
GTGCAGCGTACATCCA-1	DERL2	117
GTTCGGGGTATAGGGC-1	DERL2	168
GTTCTCGGTGCGGTAA-1	DERL2	118
TAAGAGACAACGCACC-1	DERL2	575
TAAGTGCAGGCAAAGA-1	DERL2	83
TACCTTACATCGGACC-1	DERL2	484
TAGTTGGCAACTGCGC-1	DERL2	68
TATGCCCAGGCCATAG-1	DERL2	314
TCAATCTTCGATAGAA-1	DERL2	60
TCACAAGTCCAACCAA-1	DERL2	175
TCCCGATTCACAGGCC-1	DERL2	151
TCGGGACAGTGTACCT-1	DERL2	262
TCGGGACGTCTTGCGG-1	DERL2	542
TCGTACCAGAATCTCC-1	DERL2	540
TGACTAGGTGTCAATC-1	DERL2	88
TGCTGCTTCCAAAGTC-1	DERL2	74
TGGGCGTCAGTTTACG-1	DERL2	544
TGTCCCATCCGCGTTT-1	DERL2	371
TTGACTTAGACAAAGG-1	DERL2	131
TTGGCAAAGACTCGGA-1	DERL2	350
TTTATGCAGGAGTTTA-1	DERL2	549
TTTCCTCGTGTCCTCT-1	DERL2	684
AAACCTGAGACTTGAA-1	EMC6	251
AAAGTAGTCAGTCCCT-1	EMC6	356
AAATGCCTCCGTACAA-1	EMC6	37
AACCATGCAAAGCGGT-1	EMC6	81
AACGTTGAGCTGTCTA-1	EMC6	99
AACTTTCCACAACTGT-1	EMC6	93
AAGGAGCAGCTCCTTC-1	EMC6	49
AAGTCTGGTGACTACT-1	EMC6	34
AAGTCTGTCGGGAGTA-1	EMC6	283
ACACCGGGTAGCCTCG-1	EMC6	93
ACATACGCAGCTGTGC-1	EMC6	122
ACCTTTATCCTCGCAT-1	EMC6	215
ACGAGCCCAGGGCATA-1	EMC6	497
ACGAGCCCAGTCGATT-1	EMC6	126
ACGAGGAAGGAACTGC-1	EMC6	145
ACGCCGATCCTTGGTC-1	EMC6	77
ACTTGTTTCAGCTCGG-1	EMC6	198
ACTTTCAAGGTGCTTT-1	EMC6	70
AGAATAGAGCGATAGC-1	EMC6	116
AGACGTTTCTTCGGTC-1	EMC6	95
AGATCTGTCCTCCTAG-1	EMC6	56
AGCCTAAAGGTGCAAC-1	EMC6	98
AGCTTGAGTTCCGGCA-1	EMC6	101
AGGCCACCAGATGGCA-1	EMC6	108
AGGGAGTGTCTCATCC-1	EMC6	114
AGTAGTCGTCCGTTAA-1	EMC6	112
AGTGAGGCACTACAGT-1	EMC6	176
AGTGTCATCCTTGCCA-1	EMC6	541
ATTATCCTCATTGCGA-1	EMC6	201
CACCACTAGTGGGCTA-1	EMC6	147
CACTCCAAGCTAGCCC-1	EMC6	117
CACTCCAAGTGCAAGC-1	EMC6	105
CAGATCAAGGTAGCTG-1	EMC6	321
CAGCCGAGTAGGACAC-1	EMC6	153
CAGCTAAGTGTCTGAT-1	EMC6	79
CAGCTAATCACTTACT-1	EMC6	722
CAGGTGCGTATAGGGC-1	EMC6	62
CATCCACGTTGGTGGA-1	EMC6	123
CATCGAAGTTCTCATT-1	EMC6	105
CATGACAAGAGCAATT-1	EMC6	208
CATTCGCAGTGAATTG-1	EMC6	232
CCAGCGATCGGATGGA-1	EMC6	108
CCATGTCTCTGAGTGT-1	EMC6	245
CCCTCCTCAGCCACCA-1	EMC6	54
CCGGTAGTCTGTCAAG-1	EMC6	164
CGAGCACCACCGAAAG-1	EMC6	663
CGCCAAGGTGTCGCTG-1	EMC6	316
CGCGGTATCGTCACGG-1	EMC6	174
CGGGTCAAGTGTGGCA-1	EMC6	121
CGTCACTGTATTCGTG-1	EMC6	145
CGTTAGAGTGATAAGT-1	EMC6	391
CTAAGACAGGCGACAT-1	EMC6	117
CTACATTGTGCAACGA-1	EMC6	106
CTCGGAGGTGTGGTTT-1	EMC6	160
CTCGGGATCCTGCCAT-1	EMC6	39
CTCGTCAAGCACACAG-1	EMC6	105
CTCTAATCACAGGAGT-1	EMC6	449
CTGCCTAGTGCGATAG-1	EMC6	80
CTGCTGTGTGGTCTCG-1	EMC6	173
CTGTGCTTCAGAGACG-1	EMC6	135
CTGTTTACAGGGATTG-1	EMC6	70
CTGTTTATCGTCCGTT-1	EMC6	199
CTTGGCTTCCTCAACC-1	EMC6	271
GAAACTCGTTCACCTC-1	EMC6	108
GAACGGACACCAGTTA-1	EMC6	398
GAATAAGCAGAGTGTG-1	EMC6	169
GACGTGCGTCTCACCT-1	EMC6	469
GAGGTGACAGAAGCAC-1	EMC6	122
GATCGTATCAACCATG-1	EMC6	91
GCACATAAGGTGATTA-1	EMC6	180
GCACTCTGTCAAAGCG-1	EMC6	88
GCATGTAGTGTGTGCC-1	EMC6	39
GCATGTATCGAGGTAG-1	EMC6	109
GCCTCTATCGGACAAG-1	EMC6	138
GCGCAGTGTGTCGCTG-1	EMC6	104
GCGCCAAAGTAGTGCG-1	EMC6	156
GCGCCAAGTGTGAAAT-1	EMC6	256
GCTCTGTTCAATCTCT-1	EMC6	95
GCTGCAGAGAGACTAT-1	EMC6	90
GCTGCGACAGTGACAG-1	EMC6	280
GCTGCTTGTAAAGTCA-1	EMC6	80
GGAAAGCTCAGTACGT-1	EMC6	112
GGAACTTGTAAACGCG-1	EMC6	66
GGACAAGCACCGGAAA-1	EMC6	260
GGACAGATCCTAGAAC-1	EMC6	77
GGATTACCAAGCTGTT-1	EMC6	139
GGCGACTTCATCGGAT-1	EMC6	197
GGCGACTTCGGCGCAT-1	EMC6	115
GGGAGATGTAGTGAAT-1	EMC6	156
GGGATGATCAGAGACG-1	EMC6	431
GGGCACTGTTCCACGG-1	EMC6	153
GGGTTGCGTCGCATCG-1	EMC6	46
GTACGTAGTGACGCCT-1	EMC6	337
GTACTTTTCAACACGT-1	EMC6	43
GTAGGCCTCACCACCT-1	EMC6	408
GTAGGCCTCGTCTGAA-1	EMC6	59
GTATCTTGTGAAATCA-1	EMC6	137
GTCACAATCGGAATCT-1	EMC6	112
GTCTCGTCAAAGCGGT-1	EMC6	96
GTTAAGCAGGCGATAC-1	EMC6	166
GTTAAGCCACCAGCAC-1	EMC6	354
GTTTCTATCAACGCTA-1	EMC6	148
TACCTTAGTTCTGTTT-1	EMC6	114
TACCTTATCAGCTCGG-1	EMC6	95
TACGGATAGGGTGTGT-1	EMC6	190
TACGGATGTTCAGCGC-1	EMC6	46
TACTCATAGCCGCCTA-1	EMC6	72
TAGAGCTTCACAACGT-1	EMC6	206
TAGGCATTCTACTTAC-1	EMC6	115
TAGTGGTAGCGCCTCA-1	EMC6	91
TAGTTGGGTTCGTCTC-1	EMC6	44
TCAACGACACAGAGGT-1	EMC6	165
TCAACGACATGCCTAA-1	EMC6	76
TCAGGTAAGTCCATAC-1	EMC6	163
TCATTACCAGCTCCGA-1	EMC6	159
TCATTTGAGCAAATCA-1	EMC6	83
TCCACACGTGGCTCCA-1	EMC6	65
TCGTAGACATGGGAAC-1	EMC6	87
TGAGGGAAGTAGGCCA-1	EMC6	411
TGCGGGTCATCGGGTC-1	EMC6	62
TGGTTAGCATCGACGC-1	EMC6	92
TGGTTAGTCTTTAGTC-1	EMC6	102
TGTGGTATCTTCAACT-1	EMC6	117
TTAGGACAGATGTAAC-1	EMC6	191
TTCCCAGCATGCCTTC-1	EMC6	183
TTCTCCTCACCGGAAA-1	EMC6	71
TTTACTGCACATTTCT-1	EMC6	652
TTTCCTCGTGAGCGAT-1	EMC6	78
TTTGGTTTCAAGATCC-1	EMC6	118
AAAGATGGTCTGATCA-1	HDLBP	175
AACGTTGGTCGTGGCT-1	HDLBP	290
AATCGGTTCGTAGATC-1	HDLBP	142
ACAGCTAAGCAAATCA-1	HDLBP	632
ACAGCTAAGCTGCAAG-1	HDLBP	203
ACTGATGAGGAACTGC-1	HDLBP	413
ACTGTCCGTGGCTCCA-1	HDLBP	120
AGCGGTCAGACTAGAT-1	HDLBP	366
AGGCCACTCGCATGGC-1	HDLBP	259
AGGTCATGTACCGTTA-1	HDLBP	603
ATGAGGGCATGCCTAA-1	HDLBP	604
CAAGGCCTCTTGGGTA-1	HDLBP	578
CATCGAAAGGCAAAGA-1	HDLBP	333
CCATGTCGTGATAAAC-1	HDLBP	156
CCCAGTTTCTGTTGAG-1	HDLBP	279
CCGGTAGTCCAGGGCT-1	HDLBP	389
CCTCTGAGTTAGGGTG-1	HDLBP	515
CGAATGTGTAGGGTAC-1	HDLBP	88
CGAATGTGTCTGGAGA-1	HDLBP	184
CGAATGTTCATGTCTT-1	HDLBP	656
CGACCTTAGTGGAGAA-1	HDLBP	609
CGGACGTTCGGTTAAC-1	HDLBP	108
CGGAGTCCAAGCGTAG-1	HDLBP	286
CGTAGCGTCTTACCTA-1	HDLBP	162
CGTTGGGGTGTGCCTG-1	HDLBP	181
CTAAGACAGAGTAAGG-1	HDLBP	170
CTCCTAGAGCACCGCT-1	HDLBP	121
CTCTACGAGTATGACA-1	HDLBP	69
CTGCGGATCCTGTACC-1	HDLBP	293
GACCAATTCCAAAGTC-1	HDLBP	586
GATCAGTTCTCTTGAT-1	HDLBP	349
GATTCAGGTATAGGGC-1	HDLBP	246
GCACATACAACGATGG-1	HDLBP	218
GGACGTCGTTAGTGGG-1	HDLBP	88
GGCCGATGTACAGACG-1	HDLBP	603
GGTGCGTCAATCCGAT-1	HDLBP	446
GTCACGGCAACTGCGC-1	HDLBP	177
GTGTGCGAGCATCATC-1	HDLBP	273
TACCTATGTCTGATCA-1	HDLBP	54
TATCTCAGTGAAATCA-1	HDLBP	97
TCAACGACACGTGAGA-1	HDLBP	609
TCAACGACATTGGCGC-1	HDLBP	82
TCAATCTTCTCTAGGA-1	HDLBP	403
TCAGCTCCACCATCCT-1	HDLBP	150
TCGGGACAGCAGACTG-1	HDLBP	410
TCGTAGAGTTGTCTTT-1	HDLBP	501
TCTGAGATCCTATTCA-1	HDLBP	598
TGACGGCCAAGTAGTA-1	HDLBP	125
TGAGGGATCGCCGTGA-1	HDLBP	398
TGCACCTAGGACCACA-1	HDLBP	122
TGCCCATGTGCGCTTG-1	HDLBP	441
TTCTACAGTTGTTTGG-1	HDLBP	80
TTCTTAGAGTAGGCCA-1	HDLBP	62
AAAGCAAGTGTGGCTC-1	HM13	152
AACACGTTCTCTGTCG-1	HM13	66
AACCATGAGTCAAGCG-1	HM13	240
AAGTCTGCATCGTCGG-1	HM13	173
AATCCAGGTCTGCAAT-1	HM13	107
ACACTGACATCCCATC-1	HM13	90
ACACTGATCAGCTCTC-1	HM13	140
ACACTGATCTTGCAAG-1	HM13	111
ACAGCCGCATCGATGT-1	HM13	98
ACAGCTAGTATAGGTA-1	HM13	316
ACATACGAGAGCCCAA-1	HM13	302
ACATACGGTTGTACAC-1	HM13	230
ACCTTTACAGAGTGTG-1	HM13	358
ACGCAGCAGAGTAAGG-1	HM13	165
ACGGCCATCCGCTGTT-1	HM13	604
ACGGGCTAGCTCTCGG-1	HM13	124
ACGGGTCGTTAAGAAC-1	HM13	86
ACTGATGTCTCCCTGA-1	HM13	235
AGAATAGAGTTACCCA-1	HM13	74
AGAGCGAAGATAGTCA-1	HM13	200
AGAGCGAAGATCTGCT-1	HM13	186
AGAGCGATCTATCGCC-1	HM13	341
AGAGCGATCTGATTCT-1	HM13	102
AGAGCTTGTATAGGTA-1	HM13	132
AGATCTGAGACTAAGT-1	HM13	77
AGCAGCCGTTTGTGTG-1	HM13	219
AGCATACTCGCATGAT-1	HM13	112
AGCGGTCTCTACTATC-1	HM13	393
AGCGTATCAGTATAAG-1	HM13	45
AGCTCCTGTAGGGACT-1	HM13	74
AGCTTGATCGACCAGC-1	HM13	133
AGGGAGTAGTGAACAT-1	HM13	571
AGGGATGGTCCGTTAA-1	HM13	613
AGGTCATCAATGTTGC-1	HM13	151
AGTCTTTAGATAGTCA-1	HM13	208
AGTCTTTAGTACGATA-1	HM13	34
AGTGAGGTCCAGAAGG-1	HM13	172
ATCATGGCATGTTGAC-1	HM13	55
ATCATGGTCTGCCCTA-1	HM13	65
ATCTACTAGCGTGAGT-1	HM13	81
ATGAGGGAGACTAAGT-1	HM13	78
ATGCGATAGTGGCACA-1	HM13	78
ATTACTCAGAAGGACA-1	HM13	721
ATTGGTGGTCTCAACA-1	HM13	65
CAACCAAGTTAAGGGC-1	HM13	232
CAAGGCCTCATCGGAT-1	HM13	446
CAAGTTGTCGAGGTAG-1	HM13	274
CACCACTCATCCAACA-1	HM13	132
CACCAGGGTAGCGCAA-1	HM13	405
CACCAGGTCCTGTAGA-1	HM13	730
CACCTTGGTAAGGGCT-1	HM13	124
CAGCAGCCAAATCCGT-1	HM13	135
CAGCATAGTCATTAGC-1	HM13	167
CATATGGGTCTGATCA-1	HM13	175
CATCGGGCATCGATGT-1	HM13	62
CATGCCTAGCGACGTA-1	HM13	69
CATGGCGAGCCACGCT-1	HM13	101
CCACCTACATTCTTAC-1	HM13	181
CCATTCGTCATGCATG-1	HM13	713
CCCAATCGTATGCTTG-1	HM13	505
CCGGGATTCCGATATG-1	HM13	78
CCTCTGATCCTGCCAT-1	HM13	208
CCTTTCTTCAGCTGGC-1	HM13	181
CGAACATTCGCCATAA-1	HM13	239
CGACCTTCAGTATAAG-1	HM13	75
CGATGTAAGTCCTCCT-1	HM13	364
CGGACGTAGTTGAGTA-1	HM13	607
CGGACTGTCCACGCAG-1	HM13	293
CGGAGCTCAATGGAGC-1	HM13	109
CGGCTAGGTGGACGAT-1	HM13	97
CGGGTCAGTAGCAAAT-1	HM13	130
CGTAGGCGTTATCGGT-1	HM13	67
CGTCACTCAAGGCTCC-1	HM13	167
CGTCCATAGTCTCGGC-1	HM13	72
CGTCTACCATGAAGTA-1	HM13	94
CGTGAGCAGGGATACC-1	HM13	511
CTAATGGGTTACAGAA-1	HM13	99
CTACACCGTAGAAGGA-1	HM13	154
CTACACCTCTTAACCT-1	HM13	396
CTACCCAAGTTGTAGA-1	HM13	253
CTAGTGATCACCCTCA-1	HM13	148
CTCACACAGCCTATGT-1	HM13	92
CTCATTATCCGTAGGC-1	HM13	82
CTCGTACCAATGGACG-1	HM13	195
CTCTACGTCCGTACAA-1	HM13	124
CTGAAACTCCGCGCAA-1	HM13	106
CTGAAGTAGGCAATTA-1	HM13	630
CTGCTGTAGGAATGGA-1	HM13	685
CTGTTTAAGATCTGCT-1	HM13	274
CTTAACTCAGCGTAAG-1	HM13	518
GAAACTCAGTCTCGGC-1	HM13	110
GAAGCAGCAAGGTTCT-1	HM13	71
GAAGCAGTCTGTTTGT-1	HM13	113
GACACGCCATATACCG-1	HM13	199
GACCAATAGTAAGTAC-1	HM13	184
GACCAATTCGTGTAGT-1	HM13	74
GACCTGGTCTATCCTA-1	HM13	542
GACGCGTAGGCCATAG-1	HM13	121
GACGGCTCATACTCTT-1	HM13	157
GACTAACAGACTGGGT-1	HM13	229
GAGCAGATCACGATGT-1	HM13	477
GATCAGTCAAACGCGA-1	HM13	243
GATCAGTGTTACGTCA-1	HM13	557
GATCGTAGTGGGTCAA-1	HM13	77
GATCTAGAGACAGACC-1	HM13	92
GATCTAGAGATGCCAG-1	HM13	311
GCAAACTAGAATTCCC-1	HM13	62
GCATGATCAGTAACGG-1	HM13	101
GCGCAACAGCGCCTCA-1	HM13	176
GCGCAGTAGATGTTAG-1	HM13	464
GCGCAGTTCCAGTAGT-1	HM13	196
GCGCAGTTCTTGTATC-1	HM13	93
GCGCCAAGTCTTGTCC-1	HM13	225
GCGGGTTGTGCACTTA-1	HM13	130
GCTCCTAAGCCCTAAT-1	HM13	536
GCTTCCATCGCGTAGC-1	HM13	111
GGACAAGCACTATCTT-1	HM13	226
GGACATTAGACAAAGG-1	HM13	266
GGACATTAGCTCTCGG-1	HM13	64
GGACGTCAGAACTGTA-1	HM13	71
GGATTACGTGCTCTTC-1	HM13	78
GGCGTGTGTCGCTTTC-1	HM13	43
GGGAATGGTTCAGACT-1	HM13	193
GGGATGACATGGTAGG-1	HM13	143
GGGCACTTCTTCTGGC-1	HM13	78
GGGTCTGAGACACGAC-1	HM13	70
GGTGAAGGTACATGTC-1	HM13	75
GGTGAAGGTGCTCTTC-1	HM13	293
GGTGAAGTCTTCGAGA-1	HM13	129
GTACTTTAGGTGATTA-1	HM13	455
GTACTTTCACAGGCCT-1	HM13	48
GTAGGCCAGGACACCA-1	HM13	140
GTAGTCATCACTTACT-1	HM13	242
GTATCTTGTTACGACT-1	HM13	389
GTCACAAAGATGGGTC-1	HM13	251
GTGAAGGAGCTACCGC-1	HM13	182
GTGAAGGCATGTAGTC-1	HM13	426
GTTCTCGAGGCCCTCA-1	HM13	63
GTTCTCGTCCTCGCAT-1	HM13	171
GTTTCTAGTACAGTTC-1	HM13	88
TACGGGCCAAGTCTAC-1	HM13	191
TACGGTATCCCTCTTT-1	HM13	106
TACTTGTAGCTATGCT-1	HM13	139
TAGCCGGCATCGATTG-1	HM13	257
TAGTTGGCAGTGAGTG-1	HM13	107
TATCAGGTCATCGGAT-1	HM13	111
TCAACGAGTGGTGTAG-1	HM13	229
TCAGATGGTGCTTCTC-1	HM13	102
TCAGCTCGTCTCATCC-1	HM13	131
TCATTTGCAATGGTCT-1	HM13	244
TCGCGAGGTTCTGTTT-1	HM13	94
TCGTACCAGGATTCGG-1	HM13	96
TCTGGAAGTCTGGAGA-1	HM13	137
TCTTCGGTCCAGATCA-1	HM13	115
TCTTCGGTCGGATGTT-1	HM13	70
TGAAAGACACGGACAA-1	HM13	358
TGAAAGACAGATCCAT-1	HM13	169
TGAAAGATCAGCCTAA-1	HM13	98
TGACAACCAGATGGGT-1	HM13	195
TGAGCCGCACAAGCCC-1	HM13	313
TGAGCCGGTTAGTGGG-1	HM13	103
TGAGGGAGTAGCAAAT-1	HM13	185
TGCACCTCACGCTTTC-1	HM13	107
TGCACCTCAGTACACT-1	HM13	162
TGCTGCTAGGCACATG-1	HM13	461
TTAGGACAGATGGCGT-1	HM13	105
TTAGGACAGCAGGTCA-1	HM13	430
TTAGGCACATTATCTC-1	HM13	158
TTAGTTCCAACCGCCA-1	HM13	329
TTAGTTCGTGCTAGCC-1	HM13	389
TTCTCAATCGGAAATA-1	HM13	86
TTGAACGGTTATTCTC-1	HM13	145
TTGCGTCCAGTATAAG-1	HM13	326
TTTACTGTCCTCAATT-1	HM13	86
AACTCCCGTCTCGTTC-1	HSPA13	118
AACTGGTAGCAAATCA-1	HSPA13	116
AACTGGTCAAGTTCTG-1	HSPA13	196
AAGCCGCGTGGCAAAC-1	HSPA13	395
AATCGGTTCCCTTGCA-1	HSPA13	387
ACACCCTAGAAACGAG-1	HSPA13	211
ACACCGGCAATAACGA-1	HSPA13	135
ACATGGTGTCAGTGGA-1	HSPA13	59
ACCCACTGTTATCACG-1	HSPA13	302
ACCGTAAGTTAAGATG-1	HSPA13	349
ACCTTTAAGGTAGCTG-1	HSPA13	324
ACGCAGCCATAACCTG-1	HSPA13	358
ACGCCGATCGCCTGAG-1	HSPA13	86
ACGGCCATCTCCAACC-1	HSPA13	438
ACGGGCTTCAGGTAAA-1	HSPA13	55
ACTGAGTAGTGTCCAT-1	HSPA13	163
ACTGCTCCAGTAACGG-1	HSPA13	299
AGAGCTTCACGAAGCA-1	HSPA13	81
AGAGCTTCATGGGACA-1	HSPA13	129
AGATTGCCAGTCGATT-1	HSPA13	115
AGCCTAAGTTAGTGGG-1	HSPA13	718
AGCGTATTCACGACTA-1	HSPA13	152
AGCTTGACACGTCTCT-1	HSPA13	145
AGCTTGAGTTTCCACC-1	HSPA13	48
AGGGATGGTTCAGGCC-1	HSPA13	50
AGGTCCGCAGCCTTGG-1	HSPA13	94
ATAAGAGCATAGGATA-1	HSPA13	68
ATCACGACAAGTCTGT-1	HSPA13	121
ATCTGCCAGGCATGGT-1	HSPA13	163
ATGTGTGTCTCCAACC-1	HSPA13	150
ATTGGACTCGTCCGTT-1	HSPA13	182
CAACCAAGTCAAAGAT-1	HSPA13	526
CAACTAGAGATATGCA-1	HSPA13	135
CACACAAAGCCACGCT-1	HSPA13	396
CACACCTAGTACGATA-1	HSPA13	157
CACAGTAAGAGTACAT-1	HSPA13	213
CACCACTGTCATATCG-1	HSPA13	137
CAGAATCCAGCTGTAT-1	HSPA13	162
CAGAGAGCACAGATTC-1	HSPA13	546
CAGATCACAATGACCT-1	HSPA13	97
CAGCAGCCACGCATCG-1	HSPA13	82
CAGCAGCGTTGTCTTT-1	HSPA13	109
CAGCTAAGTAGGGTAC-1	HSPA13	43
CAGTCCTCATTCCTGC-1	HSPA13	128
CATCAAGCATCATCCC-1	HSPA13	86
CATCCACAGAAGAAGC-1	HSPA13	96
CATCGAATCAGGCAAG-1	HSPA13	320
CATGACACAATCCGAT-1	HSPA13	141
CATGACATCTCTTGAT-1	HSPA13	483
CATTCGCCAGTTCATG-1	HSPA13	119
CCAATCCAGCATCATC-1	HSPA13	349
CCAATCCTCGGTTAAC-1	HSPA13	149
CCAGCGACACAGAGGT-1	HSPA13	327
CCATGTCCACCACCAG-1	HSPA13	145
CCCAATCTCAGCAACT-1	HSPA13	301
CCTCTGACACCTGGTG-1	HSPA13	456
CCTCTGATCCATGAAC-1	HSPA13	27
CGAATGTAGGCAGGTT-1	HSPA13	159
CGACCTTGTTATGCGT-1	HSPA13	84
CGATTGAAGTGTACCT-1	HSPA13	91
CGCTGGAAGATATGCA-1	HSPA13	355
CGGACTGGTTAGATGA-1	HSPA13	291
CGGCTAGAGATATACG-1	HSPA13	234
CGTAGCGAGTGAATTG-1	HSPA13	375
CGTCCATGTACTCGCG-1	HSPA13	105
CGTCCATTCCGCAGTG-1	HSPA13	108
CGTGAGCGTTCTGTTT-1	HSPA13	175
CTCAGAAGTTGTACAC-1	HSPA13	591
CTGAAGTAGCCACTAT-1	HSPA13	270
CTGCTGTGTTCTCATT-1	HSPA13	157
CTTCTCTAGCTCTCGG-1	HSPA13	109
GAAACTCGTCCCTTGT-1	HSPA13	150
GAACCTAGTCGAACAG-1	HSPA13	163
GAATGAAGTCAGTGGA-1	HSPA13	513
GACCAATAGGCAAAGA-1	HSPA13	206
GATGAGGCAGTGACAG-1	HSPA13	162
GCAAACTAGCGTGAGT-1	HSPA13	103
GCAAACTAGGGTATCG-1	HSPA13	207
GCAAACTCACCGAAAG-1	HSPA13	274
GCAATCAAGGGATCTG-1	HSPA13	406
GCACTCTAGAAACGAG-1	HSPA13	220
GCAGTTATCGGATGGA-1	HSPA13	88
GCATACACATTGGCGC-1	HSPA13	227
GCATGATAGGCCCGTT-1	HSPA13	69
GCATGCGGTCCAGTTA-1	HSPA13	80
GCGACCACAAAGGCGT-1	HSPA13	105
GCTCTGTGTATCAGTC-1	HSPA13	138
GCTGGGTTCTCTGTCG-1	HSPA13	368
GCTTGAACAGCTGGCT-1	HSPA13	602
GGACAAGCAACGCACC-1	HSPA13	112
GGATGTTGTACATCCA-1	HSPA13	51
GGATTACAGCGCTCCA-1	HSPA13	243
GGCAATTCAATAGCGG-1	HSPA13	193
GGCGACTCAAGCCATT-1	HSPA13	76
GGCGACTCAGTCCTTC-1	HSPA13	298
GGCTGGTCATGCCCGA-1	HSPA13	155
GGGACCTTCGTTTGCC-1	HSPA13	188
GGTGCGTTCGGTTCGG-1	HSPA13	259
GGTGTTAGTGATAAGT-1	HSPA13	83
GGTGTTATCCAGGGCT-1	HSPA13	433
GTAACGTAGCTTATCG-1	HSPA13	72
GTAACGTCACATGGGA-1	HSPA13	79
GTCACGGTCACTATTC-1	HSPA13	129
GTCCTCAGTTAAGACA-1	HSPA13	215
GTCCTCATCCTTGACC-1	HSPA13	443
GTCGTAATCCGAATGT-1	HSPA13	127
GTCTCGTCAGTGACAG-1	HSPA13	162
GTCTTCGCATACAGCT-1	HSPA13	100
GTGAAGGCAGTCCTTC-1	HSPA13	386
GTGCATAGTATTCTCT-1	HSPA13	474
GTGCTTCCAGTAACGG-1	HSPA13	71
GTGGGTCCAAACCTAC-1	HSPA13	436
GTGTTAGGTTGGACCC-1	HSPA13	64
TAAGAGACAGGTTTCA-1	HSPA13	122
TACTCGCAGGACTGGT-1	HSPA13	253
TAGAGCTTCGGCCGAT-1	HSPA13	78
TAGGCATTCAGGCAAG-1	HSPA13	132
TAGTTGGCATCTGGTA-1	HSPA13	206
TATCTCAAGTGGGATC-1	HSPA13	145
TATTACCGTAGGGTAC-1	HSPA13	107
TCAACGAGTTCCGGCA-1	HSPA13	613
TCAATCTTCCTGTAGA-1	HSPA13	66
TCACGAAAGCTGGAAC-1	HSPA13	133
TCACGAAGTATATCCG-1	HSPA13	94
TCAGATGTCGTAGGAG-1	HSPA13	158
TCAGGATTCCTATTCA-1	HSPA13	169
TCCCGATCACGGCTAC-1	HSPA13	83
TCTATTGTCAGTCAGT-1	HSPA13	433
TCTCTAACAAACGCGA-1	HSPA13	142
TCTTCGGAGACCACGA-1	HSPA13	168
TCTTCGGTCATTATCC-1	HSPA13	100
TGAAAGAAGTACACCT-1	HSPA13	60
TGAAAGACATGACATC-1	HSPA13	279
TGACAACCAGAAGCAC-1	HSPA13	511
TGACTTTTCGATCCCT-1	HSPA13	140
TGCCCATTCTAACGGT-1	HSPA13	653
TGGCCAGTCCTCCTAG-1	HSPA13	135
TGGCGCATCTCGATGA-1	HSPA13	192
TGGGAAGCATCGATGT-1	HSPA13	62
TGGTTCCAGAAGATTC-1	HSPA13	695
TGTCCCACACCACGTG-1	HSPA13	91
TGTGGTAGTACACCGC-1	HSPA13	544
TTCCCAGGTCAAGCGA-1	HSPA13	183
TTCGAAGGTATGCTTG-1	HSPA13	266
TTGGCAAAGCATGGCA-1	HSPA13	187
TTGGCAAAGGCATGTG-1	HSPA13	287
TTTATGCAGAGCAATT-1	HSPA13	232
TTTATGCAGTACGACG-1	HSPA13	99
TTTATGCTCTCTTGAT-1	HSPA13	230
TTTCCTCGTTGTCTTT-1	HSPA13	50
TTTGCGCTCTACGAGT-1	HSPA13	148
TTTGGTTAGTCTCCTC-1	HSPA13	98
TTTGGTTCAGTACACT-1	HSPA13	78
AACTCTTCACGCGAAA-1	NEG_CTRL-1	334
AACTGGTAGTTACGGG-1	NEG_CTRL-1	414
AAGGTTCGTCCGCTGA-1	NEG_CTRL-1	223
ACACTGATCTAAGCCA-1	NEG_CTRL-1	145
ACATGGTAGGCATGTG-1	NEG_CTRL-1	301
ACTGAGTAGACGCAAC-1	NEG_CTRL-1	335
AGCGGTCAGTGGACGT-1	NEG_CTRL-1	253
AGCTTGAAGGACCACA-1	NEG_CTRL-1	121
ATCCGAAAGGTACTCT-1	NEG_CTRL-1	525
ATCCGAAGTCTAAACC-1	NEG_CTRL-1	587
ATCTGCCCATCCCATC-1	NEG_CTRL-1	371
ATGAGGGCATATACCG-1	NEG_CTRL-1	82
ATGGGAGTCCACGAAT-1	NEG_CTRL-1	81
CAACCTCCATCCTTGC-1	NEG_CTRL-1	132
CACACAACATCGATTG-1	NEG_CTRL-1	168
CCCAGTTCACTGTTAG-1	NEG_CTRL-1	86
CCGTACTGTATAGTAG-1	NEG_CTRL-1	278
CCTATTACAATAGCAA-1	NEG_CTRL-1	334
CGCGTTTCAGTAAGAT-1	NEG_CTRL-1	553
CGGCTAGGTCGACTGC-1	NEG_CTRL-1	444
CGGGTCATCAAGAAGT-1	NEG_CTRL-1	679
CGGTTAACAAGTCATC-1	NEG_CTRL-1	233
CGTCACTGTGCAACGA-1	NEG_CTRL-1	108
CGTCTACTCGAGCCCA-1	NEG_CTRL-1	85
CGTTAGAGTACCTACA-1	NEG_CTRL-1	434
CTAATGGTCTGTTTGT-1	NEG_CTRL-1	121
CTACATTCATTTCACT-1	NEG_CTRL-1	160
CTGAAGTCACGGACAA-1	NEG_CTRL-1	141
GAAATGAGTCGCATAT-1	NEG_CTRL-1	183
GACCAATGTCTGCGGT-1	NEG_CTRL-1	158
GATGAAAAGTGTCTCA-1	NEG_CTRL-1	722
GCGACCAAGCTGTCTA-1	NEG_CTRL-1	133
GCGACCACATTGGCGC-1	NEG_CTRL-1	167
GCGCCAAGTGTTGGGA-1	NEG_CTRL-1	332
GCGCGATTCTGGCGAC-1	NEG_CTRL-1	130
GGCAATTCAGTCACTA-1	NEG_CTRL-1	151
GGTATTGCACATGGGA-1	NEG_CTRL-1	517
GGTGCGTTCGTAGGAG-1	NEG_CTRL-1	433
GTGAAGGGTACCGCTG-1	NEG_CTRL-1	79
GTGTTAGAGAGCTATA-1	NEG_CTRL-1	204
TACACGAGTTGCGTTA-1	NEG_CTRL-1	84
TACCTTATCTCGAGTA-1	NEG_CTRL-1	157
TAGTGGTAGGCGATAC-1	NEG_CTRL-1	618
TCACGAAAGCCAGTTT-1	NEG_CTRL-1	71
TCAGATGAGGACATTA-1	NEG_CTRL-1	105
TCATTACGTACTTGAC-1	NEG_CTRL-1	369
TCGGTAATCGCTAGCG-1	NEG_CTRL-1	517
TCGGTAATCTTGTACT-1	NEG_CTRL-1	149
TCTATTGAGTACACCT-1	NEG_CTRL-1	268
TCTATTGAGTGTCCCG-1	NEG_CTRL-1	358
TGCCAAAAGGGTTTCT-1	NEG_CTRL-1	114
TGTGTTTTCAACACGT-1	NEG_CTRL-1	155
TTAACTCAGGCAGGTT-1	NEG_CTRL-1	476
TTAACTCTCCAGAGGA-1	NEG_CTRL-1	139
TTCGGTCAGTGTACGG-1	NEG_CTRL-1	334
TTCTCAAAGACCCACC-1	NEG_CTRL-1	374
TTGAACGGTAAGGGAA-1	NEG_CTRL-1	121
TTTACTGGTAGGCATG-1	NEG_CTRL-1	104
TTTATGCAGAGTGAGA-1	NEG_CTRL-1	95
TTTATGCTCTAACTCT-1	NEG_CTRL-1	234
AAGGCAGTCCTGTAGA-1	NEG_CTRL-2	148
AAGGTTCCAAATACAG-1	NEG_CTRL-2	671
AATCCAGCAGCGATCC-1	NEG_CTRL-2	175
ACCTTTAAGCTTATCG-1	NEG_CTRL-2	276
ACGGCCACAGACAAGC-1	NEG_CTRL-2	323
ACTGATGGTCCTCCAT-1	NEG_CTRL-2	699
AGAGCGACAATGGAGC-1	NEG_CTRL-2	459
AGAGCTTTCGCAGGCT-1	NEG_CTRL-2	214
AGAGTGGTCCATTCTA-1	NEG_CTRL-2	452
AGGGATGTCCGCAGTG-1	NEG_CTRL-2	610
AGGTCATTCTGCGTAA-1	NEG_CTRL-2	99
AGTGTCAAGGTGTGGT-1	NEG_CTRL-2	728
AGTTGGTTCCTTTCTC-1	NEG_CTRL-2	131
ATCGAGTAGGTGTGGT-1	NEG_CTRL-2	136
CACATTTGTAGTACCT-1	NEG_CTRL-2	62
CACCTTGGTACCTACA-1	NEG_CTRL-2	358
CAGAATCAGCTAGTGG-1	NEG_CTRL-2	49
CAGCTAAAGCATCATC-1	NEG_CTRL-2	319
CATCAGAGTTAAGTAG-1	NEG_CTRL-2	534
CATCGAACATCCGTGG-1	NEG_CTRL-2	481
CATGGCGCAATGGACG-1	NEG_CTRL-2	86
CCCTCCTTCTAGAGTC-1	NEG_CTRL-2	110
CCTTCGAGTCGCATCG-1	NEG_CTRL-2	692
CGAGCACAGTCGCCGT-1	NEG_CTRL-2	123
CGGAGTCGTATAGTAG-1	NEG_CTRL-2	528
CGTGTCTAGTAGGCCA-1	NEG_CTRL-2	459
CGTTCTGCAAGCCGTC-1	NEG_CTRL-2	445
CTAGTGAAGAGTCGGT-1	NEG_CTRL-2	60
CTCGTCACACTATCTT-1	NEG_CTRL-2	142
CTGCCTATCCTCGCAT-1	NEG_CTRL-2	317
CTGGTCTAGGCGATAC-1	NEG_CTRL-2	383
CTTAGGAGTTCCACTC-1	NEG_CTRL-2	166
GAAACTCAGTACGACG-1	NEG_CTRL-2	325
GAGTCCGCAGGGTACA-1	NEG_CTRL-2	462
GATCGTATCACGACTA-1	NEG_CTRL-2	465
GATCTAGTCACATACG-1	NEG_CTRL-2	95
GATGAAAGTGACCAAG-1	NEG_CTRL-2	257
GATGAGGAGATGTGTA-1	NEG_CTRL-2	272
GCAAACTTCCAACCAA-1	NEG_CTRL-2	335
GCATGCGAGACCACGA-1	NEG_CTRL-2	101
GCGAGAATCTGTCTCG-1	NEG_CTRL-2	483
GCGAGAATCTTGCAAG-1	NEG_CTRL-2	172
GCTGCAGAGGACACCA-1	NEG_CTRL-2	700
GGGCACTTCTGCGTAA-1	NEG_CTRL-2	297
GTACGTAGTTACTGAC-1	NEG_CTRL-2	728
GTAGTCACATCAGTAC-1	NEG_CTRL-2	86
GTATTCTGTAGTAGTA-1	NEG_CTRL-2	339
GTGCTTCCAGGTGGAT-1	NEG_CTRL-2	530
TAGACCAAGTGGTAGC-1	NEG_CTRL-2	378
TAGAGCTCAGACTCGC-1	NEG_CTRL-2	250
TATCTCAAGCGATAGC-1	NEG_CTRL-2	300
TATCTCATCAGTTGAC-1	NEG_CTRL-2	184
TCAGCAACACCGCTAG-1	NEG_CTRL-2	169
TCAGCAACACGGCCAT-1	NEG_CTRL-2	90
TCCCGATGTATCAGTC-1	NEG_CTRL-2	270
TCGGTAAGTAAGAGAG-1	NEG_CTRL-2	84
TCTCATAAGCGTAGTG-1	NEG_CTRL-2	46
TGCCAAAAGGATCGCA-1	NEG_CTRL-2	692
TGGACGCAGTGTCCAT-1	NEG_CTRL-2	70
TGGCCAGAGTGGGATC-1	NEG_CTRL-2	52
TGGGAAGAGTTTCCTT-1	NEG_CTRL-2	449
TGGTTCCAGCTAGGCA-1	NEG_CTRL-2	72
TTCCCAGAGTGTTTGC-1	NEG_CTRL-2	109
TTGCCGTCACATAACC-1	NEG_CTRL-2	114
AAACCTGAGCACGCCT-1	NEG_CTRL_3	58
AACTCTTAGGTGTGGT-1	NEG_CTRL_3	441
ACACCGGTCCCTAATT-1	NEG_CTRL_3	514
ACGCAGCCAAGAAAGG-1	NEG_CTRL_3	128
AGATTGCAGGCTCAGA-1	NEG_CTRL_3	140
AGCGGTCTCTTCGGTC-1	NEG_CTRL_3	295
AGGTCCGTCTTTAGGG-1	NEG_CTRL_3	89
AGTCTTTCAGCTTAAC-1	NEG_CTRL_3	204
AGTGAGGGTGGCTCCA-1	NEG_CTRL_3	31
AGTTGGTAGATATGGT-1	NEG_CTRL_3	84
ATAGACCTCTTCAACT-1	NEG_CTRL_3	301
ATCATCTGTCCAGTGC-1	NEG_CTRL_3	268
ATCCGAATCTCGTATT-1	NEG_CTRL_3	139
CAACCTCCATGTCCTC-1	NEG_CTRL_3	457
CAACCTCGTATTCTCT-1	NEG_CTRL_3	401
CACACAATCCTTTCTC-1	NEG_CTRL_3	277
CAGCAGCCACCACGTG-1	NEG_CTRL_3	112
CATGCCTAGCTGCCCA-1	NEG_CTRL_3	88
CATGGCGTCCTTAATC-1	NEG_CTRL_3	217
CCATTCGGTACGAAAT-1	NEG_CTRL_3	61
CCCTCCTCATGCATGT-1	NEG_CTRL_3	38
CCTAGCTAGGCACATG-1	NEG_CTRL_3	287
CCTCTGAGTACGACCC-1	NEG_CTRL_3	383
CGCTGGATCCGTCAAA-1	NEG_CTRL_3	121
CGGAGTCGTCCGAAGA-1	NEG_CTRL_3	130
CGGGTCACAAACCCAT-1	NEG_CTRL_3	46
CGTCAGGCAAGGACAC-1	NEG_CTRL_3	170
CTCAGAAAGGCAAAGA-1	NEG_CTRL_3	102
CTCGAAATCGAATGCT-1	NEG_CTRL_3	364
CTCTAATAGCTGCAAG-1	NEG_CTRL_3	162
GACGTTACAGGTGCCT-1	NEG_CTRL_3	229
GAGGTGATCACCATAG-1	NEG_CTRL_3	82
GATCGTACAGGGAGAG-1	NEG_CTRL_3	193
GATGAAACACTGTGTA-1	NEG_CTRL_3	164
GATGAGGTCCCATTTA-1	NEG_CTRL_3	561
GCATGTAGTTACCAGT-1	NEG_CTRL_3	242
GCGACCAAGGGTGTGT-1	NEG_CTRL_3	580
GCTTCCAGTCCCTACT-1	NEG_CTRL_3	132
GGATGTTGTCCCTTGT-1	NEG_CTRL_3	39
GGCCGATAGCTAGTTC-1	NEG_CTRL_3	236
GGGACCTCACCAGTTA-1	NEG_CTRL_3	41
GGGACCTGTATGAATG-1	NEG_CTRL_3	49
GGTGAAGCAGCGTAAG-1	NEG_CTRL_3	46
GGTGCGTTCAGGCGAA-1	NEG_CTRL_3	296
GTAACGTGTGTGACGA-1	NEG_CTRL_3	220
GTACGTACACTTGGAT-1	NEG_CTRL_3	535
GTATCTTCAAGTCTGT-1	NEG_CTRL_3	335
GTGAAGGTCTTCATGT-1	NEG_CTRL_3	116
GTGCGGTAGCACAGGT-1	NEG_CTRL_3	232
GTTAAGCTCCCTGACT-1	NEG_CTRL_3	632
TAAACCGGTGGTAACG-1	NEG_CTRL_3	568
TACGGATCACTAGTAC-1	NEG_CTRL_3	438
TACTCGCAGCGATTCT-1	NEG_CTRL_3	59
TACTTACAGTATCGAA-1	NEG_CTRL_3	256
TAGCCGGGTACTTCTT-1	NEG_CTRL_3	62
TAGGCATAGACTTGAA-1	NEG_CTRL_3	729
TCACGAAGTCTTGCGG-1	NEG_CTRL_3	647
TCAGCAAGTGTCGCTG-1	NEG_CTRL_3	188
TCAGCAAGTTATCCGA-1	NEG_CTRL_3	83
TCGGTAATCTAAGCCA-1	NEG_CTRL_3	160
TGAGCATAGATACACA-1	NEG_CTRL_3	475
TGATTTCAGTTGAGAT-1	NEG_CTRL_3	81
TGATTTCCACCGAAAG-1	NEG_CTRL_3	92
TGCCAAAAGTACATGA-1	NEG_CTRL_3	98
TGCGCAGAGAAACCTA-1	NEG_CTRL_3	323
TTATGCTAGTACTTGC-1	NEG_CTRL_3	357
TTGACTTGTACCGTAT-1	NEG_CTRL_3	454
TTGACTTGTCCGCTGA-1	NEG_CTRL_3	396
TTGCCGTCATCCAACA-1	NEG_CTRL_3	48
TTGGAACGTCGAGTTT-1	NEG_CTRL_3	27
TTTATGCGTCAATACC-1	NEG_CTRL_3	29
AAACCTGTCATGCATG-1	PRKCSH	164
AAATGCCAGTCAAGCG-1	PRKCSH	233
AACTCCCCATCGGTTA-1	PRKCSH	128
AATCCAGCAATAGCAA-1	PRKCSH	148
ACGATACGTCGTGGCT-1	PRKCSH	436
ACGGGTCAGAGCTATA-1	PRKCSH	436
ACGGGTCAGTACATGA-1	PRKCSH	76
AGAGCGATCTAAGCCA-1	PRKCSH	570
AGCATACGTACGCTGC-1	PRKCSH	137
AGCTCTCTCACTCTTA-1	PRKCSH	385
AGTGGGAGTCACCTAA-1	PRKCSH	403
ATCATCTCATATACCG-1	PRKCSH	44
ATCATGGAGAGTACCG-1	PRKCSH	181
ATGAGGGTCAAGCCTA-1	PRKCSH	53
ATTCTACCAGACACTT-1	PRKCSH	411
ATTGGACGTGTGAAAT-1	PRKCSH	294
ATTGGACTCACAGTAC-1	PRKCSH	81
CAAGATCAGGATCGCA-1	PRKCSH	87
CACACTCCAAGCGAGT-1	PRKCSH	142
CACACTCTCCAAGCCG-1	PRKCSH	40
CACAGGCAGCTAAGAT-1	PRKCSH	59
CACAGTAAGATTACCC-1	PRKCSH	43
CACAGTAGTGGTCCGT-1	PRKCSH	102
CACATAGAGGTAGCCA-1	PRKCSH	480
CAGATCACATGCCTAA-1	PRKCSH	50
CAGTCCTCATGTCTCC-1	PRKCSH	72
CATCAGAAGCTGCGAA-1	PRKCSH	62
CATCAGATCTAACTCT-1	PRKCSH	114
CATCCACCACTATCTT-1	PRKCSH	202
CATCGGGGTACAGTGG-1	PRKCSH	53
CCACTACTCAGTCAGT-1	PRKCSH	52
CGACCTTTCCAGAAGG-1	PRKCSH	62
CGAGAAGGTACTTCTT-1	PRKCSH	61
CGAGCCAAGGAGCGAG-1	PRKCSH	159
CGATGTACAAGTCTAC-1	PRKCSH	144
CGGACACGTAGTGAAT-1	PRKCSH	218
CGGACGTAGGTGCTAG-1	PRKCSH	113
CGGACGTTCAACACGT-1	PRKCSH	58
CGTTCTGGTAAGTGGC-1	PRKCSH	69
CTAACTTGTAATCACC-1	PRKCSH	273
CTACATTTCGACCAGC-1	PRKCSH	86
CTCGTACCACCACCAG-1	PRKCSH	242
CTCGTACTCTGCCCTA-1	PRKCSH	205
CTGAAACAGTCGTTTG-1	PRKCSH	641
CTTGGCTCATGGTTGT-1	PRKCSH	148
GAACATCTCCTTGCCA-1	PRKCSH	461
GACACGCAGTCGCCGT-1	PRKCSH	194
GACGCGTTCCAGGGCT-1	PRKCSH	107
GACGTTATCAGCATGT-1	PRKCSH	369
GACTACAAGCAGCCTC-1	PRKCSH	115
GACTGCGTCACGCATA-1	PRKCSH	156
GATCAGTAGAAACCTA-1	PRKCSH	260
GATCGTAAGAAGGTTT-1	PRKCSH	488
GATTCAGCAGCCTATA-1	PRKCSH	19
GCATGATCACTAGTAC-1	PRKCSH	636
GCATGCGGTAGTGAAT-1	PRKCSH	238
GCGAGAAGTTGCCTCT-1	PRKCSH	43
GCGCCAATCAGTTTGG-1	PRKCSH	240
GGAAAGCCATCTACGA-1	PRKCSH	106
GGAACTTCATCCCACT-1	PRKCSH	179
GGACAAGAGGGTTTCT-1	PRKCSH	436
GGACAGACATCACAAC-1	PRKCSH	103
GGCAATTTCAACGGGA-1	PRKCSH	339
GGCGTGTCAGATAATG-1	PRKCSH	199
GGCGTGTGTATCACCA-1	PRKCSH	53
GGGCACTCAGGAATGC-1	PRKCSH	50
GGGCATCAGACGACGT-1	PRKCSH	339
GGGCATCCAAACTGTC-1	PRKCSH	59
GGTATTGAGACGACGT-1	PRKCSH	153
GTAACTGTCTACCTGC-1	PRKCSH	348
GTCAAGTGTTGCGTTA-1	PRKCSH	33
GTCACAAAGCCAGAAC-1	PRKCSH	575
GTCATTTTCTCCTATA-1	PRKCSH	474
GTCGGGTTCAGAAATG-1	PRKCSH	388
GTGCATAAGTCCATAC-1	PRKCSH	117
GTTCTCGGTATGCTTG-1	PRKCSH	190
TAAGTGCAGCTCTCGG-1	PRKCSH	43
TACTTGTTCAGTTTGG-1	PRKCSH	112
TAGCCGGTCCAATGGT-1	PRKCSH	127
TATTACCGTGCGGTAA-1	PRKCSH	711
TCAGGATCACATGGGA-1	PRKCSH	108
TCAGGTAAGTGCCAGA-1	PRKCSH	78
TCATTTGTCAGCACAT-1	PRKCSH	97
TCTATTGCACCACCAG-1	PRKCSH	64
TCTTCGGAGAAACCGC-1	PRKCSH	47
TGAGAGGGTGGCAAAC-1	PRKCSH	394
TGCCAAATCCGGCACA-1	PRKCSH	57
TGGCGCACATACAGCT-1	PRKCSH	122
TGGCTGGAGACAATAC-1	PRKCSH	333
TGGGAAGTCCCATTAT-1	PRKCSH	55
TGGTTCCTCCGCAGTG-1	PRKCSH	303
TGTGTTTCAAATTGCC-1	PRKCSH	49
TGTTCCGTCAAGAAGT-1	PRKCSH	55
TTCCCAGGTGGGTATG-1	PRKCSH	92
TTGAACGCAAGGACAC-1	PRKCSH	555
TTGAACGTCCCACTTG-1	PRKCSH	292
TTGGAACCAAATACAG-1	PRKCSH	141
TTTGCGCTCAGCCTAA-1	PRKCSH	309
TTTGGTTGTAGCGTGA-1	PRKCSH	107
AACTGGTTCCCTTGTG-1	RPN2	42
AAGGAGCCAAGTCTGT-1	RPN2	106
ACACCGGAGTGCTGCC-1	RPN2	138
ACACCGGGTTTAGGAA-1	RPN2	57
ACAGCTAGTGCGCTTG-1	RPN2	89
ACATCAGGTAAGCACG-1	RPN2	173
ACGATGTCACACCGCA-1	RPN2	167
ACGCAGCCAATGGACG-1	RPN2	88
ACGGGTCAGATGTGTA-1	RPN2	50
ACTGAACAGTACCGGA-1	RPN2	89
ACTGAGTTCAGTCCCT-1	RPN2	170
ACTGATGTCATCGATG-1	RPN2	125
AGATCTGCACATCTTT-1	RPN2	463
AGCATACAGCAATATG-1	RPN2	78
AGCATACCAAAGTCAA-1	RPN2	187
AGCGGTCTCAGAGCTT-1	RPN2	70
AGCTTGAAGGAGTTGC-1	RPN2	161
AGTTGGTAGACACTAA-1	RPN2	229
ATAAGAGAGACTTTCG-1	RPN2	231
ATAAGAGTCATACGGT-1	RPN2	129
ATCCACCCACCCATGG-1	RPN2	78
ATCCACCGTCGACTAT-1	RPN2	33
ATCTGCCTCGATAGAA-1	RPN2	73
ATGGGAGGTGGCTCCA-1	RPN2	48
ATGTGTGTCGCTTGTC-1	RPN2	46
CAACTAGTCTTCATGT-1	RPN2	303
CAAGATCGTCTAGGTT-1	RPN2	253
CACATAGAGCCAGGAT-1	RPN2	507
CACATAGCAACGATCT-1	RPN2	172
CACATTTAGTTAGGTA-1	RPN2	136
CACCACTCAAAGTGCG-1	RPN2	85
CAGCAGCTCACGAAGG-1	RPN2	123
CAGCCGATCCTGCAGG-1	RPN2	261
CAGCTAAGTTAAGACA-1	RPN2	279
CAGCTAATCCCGGATG-1	RPN2	475
CAGCTGGGTATCGCAT-1	RPN2	97
CAGTAACTCTAACTCT-1	RPN2	137
CATGACAAGATGTAAC-1	RPN2	44
CCAATCCGTCGCATCG-1	RPN2	287
CCACTACAGAGCAATT-1	RPN2	63
CCGGGATGTTTACTCT-1	RPN2	728
CCGGTAGTCTTGCATT-1	RPN2	222
CCTACCAAGGCCCGTT-1	RPN2	176
CCTTCGAGTATGAAAC-1	RPN2	74
CGAATGTCAATTCCTT-1	RPN2	75
CGAATGTTCACTGGGC-1	RPN2	62
CGCCAAGCACCAGATT-1	RPN2	94
CGCGGTAAGGCGATAC-1	RPN2	388
CGCTGGAGTACAAGTA-1	RPN2	136
CGGACGTTCTACCAGA-1	RPN2	68
CGTCACTCAGTCGATT-1	RPN2	170
CGTGAGCCAAGGCTCC-1	RPN2	79
CTAATGGAGTGGGTTG-1	RPN2	52
CTACCCAGTCGCGTGT-1	RPN2	266
CTCCTAGCAAAGGTGC-1	RPN2	95
CTCGAAATCAGGCCCA-1	RPN2	51
CTCTGGTGTTCCACTC-1	RPN2	308
CTGAAACAGTACCGGA-1	RPN2	96
CTGCGGAAGCTCAACT-1	RPN2	88
CTGTTTACAGGCTGAA-1	RPN2	135
CTTCTCTGTGACTACT-1	RPN2	146
GACACGCGTTCACCTC-1	RPN2	468
GACGCGTTCCGGCACA-1	RPN2	94
GACGGCTTCAGTCAGT-1	RPN2	159
GACTAACAGAGCCTAG-1	RPN2	77
GACTAACCACGAAATA-1	RPN2	121
GATGAGGTCCAAATGC-1	RPN2	48
GCATGATAGTGGGATC-1	RPN2	80
GCATGATTCAAACCAC-1	RPN2	215
GCCAAATCAGGTCCAC-1	RPN2	729
GCGCAACAGTGTACGG-1	RPN2	443
GCGCAACTCAGAGGTG-1	RPN2	158
GCGCAGTCAACGCACC-1	RPN2	133
GCTCCTACATCGATTG-1	RPN2	198
GCTGCAGCAGCCAGAA-1	RPN2	139
GCTTCCAGTGGGTCAA-1	RPN2	93
GGAAAGCAGTGGACGT-1	RPN2	267
GGACATTCATCCCACT-1	RPN2	74
GGGAATGCAGACACTT-1	RPN2	549
GGGAATGGTGCAACGA-1	RPN2	554
GGGACCTAGTGTGAAT-1	RPN2	204
GGGCATCAGAGTAATC-1	RPN2	137
GGGCATCTCACTTCAT-1	RPN2	107
GTACGTACAAGCCGTC-1	RPN2	410
GTCGTAAAGCTAGTTC-1	RPN2	105
GTCTCGTGTTCGTGAT-1	RPN2	623
GTGCAGCGTACAGACG-1	RPN2	74
GTGTTAGGTCATATGC-1	RPN2	456
GTGTTAGTCAACGGGA-1	RPN2	455
GTTAAGCAGTCGTTTG-1	RPN2	736
TAAACCGCACCAGGTC-1	RPN2	70
TAAACCGCAGATAATG-1	RPN2	86
TACACGAGTCGGATCC-1	RPN2	57
TACAGTGAGAAGATTC-1	RPN2	222
TACGGTATCCTTTCGG-1	RPN2	41
TACTTGTCAGCCACCA-1	RPN2	375
TAGCCGGCAAACAACA-1	RPN2	44
TAGCCGGCATGTCCTC-1	RPN2	485
TATGCCCCATCGGGTC-1	RPN2	114
TCACGAAAGCATGGCA-1	RPN2	87
TCACGAAAGGGTCGAT-1	RPN2	419
TCAGCAATCAACACAC-1	RPN2	88
TCAGCTCTCATCTGCC-1	RPN2	621
TCATTACTCCAGAAGG-1	RPN2	55
TCGTACCGTTGTGGAG-1	RPN2	88
TCTATTGAGAGTCGGT-1	RPN2	183
TCTCATAAGCAGCCTC-1	RPN2	96
TCTCTAACATCCTTGC-1	RPN2	519
TCTTCGGTCTTCAACT-1	RPN2	71
TGACTAGGTCATACTG-1	RPN2	194
TGCCAAACATGGTAGG-1	RPN2	61
TGCCCATCAGCAGTTT-1	RPN2	316
TGGCCAGCATGGGACA-1	RPN2	499
TGGCTGGAGAAGGCCT-1	RPN2	54
TTAGGACGTGAACCTT-1	RPN2	648
TTAGTTCAGTAGGTGC-1	RPN2	77
TTCCCAGAGGGATCTG-1	RPN2	120
TTCGGTCAGGCCGAAT-1	RPN2	171
TTCTCAAAGCCTCGTG-1	RPN2	72
TTCTCAACATCCCACT-1	RPN2	60
TTGAACGGTGCACCAC-1	RPN2	94
TTGCCGTAGCCATCGC-1	RPN2	645
TTGGAACAGCAGGCTA-1	RPN2	57
TTGGCAAGTCCAACTA-1	RPN2	94
TTTGGTTTCACCGGGT-1	RPN2	74
AATCGGTCAGATCCAT-1	SEL1L	97
ACACCAACAATCAGAA-1	SEL1L	366
ACGAGCCAGACATAAC-1	SEL1L	69
ACTATCTTCAACGGCC-1	SEL1L	694
AGCTTGAAGATGGCGT-1	SEL1L	65
AGGTCCGCACTGTGTA-1	SEL1L	301
ATAGACCTCTTACCGC-1	SEL1L	731
ATAGACCTCTTTAGGG-1	SEL1L	206
CAGCTGGGTTTAAGCC-1	SEL1L	222
CATCGAACATATGGTC-1	SEL1L	61
CCGGGATCAGCTCGAC-1	SEL1L	490
CCGTACTGTAGCCTCG-1	SEL1L	222
CGACCTTTCCACGACG-1	SEL1L	679
CGATTGATCATTATCC-1	SEL1L	121
CGTCTACCAACCGCCA-1	SEL1L	651
CTACACCAGCTACCGC-1	SEL1L	87
CTGAAGTCAAACGTGG-1	SEL1L	188
CTGAAGTCAACAACCT-1	SEL1L	614
CTGTGCTGTTCAGTAC-1	SEL1L	597
CTTACCGGTTATCACG-1	SEL1L	99
GAATAAGAGGGCACTA-1	SEL1L	193
GACTACAAGGTTCCTA-1	SEL1L	185
GATCGTAGTGACCAAG-1	SEL1L	281
GATGAGGCAGCATGAG-1	SEL1L	124
GATGCTAGTTCAGTAC-1	SEL1L	148
GGAGCAAAGAGTAATC-1	SEL1L	106
GGCTGGTCATGTTGAC-1	SEL1L	142
GGTGAAGTCAAGGTAA-1	SEL1L	194
GTACTCCGTACAGACG-1	SEL1L	31
GTACTCCTCTACTTAC-1	SEL1L	50
GTATTCTTCGCAAACT-1	SEL1L	135
GTCGTAATCCGAGCCA-1	SEL1L	175
GTTAAGCTCGTTGACA-1	SEL1L	482
TAAGCGTAGGTCATCT-1	SEL1L	440
TCAGCTCCATTGGCGC-1	SEL1L	74
TGACTAGCAATGTTGC-1	SEL1L	717
TGACTTTCAAAGGCGT-1	SEL1L	374
TGAGAGGAGAAACCAT-1	SEL1L	112
TGAGCATCATTGCGGC-1	SEL1L	88
TGATTTCCAGGACGTA-1	SEL1L	100
TGGCCAGAGAGTAAGG-1	SEL1L	645
TTAACTCAGCTGATAA-1	SEL1L	222
TTCTCCTCAGAGCCAA-1	SEL1L	240
AACTCCCAGGAGTACC-1	SND1	135
AACTCCCGTGTAATGA-1	SND1	127
ACCGTAACAGGCGATA-1	SND1	87
ACGTCAACAGATGGGT-1	SND1	557
ACTGAACTCCTCAATT-1	SND1	145
ACTGTCCAGGATATAC-1	SND1	193
AGAGTGGCACCAGATT-1	SND1	280
AGAGTGGTCCGTTGCT-1	SND1	326
AGTGGGACACTAAGTC-1	SND1	687
ATCGAGTGTCCAACTA-1	SND1	260
CAAGATCTCGAATGCT-1	SND1	84
CACCACTAGCCGATTT-1	SND1	123
CAGCTAATCTAGAGTC-1	SND1	641
CGAACATTCAGGCGAA-1	SND1	167
CGCTTCACATCCTAGA-1	SND1	400
CGGACGTCAGCATACT-1	SND1	502
CTACACCCATAAGACA-1	SND1	279
CTCGGAGGTAGATTAG-1	SND1	646
CTCGTCATCGCAAACT-1	SND1	441
CTCTACGGTGACAAAT-1	SND1	250
CTGTTTATCAAACAAG-1	SND1	415
CTTAACTCAGTGGGAT-1	SND1	65
CTTCTCTTCCATGAGT-1	SND1	72
GAAATGAGTAATCACC-1	SND1	153
GACGGCTGTATTCTCT-1	SND1	61
GCAATCAAGATGGGTC-1	SND1	453
GGACATTTCTGGCGAC-1	SND1	405
GTCATTTGTGGTACAG-1	SND1	157
GTCGGGTCACAGGTTT-1	SND1	355
GTGAAGGGTGCCTGGT-1	SND1	117
GTGCATAAGGGAACGG-1	SND1	195
GTTAAGCGTACAGACG-1	SND1	450
GTTCATTAGCGTAATA-1	SND1	239
TAAGCGTCAACGATGG-1	SND1	193
TAAGCGTGTGCAACGA-1	SND1	174
TACGGTACAGGCAGTA-1	SND1	336
TACTTGTGTATAGGTA-1	SND1	689
TATTACCTCAAACCAC-1	SND1	113
TCAGGTATCATTCACT-1	SND1	177
TCGCGTTTCGCTGATA-1	SND1	395
TGCGCAGCAGCGAACA-1	SND1	464
TGGTTAGGTGATGCCC-1	SND1	129
TTCTACAGTAGCTCCG-1	SND1	429
TTGCCGTAGTTACGGG-1	SND1	139
TTTACTGCAGCCAATT-1	SND1	94
AAACCTGAGATCCGAG-1	SPCS1	139
AAAGATGTCGTCTGAA-1	SPCS1	137
AAAGCAAAGGTTACCT-1	SPCS1	674
AACCATGTCAATAAGG-1	SPCS1	184
AACTCAGAGGACGAAA-1	SPCS1	106
AACTCCCAGTGCCATT-1	SPCS1	170
AACTGGTTCAAGGCTT-1	SPCS1	239
AAGGCAGGTGAGGGTT-1	SPCS1	375
AAGGTTCTCATCGATG-1	SPCS1	101
AAGTCTGAGGATCGCA-1	SPCS1	230
AATCCAGGTACGCTGC-1	SPCS1	191
AATCGGTGTGTCGCTG-1	SPCS1	334
ACAGCTACATCACGAT-1	SPCS1	377
ACATACGGTCTCTTAT-1	SPCS1	134
ACATCAGGTCAATGTC-1	SPCS1	56
ACATGGTTCAGCTCGG-1	SPCS1	111
ACGCAGCAGCTCAACT-1	SPCS1	711
ACGCCAGGTGAGTGAC-1	SPCS1	94
ACGCCAGTCTGTTGAG-1	SPCS1	190
ACGGCCAAGCTTCGCG-1	SPCS1	152
ACGTCAATCACTTACT-1	SPCS1	55
ACTGAACTCCAACCAA-1	SPCS1	127
ACTGCTCTCGCTTGTC-1	SPCS1	66
ACTTGTTAGATCCTGT-1	SPCS1	126
ACTTTCACATTAGCCA-1	SPCS1	104
ACTTTCATCCAAACAC-1	SPCS1	129
AGAATAGCAGGGCATA-1	SPCS1	269
AGCATACAGACGCAAC-1	SPCS1	440
AGCATACTCTGGTTCC-1	SPCS1	100
AGCGTATAGATAGGAG-1	SPCS1	375
AGCTCTCCAGATCTGT-1	SPCS1	318
AGCTTGATCAACGCTA-1	SPCS1	174
AGGCCACTCCGCGGTA-1	SPCS1	158
AGGGAGTGTAATCGTC-1	SPCS1	688
AGGTCCGGTTGCGTTA-1	SPCS1	225
AGTAGTCGTTCCACGG-1	SPCS1	86
AGTGTCACACCCATGG-1	SPCS1	704
ATAACGCCATACGCTA-1	SPCS1	206
ATAAGAGCAATGGAAT-1	SPCS1	37
ATCACGACAGGCTGAA-1	SPCS1	179
ATCCACCCAAACTGTC-1	SPCS1	139
ATCCACCTCCAAACAC-1	SPCS1	135
ATCCGAATCGCATGGC-1	SPCS1	503
ATCGAGTCATCGGACC-1	SPCS1	166
ATCTACTAGTGCTGCC-1	SPCS1	50
ATGTGTGCATTGGCGC-1	SPCS1	236
ATTGGTGGTAGCTTGT-1	SPCS1	281
ATTGGTGTCACGCATA-1	SPCS1	362
CAAGGCCAGATGAGAG-1	SPCS1	368
CACAAACCAGGGCATA-1	SPCS1	72
CACACCTGTATGGTTC-1	SPCS1	275
CACACCTTCTGAGGGA-1	SPCS1	155
CACAGGCGTGGCGAAT-1	SPCS1	224
CACCAGGCATGGTCAT-1	SPCS1	85
CAGCAGCGTAGCGATG-1	SPCS1	117
CAGCAGCTCACAATGC-1	SPCS1	558
CAGCATAAGTCCATAC-1	SPCS1	496
CAGCTAAAGGTGACCA-1	SPCS1	430
CAGTAACCACGGTAAG-1	SPCS1	107
CATATGGTCATATCGG-1	SPCS1	462
CATGGCGGTTCCGGCA-1	SPCS1	676
CATTATCCACAGTCGC-1	SPCS1	193
CATTCGCTCGTTTGCC-1	SPCS1	133
CCACCTAGTGCACGAA-1	SPCS1	134
CCACTACTCCTCAATT-1	SPCS1	158
CCAGCGATCGTTTATC-1	SPCS1	367
CCATGTCAGATCCTGT-1	SPCS1	283
CCATGTCGTACTCGCG-1	SPCS1	595
CCATGTCTCTTTAGTC-1	SPCS1	220
CCGGGATGTAGAAAGG-1	SPCS1	203
CCGGTAGGTATAGGGC-1	SPCS1	70
CCGGTAGTCGAGAACG-1	SPCS1	148
CCGTGGACAGGGTATG-1	SPCS1	93
CCTAAAGGTTGATTGC-1	SPCS1	91
CCTACCAGTTCGGCAC-1	SPCS1	123
CCTACCATCGTGGACC-1	SPCS1	86
CCTCTGAAGATGTGTA-1	SPCS1	103
CCTTACGAGAGTTGGC-1	SPCS1	413
CCTTCGAGTGCCTGCA-1	SPCS1	238
CGAGAAGTCCGAGCCA-1	SPCS1	39
CGAGCCAAGAGTACCG-1	SPCS1	412
CGCCAAGAGTGACATA-1	SPCS1	327
CGCTATCCATAGGATA-1	SPCS1	227
CGCTTCACATGAACCT-1	SPCS1	34
CGGACGTAGCTGATAA-1	SPCS1	629
CGGAGCTAGAAGGTGA-1	SPCS1	141
CGGGTCAAGCCAGTAG-1	SPCS1	50
CGGGTCATCTTTCCTC-1	SPCS1	187
CGTAGCGGTAGCTAAA-1	SPCS1	301
CTAACTTAGCCTCGTG-1	SPCS1	285
CTACATTGTGTCAATC-1	SPCS1	29
CTACGTCTCGGTGTCG-1	SPCS1	256
CTAGAGTCAAGAAAGG-1	SPCS1	145
CTAGCCTAGATGAGAG-1	SPCS1	623
CTCACACGTCGCGTGT-1	SPCS1	136
CTCAGAAGTCTCTCTG-1	SPCS1	76
CTCATTATCGCAAACT-1	SPCS1	97
CTCGAGGGTACAGTGG-1	SPCS1	88
CTCTAATCAACTGGCC-1	SPCS1	76
CTCTACGAGTACGCGA-1	SPCS1	356
CTCTACGTCGTCACGG-1	SPCS1	425
CTGATAGTCCCACTTG-1	SPCS1	200
CTTACCGGTTGTTTGG-1	SPCS1	69
GAAATGATCTTGTCAT-1	SPCS1	597
GAACGGACACTTGGAT-1	SPCS1	459
GACCAATCATGACGGA-1	SPCS1	101
GACGCGTGTACACCGC-1	SPCS1	330
GACGCGTGTTATTCTC-1	SPCS1	209
GACGCGTTCGCAGGCT-1	SPCS1	109
GACGTTATCCCTAATT-1	SPCS1	107
GACTAACGTGTGCGTC-1	SPCS1	711
GACTACATCCTCTAGC-1	SPCS1	61
GATCGCGTCTATGTGG-1	SPCS1	195
GCAAACTCAACGATCT-1	SPCS1	74
GCAATCAGTCCTAGCG-1	SPCS1	102
GCACTCTTCGGAGCAA-1	SPCS1	84
GCAGTTAGTAAAGGAG-1	SPCS1	150
GCAGTTAGTTGCGTTA-1	SPCS1	170
GCGAGAATCGGTTAAC-1	SPCS1	305
GCGCAGTCATAGAAAC-1	SPCS1	415
GCGCAGTGTAGAGCTG-1	SPCS1	39
GCGCCAAAGGAGTACC-1	SPCS1	77
GCGCGATAGTGCGTGA-1	SPCS1	42
GCTCCTACAATGAAAC-1	SPCS1	154
GCTCCTAGTGTCAATC-1	SPCS1	300
GGAAAGCCACGGATAG-1	SPCS1	184
GGACAAGAGCATGGCA-1	SPCS1	106
GGACAAGCATGCCTTC-1	SPCS1	156
GGACGTCAGAGTACAT-1	SPCS1	119
GGCAATTCATTCCTGC-1	SPCS1	698
GGCAATTTCTTATCTG-1	SPCS1	118
GGCTGGTGTCATATGC-1	SPCS1	182
GGGACCTCACAGGTTT-1	SPCS1	375
GGGATGAAGCAGCGTA-1	SPCS1	181
GGGTTGCAGAGACGAA-1	SPCS1	703
GTACTCCCAGCTGGCT-1	SPCS1	122
GTATTCTTCTTAACCT-1	SPCS1	332
GTCCTCAGTTACAGAA-1	SPCS1	81
GTCCTCATCAAACAAG-1	SPCS1	103
GTCGGGTGTAAGGATT-1	SPCS1	298
GTCTCGTAGCCTCGTG-1	SPCS1	563
GTCTCGTGTGTGTGCC-1	SPCS1	668
GTCTCGTTCAGCACAT-1	SPCS1	308
GTGCTTCCAGATGGGT-1	SPCS1	72
GTGGGTCTCACCGGGT-1	SPCS1	93
GTGGGTCTCGAACGGA-1	SPCS1	210
GTGTGCGAGGCCCTTG-1	SPCS1	104
GTGTTAGGTCAATGTC-1	SPCS1	359
GTTCGGGCAATCGAAA-1	SPCS1	343
GTTCTCGGTAACGCGA-1	SPCS1	58
GTTCTCGTCCGAACGC-1	SPCS1	180
TAAGCGTCATCTATGG-1	SPCS1	210
TACAGTGTCTTGCCGT-1	SPCS1	106
TACCTATTCTGGCGTG-1	SPCS1	207
TACTCGCGTATAATGG-1	SPCS1	193
TACTTGTGTGGGTATG-1	SPCS1	91
TACTTGTTCAACCATG-1	SPCS1	457
TCACAAGAGTGACATA-1	SPCS1	194
TCACGAAGTATTACCG-1	SPCS1	136
TCAGATGTCAGGCAAG-1	SPCS1	249
TCAGCAATCTCCAACC-1	SPCS1	65
TCAGCTCGTTATCGGT-1	SPCS1	90
TCATTTGGTGCCTTGG-1	SPCS1	215
TCGGGACAGTCGCCGT-1	SPCS1	179
TCGGGACCACTAAGTC-1	SPCS1	491
TCGGGACCATGGTCTA-1	SPCS1	92
TCGTACCTCCAACCAA-1	SPCS1	520
TCGTAGATCAAGGTAA-1	SPCS1	76
TCTATTGGTCCGACGT-1	SPCS1	126
TCTTCGGTCGACCAGC-1	SPCS1	124
TCTTTCCCAGCTGCAC-1	SPCS1	292
TGAAAGAGTAAAGGAG-1	SPCS1	193
TGAGAGGGTGTCTGAT-1	SPCS1	105
TGCCAAAGTCATGCCG-1	SPCS1	86
TGCCCATCACTTACGA-1	SPCS1	120
TGCCCATTCCCTAACC-1	SPCS1	282
TGTCCCATCCAGAGGA-1	SPCS1	163
TGTGTTTTCGGCCGAT-1	SPCS1	216
TTAGGACTCCTGCTTG-1	SPCS1	669
TTAGGCATCCTTTACA-1	SPCS1	286
TTAGTTCAGCCCGAAA-1	SPCS1	561
TTAGTTCCACCCATTC-1	SPCS1	270
TTCGAAGGTGCTTCTC-1	SPCS1	85
TTCGGTCGTTGTCTTT-1	SPCS1	90
TTGACTTCACAGAGGT-1	SPCS1	161
TTGACTTTCAGGCCCA-1	SPCS1	110
TTTACTGTCCTGCCAT-1	SPCS1	70
TTTGCGCTCTGTCTAT-1	SPCS1	659
AAACGGGTCTGCCCTA-1	SSR3	74
AAATGCCAGTAATCCC-1	SSR3	79
AAATGCCCATCACAAC-1	SSR3	135
AACCGCGGTACCGAGA-1	SSR3	83
AACTCAGCAGTCAGCC-1	SSR3	87
AACTTTCAGTCCCACG-1	SSR3	227
AAGACCTTCAACACCA-1	SSR3	141
AAGCCGCAGGTAGCCA-1	SSR3	90
AAGTCTGCAAGCCTAT-1	SSR3	72
AATCCAGAGAGCCTAG-1	SSR3	135
AATCGGTTCCCTAACC-1	SSR3	79
ACACCAAAGCTAGCCC-1	SSR3	134
ACACCCTGTGATGTGG-1	SSR3	77
ACACTGAAGATGCCAG-1	SSR3	49
ACACTGAAGCGTAATA-1	SSR3	97
ACATACGAGATGTCGG-1	SSR3	63
ACATACGGTAGCTCCG-1	SSR3	106
ACATACGTCGAGGTAG-1	SSR3	96
ACCAGTAAGACAAAGG-1	SSR3	64
ACCCACTGTTAGTGGG-1	SSR3	146
ACCGTAACACGAAAGC-1	SSR3	227
ACGAGCCAGTGCAAGC-1	SSR3	140
ACGGCCATCTTGTCAT-1	SSR3	77
ACTGAACCAGTTTACG-1	SSR3	57
ACTGAGTCAAATACAG-1	SSR3	69
ACTGCTCTCCAAACAC-1	SSR3	166
ACTGTCCTCGGCTACG-1	SSR3	259
ACTTTCATCATCGCTC-1	SSR3	71
AGAGCTTTCTCGCTTG-1	SSR3	174
AGGGTGACAAGCTGGA-1	SSR3	22
AGTGAGGAGTCCGGTC-1	SSR3	39
ATAAGAGAGCGCTCCA-1	SSR3	475
ATCACGAAGATAGCAT-1	SSR3	65
ATCATCTCATCCTTGC-1	SSR3	100
ATCGAGTAGAACTGTA-1	SSR3	223
ATCTGCCAGGTCATCT-1	SSR3	115
ATTGGACAGCCAGTAG-1	SSR3	82
CAAGATCGTTACGGAG-1	SSR3	167
CACACTCTCTGTACGA-1	SSR3	93
CACATAGGTCCGACGT-1	SSR3	157
CACCAGGTCGCGATCG-1	SSR3	355
CACTCCACATCGGAAG-1	SSR3	176
CAGATCACACTCTGTC-1	SSR3	124
CAGCAGCCAGGAATGC-1	SSR3	51
CAGCAGCTCGCATGAT-1	SSR3	299
CAGCCGACAGACGTAG-1	SSR3	700
CAGCCGAGTTAGAACA-1	SSR3	295
CAGCCGATCGCCAGCA-1	SSR3	439
CAGTAACCAAACCTAC-1	SSR3	193
CATCCACCAATAGCGG-1	SSR3	109
CATCGAAGTTAAGATG-1	SSR3	44
CATCGGGAGTACGATA-1	SSR3	107
CATCGGGTCCTGCAGG-1	SSR3	65
CCACGGACACGTCAGC-1	SSR3	346
CCAGCGAGTCTTTCAT-1	SSR3	47
CCCAATCTCAATCTCT-1	SSR3	71
CCCTCCTTCCCTTGTG-1	SSR3	258
CCGGGATCAATAGCGG-1	SSR3	106
CCGTGGAAGTTCGCGC-1	SSR3	81
CCGTTCACACTGCCAG-1	SSR3	96
CCTAGCTAGGGCACTA-1	SSR3	201
CCTAGCTTCATGCAAC-1	SSR3	196
CCTAGCTTCTCCCTGA-1	SSR3	62
CCTCAGTGTCCTCTTG-1	SSR3	98
CCTCTGACAATCGGTT-1	SSR3	53
CGACTTCCAGGCTCAC-1	SSR3	117
CGAGAAGTCATCTGTT-1	SSR3	84
CGCGTTTAGAGCTTCT-1	SSR3	35
CGCTATCTCCCACTTG-1	SSR3	153
CGCTGGACATCGGTTA-1	SSR3	80
CGCTGGAGTCATATGC-1	SSR3	64
CGCTTCAAGTTATCGC-1	SSR3	97
CGGCTAGTCTTTACGT-1	SSR3	76
CGTCCATGTTCCACTC-1	SSR3	83
CGTCTACAGTGGAGTC-1	SSR3	639
CGTCTACTCCGCATCT-1	SSR3	66
CGTTGGGGTAAGTGTA-1	SSR3	356
CTAAGACTCGTTTGCC-1	SSR3	88
CTACGTCAGCAGCCTC-1	SSR3	530
CTCTAATCAAGTTCTG-1	SSR3	123
CTCTACGGTCGCTTTC-1	SSR3	98
CTCTGGTAGCGATGAC-1	SSR3	108
CTCTGGTGTTAAGAAC-1	SSR3	113
CTTGGCTTCGGATGTT-1	SSR3	312
GAATAAGAGCGTGAGT-1	SSR3	135
GACACGCCATCCGCGA-1	SSR3	118
GAGCAGACACGAAGCA-1	SSR3	117
GAGTCCGTCGACCAGC-1	SSR3	260
GATCAGTAGTGACATA-1	SSR3	79
GATCAGTCACGCTTTC-1	SSR3	35
GATCGATGTGTGGTTT-1	SSR3	284
GATCGCGGTAGGGACT-1	SSR3	193
GATGAGGTCCTACAGA-1	SSR3	389
GCAATCAGTCTCCCTA-1	SSR3	322
GCACATACATACCATG-1	SSR3	175
GCACATATCACATGCA-1	SSR3	146
GCAGCCATCGTTACGA-1	SSR3	94
GCATGCGGTTACGTCA-1	SSR3	306
GCGCCAATCGGCATCG-1	SSR3	132
GCTTGAATCGTTTAGG-1	SSR3	482
GGAGCAAAGTGGAGAA-1	SSR3	91
GGAGCAACAAAGTCAA-1	SSR3	142
GGCAATTAGAGATGAG-1	SSR3	205
GGCAATTCATCGGACC-1	SSR3	69
GGCAATTGTCCTCCAT-1	SSR3	63
GGCTGGTCACCGATAT-1	SSR3	114
GGTGCGTTCGTTTAGG-1	SSR3	82
GGTGTTATCCTCCTAG-1	SSR3	77
GTACTTTGTACAGTGG-1	SSR3	82
GTATCTTCACAAGCCC-1	SSR3	75
GTATTCTCATCGGTTA-1	SSR3	192
GTATTCTTCTACTCAT-1	SSR3	78
GTCCTCAAGTAACCCT-1	SSR3	95
GTCGTAACATACCATG-1	SSR3	393
GTCTCGTCACATTCGA-1	SSR3	91
GTGCATACAGACGCTC-1	SSR3	59
GTGCATACAGGGTACA-1	SSR3	81
GTGCGGTAGCTGAACG-1	SSR3	158
GTGCGGTAGGCTATCT-1	SSR3	125
GTGTGCGAGTGTCTCA-1	SSR3	176
TAAGAGAGTTGACGTT-1	SSR3	152
TACAGTGGTGAGTATA-1	SSR3	77
TACGGATAGGCAATTA-1	SSR3	73
TACGGATTCAGTCCCT-1	SSR3	93
TACTTGTAGGATGGTC-1	SSR3	135
TACTTGTCAGCCAGAA-1	SSR3	114
TAGACCAAGTGGGATC-1	SSR3	72
TAGAGCTGTACAGTTC-1	SSR3	54
TAGGCATAGGAGTTTA-1	SSR3	272
TATTACCTCACAGGCC-1	SSR3	113
TCAACGAGTATAAACG-1	SSR3	169
TCAGCTCAGTACCGGA-1	SSR3	73
TCAGCTCTCCGTTGTC-1	SSR3	109
TCCACACAGTATTGGA-1	SSR3	99
TCGCGAGCAAGGTGTG-1	SSR3	175
TCGCGAGGTGTAACGG-1	SSR3	79
TCGCGAGTCCTTGACC-1	SSR3	65
TCGTAGAGTCCATGAT-1	SSR3	115
TCTATTGAGGCAGGTT-1	SSR3	84
TCTCTAATCCCAAGAT-1	SSR3	73
TCTTTCCAGTCGAGTG-1	SSR3	168
TGAAAGACAGGAATCG-1	SSR3	107
TGAAAGATCGCGTAGC-1	SSR3	103
TGACTAGTCACGCATA-1	SSR3	151
TGAGAGGAGTCTCAAC-1	SSR3	108
TGAGCATAGGAACTGC-1	SSR3	202
TGAGCCGTCCTTTACA-1	SSR3	185
TGCCCATGTCAAAGAT-1	SSR3	39
TGCGTGGAGCGTTCCG-1	SSR3	59
TGCGTGGTCACGATGT-1	SSR3	558
TGGCCAGAGGCGATAC-1	SSR3	60
TGGCTGGCAGGTTTCA-1	SSR3	116
TGGTTCCAGCTTTGGT-1	SSR3	43
TGTCCCAAGCTACCGC-1	SSR3	137
TTAACTCTCATTGCCC-1	SSR3	97
TTAACTCTCTCGCTTG-1	SSR3	92
TTAGTTCTCAATCACG-1	SSR3	80
TTATGCTTCTTGTTTG-1	SSR3	76
TTGCCGTGTCCAGTGC-1	SSR3	90
TTGCGTCCAATGGATA-1	SSR3	112
TTGGCAAAGTGTCCAT-1	SSR3	143
TTGGCAATCGCTGATA-1	SSR3	85
TTTACTGGTAGCTCCG-1	SSR3	181
TTTCCTCTCTAGAGTC-1	SSR3	55
AAAGATGCATCCGTGG-1	STT3A	288
AAATGCCGTCAGAAGC-1	STT3A	60
AACCGCGAGGAATTAC-1	STT3A	49
AACCGCGTCCTCCTAG-1	STT3A	109
AACTCCCAGAATGTGT-1	STT3A	60
AAGACCTGTTACCAGT-1	STT3A	291
AAGGCAGAGTCTCAAC-1	STT3A	211
ACACCAACATTGAGCT-1	STT3A	73
ACACCCTAGCGTCTAT-1	STT3A	51
ACACCCTGTTTGGGCC-1	STT3A	471
ACACCGGGTACAGCAG-1	STT3A	88
ACAGCCGAGGTGCTAG-1	STT3A	276
ACATGGTTCTCTGTCG-1	STT3A	76
ACCCACTGTCGTCTTC-1	STT3A	74
ACGCAGCAGAACAATC-1	STT3A	139
ACGCCAGTCGTTGCCT-1	STT3A	98
ACGGCCACACTAGTAC-1	STT3A	121
ACGGGCTTCTGGTATG-1	STT3A	112
ACTGATGGTGATGTGG-1	STT3A	191
ACTGTCCTCATAGCAC-1	STT3A	75
ACTTACTTCACAATGC-1	STT3A	75
AGAGCTTAGCAATCTC-1	STT3A	66
AGCCTAAAGGAGCGTT-1	STT3A	81
AGGCCACCACCACGTG-1	STT3A	87
AGGTCCGAGACACGAC-1	STT3A	84
AGTGTCAGTACTCGCG-1	STT3A	126
ATGCGATAGTAATCCC-1	STT3A	104
ATGCGATCATCGTCGG-1	STT3A	140
ATTGGTGTCGAATCCA-1	STT3A	176
CAACTAGCAAAGTCAA-1	STT3A	131
CAACTAGTCTCAAACG-1	STT3A	98
CAAGAAAGTTGACGTT-1	STT3A	86
CACACTCCAATGTAAG-1	STT3A	164
CACACTCTCCACGACG-1	STT3A	125
CACCTTGCATGCAACT-1	STT3A	63
CAGTCCTCAGGGCATA-1	STT3A	100
CATATTCCACCAGGCT-1	STT3A	185
CATCAAGCATGGATGG-1	STT3A	98
CATCAGACAGACGTAG-1	STT3A	150
CATGACACAGGTCGTC-1	STT3A	124
CCATTCGTCGCCATAA-1	STT3A	47
CCTACACAGGATCGCA-1	STT3A	98
CCTAGCTTCAGTTGAC-1	STT3A	61
CCTCTGAGTCCGAACC-1	STT3A	88
CCTTACGTCGAATGGG-1	STT3A	37
CCTTCGACACACCGAC-1	STT3A	165
CGAGAAGGTTCACCTC-1	STT3A	82
CGAGCACTCTGGAGCC-1	STT3A	51
CGAGCCACAAGCTGAG-1	STT3A	87
CGATGGCTCAACACTG-1	STT3A	126
CGCGTTTCAGGAACGT-1	STT3A	97
CGCTGGACACGTCTCT-1	STT3A	107
CGGACACCAGCCTTTC-1	STT3A	95
CGTCTACAGGGCACTA-1	STT3A	51
CGTCTACTCAGAGCTT-1	STT3A	54
CTACCCATCATCGGAT-1	STT3A	49
CTACGTCAGCAACGGT-1	STT3A	245
CTACGTCCAGATCTGT-1	STT3A	211
CTAGCCTCAATACGCT-1	STT3A	82
CTCACACGTTATCCGA-1	STT3A	41
CTCGAAACAAGAGTCG-1	STT3A	148
CTGCGGACACACCGCA-1	STT3A	79
CTGCGGAGTCACACGC-1	STT3A	89
CTGCGGAGTCTGCAAT-1	STT3A	69
CTGCGGATCAATACCG-1	STT3A	59
CTGCTGTCACCCAGTG-1	STT3A	116
CTGCTGTCAGCTGCAC-1	STT3A	60
CTTGGCTAGAGTGAGA-1	STT3A	132
GAAACTCGTGAAATCA-1	STT3A	57
GACACGCTCTCGTTTA-1	STT3A	60
GACGCGTCAGATAATG-1	STT3A	339
GACGTTAAGTCAATAG-1	STT3A	76
GATCGATTCGCTGATA-1	STT3A	49
GATCTAGTCCTTGCCA-1	STT3A	49
GATGAAAGTCCCTACT-1	STT3A	261
GATGAGGAGAGGACGG-1	STT3A	113
GATGAGGGTTCGCTAA-1	STT3A	46
GATGCTAAGCCACTAT-1	STT3A	43
GATGCTAGTCCGCTGA-1	STT3A	226
GCACTCTGTACAGACG-1	STT3A	68
GCAGCCATCTACGAGT-1	STT3A	59
GCAGTTACATGCCTAA-1	STT3A	128
GCGAGAATCCAGAAGG-1	STT3A	138
GCGGGTTAGCAATCTC-1	STT3A	113
GCTGGGTTCGCGTAGC-1	STT3A	149
GGATGTTGTTATCACG-1	STT3A	410
GGCAATTCACTGTTAG-1	STT3A	78
GGCTCGAAGCTGCAAG-1	STT3A	132
GGCTGGTCAATAGCAA-1	STT3A	65
GGGACCTGTTCGTCTC-1	STT3A	33
GGGCACTAGGCGATAC-1	STT3A	82
GGGCATCCAGGGTACA-1	STT3A	64
GGGTTGCAGTATCGAA-1	STT3A	122
GTAACGTTCCGGGTGT-1	STT3A	95
GTACTCCAGTGAAGTT-1	STT3A	83
GTAGTCACACGTCAGC-1	STT3A	92
GTATCTTAGACAAAGG-1	STT3A	49
GTCACGGAGCTGAAAT-1	STT3A	200
GTGCAGCGTGAGGGTT-1	STT3A	104
GTGCTTCAGATGTTAG-1	STT3A	117
GTGCTTCCACATCCGG-1	STT3A	117
GTGCTTCTCGGAAATA-1	STT3A	131
GTTCATTGTACACCGC-1	STT3A	98
TAAGTGCGTTCGCGAC-1	STT3A	79
TACACGAAGCACCGTC-1	STT3A	150
TACGGATAGCCTTGAT-1	STT3A	74
TACTTACGTGCATCTA-1	STT3A	111
TAGAGCTCAATGAAAC-1	STT3A	45
TAGGCATCAATGGACG-1	STT3A	60
TCAACGAAGAGGGCTT-1	STT3A	316
TCACAAGAGCTCCTCT-1	STT3A	120
TCAGCAACACATTAGC-1	STT3A	51
TCAGCAAGTGTAATGA-1	STT3A	116
TCGAGGCAGAGTCGGT-1	STT3A	104
TCGGGACAGTAAGTAC-1	STT3A	85
TCGTACCAGCACAGGT-1	STT3A	90
TCGTAGACACTTAAGC-1	STT3A	90
TCTGAGAAGCTAGTTC-1	STT3A	89
TCTGGAAAGCACAGGT-1	STT3A	88
TGAAAGAAGCGTGAAC-1	STT3A	163
TGAAAGACAGACTCGC-1	STT3A	182
TGACAACTCGCGCCAA-1	STT3A	249
TGACTTTCACGCATCG-1	STT3A	77
TGACTTTTCGTAGATC-1	STT3A	94
TGAGCCGTCACTTCAT-1	STT3A	138
TGAGGGACAAGTAGTA-1	STT3A	9
TGATTTCGTACAGACG-1	STT3A	85
TGCGGGTTCAACACCA-1	STT3A	95
TGCTACCAGTTACGGG-1	STT3A	50
TGCTACCTCGGTTCGG-1	STT3A	112
TGGGCGTTCTGCAAGT-1	STT3A	85
TGTGGTAGTCCCTTGT-1	STT3A	143
TGTGTTTTCCGTACAA-1	STT3A	120
TTAACTCAGCTGTTCA-1	STT3A	48
TTGAACGGTTCGAATC-1	STT3A	102
TTGACTTAGAGCTGCA-1	STT3A	525
TTTATGCTCTCGAGTA-1	STT3A	49
AACCATGGTATATGGA-1	STT3B	158
AACTGGTGTCTGCAAT-1	STT3B	316
AACTGGTTCCATGAGT-1	STT3B	78
AACTTTCAGGCATGTG-1	STT3B	69
AACTTTCCAATAGAGT-1	STT3B	120
ACACCAAAGTGGAGTC-1	STT3B	37
ACACCGGTCGGTCTAA-1	STT3B	112
ACAGCCGGTTATCGGT-1	STT3B	233
ACATACGAGATATGCA-1	STT3B	161
ACATCAGTCCATGAAC-1	STT3B	125
ACGAGCCTCTGCAAGT-1	STT3B	204
ACGCCGACAAGCTGTT-1	STT3B	54
ACGGGCTAGTCGTTTG-1	STT3B	107
ACGTCAATCGGTTCGG-1	STT3B	116
ACTGAGTAGTAGATGT-1	STT3B	97
ACTGAGTGTTAAGGGC-1	STT3B	370
ACTGATGTCATAAAGG-1	STT3B	66
AGAATAGTCGTGACAT-1	STT3B	72
AGATCTGTCGTAGATC-1	STT3B	73
AGCGGTCTCGCCCTTA-1	STT3B	149
AGCGTATCACCCAGTG-1	STT3B	132
AGCTCCTGTAAACGCG-1	STT3B	83
AGGCCGTCATTTCACT-1	STT3B	126
AGGCCGTTCGTGGGAA-1	STT3B	287
AGTGAGGAGCTGATAA-1	STT3B	209
AGTGAGGGTCACAAGG-1	STT3B	222
ATAAGAGCATGGAATA-1	STT3B	469
ATCACGATCTTACCGC-1	STT3B	37
ATCGAGTCAAAGTGCG-1	STT3B	67
ATCTACTGTTATGCGT-1	STT3B	69
ATTATCCAGTACGCGA-1	STT3B	70
ATTATCCGTGGAAAGA-1	STT3B	68
ATTCTACTCCACGCAG-1	STT3B	95
ATTTCTGAGCCTATGT-1	STT3B	261
CACACCTGTCGCATCG-1	STT3B	515
CACCAGGCATTGGGCC-1	STT3B	456
CATATGGCAGGCGATA-1	STT3B	96
CATATTCCACGGTAGA-1	STT3B	165
CATCCACTCAGCACAT-1	STT3B	104
CATCGAAAGAAGGACA-1	STT3B	63
CATCGGGAGCCACTAT-1	STT3B	142
CATCGGGTCGGTTCGG-1	STT3B	89
CATGCCTCATCTATGG-1	STT3B	357
CATGGCGCAGACGCTC-1	STT3B	84
CCACGGAGTCTGGTCG-1	STT3B	108
CCCAATCCAGACGTAG-1	STT3B	110
CCCAGTTTCATTTGGG-1	STT3B	196
CCCTCCTCATTATCTC-1	STT3B	60
CCGGTAGAGACCTTTG-1	STT3B	246
CCGTACTTCTCATTCA-1	STT3B	180
CCTACCATCGGAGGTA-1	STT3B	126
CCTAGCTAGCAGGCTA-1	STT3B	115
CCTAGCTTCGAACTGT-1	STT3B	44
CCTTCCCAGAGCCTAG-1	STT3B	135
CCTTCCCGTCCGAACC-1	STT3B	185
CGACCTTCACACAGAG-1	STT3B	170
CGAGAAGGTAGGGTAC-1	STT3B	110
CGCTGGATCAATACCG-1	STT3B	191
CGGACGTAGCTAAACA-1	STT3B	207
CGGAGCTAGTGCAAGC-1	STT3B	81
CGGCTAGGTCGAAAGC-1	STT3B	48
CGTGAGCTCTCAACTT-1	STT3B	82
CGTTCTGAGGCCCTTG-1	STT3B	106
CTAGAGTGTCCAGTTA-1	STT3B	209
CTAGTGACACAACTGT-1	STT3B	192
CTCACACCAAAGGAAG-1	STT3B	107
CTCGGAGGTCCGTTAA-1	STT3B	356
CTCGTACAGCTAGTCT-1	STT3B	129
CTCGTCAGTGCTCTTC-1	STT3B	63
CTCTAATCATGAACCT-1	STT3B	120
CTGAAGTGTGTGCCTG-1	STT3B	201
CTGATAGAGCAATATG-1	STT3B	120
CTGATAGCAATGGATA-1	STT3B	65
CTGATAGGTCAGCTAT-1	STT3B	301
CTGATAGTCGCAGGCT-1	STT3B	140
CTGTGCTAGAAGGCCT-1	STT3B	225
CTGTGCTGTACACCGC-1	STT3B	112
CTTAGGAGTAGTGAAT-1	STT3B	302
CTTAGGAGTTACGACT-1	STT3B	81
GAAACTCGTCCGAACC-1	STT3B	79
GAAACTCTCAATCTCT-1	STT3B	150
GAAATGACAAGTTGTC-1	STT3B	63
GAATAAGTCTACTATC-1	STT3B	75
GAATGAAAGTGTTGAA-1	STT3B	58
GACACGCAGTCCATAC-1	STT3B	118
GACGGCTGTACGAAAT-1	STT3B	263
GAGCAGACAACTGGCC-1	STT3B	210
GAGGTGAAGACCTAGG-1	STT3B	97
GATGAAAAGAAACCTA-1	STT3B	118
GATGAGGAGAATCTCC-1	STT3B	69
GCAATCATCGTGGTCG-1	STT3B	103
GCACTCTAGTTTGCGT-1	STT3B	177
GCAGTTACAGGCTCAC-1	STT3B	177
GCCTCTAAGTTTGCGT-1	STT3B	552
GCGCCAATCCCTCAGT-1	STT3B	168
GCGGGTTGTTCCTCCA-1	STT3B	142
GCTGCAGGTTATGTGC-1	STT3B	173
GCTGCTTCAATGGAGC-1	STT3B	275
GGAGCAAAGGGAAACA-1	STT3B	153
GGGAATGCATGGGACA-1	STT3B	56
GGTATTGTCATATCGG-1	STT3B	91
GGTGAAGAGGTGTTAA-1	STT3B	96
GGTGCGTTCCTCAATT-1	STT3B	92
GTAACTGAGGTAGCCA-1	STT3B	128
GTAGTCACATCTGGTA-1	STT3B	64
GTCACGGTCATCGGAT-1	STT3B	189
GTCCTCAAGAAGGCCT-1	STT3B	99
GTCGTAATCAGTTAGC-1	STT3B	182
GTCTTCGCAGCGAACA-1	STT3B	281
GTGCATACAATAGCAA-1	STT3B	205
GTGGGTCTCGTAGGAG-1	STT3B	238
GTGTTAGGTGAAGGCT-1	STT3B	70
GTTACAGTCCGTCAAA-1	STT3B	74
GTTCATTCACAAGACG-1	STT3B	166
TACCTTACATCACGTA-1	STT3B	93
TACGGATAGGATCGCA-1	STT3B	60
TACGGATTCTTTACGT-1	STT3B	63
TACGGTAAGTTAGGTA-1	STT3B	124
TACTCATAGCGACGTA-1	STT3B	207
TATCTCACAAGCCATT-1	STT3B	231
TATTACCAGGCATGGT-1	STT3B	142
TCAGATGAGTCATGCT-1	STT3B	153
TCAGCAAAGGGTGTTG-1	STT3B	73
TCAGCAAGTCAATACC-1	STT3B	218
TCAGCTCCAGACGCAA-1	STT3B	190
TCAGCTCGTAGAGTGC-1	STT3B	72
TCAGGATCAAAGTGCG-1	STT3B	142
TCCACACCAGGATCGA-1	STT3B	115
TCCACACTCTCCTATA-1	STT3B	98
TCGGGACAGATGAGAG-1	STT3B	161
TCGGTAAAGAACAACT-1	STT3B	189
TCGTACCGTGGCCCTA-1	STT3B	147
TCTATTGCACGTTGGC-1	STT3B	69
TGAAAGACATGGATGG-1	STT3B	74
TGACTTTTCTCGTATT-1	STT3B	116
TGCACCTAGTTGAGTA-1	STT3B	217
TGCGCAGAGCTGGAAC-1	STT3B	102
TGCTACCGTCCAACTA-1	STT3B	373
TGCTGCTGTATTACCG-1	STT3B	121
TGGACGCAGGCTCAGA-1	STT3B	100
TGGTTCCAGACTAGGC-1	STT3B	92
TGTGGTATCTATGTGG-1	STT3B	370
TTAACTCGTGGCAAAC-1	STT3B	94
TTAGGACCAAAGAATC-1	STT3B	80
TTCCCAGGTCGCGTGT-1	STT3B	86
TTCTCCTGTGCATCTA-1	STT3B	166
TTGTAGGGTGCCTGTG-1	STT3B	159
TTTATGCCACAGGTTT-1	STT3B	226
TTTCCTCCAGTATCTG-1	STT3B	83
AAAGTAGGTGGCCCTA-1	SYVN1	98
AACTGGTGTACGCACC-1	SYVN1	643
ACCTTTACATCCTAGA-1	SYVN1	283
ACGAGGACAGCTGTTA-1	SYVN1	138
ACGAGGATCCCTAACC-1	SYVN1	81
ACGTCAAGTAGTGAAT-1	SYVN1	216
ACTGAACTCCCGACTT-1	SYVN1	557
AGAGTGGTCGGGAGTA-1	SYVN1	426
AGCGTATAGTTCCACA-1	SYVN1	238
AGGTCATTCTTGCCGT-1	SYVN1	287
AGTGGGACATATACGC-1	SYVN1	41
AGTGTCAAGTAACCCT-1	SYVN1	159
ATCATCTTCGTAGGTT-1	SYVN1	399
ATCCGAAAGGAGCGAG-1	SYVN1	133
ATCTACTAGGGATACC-1	SYVN1	158
CACAAACTCCACGTGG-1	SYVN1	134
CACACTCGTCTCAACA-1	SYVN1	272
CACCAGGGTCTGATTG-1	SYVN1	516
CACCAGGTCACAATGC-1	SYVN1	698
CACCAGGTCGACGGAA-1	SYVN1	534
CAGCAGCTCTTGCAAG-1	SYVN1	144
CAGCATAAGTCCCACG-1	SYVN1	580
CAGCATAGTCACCCAG-1	SYVN1	651
CAGCCGACAGTATCTG-1	SYVN1	183
CAGTCCTAGCGTCAAG-1	SYVN1	179
CATCGGGTCATTGCGA-1	SYVN1	155
CGACTTCAGGCATGGT-1	SYVN1	334
CGAGAAGTCTATCCTA-1	SYVN1	710
CGGTTAAAGGTGTGGT-1	SYVN1	119
CGTAGGCCAGCGTTCG-1	SYVN1	79
CGTTAGATCAGCGACC-1	SYVN1	653
CTAAGACGTGGTGTAG-1	SYVN1	664
CTCGAAAAGAGACGAA-1	SYVN1	59
CTTTGCGCATAGGATA-1	SYVN1	66
GAAGCAGAGCCCAATT-1	SYVN1	81
GACGGCTCACCATCCT-1	SYVN1	37
GACGTTATCATCACCC-1	SYVN1	664
GACTACACATAGAAAC-1	SYVN1	71
GATGCTAAGCTAGTCT-1	SYVN1	84
GCATACAAGCCCAACC-1	SYVN1	128
GCCAAATAGAGACTTA-1	SYVN1	419
GCCAAATCACCAGTTA-1	SYVN1	104
GCGACCAAGCAGACTG-1	SYVN1	171
GCGCAACCAGCTCCGA-1	SYVN1	182
GCTGCAGCAAGTTCTG-1	SYVN1	197
GCTGCTTTCGTCCGTT-1	SYVN1	559
GTCAAGTAGACAATAC-1	SYVN1	134
GTCCTCATCCAAACAC-1	SYVN1	105
TAAGTGCTCAGGCCCA-1	SYVN1	363
TACAGTGAGAAACCTA-1	SYVN1	374
TACAGTGAGCAGATCG-1	SYVN1	262
TACGGGCCATCTGGTA-1	SYVN1	196
TCACGAAAGTGCCAGA-1	SYVN1	690
TCCCGATGTTGTCTTT-1	SYVN1	67
TCGTAGAAGTGTTAGA-1	SYVN1	44
TGACTAGCAGTGGGAT-1	SYVN1	124
TGGTTCCCATTATCTC-1	SYVN1	56
TTGCGTCTCAGTTGAC-1	SYVN1	471
TTGGAACGTCGCTTTC-1	SYVN1	683
AAATGCCTCCAGAAGG-1	TRAM1	712
AACACGTGTTAAGGGC-1	TRAM1	100
AACTTTCTCGAATGCT-1	TRAM1	130
ACACCCTCACCCTATC-1	TRAM1	492
ACACCGGCATCGGACC-1	TRAM1	229
ACCGTAAGTGCAGGTA-1	TRAM1	63
ACGCCAGGTATGGTTC-1	TRAM1	106
ACGGGTCAGAGGTTGC-1	TRAM1	155
ACGGGTCCAAAGCGGT-1	TRAM1	378
AGCCTAACAATTGCTG-1	TRAM1	456
AGCGGTCGTCTCTCGT-1	TRAM1	64
AGGGATGGTTCGAATC-1	TRAM1	381
AGGGTGAAGCAGATCG-1	TRAM1	65
AGGTCATTCGCCAAAT-1	TRAM1	94
ATCCGAAAGAGGACGG-1	TRAM1	166
ATCGAGTTCCAGTATG-1	TRAM1	240
ATCGAGTTCGGGAGTA-1	TRAM1	54
ATGAGGGGTCTTCAAG-1	TRAM1	87
CACACTCCACCCAGTG-1	TRAM1	70
CAGCATACACAGATTC-1	TRAM1	125
CATCGGGCAGGGTATG-1	TRAM1	425
CCAGCGACACTCTGTC-1	TRAM1	115
CCTTCGATCGCTTGTC-1	TRAM1	471
CGAGAAGGTATTACCG-1	TRAM1	90
CGCGTTTAGATCACGG-1	TRAM1	136
CGGACACTCGACAGCC-1	TRAM1	63
CGGAGTCAGGCGACAT-1	TRAM1	597
CTACCCAAGATATGCA-1	TRAM1	462
CTCACACCAGCATACT-1	TRAM1	631
CTGATAGGTCCAGTAT-1	TRAM1	592
CTTAGGACACAAGACG-1	TRAM1	88
GAATAAGTCTGGCGTG-1	TRAM1	72
GACAGAGAGATGCCTT-1	TRAM1	99
GACTAACTCCCACTTG-1	TRAM1	148
GAGGTGATCCTCTAGC-1	TRAM1	192
GATCAGTCAAGTCTAC-1	TRAM1	720
GATCGTACACAAGTAA-1	TRAM1	698
GGAATAAAGGATCGCA-1	TRAM1	91
GGATTACGTCGCGTGT-1	TRAM1	312
GGCTCGATCTGTTGAG-1	TRAM1	286
GGGAATGTCTGGTGTA-1	TRAM1	336
GGGAGATAGAGGTTGC-1	TRAM1	566
GGGTTGCAGCGACGTA-1	TRAM1	59
GTAGGCCAGCGTTGCC-1	TRAM1	52
TAAGCGTAGGGATACC-1	TRAM1	619
TACTCGCCACAGACTT-1	TRAM1	192
TACTCGCCATATGAGA-1	TRAM1	35
TCAACGATCTGCGACG-1	TRAM1	260
TCAGGATCAGTCGATT-1	TRAM1	129
TCATTTGTCCACGACG-1	TRAM1	149
TCGTAGAAGCCAGTAG-1	TRAM1	130
TGACGGCGTTTGTTTC-1	TRAM1	440
TGGTTAGAGATCACGG-1	TRAM1	288
TGGTTCCAGCCAGGAT-1	TRAM1	184
TTAGTTCCAGAGCCAA-1	TRAM1	502
TTCGAAGAGATGTTAG-1	TRAM1	204
TTGACTTAGAATGTTG-1	TRAM1	343
TTTGGTTCAGGTGGAT-1	TRAM1	71
AAAGCAATCGCTTAGA-1	UBE2G2	99
AAGACCTGTCGGCACT-1	UBE2G2	375
ACACCGGGTAGCTAAA-1	UBE2G2	360
ACACTGAAGGTACTCT-1	UBE2G2	215
ACAGCCGCACACAGAG-1	UBE2G2	47
ACTGTCCTCACGGTTA-1	UBE2G2	627
AGCTTGAAGAAACGCC-1	UBE2G2	131
ATTCTACTCATTATCC-1	UBE2G2	121
ATTGGTGTCATTATCC-1	UBE2G2	79
CAAGATCGTGATGATA-1	UBE2G2	309
CACATAGTCTCTTGAT-1	UBE2G2	340
CACCACTGTGCGAAAC-1	UBE2G2	663
CACCTTGGTAGCGTAG-1	UBE2G2	80
CAGAGAGGTTCCGGCA-1	UBE2G2	660
CCGTACTGTTGAACTC-1	UBE2G2	180
CCTCAGTGTCCTCCAT-1	UBE2G2	124
CCTTTCTGTGCCTGTG-1	UBE2G2	243
CGACCTTGTCGCTTTC-1	UBE2G2	74
CGAGCCACAAGGTTTC-1	UBE2G2	105
CGAGCCACAGTTAACC-1	UBE2G2	236
CGGACACTCAATCACG-1	UBE2G2	674
CGGAGTCAGTCCTCCT-1	UBE2G2	324
CGGCTAGGTATAGGGC-1	UBE2G2	111
CTACGTCTCCGGGTGT-1	UBE2G2	130
CTAGTGATCAAAGTAG-1	UBE2G2	268
CTCATTAGTTTGCATG-1	UBE2G2	166
GAAATGAAGTACGACG-1	UBE2G2	110
GACTGCGCAAGAAAGG-1	UBE2G2	200
GATCAGTTCTGCTGTC-1	UBE2G2	94
GATCGCGCAGTAACGG-1	UBE2G2	355
GATCGTATCCCAAGTA-1	UBE2G2	243
GATTCAGTCTGTCAAG-1	UBE2G2	175
GCATACACACTCGACG-1	UBE2G2	84
GCATGTATCCGTTGCT-1	UBE2G2	526
GCCAAATGTCGAACAG-1	UBE2G2	278
GCGACCAGTACTCAAC-1	UBE2G2	52
GCGCGATCACAAGCCC-1	UBE2G2	102
GCGGGTTTCTACTCAT-1	UBE2G2	392
GGACAGAGTATAATGG-1	UBE2G2	302
GGCTCGAAGAGACTAT-1	UBE2G2	727
GGGTCTGTCGAGGTAG-1	UBE2G2	186
GTAACTGCACCCAGTG-1	UBE2G2	86
GTATCTTAGAGTACAT-1	UBE2G2	169
GTCGGGTCAATGAATG-1	UBE2G2	137
GTTCTCGAGCCAGTAG-1	UBE2G2	311
TACGGGCCACCAGTTA-1	UBE2G2	46
TAGACCACAAGGACAC-1	UBE2G2	154
TAGTTGGGTCATCCCT-1	UBE2G2	505
TATGCCCTCGTCGTTC-1	UBE2G2	118
TATTACCGTCGCTTCT-1	UBE2G2	281
TCCACACAGACGACGT-1	UBE2G2	158
TCGCGAGCAGCTGTTA-1	UBE2G2	117
TCGGTAATCATGCTCC-1	UBE2G2	97
TGCGGGTTCATTTGGG-1	UBE2G2	67
TGGACGCCATGCTGGC-1	UBE2G2	596
TTAACTCGTACGAAAT-1	UBE2G2	487
TTAGTTCCATATGGTC-1	UBE2G2	158
TTCTCAAAGATCTGCT-1	UBE2G2	173
AAAGTAGCAATACGCT-1	UBE2J1	300
AACTCCCTCACCATAG-1	UBE2J1	455
AACTGGTCAAGTCTGT-1	UBE2J1	56
ACACCCTTCTGTCTCG-1	UBE2J1	129
ACATACGTCGTATCAG-1	UBE2J1	224
ACCGTAATCCAAGCCG-1	UBE2J1	95
ACCTTTAAGACGACGT-1	UBE2J1	713
ACGGGCTAGGTGCTTT-1	UBE2J1	188
AGCCTAAGTATCGCAT-1	UBE2J1	420
AGGTCCGAGATAGCAT-1	UBE2J1	494
AGTCTTTGTGCACCAC-1	UBE2J1	87
AGTCTTTGTGGTCTCG-1	UBE2J1	252
AGTGTCACAGGGATTG-1	UBE2J1	297
AGTGTCACATAGAAAC-1	UBE2J1	238
ATAGACCTCCCTAATT-1	UBE2J1	77
ATGCGATGTTCCATGA-1	UBE2J1	49
ATTATCCTCGCGTTTC-1	UBE2J1	313
CACATAGTCGCCTGAG-1	UBE2J1	569
CACCACTCAATAGCAA-1	UBE2J1	154
CACTCCAAGCACGCCT-1	UBE2J1	116
CATATTCTCTAGCACA-1	UBE2J1	162
CATGCCTCAAACCCAT-1	UBE2J1	52
CGATGGCGTCCAACTA-1	UBE2J1	76
CGATTGAGTGAGGGAG-1	UBE2J1	539
CGCGGTAAGTTATCGC-1	UBE2J1	81
CGCTATCGTTATCGGT-1	UBE2J1	52
CGTCCATGTCGTTGTA-1	UBE2J1	122
CTCACACGTCTCCATC-1	UBE2J1	78
CTGATAGCACTCGACG-1	UBE2J1	273
CTGCTGTGTGTCAATC-1	UBE2J1	92
GAATAAGTCTGCGGCA-1	UBE2J1	138
GACACGCTCCGGCACA-1	UBE2J1	724
GACCAATAGCACCGCT-1	UBE2J1	427
GATTCAGAGGATGTAT-1	UBE2J1	377
GCAAACTCAACGATGG-1	UBE2J1	88
GCACTCTTCTGTTTGT-1	UBE2J1	420
GCATGCGTCACCATAG-1	UBE2J1	563
GCTGCTTGTTTGGCGC-1	UBE2J1	581
GGAATAAGTCAGATAA-1	UBE2J1	98
GGACATTGTCCGACGT-1	UBE2J1	198
GGCGACTCACACTGCG-1	UBE2J1	202
GGGAATGGTGTTAAGA-1	UBE2J1	540
GGGATGACACAGCGTC-1	UBE2J1	160
GGGATGATCACATAGC-1	UBE2J1	83
GGTGCGTGTTGAGTTC-1	UBE2J1	97
GGTGTTATCCAAAGTC-1	UBE2J1	342
GTACTCCAGTACGATA-1	UBE2J1	74
GTATCTTTCTTTACAC-1	UBE2J1	310
GTCAAGTAGTCGTACT-1	UBE2J1	279
GTCATTTTCGCCTGTT-1	UBE2J1	458
GTGAAGGGTTCAACCA-1	UBE2J1	402
GTGCGGTTCACGACTA-1	UBE2J1	318
GTTAAGCGTGTGAATA-1	UBE2J1	78
TCAGCAAAGATAGGAG-1	UBE2J1	75
TCAGCTCAGTCCATAC-1	UBE2J1	163
TCAGGATGTTAGATGA-1	UBE2J1	101
TCAGGTAAGGGCTCTC-1	UBE2J1	298
TCCACACAGTTGAGTA-1	UBE2J1	212
TCGGTAACATACGCCG-1	UBE2J1	164
TCTGGAAAGTCTCCTC-1	UBE2J1	397
TCTGGAATCCTTTCTC-1	UBE2J1	426
TGACTAGAGCTCCTTC-1	UBE2J1	275
TGAGCATGTCATGCAT-1	UBE2J1	192
TGCACCTCATTCTTAC-1	UBE2J1	573
TGCGTGGGTCACCTAA-1	UBE2J1	385
TTAGGACGTGATAAGT-1	UBE2J1	530
TTCGAAGAGTCTCCTC-1	UBE2J1	658
AAACCTGAGACAGAGA-1	DERL2	1813
AAACCTGCAGCCTTGG-1	DERL2	3218
AAACGGGAGAAGGCCT-1	DERL2	13369
AACCATGAGTACGCGA-1	DERL2	2821
AACGTTGCAAGAAAGG-1	DERL2	13134
AACTCTTTCCATGAGT-1	DERL2	3065
AAGGAGCCAAAGCGGT-1	DERL2	3728
AAGGTTCAGAATGTTG-1	DERL2	3745
AAGGTTCCAATCACAC-1	DERL2	1839
AATCCAGGTTCGCGAC-1	DERL2	2465
ACACCAATCAGCACAT-1	DERL2	14592
ACACCCTTCGTTACGA-1	DERL2	3767
ACACCGGGTCTCTCTG-1	DERL2	18127
ACAGCCGGTACTCGCG-1	DERL2	6090
ACCAGTAAGACAGAGA-1	DERL2	2537
ACGCAGCTCCAGTATG-1	DERL2	783
ACGCCAGCAATGGATA-1	DERL2	18741
ACGCCAGTCAATCTCT-1	DERL2	4711
ACGCCGAAGCAACGGT-1	DERL2	10243
ACGCCGACACATTTCT-1	DERL2	3560
ACGGGCTCATGCAATC-1	DERL2	8084
ACGTCAAGTCATCGGC-1	DERL2	13498
ACTGAACGTTTAGCTG-1	DERL2	32207
ACTGTCCTCTGATACG-1	DERL2	5689
ACTTACTTCTATCCTA-1	DERL2	3158
ACTTTCAGTAAGGGAA-1	DERL2	2250
AGACGTTCAATGCCAT-1	DERL2	3005
AGACGTTTCAAAGACA-1	DERL2	1669
AGAGCTTCAGGTCTCG-1	DERL2	7984
AGAGTGGAGACACTAA-1	DERL2	3789
AGCATACTCTACTATC-1	DERL2	1520
AGCTTGACATCTATGG-1	DERL2	4062
AGTGTCACATTTCAGG-1	DERL2	808
AGTGTCAGTGACGGTA-1	DERL2	3296
AGTGTCATCCGCAAGC-1	DERL2	2865
ATAACGCCATCGTCGG-1	DERL2	16113
ATCACGAGTTGGACCC-1	DERL2	4411
ATCTGCCCACCACCAG-1	DERL2	7116
ATTATCCTCGAATCCA-1	DERL2	3038
CAAGAAAGTAACGCGA-1	DERL2	18627
CAAGATCCAAGTTAAG-1	DERL2	7810
CACAAACGTGTGACGA-1	DERL2	14696
CACACCTTCGCCATAA-1	DERL2	14480
CACACTCTCTGTCAAG-1	DERL2	3556
CACATAGCAGGCTGAA-1	DERL2	4308
CACATAGGTGTTTGGT-1	DERL2	6031
CACCACTAGCTGCAAG-1	DERL2	6271
[truncated: 9,115 more rows]

## Sheet: LGTV_counts_Huh7.5.1
cell_barcode	CRISPR guide detected	LGTV counts
ACGTCAATCCGCAGTG-1	DERL2	20
AGCAGCCCAAACCTAC-1	DERL2	9
AGGGAGTTCCTTGGTC-1	DERL2	59
ATTACTCGTCGCTTCT-1	DERL2	11
ATTTCTGCAAAGGAAG-1	DERL2	13
CCGGTAGCAGCGAACA-1	DERL2	15
CGGACGTCACCACCAG-1	DERL2	112
GGACGTCCAGGTGGAT-1	DERL2	191
GGGCATCCATAAAGGT-1	DERL2	33
GGGTCTGCACCAGATT-1	DERL2	11
TAAACCGTCACAAACC-1	DERL2	141
TAAGCGTCAGTCAGCC-1	DERL2	70
TGGGCGTGTCACAAGG-1	DERL2	7
AAGGTTCCATGTAAGA-1	EMC6	83
AAGGTTCTCATTGCCC-1	EMC6	7
ACGAGCCAGGTAGCCA-1	EMC6	18
ACGAGGATCACGGTTA-1	EMC6	14
ACGATACCAAACGTGG-1	EMC6	52
ACGCCGAAGAATGTTG-1	EMC6	103
ACGGGTCTCCTTTCTC-1	EMC6	12
ACTGAACTCCGCATCT-1	EMC6	20
AGAATAGGTGCAACTT-1	EMC6	64
AGGGAGTGTTCGCGAC-1	EMC6	339
CAAGAAACATGGTTGT-1	EMC6	89
CAAGGCCCATCCGTGG-1	EMC6	22
CACATTTAGTGGGTTG-1	EMC6	7
CACCACTCATTGTGCA-1	EMC6	13
CAGCTGGCAATCTGCA-1	EMC6	52
CATCAGACACACTGCG-1	EMC6	14
CATCCACCACCCTATC-1	EMC6	10
CATGGCGGTCTGGAGA-1	EMC6	24
CCACCTACAGCTGTAT-1	EMC6	70
CCGTACTCAAACGTGG-1	EMC6	205
CCTCAGTCATGTCTCC-1	EMC6	17
CCTTCGACAAGCGCTC-1	EMC6	70
CGACCTTTCTGTGCAA-1	EMC6	50
CGAGAAGAGGGAACGG-1	EMC6	206
CGTTAGACAATAAGCA-1	EMC6	63
CTAACTTCATCGATTG-1	EMC6	8
CTTGGCTCACCTCGGA-1	EMC6	11
GCATGCGTCCGAACGC-1	EMC6	78
GCTGGGTAGGCCCTCA-1	EMC6	29
GGAAAGCCATTTCACT-1	EMC6	33
GTATCTTTCACTGGGC-1	EMC6	29
GTGCATAGTACATCCA-1	EMC6	176
GTGCTTCTCCGCGGTA-1	EMC6	35
TAAACCGGTGCATCTA-1	EMC6	30
TACACGAGTACCATCA-1	EMC6	83
TACTCGCGTAGCCTCG-1	EMC6	23
TACTTGTTCGGAAACG-1	EMC6	17
TCTCTAAAGTACGCGA-1	EMC6	51
TGCCAAATCTGATTCT-1	EMC6	12
TGGCTGGCAGATGAGC-1	EMC6	15
TGGGAAGAGCCACGCT-1	EMC6	6
TGTGGTATCATGTGGT-1	EMC6	25
TTCTCAAAGACCCACC-1	EMC6	306
TTCTCCTAGGCTCAGA-1	EMC6	45
TTGAACGGTTGTGGCC-1	EMC6	14
TTTGGTTGTTCCACTC-1	EMC6	8
ACGAGGATCGGACAAG-1	HDLBP	54
ATTCTACTCGTATCAG-1	HDLBP	16
GGTGCGTCACTAAGTC-1	HDLBP	15
GGTGTTAGTACTCAAC-1	HDLBP	35
TCTGGAACAGTCTTCC-1	HDLBP	27
TGAGAGGGTCCGAATT-1	HDLBP	91
ACACTGAGTGACTCAT-1	HM13	77
AGCTCCTCAATGGATA-1	HM13	88
CCTTCCCGTCATTAGC-1	HM13	13
CTAACTTCACTGCCAG-1	HM13	15
CTCATTAGTCTGATCA-1	HM13	13
GTGCGGTTCTGCAAGT-1	HM13	99
TACACGACACATAACC-1	HM13	18
TGCGTGGCACTTACGA-1	HM13	14
AACCATGGTCGCATCG-1	HSPA13	20
CCTACACGTACTTCTT-1	HSPA13	10
GGACAAGAGAGTCGGT-1	HSPA13	4
GTACTTTGTAGCGCAA-1	HSPA13	18
GTGCGGTAGGACGAAA-1	HSPA13	115
TAGACCAGTTGAGGTG-1	HSPA13	47
TCTTTCCAGGCAGGTT-1	HSPA13	365
AATCGGTGTCTTCTCG-1	NEG_CTRL-1	19
AGGGATGTCTACCAGA-1	NEG_CTRL-1	169
GAACGGATCCAGTATG-1	NEG_CTRL-1	12
TGAGCCGGTACCCAAT-1	NEG_CTRL-1	14
CATCCACTCGTAGATC-1	NEG_CTRL-2	15
CTGCGGATCTGGGCCA-1	NEG_CTRL-2	60
GCGCCAATCGGTTCGG-1	NEG_CTRL-2	21
TGCGTGGTCCCATTTA-1	NEG_CTRL-2	26
ACACCCTTCTTTCCTC-1	NEG_CTRL-3	37
GCGAGAATCGCTTAGA-1	NEG_CTRL-3	20
GCGCAACAGAAACCGC-1	NEG_CTRL-3	109
GCTGGGTTCAACGAAA-1	NEG_CTRL-3	281
GGATGTTAGGCATTGG-1	NEG_CTRL-3	54
GGCAATTGTTGCGCAC-1	NEG_CTRL-3	14
GGGACCTAGGCATGTG-1	NEG_CTRL-3	59
GGGAGATGTTCACGGC-1	NEG_CTRL-3	192
AAATGCCAGAAGGCCT-1	PRKCSH	31
ACGGGTCCACGCATCG-1	PRKCSH	14
ATCTACTAGAACTCGG-1	PRKCSH	11
CAGATCATCTGGCGTG-1	PRKCSH	160
CCACCTACAGTCAGAG-1	PRKCSH	18
CCCTCCTGTGCAGACA-1	PRKCSH	62
CTGCTGTCAATGGATA-1	PRKCSH	68
TAGTTGGTCCTCCTAG-1	PRKCSH	118
ACCAGTAAGAATAGGG-1	RPN2	13
AACACGTGTCACAAGG-1	SEL1L	26
AAGACCTTCCACGCAG-1	SEL1L	95
AAGCCGCCAGATAATG-1	SEL1L	6
ACATGGTAGGGCTTGA-1	SEL1L	103
ACGGAGATCTGGGCCA-1	SEL1L	20
CAACCAATCAATCTCT-1	SEL1L	8
CATCAGAGTCTCCATC-1	SEL1L	59
CGACTTCCACAACTGT-1	SEL1L	99
CTAACTTCATGATCCA-1	SEL1L	20
GAATGAACACAGTCGC-1	SEL1L	12
GGGTTGCAGCAGATCG-1	SEL1L	6
GTACTTTCAGGATTGG-1	SEL1L	33
GTAGGCCCACGCATCG-1	SEL1L	22
TATTACCAGGTCATCT-1	SEL1L	62
TCAGGTAGTTAAAGAC-1	SEL1L	4
TCGGGACCAACTTGAC-1	SEL1L	21
TCGTAGAGTCTGGTCG-1	SEL1L	35
TTTATGCTCGCGCCAA-1	SEL1L	199
GACGCGTTCAAACGGG-1	SND1	33
TATGCCCGTTGTTTGG-1	SND1	40
TCGCGTTGTTCGTCTC-1	SND1	42
ACGATGTGTTCCAACA-1	SPCS1	28
ATAACGCAGCTTTGGT-1	SPCS1	29
ATCCGAAAGTGGACGT-1	SPCS1	30
CCGTACTTCAGCTCGG-1	SPCS1	46
CCTCTGATCCACTGGG-1	SPCS1	13
CTGTGCTCATCACAAC-1	SPCS1	15
GCACTCTAGCCCGAAA-1	SPCS1	11
GGTGAAGAGCGATGAC-1	SPCS1	337
TACACGATCAACTCTT-1	SPCS1	27
TACTCGCAGTTCCACA-1	SPCS1	55
TACTCGCTCCACGAAT-1	SPCS1	43
TTCTTAGTCCCTTGTG-1	SPCS1	69
AAACCTGCACACAGAG-1	SSR3	318
AAAGCAATCGTCTGAA-1	SSR3	154
AACTTTCAGGTGATTA-1	SSR3	22
ACACCAACAATCCAAC-1	SSR3	52
ACACCAAGTTCTGGTA-1	SSR3	51
ACCGTAAAGCGTGAGT-1	SSR3	23
ACGAGGAAGTGTCTCA-1	SSR3	336
ACTTTCACACGAAAGC-1	SSR3	16
ATAACGCTCTTCGAGA-1	SSR3	21
ATAAGAGTCCGGCACA-1	SSR3	125
ATCTACTGTCAGAAGC-1	SSR3	16
CAAGAAAAGACCCACC-1	SSR3	39
CACACCTGTGGAAAGA-1	SSR3	74
CACCAGGCACACATGT-1	SSR3	65
CATCAGAAGAATTGTG-1	SSR3	20
CCACCTATCCAGTATG-1	SSR3	20
CCACTACAGATCGATA-1	SSR3	46
CCCAATCGTGTTCTTT-1	SSR3	113
CCTAAAGCAACCGCCA-1	SSR3	156
CCTCTGAAGGATGGTC-1	SSR3	282
CGAGCACCACCCATGG-1	SSR3	17
CGATCGGCAAATCCGT-1	SSR3	15
CGATGTAAGACTAAGT-1	SSR3	7
CGCCAAGTCTGGTGTA-1	SSR3	13
CGGACGTAGCACAGGT-1	SSR3	104
CGGACGTAGCCCTAAT-1	SSR3	56
CGTCCATCACCGAATT-1	SSR3	14
CGTCTACCACTGTGTA-1	SSR3	11
CGTGAGCGTAGTGAAT-1	SSR3	9
CGTGAGCTCTTGCAAG-1	SSR3	15
CTAACTTGTACATCCA-1	SSR3	137
CTAGTGAGTTATCGGT-1	SSR3	6
CTCGTACCATCCTTGC-1	SSR3	11
CTGTTTATCATAACCG-1	SSR3	48
GAGCAGAAGACGCACA-1	SSR3	13
GATGAGGCAGGTGCCT-1	SSR3	19
GCAAACTTCAGTGCAT-1	SSR3	44
GCAGCCACACAGGCCT-1	SSR3	7
GCGCAACGTACAGACG-1	SSR3	16
GCTTCCAGTTAGGGTG-1	SSR3	7
GGAACTTAGACCCACC-1	SSR3	25
GGCCGATTCATTTGGG-1	SSR3	159
GTAGTCATCCAAACAC-1	SSR3	115
GTCAAGTCAAACCTAC-1	SSR3	45
GTCTCGTTCAAACGGG-1	SSR3	8
GTGTGCGAGGTGATAT-1	SSR3	148
TAGCCGGCATGGAATA-1	SSR3	20
TCTCTAAAGAAGGTGA-1	SSR3	192
TCTGGAAAGCTTTGGT-1	SSR3	146
TGAAAGACACCAGATT-1	SSR3	28
TGATTTCGTTAAAGTG-1	SSR3	19
TGCGCAGCATGTCTCC-1	SSR3	45
TGGCCAGCACTTCTGC-1	SSR3	46
TGGCCAGGTAAGTGTA-1	SSR3	17
TGGTTCCCATGCCACG-1	SSR3	27
TTAACTCTCGAATGGG-1	SSR3	210
ACACCGGCACAGATTC-1	STT3A	17
CGATTGATCCTAGTGA-1	STT3A	30
CGGACTGGTACATGTC-1	STT3A	239
CTCGTACCAAGCTGTT-1	STT3A	177
CTGCTGTAGAATCTCC-1	STT3A	58
GACGGCTGTCAACATC-1	STT3A	17
GACGTTAGTACCGGCT-1	STT3A	32
GATCGATTCACTCCTG-1	STT3A	274
GTTCGGGAGCTCAACT-1	STT3A	20
TCTCATAAGTGGGCTA-1	STT3A	304
TTTGTCACATCCTAGA-1	STT3A	10
AGAGCTTTCTTCGAGA-1	STT3B	152
ATAAGAGGTACCAGTT-1	TRAM1	10
CGAATGTTCAATCACG-1	UBE2G2	91
TGAAAGAGTTCCACTC-1	UBE2G2	7
TGGCTGGTCCGTCAAA-1	UBE2G2	33
TTGGAACAGGACGAAA-1	UBE2G2	9
CTCGTCAGTATAGTAG-1	UBE2J1	111
AAAGTAGCACTCAGGC-1	DERL2	6841
AACTTTCAGCGTTTAC-1	DERL2	6055
ACACCAATCTGGCGTG-1	DERL2	17339
ACACCCTTCAGTCAGT-1	DERL2	15182
ACCTTTACACTTGGAT-1	DERL2	4094
ACGCAGCAGTGGACGT-1	DERL2	14160
ACGCAGCGTCAAAGAT-1	DERL2	4832
ACGGGTCGTCTCTTAT-1	DERL2	2561
ACTGAACGTGCACTTA-1	DERL2	7606
ACTGCTCTCTCAAACG-1	DERL2	28408
AGAATAGGTGTGGTTT-1	DERL2	4712
AGGCCACAGACAGAGA-1	DERL2	1875
AGGCCGTAGGAATTAC-1	DERL2	31664
AGGGTGAAGCTGAACG-1	DERL2	15457
ATAGACCAGATAGGAG-1	DERL2	4091
ATCACGAGTGACCAAG-1	DERL2	4087
ATCCACCGTGTTGAGG-1	DERL2	4085
ATCCGAAAGCTCCTTC-1	DERL2	2955
ATGCGATGTCATACTG-1	DERL2	4176
CACAAACAGGAACTGC-1	DERL2	4431
CACAGGCTCTGATACG-1	DERL2	8770
CACCTTGGTCCAGTTA-1	DERL2	1818
CAGCTAAAGGAGTTGC-1	DERL2	13344
CAGGTGCCATTTGCTT-1	DERL2	3260
CATTATCGTAAACGCG-1	DERL2	5830
CATTCGCCAATAGCGG-1	DERL2	4445
CCACGGATCATGGTCA-1	DERL2	1669
CCATGTCGTTATGCGT-1	DERL2	9861
CCCAGTTCACGTGAGA-1	DERL2	1653
CCGTACTTCCGCATCT-1	DERL2	23643
CCGTGGACATGTTGAC-1	DERL2	8385
CCTACCAGTTATCACG-1	DERL2	9362
CCTAGCTTCGTACCGG-1	DERL2	3411
CCTTCGACATTGTGCA-1	DERL2	5810
CCTTTCTAGTACGCCC-1	DERL2	8688
CGACCTTTCAGGTTCA-1	DERL2	2013
CGACTTCCAGTCGTGC-1	DERL2	10440
CGATGTACAGCTGTAT-1	DERL2	5713
CGGTTAATCGACGGAA-1	DERL2	21640
CGTCACTAGCGTAGTG-1	DERL2	13801
CGTGTAACAAGTAATG-1	DERL2	1430
CGTGTCTCATACGCTA-1	DERL2	2533
CGTGTCTTCCGCGCAA-1	DERL2	5698
CTAACTTAGTGCAAGC-1	DERL2	2820
CTAACTTGTAGCACGA-1	DERL2	3677
CTAAGACAGTGTGGCA-1	DERL2	7946
CTAGCCTGTTGGACCC-1	DERL2	5043
CTCTGGTAGAGTAATC-1	DERL2	2160
CTGAAGTTCCTAAGTG-1	DERL2	11372
CTGTTTACACTCGACG-1	DERL2	4335
CTTACCGTCCGCGTTT-1	DERL2	2890
CTTGGCTTCTTGTCAT-1	DERL2	4292
GAACGGATCCTATTCA-1	DERL2	9979
GAATAAGGTACTTCTT-1	DERL2	1072
GACCTGGAGTTGTCGT-1	DERL2	7891
GACGGCTAGTCGAGTG-1	DERL2	5206
GACGGCTTCAGAGGTG-1	DERL2	3003
GAGTCCGCAGACACTT-1	DERL2	2250
GAGTCCGCAGCGTTCG-1	DERL2	2871
GAGTCCGGTTGGGACA-1	DERL2	8568
GATCGTACATGAGCGA-1	DERL2	4375
GCACTCTGTAGTGAAT-1	DERL2	4617
GCAGTTATCCTGTAGA-1	DERL2	2880
GCGAGAACACGAAACG-1	DERL2	1458
GCTGGGTCAGCTGTGC-1	DERL2	8713
GCTTGAACAAGCCGTC-1	DERL2	30004
GGACGTCTCAGAGGTG-1	DERL2	4792
GGCAATTAGGTACTCT-1	DERL2	31886
GGGCACTAGACTGTAA-1	DERL2	2002
GGTGAAGCATTGAGCT-1	DERL2	3151
GTAACTGGTGCACCAC-1	DERL2	5602
GTACTCCCAGTCGTGC-1	DERL2	1467
GTAGGCCCAACGATCT-1	DERL2	2830
GTCACAATCTTCGAGA-1	DERL2	3826
GTCATTTCAGGATCGA-1	DERL2	5167
GTGCAGCTCCCAAGTA-1	DERL2	3599
GTGGGTCAGGAGTACC-1	DERL2	5357
GTTCGGGTCTCGATGA-1	DERL2	3165
GTTCTCGAGTACCGGA-1	DERL2	1904
TACCTTATCATCGCTC-1	DERL2	10273
TACCTTATCCCTCTTT-1	DERL2	2143
TACGGGCGTAGGGTAC-1	DERL2	2660
TACGGTATCCATGAAC-1	DERL2	2391
TAGGCATTCCCTGACT-1	DERL2	5116
TATCAGGTCGCATGGC-1	DERL2	6500
TCACAAGTCGAGGTAG-1	DERL2	1598
TCAGATGCAGCGTAAG-1	DERL2	15933
TCGAGGCTCGCTTGTC-1	DERL2	10783
TGACTTTTCACCGGGT-1	DERL2	22390
TGCCAAAGTCGCGGTT-1	DERL2	9378
TGCTACCCACCTATCC-1	DERL2	3183
TGGGAAGAGGCTCAGA-1	DERL2	16634
TTAGTTCTCCGTTGCT-1	DERL2	3873
TTAGTTCTCGTCACGG-1	DERL2	5656
TTCCCAGAGTTTGCGT-1	DERL2	6029
TTCTCAAAGAGTCTGG-1	DERL2	3465
TTCTCAAGTCCCGACA-1	DERL2	3339
TTTACTGGTCTCAACA-1	DERL2	3742
TTTATGCGTAGAGTGC-1	DERL2	1165
AACTCAGAGCGTTGCC-1	EMC6	3064
ACAGCTATCTTTAGGG-1	EMC6	18265
ACCGTAACATCGGTTA-1	EMC6	19015
ACCTTTAGTATTCGTG-1	EMC6	33981
ACTTACTGTACGACCC-1	EMC6	661
AGATTGCCAACTGCGC-1	EMC6	7385
AGATTGCCATAGGATA-1	EMC6	1002
AGCATACCACATGACT-1	EMC6	727
ATCCGAAGTTAAGGGC-1	EMC6	2132
CACCTTGAGCAGATCG-1	EMC6	30359
CAGCATAAGTACGTAA-1	EMC6	919
CCGTACTGTCTAAACC-1	EMC6	10748
CCTACACGTTATCCGA-1	EMC6	16240
CGAGCCACATGCGCAC-1	EMC6	699
CGATCGGGTCTTCTCG-1	EMC6	6194
CGTTCTGAGCAATCTC-1	EMC6	10160
CTAACTTGTTGAACTC-1	EMC6	9529
CTACACCGTCCAGTAT-1	EMC6	7017
CTAGAGTCATTGGTAC-1	EMC6	4266
CTCGTCATCAGGCGAA-1	EMC6	8109
CTCTACGGTTCTGGTA-1	EMC6	21921
CTGATCCGTTTAAGCC-1	EMC6	599
CTGCCTATCGTCACGG-1	EMC6	6557
CTTAACTTCAGTGTTG-1	EMC6	706
GACAGAGAGATGAGAG-1	EMC6	2369
GACCTGGGTGCAGTAG-1	EMC6	5615
GAGCAGATCAACGGCC-1	EMC6	1909
GATCAGTAGCTGGAAC-1	EMC6	7452
GATCGTATCAGAAATG-1	EMC6	1500
GCATGCGAGCGTCAAG-1	EMC6	3231
GCATGCGGTCTCGTTC-1	EMC6	3953
GCGCAACTCCGATATG-1	EMC6	988
GTCACAAAGCTACCTA-1	EMC6	863
GTCACGGCACATTCGA-1	EMC6	2349
GTCGTAAAGGGATACC-1	EMC6	734
TCAGGATTCACCAGGC-1	EMC6	15087
TCAGGTAGTCTTGATG-1	EMC6	3030
TCTCATATCCTAGTGA-1	EMC6	1762
TCTCTAACACACCGCA-1	EMC6	7503
TGCGGGTCACAGACAG-1	EMC6	14179
TGTCCCAAGATGGCGT-1	EMC6	1143
TTCCCAGAGACATAAC-1	EMC6	8237
TTTATGCTCATCTGCC-1	EMC6	4256
AAACGGGAGATACACA-1	HDLBP	4407
AAAGATGGTCATCGGC-1	HDLBP	9267
AAGTCTGGTGTGACCC-1	HDLBP	2831
AATCCAGGTTGTGGAG-1	HDLBP	1490
ACGCAGCAGCCTTGAT-1	HDLBP	5345
ACGCCGAAGCCCAACC-1	HDLBP	2446
ACTTACTAGTATCGAA-1	HDLBP	3258
AGACGTTCACCGCTAG-1	HDLBP	34083
AGCTTGAAGCTGAACG-1	HDLBP	15224
ATCCACCCATACGCTA-1	HDLBP	4743
ATCCACCGTCGCTTTC-1	HDLBP	707
ATCCGAAAGGAGCGAG-1	HDLBP	1720
ATCCGAATCAATCACG-1	HDLBP	3216
ATTTCTGAGCACAGGT-1	HDLBP	3257
CAACTAGGTCTAAAGA-1	HDLBP	932
CAAGAAAGTACCGCTG-1	HDLBP	4979
CACAAACAGTGTCCCG-1	HDLBP	6008
CACATAGAGTAGCGGT-1	HDLBP	2712
CACCTTGGTACCAGTT-1	HDLBP	3672
CAGCGACAGCCAGAAC-1	HDLBP	5339
CATGCCTCAAGCTGGA-1	HDLBP	4002
CCATGTCTCTGCCCTA-1	HDLBP	8013
CCATTCGGTAAATGAC-1	HDLBP	3201
CGCTTCAGTAGGAGTC-1	HDLBP	7282
CGGTTAAGTTCAGTAC-1	HDLBP	2812
CGGTTAATCACCTCGT-1	HDLBP	9793
CGTCAGGAGATGTGGC-1	HDLBP	27340
CGTGTAAAGAACTGTA-1	HDLBP	4655
CTAAGACAGTGGTAGC-1	HDLBP	12912
CTCACACGTTCCTCCA-1	HDLBP	3382
CTCATTATCTGGTGTA-1	HDLBP	3257
CTCGAAACAAGCTGAG-1	HDLBP	2213
CTCGGGAAGCTAGTTC-1	HDLBP	3057
CTTAACTAGCTAGCCC-1	HDLBP	7475
CTTAGGACAGATGGCA-1	HDLBP	1314
CTTAGGAGTAGAGCTG-1	HDLBP	5556
CTTTGCGAGGTGATAT-1	HDLBP	12405
GAAACTCAGCTGATAA-1	HDLBP	5242
GAAACTCTCAACGGCC-1	HDLBP	585
GAGTCCGTCTGACCTC-1	HDLBP	10474
GATCTAGAGTCCATAC-1	HDLBP	821
GATGAAAAGGGTTTCT-1	HDLBP	917
GCAATCATCTCGCTTG-1	HDLBP	5366
GCATGATCAGGTCGTC-1	HDLBP	1119
GCGCAGTAGTCAAGCG-1	HDLBP	1184
GCTCTGTGTAGGCATG-1	HDLBP	3262
GCTTCCATCTCACATT-1	HDLBP	4953
GGCTGGTGTAAGTTCC-1	HDLBP	8422
GTATCTTAGTTTAGGA-1	HDLBP	8259
GTCACGGTCTATCCCG-1	HDLBP	600
GTGCGGTTCTAGCACA-1	HDLBP	6034
GTGCTTCCATCACGTA-1	HDLBP	1253
GTGGGTCTCGGAAACG-1	HDLBP	15535
GTTAAGCAGTCGAGTG-1	HDLBP	12252
GTTAAGCCATTGCGGC-1	HDLBP	5658
TACGGTATCCTGTACC-1	HDLBP	3505
TAGAGCTTCAAGGTAA-1	HDLBP	5302
TAGCCGGAGCGTAATA-1	HDLBP	6023
TCCACACAGCAACGGT-1	HDLBP	5993
TTAGGACGTCACACGC-1	HDLBP	2510
TTAGGCAAGCCTCGTG-1	HDLBP	1589
AAACGGGGTGACGCCT-1	HM13	3221
AAATGCCGTGTCGCTG-1	HM13	6053
AACACGTGTGCATCTA-1	HM13	24624
AACTCCCTCCGCTGTT-1	HM13	24952
ACACCGGTCTTCGAGA-1	HM13	10364
ACGAGCCAGGATGCGT-1	HM13	21983
ACGAGGACAGTCAGAG-1	HM13	15181
ACGCCGACATTCACTT-1	HM13	15588
ACGGGCTAGGACAGCT-1	HM13	4847
ACGGGCTCATTAGCCA-1	HM13	9803
ACGGGCTTCTTGTTTG-1	HM13	32443
ACTGAGTGTCGATTGT-1	HM13	2407
ACTGCTCCACATCTTT-1	HM13	21663
AGAATAGAGTCTCAAC-1	HM13	31611
AGCTTGAGTCCGAACC-1	HM13	18447
AGGGTGAAGAATTCCC-1	HM13	9342
AGGTCATTCTGTCTAT-1	HM13	28844
ATCTACTAGATGTGGC-1	HM13	18360
ATTCTACAGTGTGAAT-1	HM13	34349
CAAGGCCCATGAGCGA-1	HM13	19659
CACTCCAGTCTAAAGA-1	HM13	2885
CAGCGACGTTTGGCGC-1	HM13	25902
CAGCTAATCTACGAGT-1	HM13	1346
CATATGGGTACCGCTG-1	HM13	6095
CCATTCGTCGTGGTCG-1	HM13	5776
CCTCTGACAGCTGCAC-1	HM13	24810
CGAGAAGGTACGCACC-1	HM13	3523
CGAGCCAAGACTACAA-1	HM13	10496
CGATGGCTCCTAAGTG-1	HM13	12648
CGCTTCAAGTGGTAAT-1	HM13	2108
CGGACTGTCCCAGGTG-1	HM13	27429
CGGCTAGAGTTCGATC-1	HM13	13565
CGGTTAAGTGATGTGG-1	HM13	5888
CGTCAGGAGTCGTTTG-1	HM13	2763
CGTGTCTGTCTAAACC-1	HM13	4286
CGTTAGACAGGAACGT-1	HM13	3436
CGTTGGGAGACCACGA-1	HM13	8590
CTAACTTGTTACGCGC-1	HM13	23126
CTACATTCATGGTAGG-1	HM13	17330
CTACGTCTCTTCCTTC-1	HM13	17020
CTAGTGATCGGAGCAA-1	HM13	16158
CTCACACCATGTCGAT-1	HM13	6022
CTCATTACAAGCTGAG-1	HM13	6913
CTCGAGGGTAAGGGCT-1	HM13	2967
CTGCCTAGTTAGAACA-1	HM13	7686
CTGCCTATCTTACCTA-1	HM13	1573
CTGCTGTAGTACGTAA-1	HM13	2002
CTGTGCTCACAAGCCC-1	HM13	5626
CTTAGGACATCGATGT-1	HM13	2452
CTTTGCGGTGCAACTT-1	HM13	2374
GAAGCAGTCGTCCGTT-1	HM13	812
GAATGAAAGATATGGT-1	HM13	4379
GACACGCAGTAGATGT-1	HM13	3326
GACCAATTCCAACCAA-1	HM13	17709
GACGTTAGTATGAAAC-1	HM13	17880
GAGCAGAAGGTGTTAA-1	HM13	6130
GATGAGGTCCGGCACA-1	HM13	3077
GATGCTATCTTGCATT-1	HM13	14414
GCAGCCATCGTAGATC-1	HM13	9549
GCATACAGTTGGGACA-1	HM13	11035
GCATGCGAGAAGGGTA-1	HM13	18377
GCATGTAGTTCACGGC-1	HM13	3404
GCGCGATTCGTTGCCT-1	HM13	2096
GCGGGTTAGGATGCGT-1	HM13	7642
GCTGCTTAGAATAGGG-1	HM13	7251
GGACAGATCGCGCCAA-1	HM13	23659
GGACGTCGTTGCTCCT-1	HM13	13774
GGCTGGTTCTTGAGGT-1	HM13	14427
GGGATGAGTCAGATAA-1	HM13	3213
GGGCACTAGAAACGCC-1	HM13	647
GGGCATCTCATAAAGG-1	HM13	1788
GTACGTACATGTCTCC-1	HM13	6923
GTAGTCACAAACTGTC-1	HM13	5585
GTCTTCGCACGTCAGC-1	HM13	3442
GTGGGTCGTTGGAGGT-1	HM13	16529
GTTCGGGGTCGTTGTA-1	HM13	22655
GTTCTCGTCGTGGTCG-1	HM13	24805
TAAGTGCGTGACAAAT-1	HM13	1134
TACAGTGTCCTCTAGC-1	HM13	10828
TAGGCATAGACACTAA-1	HM13	15209
TCAGGATTCCCGACTT-1	HM13	9079
TCAGGTACATCGACGC-1	HM13	1329
TCAGGTAGTACAGACG-1	HM13	8084
TCATTACAGCTACCTA-1	HM13	17384
TCATTTGTCCGAACGC-1	HM13	14013
TCGCGAGGTCGGCATC-1	HM13	14261
TCGCGTTCACCTTGTC-1	HM13	13341
TCGGGACTCGTTGCCT-1	HM13	4796
TCGTACCCAGTGGAGT-1	HM13	9136
TCTCATAGTGCGCTTG-1	HM13	1881
TCTCTAATCCGTCATC-1	HM13	31762
TCTGGAACAGCGTTCG-1	HM13	784
TCTTCGGCACCAACCG-1	HM13	17008
TGACGGCCAATGAAAC-1	HM13	7699
TGAGCATCAAACCTAC-1	HM13	1915
TGCACCTGTTCCAACA-1	HM13	2429
TGCCCATAGACACGAC-1	HM13	9226
TGCTGCTGTCGGCATC-1	HM13	3233
TGGCGCACAGCTCCGA-1	HM13	31908
TGGCTGGTCGGGAGTA-1	HM13	11647
TGTCCCAAGTACGTTC-1	HM13	4825
TGTGGTACATCCTAGA-1	HM13	16031
TGTGGTACATGACATC-1	HM13	5722
TTCTACAGTCTTCAAG-1	HM13	33023
TTCTTAGGTCAGGACA-1	HM13	617
TTGAACGAGAGCTGGT-1	HM13	6826
TTGAACGGTATGCTTG-1	HM13	8756
TTGCCGTCACATGGGA-1	HM13	13225
TTGCGTCCATCCCATC-1	HM13	12184
TTGGCAATCCAGTATG-1	HM13	11399
TTGTAGGGTCTCGTTC-1	HM13	6363
TTTACTGAGGAGTACC-1	HM13	3780
TTTGTCAGTTACGTCA-1	HM13	13794
AACACGTGTCCATGAT-1	HSPA13	4332
AACCATGGTAACGTTC-1	HSPA13	1219
AACTCTTGTCTGCCAG-1	HSPA13	16782
AACTGGTTCGTCCAGG-1	HSPA13	1183
ACGAGCCGTCACCCAG-1	HSPA13	9732
ACGCAGCTCTCCAGGG-1	HSPA13	8938
ACGCCAGAGTAACCCT-1	HSPA13	4740
ACGCCGACAATCGGTT-1	HSPA13	9525
ACTGAGTGTATGAAAC-1	HSPA13	3077
ACTTACTGTCTCTTTA-1	HSPA13	1718
AGGTCCGAGTCCGGTC-1	HSPA13	1440
CACAGGCTCAACTCTT-1	HSPA13	11390
CACATAGCACCCATGG-1	HSPA13	5322
CACCTTGCAAATCCGT-1	HSPA13	6312
CAGAGAGAGCGATTCT-1	HSPA13	9264
CATATTCCAGTGAGTG-1	HSPA13	9818
CATCAGACAGCTTCGG-1	HSPA13	2630
CCATGTCGTATAATGG-1	HSPA13	1986
CCGTACTTCTCCAGGG-1	HSPA13	996
CGAACATGTCTAGGTT-1	HSPA13	2366
CGAGCCAAGGGATCTG-1	HSPA13	13083
CGCCAAGAGAGCTATA-1	HSPA13	5808
CGGAGCTGTAGCGCAA-1	HSPA13	1865
CGTAGGCAGCTCCCAG-1	HSPA13	10196
CGTGTAACACCGTTGG-1	HSPA13	576
CTCACACTCATCGGAT-1	HSPA13	7603
CTCATTAAGAGGTTGC-1	HSPA13	5514
CTGCCTATCGGAAACG-1	HSPA13	4124
GACCAATCATGACGGA-1	HSPA13	1830
GACTAACGTCTAGAGG-1	HSPA13	7014
GATGCTAGTGGTACAG-1	HSPA13	8908
GCTCCTATCTCAAACG-1	HSPA13	2939
GGAACTTCAGCCAGAA-1	HSPA13	6162
GGACAGAGTGTTTGTG-1	HSPA13	1982
GGAGCAAGTCCTCTTG-1	HSPA13	20124
GGAGCAATCCACGAAT-1	HSPA13	7161
GGGAGATAGGCTCATT-1	HSPA13	4604
GTAACTGAGTGAATTG-1	HSPA13	3368
GTTCTCGAGGTTCCTA-1	HSPA13	1030
TAAACCGGTGCTGTAT-1	HSPA13	462
TACGGATTCCGTAGGC-1	HSPA13	4252
TACTTACAGATGCCAG-1	HSPA13	7929
TAGACCAAGCTCCTTC-1	HSPA13	5845
TCTTTCCCATGTAAGA-1	HSPA13	2850
TGAGAGGAGCTAAACA-1	HSPA13	17792
TGAGCCGTCTGTCTCG-1	HSPA13	5064
TGCACCTTCGCCATAA-1	HSPA13	2340
TGTCCCATCATTCACT-1	HSPA13	3406
TGTGTTTAGAAGGGTA-1	HSPA13	14222
TTGGCAAGTCGGATCC-1	HSPA13	7599
TTTATGCCATCTGGTA-1	HSPA13	1479
AAAGATGTCCAAGCCG-1	NEG_CTRL-1	19422
AACCATGGTCCTCCAT-1	NEG_CTRL-1	29446
AAGCCGCGTTTAGCTG-1	NEG_CTRL-1	2987
AATCCAGTCAGCTCTC-1	NEG_CTRL-1	2678
ACCAGTATCCTTCAAT-1	NEG_CTRL-1	37803
ACTGTCCCAGGTTTCA-1	NEG_CTRL-1	20587
ACTTACTTCCCTTGTG-1	NEG_CTRL-1	9323
AGACGTTGTTCCCGAG-1	NEG_CTRL-1	17584
ATCACGACAAAGGAAG-1	NEG_CTRL-1	6216
ATCATCTTCAGAGGTG-1	NEG_CTRL-1	462
CAAGAAATCCGTCAAA-1	NEG_CTRL-1	15278
CACACAATCGCGGATC-1	NEG_CTRL-1	8609
CACACCTCAAGTCTGT-1	NEG_CTRL-1	11686
CAGCAGCAGCCTTGAT-1	NEG_CTRL-1	30049
CAGCAGCTCGGCTACG-1	NEG_CTRL-1	19470
CAGGTGCGTCAAAGAT-1	NEG_CTRL-1	7920
CATCAAGGTAGCAAAT-1	NEG_CTRL-1	6651
CATCGGGCAATCCAAC-1	NEG_CTRL-1	17416
CCAATCCAGTTGAGTA-1	NEG_CTRL-1	10146
CGACTTCGTCTTCTCG-1	NEG_CTRL-1	5140
CGAGCCAAGTGGTAAT-1	NEG_CTRL-1	19251
CGATCGGTCGTCGTTC-1	NEG_CTRL-1	6721
CGCGTTTGTATATGGA-1	NEG_CTRL-1	18908
CGTCACTTCCAGAGGA-1	NEG_CTRL-1	26418
CGTGTCTTCACTATTC-1	NEG_CTRL-1	27556
CGTTCTGTCCAAGTAC-1	NEG_CTRL-1	7789
CGTTGGGCACGGCTAC-1	NEG_CTRL-1	9449
CTAACTTGTCCAGTAT-1	NEG_CTRL-1	14560
CTACACCTCACGATGT-1	NEG_CTRL-1	3384
CTAGTGAAGCCAGGAT-1	NEG_CTRL-1	4534
CTCTAATAGAAGGCCT-1	NEG_CTRL-1	9592
CTTCTCTTCGCTGATA-1	NEG_CTRL-1	10189
GACTGCGCACTTCTGC-1	NEG_CTRL-1	11007
GCGCCAAGTCAAGCGA-1	NEG_CTRL-1	16736
GCTGCAGGTTAGAACA-1	NEG_CTRL-1	22120
GTCGTAACACACATGT-1	NEG_CTRL-1	24446
GTCGTAATCCAGAAGG-1	NEG_CTRL-1	5302
GTCGTAATCTTCATGT-1	NEG_CTRL-1	10665
GTTCGGGAGGACTGGT-1	NEG_CTRL-1	10090
TACTCGCAGGGAACGG-1	NEG_CTRL-1	5766
TAGCCGGAGCTACCTA-1	NEG_CTRL-1	34737
TATCAGGCACTGCCAG-1	NEG_CTRL-1	18811
TCTATTGAGTCGCCGT-1	NEG_CTRL-1	11212
AAAGTAGTCTTTACAC-1	NEG_CTRL-2	27395
AAATGCCCAATCCGAT-1	NEG_CTRL-2	36304
AAGGTTCTCGTTACGA-1	NEG_CTRL-2	2543
AATCGGTGTACAGTTC-1	NEG_CTRL-2	39007
AATCGGTGTACTTGAC-1	NEG_CTRL-2	4363
ACACCAAAGATGTGTA-1	NEG_CTRL-2	2784
ACACCAACAGGCTGAA-1	NEG_CTRL-2	5737
ACGAGGAGTTTCCACC-1	NEG_CTRL-2	4815
ACGCAGCGTTCAGGCC-1	NEG_CTRL-2	4569
ACGGGCTAGGCATGTG-1	NEG_CTRL-2	18854
ACTGTCCCACGACTCG-1	NEG_CTRL-2	4464
ACTGTCCTCTGTCTCG-1	NEG_CTRL-2	6738
ACTTGTTTCCAAATGC-1	NEG_CTRL-2	8654
AGACGTTTCTGTTTGT-1	NEG_CTRL-2	3316
AGAGCTTAGTGTACCT-1	NEG_CTRL-2	3009
AGCAGCCAGTGTCTCA-1	NEG_CTRL-2	11185
AGGGATGGTCAGAGGT-1	NEG_CTRL-2	22602
AGTGAGGCAGCTGCTG-1	NEG_CTRL-2	8544
ATAAGAGGTTGCTCCT-1	NEG_CTRL-2	24053
ATAGACCCATGGATGG-1	NEG_CTRL-2	7879
ATTCTACCATCGGGTC-1	NEG_CTRL-2	15115
ATTGGTGGTCTAGTGT-1	NEG_CTRL-2	13411
CAACCTCTCCTTCAAT-1	NEG_CTRL-2	11206
CAAGGCCTCTCGGACG-1	NEG_CTRL-2	12641
CACAGGCTCTGGTATG-1	NEG_CTRL-2	18960
CACTCCACACGGTTTA-1	NEG_CTRL-2	2399
CAGCCGAAGAGCCCAA-1	NEG_CTRL-2	31778
CAGCGACGTTTGCATG-1	NEG_CTRL-2	28334
CAGGTGCGTGCAGTAG-1	NEG_CTRL-2	21546
CATATGGGTCCAGTAT-1	NEG_CTRL-2	1166
CCGTGGAGTCACCTAA-1	NEG_CTRL-2	13478
CCTACACCATCTCGCT-1	NEG_CTRL-2	2150
CCTTCGACAGCCTTGG-1	NEG_CTRL-2	14894
CGACTTCCAACTGCTA-1	NEG_CTRL-2	8010
CTAACTTCACATTCGA-1	NEG_CTRL-2	15357
CTCATTAAGTGCGATG-1	NEG_CTRL-2	32548
CTCATTACACCAGGTC-1	NEG_CTRL-2	5462
CTCATTATCTGCGTAA-1	NEG_CTRL-2	15463
CTCCTAGCAGTAAGCG-1	NEG_CTRL-2	6152
CTGCTGTAGCTTATCG-1	NEG_CTRL-2	18683
GAAACTCGTCTCGTTC-1	NEG_CTRL-2	6849
GAACATCAGCAGCGTA-1	NEG_CTRL-2	41904
GAAGCAGAGGGATACC-1	NEG_CTRL-2	2186
GAATGAAAGAGTAAGG-1	NEG_CTRL-2	14133
GACCAATGTGCAGGTA-1	NEG_CTRL-2	19414
GACGCGTCAGGGTTAG-1	NEG_CTRL-2	1530
GACTGCGTCAGCTTAG-1	NEG_CTRL-2	13068
GATCGCGCAGCGTCCA-1	NEG_CTRL-2	25256
GATCGCGGTCGGCACT-1	NEG_CTRL-2	28934
GCACATAAGAGGGATA-1	NEG_CTRL-2	11255
GCACATAAGTCGCCGT-1	NEG_CTRL-2	7866
GCATGATGTACTCAAC-1	NEG_CTRL-2	18988
GCCTCTACAACACGCC-1	NEG_CTRL-2	2005
GCGAGAACATCACAAC-1	NEG_CTRL-2	8453
GGCCGATGTACAGCAG-1	NEG_CTRL-2	36403
GGCGACTCATGACATC-1	NEG_CTRL-2	8410
GGGACCTTCTCAAGTG-1	NEG_CTRL-2	42442
GGGTTGCTCGTAGATC-1	NEG_CTRL-2	12967
GGGTTGCTCTTGCATT-1	NEG_CTRL-2	8877
GTAACTGCAAAGGCGT-1	NEG_CTRL-2	19711
GTAACTGGTTACCGAT-1	NEG_CTRL-2	25175
GTAGGCCTCACCCGAG-1	NEG_CTRL-2	13017
GTGCGGTTCTACTATC-1	NEG_CTRL-2	22693
TAAGAGACAACTTGAC-1	NEG_CTRL-2	39586
TAAGCGTGTAGCGTAG-1	NEG_CTRL-2	9240
TAAGTGCAGAAGGCCT-1	NEG_CTRL-2	2200
TACACGACAAGCTGTT-1	NEG_CTRL-2	36373
TACTCGCCACCATCCT-1	NEG_CTRL-2	14610
TAGCCGGCACACTGCG-1	NEG_CTRL-2	22333
TCAATCTCACCACCAG-1	NEG_CTRL-2	29288
TCAGCAACATCGGACC-1	NEG_CTRL-2	19590
TCATTTGTCGGAAATA-1	NEG_CTRL-2	9283
TCGCGAGGTGTAATGA-1	NEG_CTRL-2	29400
TGAAAGATCCATGCTC-1	NEG_CTRL-2	5466
TGACTTTAGGAGTCTG-1	NEG_CTRL-2	12684
TGAGAGGAGTGGGCTA-1	NEG_CTRL-2	8857
TGATTTCCATTGGCGC-1	NEG_CTRL-2	5810
TGCCAAAAGCGACGTA-1	NEG_CTRL-2	14700
TTAACTCAGTATTGGA-1	NEG_CTRL-2	5876
TTGCCGTAGACGCACA-1	NEG_CTRL-2	15008
TTGCGTCCAAACAACA-1	NEG_CTRL-2	32498
TTGTAGGGTTTCCACC-1	NEG_CTRL-2	17180
TTTATGCGTTCGTGAT-1	NEG_CTRL-2	15015
TTTGCGCAGCTAACTC-1	NEG_CTRL-2	22695
AAATGCCAGAAACGCC-1	NEG_CTRL-3	20503
AACTCAGCACGGTTTA-1	NEG_CTRL-3	18998
AACTTTCGTACCTACA-1	NEG_CTRL-3	10229
AAGACCTTCTGATTCT-1	NEG_CTRL-3	10119
AAGGTTCAGCTTATCG-1	NEG_CTRL-3	21698
AAGGTTCGTGAGTGAC-1	NEG_CTRL-3	32633
AATCCAGTCCGAATGT-1	NEG_CTRL-3	39573
ACAGCTATCTACCTGC-1	NEG_CTRL-3	20292
ACATCAGAGGAATTAC-1	NEG_CTRL-3	20327
ACCCACTCAAGGTTTC-1	NEG_CTRL-3	11863
ACGCAGCCAAGTCTAC-1	NEG_CTRL-3	14362
ACGGAGAAGTGGTAAT-1	NEG_CTRL-3	3103
AGAGCGAAGTCCATAC-1	NEG_CTRL-3	15650
AGAGCTTGTAAATACG-1	NEG_CTRL-3	18652
AGCAGCCAGGCCCGTT-1	NEG_CTRL-3	22353
AGCCTAAGTCACCTAA-1	NEG_CTRL-3	6375
AGCGTATAGGCGATAC-1	NEG_CTRL-3	9963
AGCGTATTCAGCTGGC-1	NEG_CTRL-3	1998
AGCTCCTAGTAAGTAC-1	NEG_CTRL-3	15809
AGCTTGAAGCCAGAAC-1	NEG_CTRL-3	16768
AGTCTTTTCGTGGACC-1	NEG_CTRL-3	7235
ATCCGAATCACATGCA-1	NEG_CTRL-3	15395
ATGCGATCAGGGTATG-1	NEG_CTRL-3	15912
ATGCGATCATACGCCG-1	NEG_CTRL-3	12926
ATGTGTGCAATCTGCA-1	NEG_CTRL-3	8533
CAACCTCTCATCGGAT-1	NEG_CTRL-3	17138
CAACTAGGTCTTGATG-1	NEG_CTRL-3	17613
CAAGAAATCACTCTTA-1	NEG_CTRL-3	26625
CACACCTGTTTGCATG-1	NEG_CTRL-3	24093
CAGCTGGAGCGATTCT-1	NEG_CTRL-3	15773
CATGACACATCTCCCA-1	NEG_CTRL-3	30053
CATGACATCTGCTGTC-1	NEG_CTRL-3	11092
CATGGCGGTCAGAAGC-1	NEG_CTRL-3	8884
CATGGCGTCTCTGAGA-1	NEG_CTRL-3	29174
CCACCTAAGGCTCATT-1	NEG_CTRL-3	13835
CCCATACCATGCTGGC-1	NEG_CTRL-3	12009
CCCTCCTTCGGTGTTA-1	NEG_CTRL-3	17684
CCTAAAGGTCCGCTGA-1	NEG_CTRL-3	10873
CCTCAGTCAGTGACAG-1	NEG_CTRL-3	15819
CCTTCCCGTTTCGCTC-1	NEG_CTRL-3	5776
CGGAGCTGTCCATGAT-1	NEG_CTRL-3	8555
CGTCCATGTGTTAAGA-1	NEG_CTRL-3	16035
CGTGTCTCACGCGAAA-1	NEG_CTRL-3	18587
CTCATTAGTCCAGTGC-1	NEG_CTRL-3	2976
CTCCTAGGTCTGATCA-1	NEG_CTRL-3	38523
CTCGGGACAAATACAG-1	NEG_CTRL-3	13104
CTCGTACGTTCGCTAA-1	NEG_CTRL-3	16241
CTGAAGTCAGGGATTG-1	NEG_CTRL-3	8288
CTGCGGAAGTCTTGCA-1	NEG_CTRL-3	7948
CTGGTCTGTTGGTTTG-1	NEG_CTRL-3	17556
CTTCTCTAGGCCCTTG-1	NEG_CTRL-3	13977
GAACCTAGTGTGGCTC-1	NEG_CTRL-3	10894
GAACCTAGTTGTCGCG-1	NEG_CTRL-3	7254
GACGTGCCACCAGATT-1	NEG_CTRL-3	21916
GACTGCGAGCTCAACT-1	NEG_CTRL-3	10849
GAGCAGAAGCTGTTCA-1	NEG_CTRL-3	34442
GATCTAGCAATGAATG-1	NEG_CTRL-3	21350
GATTCAGTCAAAGTAG-1	NEG_CTRL-3	3639
GCAGCCAAGTACGTAA-1	NEG_CTRL-3	14004
GCAGCCATCACCTTAT-1	NEG_CTRL-3	32238
GCATGCGGTTCTCATT-1	NEG_CTRL-3	11939
GCTCCTATCAAAGTAG-1	NEG_CTRL-3	8258
GCTGCAGAGAGCTGGT-1	NEG_CTRL-3	24853
GCTGCTTCAAATTGCC-1	NEG_CTRL-3	30457
GCTGCTTTCCGGGTGT-1	NEG_CTRL-3	2910
GGAACTTTCCGAAGAG-1	NEG_CTRL-3	9193
GGACATTTCCCTCAGT-1	NEG_CTRL-3	20806
GGACGTCGTCCGTTAA-1	NEG_CTRL-3	9882
GGCAATTCAATAGCGG-1	NEG_CTRL-3	4448
GGGAATGTCGTTTGCC-1	NEG_CTRL-3	9087
GGGATGAGTTCCGTCT-1	NEG_CTRL-3	39862
GGGTCTGCATCTACGA-1	NEG_CTRL-3	5634
GGGTTGCCACACAGAG-1	NEG_CTRL-3	40414
GGGTTGCTCTGCTTGC-1	NEG_CTRL-3	29657
GTATTCTAGTATCTCG-1	NEG_CTRL-3	4703
GTCACGGAGACAGACC-1	NEG_CTRL-3	17751
GTCTCGTAGCTCTCGG-1	NEG_CTRL-3	17999
GTCTTCGCAGATTGCT-1	NEG_CTRL-3	16366
GTTCATTGTGAGGGAG-1	NEG_CTRL-3	4736
TACACGAGTCAGAAGC-1	NEG_CTRL-3	38603
TACCTATGTATATGAG-1	NEG_CTRL-3	8997
TACGGATTCGGCGGTT-1	NEG_CTRL-3	9970
TACTCGCAGACTCGGA-1	NEG_CTRL-3	16617
TAGCCGGGTATTCGTG-1	NEG_CTRL-3	13766
TAGGCATAGACTTGAA-1	NEG_CTRL-3	15801
TAGGCATAGGCTAGGT-1	NEG_CTRL-3	4360
TAGTGGTCAGCTCGAC-1	NEG_CTRL-3	34276
TCAATCTGTGAAAGAG-1	NEG_CTRL-3	21227
TCATTTGGTGCACCAC-1	NEG_CTRL-3	13899
TCGGGACGTGAAAGAG-1	NEG_CTRL-3	41196
TCTCATACATCCAACA-1	NEG_CTRL-3	6514
TCTCTAACACGTCAGC-1	NEG_CTRL-3	5306
TGACGGCGTAATCGTC-1	NEG_CTRL-3	7867
TGCTACCGTCACAAGG-1	NEG_CTRL-3	4932
TGCTACCTCAGTACGT-1	NEG_CTRL-3	40376
TTAGGCAAGTGACTCT-1	NEG_CTRL-3	12425
TTAGTTCGTGGTCCGT-1	NEG_CTRL-3	2309
TTCTACAGTGGCAAAC-1	NEG_CTRL-3	7229
AACTCAGGTCTCAACA-1	PRKCSH	3153
AAGGAGCGTCTAGAGG-1	PRKCSH	11081
AAGGAGCTCAAGCCTA-1	PRKCSH	44262
ACGGGCTGTGCAGTAG-1	PRKCSH	19788
ACTGCTCCACATTCGA-1	PRKCSH	8334
ACTGTCCGTTGCGTTA-1	PRKCSH	25654
ACTTACTCATAGACTC-1	PRKCSH	7145
AGAATAGAGCGGCTTC-1	PRKCSH	16867
AGAGTGGAGGCGACAT-1	PRKCSH	22683
AGGCCGTCATTGGCGC-1	PRKCSH	13368
AGGTCCGCAGGTGGAT-1	PRKCSH	36874
ATCGAGTCACTGAAGG-1	PRKCSH	29530
ATTGGACCAGCCAGAA-1	PRKCSH	21884
CAACTAGCATCACGTA-1	PRKCSH	21772
CAAGATCCAACTGCGC-1	PRKCSH	28590
CAGAGAGAGGCCGAAT-1	PRKCSH	21150
CAGTCCTGTTACGGAG-1	PRKCSH	2182
CATCAGAAGTGGACGT-1	PRKCSH	17636
CATTATCGTTCTCATT-1	PRKCSH	11212
CCATTCGAGTGATCGG-1	PRKCSH	16403
CCATTCGCATCCGGGT-1	PRKCSH	15789
CCCAGTTCATTAGCCA-1	PRKCSH	21191
CCGTTCAAGGGTCGAT-1	PRKCSH	9604
CCTAAAGCAAGTTGTC-1	PRKCSH	30827
CCTTCCCAGCTCAACT-1	PRKCSH	13011
CCTTCCCCATTAGCCA-1	PRKCSH	2064
CGCGTTTGTAATCACC-1	PRKCSH	17951
CGCTATCAGTGGTCCC-1	PRKCSH	43675
CGCTATCGTTAAGTAG-1	PRKCSH	9860
CGGAGCTCAGATGAGC-1	PRKCSH	22387
CGTCACTGTGGTCCGT-1	PRKCSH	15988
CGTCCATCATGCATGT-1	PRKCSH	13958
CGTTCTGAGTCCCACG-1	PRKCSH	24644
CTCGGAGTCCCAAGAT-1	PRKCSH	20426
CTGGTCTAGAATTGTG-1	PRKCSH	14686
GAACATCTCGCGTTTC-1	PRKCSH	4868
GAATAAGCAGTGAGTG-1	PRKCSH	47962
GAGGTGACAAGTTCTG-1	PRKCSH	26097
GAGGTGAGTCGCGTGT-1	PRKCSH	22274
GATCGCGAGTAGATGT-1	PRKCSH	6398
GATGCTAAGGAATTAC-1	PRKCSH	23067
GCGCGATCATGAACCT-1	PRKCSH	15618
GCGCGATTCACTCTTA-1	PRKCSH	1837
GCTCCTATCATAGCAC-1	PRKCSH	19837
GCTGCAGGTGAGGGTT-1	PRKCSH	1008
GGAATAATCCTGTAGA-1	PRKCSH	28245
GGATGTTCATGGTCAT-1	PRKCSH	9866
GGCTCGAGTCATCCCT-1	PRKCSH	1767
GGGAGATTCCACGCAG-1	PRKCSH	6744
GGGATGATCTCGCTTG-1	PRKCSH	12499
GGTGCGTAGGAATCGC-1	PRKCSH	3169
GGTGTTATCAGCTGGC-1	PRKCSH	16178
GTACGTAGTTATCACG-1	PRKCSH	19844
GTCCTCAAGACCACGA-1	PRKCSH	23211
TACACGATCACAGTAC-1	PRKCSH	14727
TACCTATGTCCTCCAT-1	PRKCSH	26442
TACTCGCCACCCATGG-1	PRKCSH	56749
TAGACCAGTGTGAAAT-1	PRKCSH	8129
TAGGCATGTCGCATAT-1	PRKCSH	30699
TAGTGGTCACCTCGGA-1	PRKCSH	38171
TCAGCAACACGTCTCT-1	PRKCSH	6748
TCATTTGGTCGTTGTA-1	PRKCSH	2455
TCGTACCTCTTGAGAC-1	PRKCSH	10820
TCTGAGAGTTACGCGC-1	PRKCSH	22517
TCTTTCCAGCGAGAAA-1	PRKCSH	2274
TTAACTCGTGTGGTTT-1	PRKCSH	17731
TTAGTTCCATTACCTT-1	PRKCSH	20457
TTGTAGGAGGGCACTA-1	PRKCSH	56704
TTTCCTCTCAACACTG-1	PRKCSH	19406
ACAGCCGCAGATGGCA-1	RPN2	7109
ACAGCTATCCTTTCGG-1	RPN2	34234
ACGAGCCTCGCAAGCC-1	RPN2	10121
ACGATACGTCGCCATG-1	RPN2	23129
AGACGTTCAACAACCT-1	RPN2	25442
AGAGCGAGTTGATTGC-1	RPN2	9640
AGAGTGGGTAGTAGTA-1	RPN2	35826
ATCCGAATCAAAGTAG-1	RPN2	3153
ATTACTCCAGGTCCAC-1	RPN2	14358
CAGTAACGTGTAACGG-1	RPN2	38820
CATATTCGTTCCCTTG-1	RPN2	18390
CCAATCCAGAACTCGG-1	RPN2	10101
CCCAATCAGGCAAAGA-1	RPN2	7517
CCGGGATAGGGCATGT-1	RPN2	19632
CCTACACCAAAGGCGT-1	RPN2	38659
CCTACACCAGACGCTC-1	RPN2	10823
CCTCTGAGTCCATCCT-1	RPN2	26977
CGTAGGCGTCAAAGCG-1	RPN2	18475
CGTCAGGAGGCTAGAC-1	RPN2	37091
CGTGAGCGTCTTCAAG-1	RPN2	18343
CGTGTAACACCGAAAG-1	RPN2	11953
CTAGAGTTCTAGAGTC-1	RPN2	27243
CTTACCGGTTCACGGC-1	RPN2	22175
GAACCTATCTCTAAGG-1	RPN2	38146
GACGCGTAGGCTCAGA-1	RPN2	29308
GACGGCTAGTCGTACT-1	RPN2	8294
GAGCAGAGTGTGCCTG-1	RPN2	38995
GCAAACTGTTCGCTAA-1	RPN2	5959
GCGGGTTGTCAGTGGA-1	RPN2	27473
GCTGCAGAGTACGCGA-1	RPN2	36552
GGACAAGTCAAACCAC-1	RPN2	5576
GGGACCTGTTCGGCAC-1	RPN2	11520
GGGTCTGGTCTAGCGC-1	RPN2	35648
GTAGTCACAGCATACT-1	RPN2	5804
GTAGTCAGTCGCGAAA-1	RPN2	7375
GTCAAGTTCCGCGGTA-1	RPN2	15602
GTGAAGGTCTACTATC-1	RPN2	23286
TACGGGCTCACCGGGT-1	RPN2	1525
TCAGATGTCCTACAGA-1	RPN2	17967
TCCCGATCAATGTAAG-1	RPN2	9820
TCTCTAATCTTCGGTC-1	RPN2	31888
TGTTCCGTCCTATGTT-1	RPN2	555
TTCGGTCCAATCAGAA-1	RPN2	32020
AAACCTGTCGTATCAG-1	SEL1L	4729
AAACGGGCAAGAGTCG-1	SEL1L	1632
AAATGCCCAATGACCT-1	SEL1L	3527
AACTCAGGTCGATTGT-1	SEL1L	4511
AACTCCCAGTGGGCTA-1	SEL1L	5008
AACTCCCCACAACGCC-1	SEL1L	1361
AACTCTTAGTTATCGC-1	SEL1L	29158
AAGGAGCAGCTGAACG-1	SEL1L	10051
AAGGCAGAGCGGCTTC-1	SEL1L	3454
AAGGCAGAGTTTGCGT-1	SEL1L	2451
AAGGTTCCAATGCCAT-1	SEL1L	3020
AAGGTTCTCAACCATG-1	SEL1L	2303
AATCGGTTCTGGTGTA-1	SEL1L	4622
ACAGCCGGTGATGCCC-1	SEL1L	12570
ACCCACTTCAACCAAC-1	SEL1L	19587
ACGAGGAAGCTAGCCC-1	SEL1L	2630
ACGAGGACAACACCCG-1	SEL1L	2869
ACGAGGAGTGAGGGTT-1	SEL1L	9668
ACGAGGAGTGAGTATA-1	SEL1L	17650
ACGCCGAAGACTTGAA-1	SEL1L	1437
ACGGGCTAGTCATCCA-1	SEL1L	850
ACGGGCTGTCGAAAGC-1	SEL1L	7944
ACTGATGAGCGGATCA-1	SEL1L	6657
ACTGATGAGTAGTGCG-1	SEL1L	8949
ACTTACTCAAGTTGTC-1	SEL1L	9783
ACTTACTGTAGCGTCC-1	SEL1L	14945
ACTTTCAAGTAGGCCA-1	SEL1L	5624
ACTTTCAGTTCTGGTA-1	SEL1L	19608
AGAGCTTCAAGGACAC-1	SEL1L	3667
AGCCTAACAGTCAGCC-1	SEL1L	5528
AGCCTAATCTTGCATT-1	SEL1L	3696
AGGCCACTCGGCTTGG-1	SEL1L	1503
AGGTCATAGACCCACC-1	SEL1L	6741
AGTCTTTTCGTTGCCT-1	SEL1L	2933
AGTGGGAAGTGTCTCA-1	SEL1L	4990
AGTGTCACACGGTAGA-1	SEL1L	9071
AGTGTCAGTGACCAAG-1	SEL1L	12227
ATCCACCTCTGCTTGC-1	SEL1L	6896
ATCCGAAAGAAAGTGG-1	SEL1L	4031
ATCCGAAAGTGGCACA-1	SEL1L	5262
ATCCGAAAGTGTACCT-1	SEL1L	22470
ATCTACTAGATGGGTC-1	SEL1L	11437
ATGCGATCAGACGCAA-1	SEL1L	2144
ATGGGAGAGCTGGAAC-1	SEL1L	3416
ATGGGAGCAACTGCGC-1	SEL1L	6145
ATGTGTGGTCATATGC-1	SEL1L	5250
ATTCTACCATCCTAGA-1	SEL1L	2560
CAACCTCAGGTGATTA-1	SEL1L	8066
CAACCTCGTTGGTTTG-1	SEL1L	3855
CAACTAGAGGACATTA-1	SEL1L	1040
CAAGGCCCATCACGAT-1	SEL1L	3177
CACACAACACAAGCCC-1	SEL1L	14153
CACACAAGTACCGCTG-1	SEL1L	4577
CACACTCGTCTGATCA-1	SEL1L	32768
CACAGGCGTGGCGAAT-1	SEL1L	5729
CACATTTCAAAGTCAA-1	SEL1L	2586
CACCTTGTCCTTTCTC-1	SEL1L	5048
CAGATCACAAGGTGTG-1	SEL1L	4626
CAGCCGAAGGCACATG-1	SEL1L	6140
CAGCCGAAGTCACGCC-1	SEL1L	2761
CAGCCGACACGGTAGA-1	SEL1L	1028
CAGCCGATCACTATTC-1	SEL1L	18183
CAGCGACCATCAGTCA-1	SEL1L	14365
CAGCTAACAGCGTAAG-1	SEL1L	1727
CAGTAACCAAATTGCC-1	SEL1L	18216
CATCAAGCACATTTCT-1	SEL1L	10208
CATCAAGGTTGTGGCC-1	SEL1L	4288
CATTATCCACCGAAAG-1	SEL1L	14494
CATTCGCAGTGTACGG-1	SEL1L	19464
CCACGGACAAGCCGTC-1	SEL1L	4916
CCCAATCCATCTGGTA-1	SEL1L	15455
CCCAGTTTCATGTCCC-1	SEL1L	6042
CCCTCCTAGGCATTGG-1	SEL1L	4168
CCCTCCTCATTCACTT-1	SEL1L	5298
CCGGGATAGTGGTAGC-1	SEL1L	8744
CCGGTAGGTCCAGTAT-1	SEL1L	15163
CCGGTAGTCTCGTATT-1	SEL1L	3992
CCGTGGACATGCCCGA-1	SEL1L	4307
CCTACCAGTGGCGAAT-1	SEL1L	5357
CCTATTATCCCAGGTG-1	SEL1L	10340
CCTCTGATCAGCGATT-1	SEL1L	4848
CCTTCGACAGCCAATT-1	SEL1L	10515
CGAGAAGAGACTGGGT-1	SEL1L	21296
CGAGCACCATCCCATC-1	SEL1L	5011
CGAGCCATCTTACCTA-1	SEL1L	19061
CGATTGACATTGGGCC-1	SEL1L	4774
CGCGGTACACTATCTT-1	SEL1L	10784
CGCGGTATCAGGTAAA-1	SEL1L	6387
CGCGTTTCATAAGACA-1	SEL1L	4606
CGCTTCAAGATGCCTT-1	SEL1L	9444
CGGACACAGGACGAAA-1	SEL1L	2084
CGTCCATAGATCTGAA-1	SEL1L	7792
CGTGTAAAGACGACGT-1	SEL1L	6378
CTAACTTGTATAGGTA-1	SEL1L	3453
CTAAGACGTCCAACTA-1	SEL1L	3912
CTAATGGCATATACGC-1	SEL1L	2427
CTAATGGTCGGAGGTA-1	SEL1L	8486
CTACATTTCCATGAAC-1	SEL1L	2659
CTAGTGAGTGGTCTCG-1	SEL1L	11374
CTCATTAAGGACTGGT-1	SEL1L	7633
CTCATTAGTCATGCAT-1	SEL1L	2854
CTCATTATCCGAGCCA-1	SEL1L	7368
CTCCTAGAGATATGCA-1	SEL1L	5109
CTCGTACGTAAGTTCC-1	SEL1L	4262
CTCTACGAGGCCCTTG-1	SEL1L	2723
CTCTACGGTGCGAAAC-1	SEL1L	5728
CTCTGGTGTTGCCTCT-1	SEL1L	11981
CTGCTGTGTGGCCCTA-1	SEL1L	3775
CTGCTGTTCGGTGTCG-1	SEL1L	3951
CTGGTCTCAGCTCCGA-1	SEL1L	7766
CTGTTTATCTTCGGTC-1	SEL1L	3378
CTTAACTTCGCAGGCT-1	SEL1L	1071
CTTGGCTCATACTACG-1	SEL1L	5486
CTTTGCGTCTTCGAGA-1	SEL1L	405
GACCAATGTCCAAGTT-1	SEL1L	6847
GACTAACAGACAGGCT-1	SEL1L	6109
GACTGCGAGGAGCGAG-1	SEL1L	8902
GACTGCGGTCTACCTC-1	SEL1L	9953
GAGCAGAAGTAGCCGA-1	SEL1L	3345
GAGCAGATCTAGAGTC-1	SEL1L	3036
GATCGCGAGAGATGAG-1	SEL1L	21040
GATCGTATCCAAACTG-1	SEL1L	14999
GATGCTAGTAGCGTCC-1	SEL1L	2108
GCACATATCTTCATGT-1	SEL1L	3213
GCATGATCACGGCGTT-1	SEL1L	6935
GCATGCGAGAGAGCTC-1	SEL1L	3927
GCATGCGAGCTCTCGG-1	SEL1L	2753
GCATGCGAGTCAAGGC-1	SEL1L	4041
GCATGCGCACCACGTG-1	SEL1L	5549
GCATGCGTCCATGAGT-1	SEL1L	5370
GCGACCACACCGAAAG-1	SEL1L	5312
GCGCAACCAGCTTAAC-1	SEL1L	5118
GCGCCAATCATGTCCC-1	SEL1L	3920
GCGGGTTGTTCGCGAC-1	SEL1L	19070
GCTGCAGCAGGCTGAA-1	SEL1L	4264
GCTGCGACAAAGTCAA-1	SEL1L	9280
GCTGCTTGTTGAGTTC-1	SEL1L	661
GCTTCCAAGCGTAATA-1	SEL1L	8800
GCTTCCATCCAAACTG-1	SEL1L	3074
GCTTGAAAGTACGATA-1	SEL1L	4205
GGCAATTCAATCTGCA-1	SEL1L	6450
GGCTCGAAGCGCTTAT-1	SEL1L	3408
GGCTCGATCTACCTGC-1	SEL1L	4821
GGGACCTAGCTGGAAC-1	SEL1L	5819
GGGTCTGTCGCTGATA-1	SEL1L	6997
GGTGCGTAGACCACGA-1	SEL1L	3799
GTAACGTTCTGGTGTA-1	SEL1L	4887
GTACGTAAGGTGCAAC-1	SEL1L	1035
GTATTCTGTAGCGTGA-1	SEL1L	3231
GTCACAAGTTAGGGTG-1	SEL1L	2867
GTCACAATCCTTGCCA-1	SEL1L	4431
GTCATTTCATGGTCTA-1	SEL1L	5724
GTCATTTTCCCAAGAT-1	SEL1L	6755
GTCGGGTCACACCGCA-1	SEL1L	772
GTCGGGTGTGTGAAAT-1	SEL1L	4336
GTCGGGTTCTGCGTAA-1	SEL1L	2503
GTCTCGTCAATTGCTG-1	SEL1L	4612
GTCTCGTTCTTCAACT-1	SEL1L	2958
GTGCAGCGTCATGCCG-1	SEL1L	6244
GTGCGGTCATCCAACA-1	SEL1L	2897
GTGGGTCAGTCGAGTG-1	SEL1L	1668
GTTACAGTCTAACTCT-1	SEL1L	5706
TAAGCGTCAGCCTTTC-1	SEL1L	4340
TACACGACAATGAATG-1	SEL1L	15366
TACCTATTCACCCGAG-1	SEL1L	4264
TACTCATGTTATCGGT-1	SEL1L	8065
TACTCGCTCCTTGCCA-1	SEL1L	13882
TACTCGCTCTTCAACT-1	SEL1L	12012
TACTTGTGTGATGTCT-1	SEL1L	13469
TACTTGTTCCGTCAAA-1	SEL1L	6840
TATCAGGAGGTTACCT-1	SEL1L	7840
TCAACGATCTTCAACT-1	SEL1L	8158
TCAATCTTCTAACTGG-1	SEL1L	5685
TCACAAGGTCTAGTCA-1	SEL1L	4371
TCAGCAAAGTCTTGCA-1	SEL1L	867
TCAGCAAAGTGGAGTC-1	SEL1L	7891
TCAGCAAGTGTAACGG-1	SEL1L	15104
TCAGGTAGTGGTTTCA-1	SEL1L	3189
TCATTTGCATCGGACC-1	SEL1L	3633
TCGGGACTCTCACATT-1	SEL1L	3398
TCGGTAAGTAGCCTCG-1	SEL1L	16392
TCTGAGACATGGGAAC-1	SEL1L	3662
TCTGAGATCCAGTATG-1	SEL1L	2801
TCTTCGGAGTCCAGGA-1	SEL1L	1243
TGAAAGAGTCTTGCGG-1	SEL1L	8186
TGACAACCAAGTCTAC-1	SEL1L	17603
TGACAACGTTATGCGT-1	SEL1L	1989
TGACAACTCCGAGCCA-1	SEL1L	5644
TGACAACTCTTGCCGT-1	SEL1L	5484
TGAGAGGGTCTGGAGA-1	SEL1L	3433
TGAGCCGTCTCCCTGA-1	SEL1L	2735
TGATTTCAGAAGAAGC-1	SEL1L	3449
TGCACCTGTTAAAGTG-1	SEL1L	9566
TGCTACCCACGGCCAT-1	SEL1L	14873
TGCTACCGTCTGATCA-1	SEL1L	6836
TGCTGCTAGTAGGTGC-1	SEL1L	3148
TGGACGCCAGTACACT-1	SEL1L	4545
TGGACGCGTCTACCTC-1	SEL1L	2336
TGGCTGGCATTACGAC-1	SEL1L	7659
TGGCTGGGTTTGTTTC-1	SEL1L	6845
TGGCTGGTCAGCAACT-1	SEL1L	15066
TGGTTAGTCAGAGCTT-1	SEL1L	2252
TGTATTCGTACCTACA-1	SEL1L	6453
TGTGTTTTCGAATGGG-1	SEL1L	3835
TTAGTTCTCTCCTATA-1	SEL1L	7776
TTCCCAGTCGCGTAGC-1	SEL1L	6323
TTCGGTCGTACCGAGA-1	SEL1L	6122
TTCTACAAGAGGGCTT-1	SEL1L	4282
TTCTTAGGTTCGAATC-1	SEL1L	4252
TTGGAACCATTTGCCC-1	SEL1L	7159
TTGGAACGTGGTTTCA-1	SEL1L	6655
TTGTAGGTCAGCAACT-1	SEL1L	3661
TTTACTGAGCTGGAAC-1	SEL1L	4725
TTTCCTCGTAAACACA-1	SEL1L	5342
TTTGTCAGTTCGGGCT-1	SEL1L	2145
AACCATGCACTAAGTC-1	SND1	7460
AACTGGTTCACAATGC-1	SND1	13760
AAGCCGCTCGATGAGG-1	SND1	5959
ACACCCTTCTTCATGT-1	SND1	3991
ACTGTCCCAGACAGGT-1	SND1	7114
AGCTCCTCAGATTGCT-1	SND1	7966
AGGGAGTGTAATAGCA-1	SND1	15317
ATCTGCCAGTACATGA-1	SND1	10996
ATTATCCAGACACGAC-1	SND1	8377
CAACCTCGTCTTGTCC-1	SND1	10367
CAGCATAGTATTCGTG-1	SND1	3390
CATCAGACACATTCGA-1	SND1	19933
CGAACATTCGGAATCT-1	SND1	9410
CGATGGCAGATGTGGC-1	SND1	11212
CGGACACGTACAAGTA-1	SND1	16299
CGTCAGGAGGACTGGT-1	SND1	9572
CTACACCAGGTGCACA-1	SND1	17028
CTAGTGAGTGCACCAC-1	SND1	7518
CTCGAGGGTGATGATA-1	SND1	14085
CTCGTCAGTGCAACTT-1	SND1	9767
CTGTGCTAGCGATATA-1	SND1	18698
GACCAATAGAGATGAG-1	SND1	13851
GACGTGCGTGACTCAT-1	SND1	4928
GACGTTAAGTTTAGGA-1	SND1	24580
GACTAACCAAATCCGT-1	SND1	35808
GACTAACGTTATTCTC-1	SND1	15827
GAGCAGATCAGTCAGT-1	SND1	6432
GATCGATCAGGGATTG-1	SND1	20191
GATTCAGAGCTAGCCC-1	SND1	14783
GCTGCAGTCTCTAAGG-1	SND1	28399
GGAACTTGTTCATGGT-1	SND1	14237
GGCGACTGTATGAATG-1	SND1	28806
GGGAATGTCTGTTTGT-1	SND1	12379
GTATTCTTCAGTGCAT-1	SND1	16260
GTCACAATCAGTTCGA-1	SND1	12537
TAAGTGCGTAGAGCTG-1	SND1	13564
TACCTATTCGGCGCAT-1	SND1	2866
TACGGATCAAGCCTAT-1	SND1	1484
TATCTCAGTTATGCGT-1	SND1	3837
TATCTCATCAGCGATT-1	SND1	15170
TCAGATGTCCTTGGTC-1	SND1	19621
TCGCGAGGTTTGGGCC-1	SND1	22282
TCTTCGGCAGAGCCAA-1	SND1	23946
TGCTGCTTCGGCTACG-1	SND1	5024
TGGGCGTCATTGGTAC-1	SND1	4493
TGGGCGTGTGTGACCC-1	SND1	25586
TGTGGTATCCTAAGTG-1	SND1	12028
TTCTTAGAGTCACGCC-1	SND1	24386
AAAGCAATCACGCGGT-1	SPCS1	11147
AAATGCCAGCGTTCCG-1	SPCS1	11598
AAATGCCTCCAGTATG-1	SPCS1	20149
AACCATGAGTTGTCGT-1	SPCS1	8464
AACTCAGTCGTACCGG-1	SPCS1	14555
AACTGGTCAATGTAAG-1	SPCS1	9472
AACTTTCAGTTAACGA-1	SPCS1	2700
AAGCCGCAGTTACCCA-1	SPCS1	1236
AAGTCTGTCAATAAGG-1	SPCS1	29287
AATCGGTGTCCAACTA-1	SPCS1	13115
ACACTGAAGTAGCGGT-1	SPCS1	20216
ACATGGTCAGCATACT-1	SPCS1	16858
ACGAGCCCAGCATGAG-1	SPCS1	14553
ACGAGCCGTCTGGAGA-1	SPCS1	12885
ACGCAGCCAAGCTGTT-1	SPCS1	2930
ACGGCCACAACTTGAC-1	SPCS1	3379
ACGGGTCGTGGAAAGA-1	SPCS1	2723
ACTTGTTTCACGATGT-1	SPCS1	2434
AGGTCCGTCTCGCTTG-1	SPCS1	662
AGTAGTCTCTCGCTTG-1	SPCS1	21277
AGTGAGGCACCTTGTC-1	SPCS1	13455
AGTTGGTTCGCAAGCC-1	SPCS1	10475
ATCACGATCGGCTTGG-1	SPCS1	11473
CAACCTCAGGTACTCT-1	SPCS1	10685
CACACCTAGATCCCAT-1	SPCS1	3961
CACACTCCATTCTCAT-1	SPCS1	3584
CACAGTAAGTGTCCCG-1	SPCS1	909
CAGCAGCCATCACCCT-1	SPCS1	16137
CAGCGACAGCCAGTTT-1	SPCS1	16183
CAGCGACCACAACGTT-1	SPCS1	10845
CAGCTAAGTTTGGGCC-1	SPCS1	15194
CCACGGAAGGCCCTCA-1	SPCS1	5274
CCCAGTTGTACGCACC-1	SPCS1	5075
CCCTCCTTCCACGCAG-1	SPCS1	15067
CCGGTAGAGAGTCGGT-1	SPCS1	4732
CCGTGGATCTCTGCTG-1	SPCS1	9178
CCGTTCAAGCTAGGCA-1	SPCS1	10176
CCTAAAGTCTTGCAAG-1	SPCS1	5241
CCTACCACACGGTAGA-1	SPCS1	6299
CCTACCATCCGTAGGC-1	SPCS1	15540
CCTATTATCACAGGCC-1	SPCS1	4920
CGCTGGAAGGGAAACA-1	SPCS1	7237
CGTGTAATCCATGCTC-1	SPCS1	2109
CGTTGGGGTGAGGGAG-1	SPCS1	10720
CTCAGAAAGTAGGCCA-1	SPCS1	4118
CTCGGAGCATTCCTCG-1	SPCS1	3134
CTCGTACGTAGGGACT-1	SPCS1	15266
CTCTACGCAGAGCCAA-1	SPCS1	6211
CTGAAGTGTAGCGCAA-1	SPCS1	20961
GAACATCGTACATCCA-1	SPCS1	2761
GAACCTAGTCGCTTTC-1	SPCS1	2482
GACACGCGTCTAGTCA-1	SPCS1	6300
GACGGCTAGTGCCATT-1	SPCS1	3620
GACGTTACAAGCGCTC-1	SPCS1	12800
GATTCAGGTCTCCATC-1	SPCS1	15197
GCAATCACATCTGGTA-1	SPCS1	10021
GCACATAAGTGACATA-1	SPCS1	3045
GCAGCCAAGAGACTTA-1	SPCS1	7156
GCGCCAATCATCGATG-1	SPCS1	19473
GCTCCTACACCAGTTA-1	SPCS1	10917
GGAGCAACACACGCTG-1	SPCS1	4483
GTATTCTGTGATGTCT-1	SPCS1	5252
GTATTCTTCTTACCGC-1	SPCS1	7413
GTCACAAGTTGAGGTG-1	SPCS1	20429
GTCGTAATCTAACTGG-1	SPCS1	10303
GTGCAGCGTTAAGACA-1	SPCS1	10733
GTGCGGTAGCAATCTC-1	SPCS1	7279
GTTAAGCCATCCCACT-1	SPCS1	2623
GTTCATTTCCTGCCAT-1	SPCS1	18685
TACGGTAGTCGCTTTC-1	SPCS1	1803
TACTCGCCAAACCCAT-1	SPCS1	9111
TACTCGCTCACGATGT-1	SPCS1	21231
TAGGCATCAATCCAAC-1	SPCS1	15456
TAGTTGGAGCTGGAAC-1	SPCS1	14372
TATCTCAAGCCTATGT-1	SPCS1	620
TCAACGAAGACCTTTG-1	SPCS1	10048
TCAACGAAGTCAAGCG-1	SPCS1	11561
TCACAAGCAAGCGAGT-1	SPCS1	3271
TCACGAAGTGAAAGAG-1	SPCS1	1219
TCGGGACGTAAAGGAG-1	SPCS1	11585
TCTGAGATCACATGCA-1	SPCS1	12983
TCTTTCCTCAGAAATG-1	SPCS1	14352
TGACTAGGTCTAGCCG-1	SPCS1	15888
TGAGAGGGTCCCGACA-1	SPCS1	7868
TGAGGGAGTAGGCATG-1	SPCS1	6327
TGCCAAAAGTTCCACA-1	SPCS1	21652
TGGACGCTCGGTTCGG-1	SPCS1	16607
TGGTTCCAGGGATCTG-1	SPCS1	3678
TTAGTTCTCCAGAAGG-1	SPCS1	16299
TTCCCAGAGATATACG-1	SPCS1	3182
TTGGAACTCGGAAATA-1	SPCS1	8866
AAAGATGCATACGCTA-1	SSR3	1887
AACACGTAGAGTAATC-1	SSR3	19329
AACCATGTCCGATATG-1	SSR3	4894
ACACTGAAGCCACGCT-1	SSR3	5947
ACACTGAGTCAAACTC-1	SSR3	6007
ACATACGAGGAGCGTT-1	SSR3	29937
ACGGGCTGTTAAGAAC-1	SSR3	1165
AGTCTTTGTTTGTGTG-1	SSR3	1036
AGTGGGAAGGACAGCT-1	SSR3	5220
ATAAGAGTCACGATGT-1	SSR3	420
ATCCACCGTAGCTTGT-1	SSR3	1112
ATGGGAGTCTCCGGTT-1	SSR3	13205
CAACCTCAGTTGAGTA-1	SSR3	5179
CACACTCCAACTGCTA-1	SSR3	3585
CATTATCTCTGAAAGA-1	SSR3	2120
CATTCGCCAATTGCTG-1	SSR3	2317
CCATTCGCAGTCGATT-1	SSR3	7983
CCCAGTTAGGGTTTCT-1	SSR3	5190
CCCATACCATTGAGCT-1	SSR3	553
CCCATACGTATTAGCC-1	SSR3	436
CCGGTAGGTCCGTTAA-1	SSR3	8122
CGTAGCGTCAGTCCCT-1	SSR3	4971
CGTAGGCAGCACACAG-1	SSR3	9723
CGTAGGCGTTCAGCGC-1	SSR3	2163
CGTCTACGTCTGCGGT-1	SSR3	4494
CTAATGGGTCGCTTTC-1	SSR3	523
CTCGAGGTCCTTTCTC-1	SSR3	19606
GAACCTACAGTAGAGC-1	SSR3	3791
GAGCAGACAAATTGCC-1	SSR3	34164
GCAGTTAAGCCAACAG-1	SSR3	6380
GCATGTACAAACTGCT-1	SSR3	3109
GCGACCACAAACGTGG-1	SSR3	598
GGACATTAGGCTACGA-1	SSR3	10458
GGCGTGTTCTTGTCAT-1	SSR3	9299
GGGAGATGTATCTGCA-1	SSR3	3275
GGGTTGCCAGCTCGCA-1	SSR3	30067
GGTGAAGGTACCAGTT-1	SSR3	1447
GGTGCGTAGCTAGTGG-1	SSR3	2886
GTCTTCGCACATAACC-1	SSR3	855
TAAGTGCGTCCGAACC-1	SSR3	706
TCCACACAGACTCGGA-1	SSR3	2929
TCGAGGCTCCGAAGAG-1	SSR3	2985
TCGTACCGTGTAATGA-1	SSR3	3259
TCTCTAAAGTGTCTCA-1	SSR3	15892
TGAAAGAAGTCATCCA-1	SSR3	16899
TGAAAGATCAAACAAG-1	SSR3	4811
TGACGGCGTTGTTTGG-1	SSR3	550
TGAGCCGAGTACGATA-1	SSR3	14531
TGCCCTATCAGCTCTC-1	SSR3	7504
TTAGGCACATACGCTA-1	SSR3	12011
TTGAACGGTGAGCGAT-1	SSR3	2838
TTGCGTCTCTGCAAGT-1	SSR3	8541
TTGGAACAGCTACCTA-1	SSR3	2417
AAACCTGTCATCATTC-1	STT3A	3349
AAACGGGAGTCCATAC-1	STT3A	10726
AAACGGGTCCGCGGTA-1	STT3A	432
AAAGCAATCACTTACT-1	STT3A	8827
AACTCTTCAGTGAGTG-1	STT3A	4265
AACTTTCAGCAGGCTA-1	STT3A	7730
AAGCCGCCAGATCGGA-1	STT3A	6839
AAGCCGCGTTTGACAC-1	STT3A	7424
ACCAGTAGTTCCACGG-1	STT3A	4537
AGAGCGACATAGTAAG-1	STT3A	11551
AGAGCGATCGCCATAA-1	STT3A	16650
AGCTTGACAATAGCAA-1	STT3A	5792
AGGGTGAGTTTGCATG-1	STT3A	22052
AGGTCCGAGAAGGGTA-1	STT3A	30455
AGTGGGAGTCTGCAAT-1	STT3A	25437
ATCGAGTGTAGTACCT-1	STT3A	25712
ATCTACTCACAAGCCC-1	STT3A	8485
CAACCAAGTTCTGGTA-1	STT3A	4809
CAACTAGAGCAGGTCA-1	STT3A	22601
CAAGGCCTCGTCTGCT-1	STT3A	5555
CACCTTGGTCTCACCT-1	STT3A	2117
CAGCTAACATGAACCT-1	STT3A	18979
CATTATCGTGCAACTT-1	STT3A	13157
CCTACACTCGGAGGTA-1	STT3A	711
CCTTCCCAGTTACGGG-1	STT3A	9146
CGATCGGTCTGTTGAG-1	STT3A	10870
CGCTATCGTAGCAAAT-1	STT3A	13183
CGTCAGGTCGCCAGCA-1	STT3A	23729
CGTGTCTCACATCTTT-1	STT3A	35854
CTAATGGAGAGGTACC-1	STT3A	2113
CTGAAACGTTAAGAAC-1	STT3A	12323
CTTAGGAGTCGCGTGT-1	STT3A	940
GAAATGATCACTCCTG-1	STT3A	8272
GAATGAAAGCGATAGC-1	STT3A	5879
GACAGAGGTACCAGTT-1	STT3A	6992
GACGTGCGTAGCCTCG-1	STT3A	20150
GATCGTAAGAGCTGGT-1	STT3A	7507
GATGAAAGTGTAAGTA-1	STT3A	13265
GCAGCCATCCAGTATG-1	STT3A	14887
GCCTCTACACGAGGTA-1	STT3A	10802
GCGCAGTAGATGGGTC-1	STT3A	33210
GCTTCCAAGATCCCAT-1	STT3A	4933
GCTTCCAGTCCAGTAT-1	STT3A	20187
GGACAAGGTATATGAG-1	STT3A	23359
GGGATGATCAACCATG-1	STT3A	13256
GGGTTGCGTCGTTGTA-1	STT3A	4299
GTAGGCCTCAACACAC-1	STT3A	511
GTCAAGTGTGCAGACA-1	STT3A	13215
GTGAAGGGTGTGTGCC-1	STT3A	1557
GTGTGCGAGCTAGTCT-1	STT3A	5302
GTTACAGAGTTGTAGA-1	STT3A	21846
TAAGCGTAGCGTTTAC-1	STT3A	8036
TAAGCGTTCACAATGC-1	STT3A	12930
TACCTATTCGGCGGTT-1	STT3A	16204
TATCTCAAGTGAATTG-1	STT3A	4834
TCAACGACACAACGTT-1	STT3A	8210
TCCCGATAGATGCCAG-1	STT3A	4071
TCGAGGCCATGCCTTC-1	STT3A	17157
TGACTTTGTGGACGAT-1	STT3A	8996
TGAGCCGAGTGCAAGC-1	STT3A	2071
TGCTACCGTGCCTGTG-1	STT3A	11579
TGTGGTAAGCACGCCT-1	STT3A	4272
TGTTCCGAGTGAAGAG-1	STT3A	7392
TTATGCTGTTAAGGGC-1	STT3A	25212
TTCCCAGGTCATCCCT-1	STT3A	26743
TTCTCAACACAGAGGT-1	STT3A	1047
AAAGTAGAGGCCCGTT-1	STT3B	31922
AACACGTTCTGTCAAG-1	STT3B	18114
AAGGTTCCAGGATTGG-1	STT3B	42753
AATCCAGGTTAAGACA-1	STT3B	15492
ACACCCTGTGCGAAAC-1	STT3B	522
ACACCGGAGACCACGA-1	STT3B	10857
ACAGCCGTCATCTGTT-1	STT3B	9379
ACAGCTATCAAGGTAA-1	STT3B	10056
ACAGCTATCCAAAGTC-1	STT3B	26639
ACATGGTTCAAGAAGT-1	STT3B	15528
ACGGGTCAGCGTTGCC-1	STT3B	7263
ACGTCAACACATTTCT-1	STT3B	2036
AGAATAGCACCACCAG-1	STT3B	5359
AGCGTCGGTCTACCTC-1	STT3B	3907
AGTAGTCAGTGTTAGA-1	STT3B	13327
ATGCGATTCCACTCCA-1	STT3B	19781
ATTACTCCACTTACGA-1	STT3B	19314
CAAGAAAAGGCCCGTT-1	STT3B	14785
CAGCGACCATGCATGT-1	STT3B	17080
CAGCGACCATTTGCCC-1	STT3B	14541
CAGTAACGTCGAACAG-1	STT3B	3448
CATATGGAGATGTAAC-1	STT3B	2758
CATCGAAGTAAATGAC-1	STT3B	7148
CATTCGCCAGGAACGT-1	STT3B	11530
CCGTACTAGTTCGCAT-1	STT3B	13690
CCGTGGAAGATCCCGC-1	STT3B	6562
CCTACCACAGAAGCAC-1	STT3B	10709
CCTAGCTTCGTGACAT-1	STT3B	2181
CCTATTATCCCTTGCA-1	STT3B	25068
CGATGTAGTACCAGTT-1	STT3B	3976
CGATGTAGTTACGGAG-1	STT3B	20418
CGCCAAGTCTTCGAGA-1	STT3B	26711
CGCGGTATCCGCAAGC-1	STT3B	5857
CGCTTCATCGGCGGTT-1	STT3B	2074
CGGAGTCTCTAAGCCA-1	STT3B	13111
CGGTTAAAGGAGTAGA-1	STT3B	16590
CGTTGGGTCATTCACT-1	STT3B	17876
CTACACCAGGCCCGTT-1	STT3B	10461
CTACGTCAGTTCGATC-1	STT3B	16042
CTCACACAGCTACCGC-1	STT3B	3621
CTCGTACCATGCCACG-1	STT3B	4613
CTCTAATAGGGCACTA-1	STT3B	8087
CTCTAATGTATTACCG-1	STT3B	31886
CTTACCGGTAAGAGGA-1	STT3B	10060
GAAGCAGTCTATCCCG-1	STT3B	8372
GAATGAAAGGGTTCCC-1	STT3B	29321
GAGTCCGGTCTCTCGT-1	STT3B	2683
GATCTAGAGCGTAATA-1	STT3B	26056
GATGAGGCAGCTCGAC-1	STT3B	19301
GCACTCTCATCACAAC-1	STT3B	2408
GGAACTTTCTTCGAGA-1	STT3B	17452
GGTATTGCACCAGGCT-1	STT3B	5323
GGTGCGTGTTCTGAAC-1	STT3B	31233
GTACGTATCGAATGGG-1	STT3B	5878
GTATCTTCATGACATC-1	STT3B	5340
GTCACGGCATGCGCAC-1	STT3B	1109
GTCATTTGTGGAAAGA-1	STT3B	3188
GTCATTTTCCTGCAGG-1	STT3B	5739
GTCGGGTTCTGAGGGA-1	STT3B	2690
GTGCATAAGTTAGGTA-1	STT3B	15020
GTGCGGTCAGCCTGTG-1	STT3B	6227
GTGCTTCCAGTCACTA-1	STT3B	22250
TACACGACATAAGACA-1	STT3B	18225
TACGGGCCATCCGTGG-1	STT3B	29538
TAGCCGGAGCTAACAA-1	STT3B	39492
TAGTTGGAGCTTCGCG-1	STT3B	29249
TATCTCAAGAATTGTG-1	STT3B	5572
TATGCCCCAGTGAGTG-1	STT3B	16423
TCGCGTTTCTAACTGG-1	STT3B	2630
TCTCTAAAGTAGGCCA-1	STT3B	37278
TGAAAGAGTTAAGAAC-1	STT3B	11905
TGCACCTGTTACGCGC-1	STT3B	2393
TGGCTGGGTAGCTGCC-1	STT3B	15015
TGGGCGTCACGGTAGA-1	STT3B	22651
TGGTTAGGTATGAAAC-1	STT3B	11910
TGTGTTTTCGTCCAGG-1	STT3B	14827
TGTTCCGAGTTTCCTT-1	STT3B	12586
TTCCCAGAGCCACCTG-1	STT3B	5950
TTGGCAAGTAGATTAG-1	STT3B	3313
TTTGTCACATGCCACG-1	STT3B	24898
AAACGGGCAGATGAGC-1	SYVN1	3867
AACGTTGTCATAGCAC-1	SYVN1	6921
AATCCAGGTACCGGCT-1	SYVN1	2747
ACACTGAGTTTACTCT-1	SYVN1	2503
ACGCCGACAGACAGGT-1	SYVN1	2790
ACGGGTCGTCAACTGT-1	SYVN1	5145
AGATTGCGTCCATGAT-1	SYVN1	3539
AGGCCACAGAGGGCTT-1	SYVN1	2797
ATCACGACATTGGTAC-1	SYVN1	8579
CACAAACCAGGAACGT-1	SYVN1	4195
CACATTTTCCTTCAAT-1	SYVN1	3095
CAGCTGGGTCGCATCG-1	SYVN1	14969
CATCAAGTCTCGTTTA-1	SYVN1	3192
CCCAATCAGAGCAATT-1	SYVN1	841
CCCATACCAACCGCCA-1	SYVN1	1953
CCGGGATGTCTCTTTA-1	SYVN1	4956
CCTTACGAGGGCTTCC-1	SYVN1	5267
CGAGAAGCAGACGCCT-1	SYVN1	1815
CGATGGCAGCAAATCA-1	SYVN1	9122
CGCTTCACAAAGGTGC-1	SYVN1	5909
CGGACGTAGTGAAGTT-1	SYVN1	2545
CGGACTGTCAAACGGG-1	SYVN1	1599
CGTCCATAGGGTATCG-1	SYVN1	20349
CGTCCATGTGTTGGGA-1	SYVN1	7834
CTCGAGGAGCTGTTCA-1	SYVN1	5207
CTTAACTTCTGCAAGT-1	SYVN1	9206
GACCTGGGTCAGAATA-1	SYVN1	3292
GCAAACTGTATCGCAT-1	SYVN1	2209
GCAAACTTCAACCATG-1	SYVN1	13043
GCCAAATAGCCACGTC-1	SYVN1	4333
GCCTCTAGTGTGACGA-1	SYVN1	1846
GCGAGAAGTCGGGTCT-1	SYVN1	2283
GCTTCCACACCCAGTG-1	SYVN1	21156
GGAACTTAGGCAGGTT-1	SYVN1	6129
GGTGCGTTCCACGCAG-1	SYVN1	5921
GTCGGGTCATCTCCCA-1	SYVN1	5237
GTCGTAAGTTATGTGC-1	SYVN1	3045
TACGGATAGGCTAGGT-1	SYVN1	10236
TGAGGGAGTAAAGGAG-1	SYVN1	9190
TGCTACCTCTCTAGGA-1	SYVN1	2583
TGGTTCCTCGTTTGCC-1	SYVN1	2938
TTCTTAGTCAGTACGT-1	SYVN1	3629
TTGAACGCAAGCGATG-1	SYVN1	2588
TTTGGTTGTTGATTGC-1	SYVN1	5947
TTTGTCAAGCCCAACC-1	SYVN1	5540
AAAGTAGAGGATGGTC-1	TRAM1	8720
AACACGTAGAGCTGGT-1	TRAM1	8708
AACCATGCATATACCG-1	TRAM1	36132
AACTCCCGTCAGCTAT-1	TRAM1	25275
ACATGGTAGGATGTAT-1	TRAM1	27593
ACGGGCTAGCCCAGCT-1	TRAM1	17732
AGAGTGGTCACTCCTG-1	TRAM1	9089
AGATTGCGTCAACATC-1	TRAM1	29263
AGCGGTCTCGCTGATA-1	TRAM1	9237
AGCTCTCTCCATGAGT-1	TRAM1	1040
AGGGATGCACTCTGTC-1	TRAM1	11570
AGGGTGAGTATAGGTA-1	TRAM1	12860
ATCATGGAGAGCAATT-1	TRAM1	6045
ATCGAGTGTATCACCA-1	TRAM1	8744
ATTGGTGTCTTTCCTC-1	TRAM1	8883
ATTTCTGCAGGGTACA-1	TRAM1	13022
CAACCTCTCTTCGAGA-1	TRAM1	5445
CACAAACTCTTGCAAG-1	TRAM1	21826
CAGCAGCCACCGGAAA-1	TRAM1	9277
CAGCAGCTCAGTACGT-1	TRAM1	7067
CAGCGACTCTCCTATA-1	TRAM1	11906
CAGTCCTTCCCTCTTT-1	TRAM1	25901
CCACCTACATTCTTAC-1	TRAM1	16509
CCACTACAGGGCTTGA-1	TRAM1	24697
CCAGCGACAAGAGGCT-1	TRAM1	24287
CCGGGATCAATCCGAT-1	TRAM1	13585
CCGTGGACACAGAGGT-1	TRAM1	32796
CGCTATCGTAGCGCTC-1	TRAM1	14086
CGGACACGTCTGCAAT-1	TRAM1	6878
CGGACTGCAATGGAAT-1	TRAM1	490
CGGACTGTCGGATGTT-1	TRAM1	2073
CGGAGCTCACCACCAG-1	TRAM1	18585
CGTCTACGTCTAAACC-1	TRAM1	15971
CTACGTCCAGACGCTC-1	TRAM1	23872
CTCGGGAGTCGAAAGC-1	TRAM1	11340
CTGCGGAAGCAGACTG-1	TRAM1	35623
CTGCGGAGTGGCGAAT-1	TRAM1	3677
CTTCTCTCAACACCCG-1	TRAM1	2019
GAACGGAGTCCTCCAT-1	TRAM1	3812
GACGTGCCACCATCCT-1	TRAM1	21246
GAGTCCGTCGCGCCAA-1	TRAM1	25640
GATGAAAAGCCACCTG-1	TRAM1	1063
GATGCTAAGGCTAGGT-1	TRAM1	10812
GCACATAAGGTGTGGT-1	TRAM1	4358
GCACTCTAGCCGTCGT-1	TRAM1	11620
GCAGCCACATATGAGA-1	TRAM1	17053
GCCTCTACACCAACCG-1	TRAM1	2293
GCGCAGTCACTGTGTA-1	TRAM1	21169
GCTGGGTCAAGCGATG-1	TRAM1	12018
GCTTGAAAGACTCGGA-1	TRAM1	6989
GGACAAGCATGGTCAT-1	TRAM1	30389
GGACATTAGATCCCGC-1	TRAM1	21900
GGGAATGTCCAAGCCG-1	TRAM1	9199
GTACGTATCAGCTGGC-1	TRAM1	8004
GTAGTCAGTGCAGACA-1	TRAM1	4519
GTATTCTCATCGGAAG-1	TRAM1	11093
GTGGGTCCAGCTGTAT-1	TRAM1	8009
TACCTATAGCTAGCCC-1	TRAM1	2944
TAGTTGGGTCAGGACA-1	TRAM1	10531
TATCAGGAGCAGACTG-1	TRAM1	17298
TATCAGGCATAAGACA-1	TRAM1	9802
TATTACCCACTGAAGG-1	TRAM1	630
TCACAAGTCAGGTAAA-1	TRAM1	5533
TCAGGTAAGCAGATCG-1	TRAM1	12951
TCCCGATTCCCAAGTA-1	TRAM1	28162
TCGGTAAAGATGCCAG-1	TRAM1	9366
TCTATTGCAGGCTGAA-1	TRAM1	1437
TCTTTCCCAATGCCAT-1	TRAM1	2258
TGACTTTAGGAATCGC-1	TRAM1	21080
TGCGGGTAGACAAGCC-1	TRAM1	10673
TGCGGGTTCAACGAAA-1	TRAM1	5409
TGGTTCCTCACATAGC-1	TRAM1	11168
TTAACTCCAACTGGCC-1	TRAM1	6904
TTGACTTAGAAGGACA-1	TRAM1	24448
TTGTAGGAGTCTCCTC-1	TRAM1	8052
AACCATGTCACGCGGT-1	UBE2G2	8689
ACACCGGAGCCCAATT-1	UBE2G2	7689
ACGAGCCCAACGATGG-1	UBE2G2	9011
ACGAGCCTCACGGTTA-1	UBE2G2	3328
ACGATACCAAGCGCTC-1	UBE2G2	9147
ACTGAGTGTCTCGTTC-1	UBE2G2	2870
ACTGTCCGTGAGTGAC-1	UBE2G2	4165
ACTTACTTCATGCATG-1	UBE2G2	21194
AGCGGTCGTGATGATA-1	UBE2G2	2936
AGCTCTCTCACTTACT-1	UBE2G2	6414
AGGTCCGGTCATATGC-1	UBE2G2	7029
CAACCTCAGTGACATA-1	UBE2G2	18869
CAACTAGGTCATATGC-1	UBE2G2	1470
CACAGTATCTTCTGGC-1	UBE2G2	2670
CACATAGTCGTACGGC-1	UBE2G2	2795
CACTCCATCCTCAACC-1	UBE2G2	4207
CAGATCAGTCCTAGCG-1	UBE2G2	8365
CAGCCGACAAGTCTGT-1	UBE2G2	6611
CAGCCGATCACCATAG-1	UBE2G2	664
CAGTAACGTTCAGCGC-1	UBE2G2	7530
CCACTACAGCAGGTCA-1	UBE2G2	4278
CGATGGCGTCTCTCTG-1	UBE2G2	40349
CGATGTACAAAGGTGC-1	UBE2G2	433
CTCACACTCGCAAGCC-1	UBE2G2	3597
CTGCTGTTCAGTGTTG-1	UBE2G2	4370
CTGGTCTTCATTTGGG-1	UBE2G2	12480
GACCAATCACGTAAGG-1	UBE2G2	2616
GACGGCTAGTTGTCGT-1	UBE2G2	1083
GATCAGTGTTCCGGCA-1	UBE2G2	7469
GATCGTACATCTACGA-1	UBE2G2	4123
GATTCAGCATCAGTAC-1	UBE2G2	6529
GCATGTAGTGGCCCTA-1	UBE2G2	1990
GGAACTTTCGTGGGAA-1	UBE2G2	4105
GGACGTCGTATATGGA-1	UBE2G2	5626
GTAGTCAAGCAGCGTA-1	UBE2G2	23608
GTAGTCATCCCTTGTG-1	UBE2G2	4052
GTGCAGCGTACGACCC-1	UBE2G2	5905
GTGGGTCCAACAACCT-1	UBE2G2	6569
GTGTGCGAGAGAACAG-1	UBE2G2	15831
TACGGATCAGCGATCC-1	UBE2G2	12893
TAGGCATTCCGTTGTC-1	UBE2G2	3246
TATGCCCAGATACACA-1	UBE2G2	1550
TCCACACTCTGACCTC-1	UBE2G2	1038
TCTCTAAAGAGTAATC-1	UBE2G2	592
TGAAAGAGTTGTGGCC-1	UBE2G2	3591
TGCCCTACATGTCTCC-1	UBE2G2	2165
TGCTGCTAGCGTGAAC-1	UBE2G2	20761
TTAGGCAGTACAGTGG-1	UBE2G2	25763
TTATGCTTCCAGGGCT-1	UBE2G2	23271
TTGACTTGTATTCGTG-1	UBE2G2	15543
TTGCCGTAGTGTACTC-1	UBE2G2	2254
TTGCCGTTCCAAAGTC-1	UBE2G2	761
AACCATGTCCAAGCCG-1	UBE2J1	8892
AACCGCGTCTTCGAGA-1	UBE2J1	2977
AACTCTTTCGGTCCGA-1	UBE2J1	806
AAGACCTAGGTGATAT-1	UBE2J1	6225
AATCCAGAGCTAGCCC-1	UBE2J1	13142
ACCGTAAGTGTGTGCC-1	UBE2J1	6461
ACGATGTAGAGAACAG-1	UBE2J1	10581
ATCCACCCACATTTCT-1	UBE2J1	1637
CACACCTCATGTAGTC-1	UBE2J1	3921
CAGCAGCCAGCCAATT-1	UBE2J1	11702
CAGGTGCGTGATGCCC-1	UBE2J1	6353
CATATGGCACCGGAAA-1	UBE2J1	3833
CATTATCTCGGAATCT-1	UBE2J1	14395
CCACGGAAGGTTACCT-1	UBE2J1	2147
CGCGGTACATACGCCG-1	UBE2J1	4774
CGTCAGGGTCTAGGTT-1	UBE2J1	1675
CGTCTACAGGACACCA-1	UBE2J1	11289
CGTTGGGGTCCCGACA-1	UBE2J1	15179
GATGAGGCAACGATGG-1	UBE2J1	13945
GATTCAGGTAGGGTAC-1	UBE2J1	6814
GCAAACTAGATACACA-1	UBE2J1	23161
GGTGCGTAGGAATGGA-1	UBE2J1	3697
GTACGTAAGCACAGGT-1	UBE2J1	4913
GTCACAACACGCGAAA-1	UBE2J1	5600
GTCGGGTGTTGAACTC-1	UBE2J1	4286
TACCTTAAGCAGCCTC-1	UBE2J1	16671
TGCACCTCACTACAGT-1	UBE2J1	2634
TTAGGCATCTGCAGTA-1	UBE2J1	7909
TTAGTTCTCCTTCAAT-1	UBE2J1	5172
TTGGCAAAGTGCAAGC-1	UBE2J1	3205

## Sheet: WNV_counts_Huh7.5.1
cell_barcode	CRISPR guide detected	WNV counts
AAGTCTGAGAGCTATA-1	DERL2	47
ACACCGGCATTTCACT-1	DERL2	53
ACGCAGCGTCTTCAAG-1	DERL2	243
ACGTCAACAAATTGCC-1	DERL2	60
CAAGGCCTCTATCCCG-1	DERL2	323
CAGATCAGTGTTTGTG-1	DERL2	112
CAGCATACAAGGACAC-1	DERL2	93
CATGACATCTACTTAC-1	DERL2	91
CCCAGTTTCGGAGCAA-1	DERL2	434
CCGTTCATCGGTCTAA-1	DERL2	64
CGAGCACTCCGAATGT-1	DERL2	60
CGCGTTTAGTGGTCCC-1	DERL2	30
CGTCACTAGCCGTCGT-1	DERL2	18
CGTCACTAGTGCAAGC-1	DERL2	52
CTACCCAAGATGTGTA-1	DERL2	89
CTACCCACATTCACTT-1	DERL2	99
CTACGTCTCACATGCA-1	DERL2	58
CTGTTTAGTGCAGGTA-1	DERL2	73
GCCTCTATCCGCAAGC-1	DERL2	120
GGACAGACAGGACCCT-1	DERL2	62
GGCTCGAGTCGCGTGT-1	DERL2	15
GGGCATCAGAGTGAGA-1	DERL2	280
GTACTTTCACAGCGTC-1	DERL2	53
GTCTTCGAGGCGTACA-1	DERL2	46
GTGAAGGTCAGTTCGA-1	DERL2	59
TAAGAGAGTAAGAGAG-1	DERL2	36
TCAGATGGTATGCTTG-1	DERL2	51
TCGCGTTTCTACTCAT-1	DERL2	47
TCTCATATCCAAACAC-1	DERL2	418
TGCGGGTTCCTTGGTC-1	DERL2	78
TGTTCCGCATCGATGT-1	DERL2	59
TTTATGCGTCTAGTCA-1	DERL2	121
AAAGTAGGTTGTACAC-1	EMC6	66
AAGACCTGTAAGAGAG-1	EMC6	47
AAGGAGCAGTGGCACA-1	EMC6	409
ACACCGGAGTGTGGCA-1	EMC6	179
ACACTGAGTCACTGGC-1	EMC6	87
ACAGCCGTCCACGACG-1	EMC6	80
ACATCAGTCTCCCTGA-1	EMC6	71
ACCCACTCATGGTCAT-1	EMC6	77
ACGATACCAGTTTACG-1	EMC6	148
ACGGGCTGTGATGTCT-1	EMC6	64
ACGTCAAGTTCGAATC-1	EMC6	51
ACTGATGGTGTTTGTG-1	EMC6	223
ACTGTCCGTGTTTGTG-1	EMC6	47
ACTTTCACATCACAAC-1	EMC6	231
AGAATAGCACAGGAGT-1	EMC6	161
AGAGCTTTCTCACATT-1	EMC6	360
AGCTCTCTCCTAGGGC-1	EMC6	60
AGGCCACCACATGGGA-1	EMC6	42
AGGGTGAGTGACGGTA-1	EMC6	45
AGTCTTTGTCGCCATG-1	EMC6	310
ATAAGAGGTCTCTTAT-1	EMC6	53
ATAAGAGTCCAGGGCT-1	EMC6	28
CACAGTAGTTGGAGGT-1	EMC6	49
CAGCAGCGTCCGAGTC-1	EMC6	29
CATATGGAGACCCACC-1	EMC6	19
CATGGCGGTGCAGGTA-1	EMC6	44
CATGGCGTCTAACCGA-1	EMC6	41
CCACTACTCCTTGGTC-1	EMC6	38
CCGTGGAGTCGAGTTT-1	EMC6	105
CCGTTCATCAAACCGT-1	EMC6	78
CCTACCAGTTTGTGTG-1	EMC6	46
CCTAGCTTCAGTCAGT-1	EMC6	116
CCTATTATCTGTTGAG-1	EMC6	34
CCTCAGTAGCGTGTCC-1	EMC6	54
CCTCTGACATCCGTGG-1	EMC6	58
CCTTACGTCACAACGT-1	EMC6	67
CCTTCCCAGACCACGA-1	EMC6	38
CCTTCCCAGTTAAGTG-1	EMC6	38
CGATGTATCTGCAAGT-1	EMC6	105
CGTCAGGCAGGTCCAC-1	EMC6	449
CGTTGGGCATACGCTA-1	EMC6	87
CTAACTTGTCAATGTC-1	EMC6	192
CTACGTCTCGCCTGTT-1	EMC6	55
CTCAGAATCTCGTTTA-1	EMC6	54
CTCGAGGAGGACGAAA-1	EMC6	154
CTGAAGTCACCGTTGG-1	EMC6	62
CTGATCCTCAAGGTAA-1	EMC6	68
CTGGTCTTCAGATAAG-1	EMC6	67
CTGTTTAAGTGGTCCC-1	EMC6	31
GAAACTCTCACAATGC-1	EMC6	41
GAACGGACATCGGAAG-1	EMC6	166
GACGCGTGTGCGGTAA-1	EMC6	83
GACGTTAAGGATTCGG-1	EMC6	124
GATCGATCATGTTCCC-1	EMC6	34
GATCGATGTTCCACAA-1	EMC6	34
GCATGTATCACAGGCC-1	EMC6	98
GCCAAATAGAAGGTTT-1	EMC6	56
GCTTCCACAGTCTTCC-1	EMC6	83
GCTTCCAGTTCCATGA-1	EMC6	43
GCTTGAACAGGACCCT-1	EMC6	64
GGATTACGTTTGCATG-1	EMC6	77
GGCGTGTTCTATCCCG-1	EMC6	23
GGGAATGTCTGATACG-1	EMC6	277
GGGCACTAGCTTATCG-1	EMC6	144
GTAACTGGTCTAGTGT-1	EMC6	19
GTACGTATCCAACCAA-1	EMC6	33
GTAGGCCCAATCACAC-1	EMC6	58
GTATCTTAGACAGACC-1	EMC6	46
GTCTTCGGTCTCACCT-1	EMC6	93
GTTCTCGCATGTTGAC-1	EMC6	76
TACACGATCTAACTGG-1	EMC6	74
TACTTGTGTGATAAAC-1	EMC6	56
TAGTGGTGTAGTACCT-1	EMC6	73
TAGTTGGAGCGAGAAA-1	EMC6	239
TCACGAAGTAAAGTCA-1	EMC6	76
TCAGGATCATGAAGTA-1	EMC6	39
TGACTAGAGCGACGTA-1	EMC6	26
TGACTTTAGATCCTGT-1	EMC6	91
TGAGGGAGTTACAGAA-1	EMC6	57
TGCGCAGTCACAGGCC-1	EMC6	41
TGGCCAGCAGGTCTCG-1	EMC6	59
TGGCGCATCTCCCTGA-1	EMC6	166
TTCGGTCGTTATCGGT-1	EMC6	37
AATCGGTTCGGCTACG-1	HDLBP	112
ACGGAGAAGTCAAGCG-1	HDLBP	46
AGGGTGAGTCACCCAG-1	HDLBP	46
AGGTCATAGTAATCCC-1	HDLBP	37
ATCCACCAGGACCACA-1	HDLBP	63
CGATTGACACGGTAGA-1	HDLBP	64
CGTAGGCCACGGTAAG-1	HDLBP	36
CTACATTGTTATCCGA-1	HDLBP	53
CTAGTGAAGCAATCTC-1	HDLBP	65
GAACCTACAACACGCC-1	HDLBP	58
GGCAATTTCCCACTTG-1	HDLBP	192
GTATCTTAGGCGTACA-1	HDLBP	74
GTGCTTCAGTGAAGTT-1	HDLBP	72
GTGTGCGTCACAGGCC-1	HDLBP	228
TAAGTGCCAAGTCATC-1	HDLBP	135
TGACTTTGTTGGTGGA-1	HDLBP	110
TGGACGCGTTCAGACT-1	HDLBP	104
AAGGAGCGTGCAACTT-1	HM13	242
ACGATACTCCGAATGT-1	HM13	58
ACGGGTCAGACTACAA-1	HM13	124
ACTATCTAGATGCCAG-1	HM13	92
AGAATAGAGACAGGCT-1	HM13	55
AGCAGCCTCTACGAGT-1	HM13	93
AGCATACCACTAAGTC-1	HM13	79
AGCGGTCAGATGAGAG-1	HM13	168
AGCGTATCAATCCGAT-1	HM13	53
AGGGATGAGTTCCACA-1	HM13	46
ATAACGCGTGCCTGTG-1	HM13	102
ATGTGTGCACCTGGTG-1	HM13	66
CAAGTTGAGAAGGCCT-1	HM13	54
CACATAGTCAGTTTGG-1	HM13	108
CACATTTCATCGGAAG-1	HM13	31
CACCTTGTCTGGCGAC-1	HM13	314
CAGCAGCAGCTAGTGG-1	HM13	67
CATATTCCACGCCAGT-1	HM13	48
CCAGCGACAGGACGTA-1	HM13	104
CGACTTCTCAACCATG-1	HM13	328
CGAGCACGTTTAGGAA-1	HM13	69
CGATTGACATCACGTA-1	HM13	267
CGCCAAGGTCCTCTTG-1	HM13	34
CGGACGTCACAAGCCC-1	HM13	32
CGGAGCTAGCCAGTTT-1	HM13	67
CGTAGCGAGCGTCTAT-1	HM13	11
CGTAGGCAGGCGTACA-1	HM13	102
CGTAGGCGTAAGTGGC-1	HM13	232
CTGAAGTTCAAGAAGT-1	HM13	431
CTTTGCGAGTGTACCT-1	HM13	25
GACACGCCACACATGT-1	HM13	83
GCACATAGTGTGTGCC-1	HM13	50
GCACTCTGTGATGTGG-1	HM13	243
GCATGCGAGCTAACAA-1	HM13	97
GCATGCGTCACCACCT-1	HM13	107
GCGCAGTCATACTACG-1	HM13	40
GGACAAGAGTGAATTG-1	HM13	70
GGCTCGATCAGGCGAA-1	HM13	107
GGTGTTATCATGCAAC-1	HM13	416
GTACTTTGTGTGCGTC-1	HM13	279
GTGAAGGGTTAGTGGG-1	HM13	63
GTGCTTCCACACGCTG-1	HM13	98
GTTTCTAGTTACGTCA-1	HM13	52
TCAGGTAAGGACATTA-1	HM13	61
TCGAGGCAGATCCCGC-1	HM13	65
TCGGGACGTGTGAAAT-1	HM13	64
TGAAAGATCAACGGCC-1	HM13	104
TGCTACCAGATAGTCA-1	HM13	66
TTAGGCACAGTATAAG-1	HM13	76
TTCGGTCCATCGGGTC-1	HM13	456
TTTCCTCCAATCAGAA-1	HM13	38
TTTGGTTGTGGTAACG-1	HM13	81
ACGCCGAGTTCCGTCT-1	HSPA13	316
AGCGGTCTCTGAAAGA-1	HSPA13	84
AGCTCTCAGTGTTTGC-1	HSPA13	34
AGGTCATTCAACACGT-1	HSPA13	54
AGTAGTCCATGCCCGA-1	HSPA13	298
ATTGGTGCATTAGCCA-1	HSPA13	83
CAGGTGCTCCGTAGGC-1	HSPA13	27
CCACCTAGTATCGCAT-1	HSPA13	65
CTACACCGTACGAAAT-1	HSPA13	38
CTGAAGTAGGACAGAA-1	HSPA13	53
GACCAATGTGGCAAAC-1	HSPA13	267
GACTACAGTCACAAGG-1	HSPA13	95
GCGCCAAGTTCGTCTC-1	HSPA13	106
GCTCTGTGTGTAAGTA-1	HSPA13	266
GGAATAAAGTTAGCGG-1	HSPA13	53
GTGTGCGAGACCCACC-1	HSPA13	46
GTGTGCGTCTATCGCC-1	HSPA13	60
GTTCGGGTCGGCTACG-1	HSPA13	40
TACAGTGTCTCCAACC-1	HSPA13	316
TCAGCAACAGGTCTCG-1	HSPA13	52
TCAGGTAGTCTCCCTA-1	HSPA13	27
TCGGGACTCAGATAAG-1	HSPA13	40
TCTTCGGAGCAATATG-1	HSPA13	71
TGGCGCACATCACCCT-1	HSPA13	88
TGTCCCAGTAGCCTCG-1	HSPA13	91
TTTATGCAGATCTGCT-1	HSPA13	62
TTTGTCATCTTGGGTA-1	HSPA13	406
AGCGGTCTCTCGAGTA-1	NEG_CTRL-1	72
AGTAGTCCATCCGGGT-1	NEG_CTRL-1	55
AGTGGGATCGGATGTT-1	NEG_CTRL-1	97
ATTGGACTCGAACGGA-1	NEG_CTRL-1	98
CACCAGGAGTGCCAGA-1	NEG_CTRL-1	64
CGGAGCTCACCGATAT-1	NEG_CTRL-1	28
CGTCACTAGCCTCGTG-1	NEG_CTRL-1	88
CTAGCCTAGATATACG-1	NEG_CTRL-1	90
CTGCCTACACGGTAGA-1	NEG_CTRL-1	67
GACTACACAGGTTTCA-1	NEG_CTRL-1	45
GGATGTTGTGTCGCTG-1	NEG_CTRL-1	112
GGCGTGTTCTCCCTGA-1	NEG_CTRL-1	27
GGTGAAGCACGTAAGG-1	NEG_CTRL-1	78
GTTTCTAGTCACTTCC-1	NEG_CTRL-1	78
TGGTTCCTCCCGGATG-1	NEG_CTRL-1	45
TGTATTCAGGGCACTA-1	NEG_CTRL-1	46
AGAATAGAGATCGATA-1	NEG_CTRL-2	384
ATCCACCGTCTCAACA-1	NEG_CTRL-2	100
ATTATCCTCCAAACAC-1	NEG_CTRL-2	142
CAGAATCTCTCCTATA-1	NEG_CTRL-2	31
CCCAGTTTCAGGTTCA-1	NEG_CTRL-2	27
GCTGCGATCCGTCAAA-1	NEG_CTRL-2	102
GTCACAATCTCACATT-1	NEG_CTRL-2	49
ATGCGATCAATTGCTG-1	NEG_CTRL-3	46
CGACCTTCACCAGCAC-1	NEG_CTRL-3	115
GGACATTGTAGCGTAG-1	NEG_CTRL-3	67
GGGAGATTCCGAAGAG-1	NEG_CTRL-3	33
GTAACTGGTCTGGTCG-1	NEG_CTRL-3	67
GTGGGTCCAGGTCCAC-1	NEG_CTRL-3	73
TATCAGGTCACATAGC-1	NEG_CTRL-3	106
TCCCGATAGTGCTGCC-1	NEG_CTRL-3	39
TCTGGAAGTAAATGAC-1	NEG_CTRL-3	69
TGACTAGTCTGCCAGG-1	NEG_CTRL-3	65
TGGGAAGGTGGACGAT-1	NEG_CTRL-3	34
AATCCAGCACTGCCAG-1	PRKCSH	56
AGCTTGATCGAATGCT-1	PRKCSH	68
ATAGACCGTGCAGGTA-1	PRKCSH	86
ATCCGAACAAACTGCT-1	PRKCSH	112
CGTCACTGTTCCACGG-1	PRKCSH	67
GCGACCACAGTATCTG-1	PRKCSH	80
GCGAGAATCTGCTGTC-1	PRKCSH	225
GCTGCAGCAGCTCGAC-1	PRKCSH	250
GGGAATGTCAGCCTAA-1	PRKCSH	36
GTTCTCGGTCCATCCT-1	PRKCSH	127
TCAGCTCTCCGCGCAA-1	PRKCSH	38
TCAGGTAAGTACGACG-1	PRKCSH	55
TGTTCCGTCTGGGCCA-1	PRKCSH	24
TTAGGACGTCGCCATG-1	PRKCSH	56
TTCTACATCCTGTACC-1	PRKCSH	34
AACTTTCCATGACGGA-1	RPN2	48
AAGACCTTCGTGGACC-1	RPN2	165
ACGCCGAAGGGCTTCC-1	RPN2	64
ACGCCGAAGTACCGGA-1	RPN2	79
AGTGTCAGTCTCATCC-1	RPN2	46
ATAACGCTCTCGCATC-1	RPN2	257
ATGCGATGTGACGGTA-1	RPN2	261
ATTGGACAGAATGTTG-1	RPN2	82
CCTAGCTAGGTCATCT-1	RPN2	37
CCTATTAAGTGAACAT-1	RPN2	83
CCTATTAGTGTGACGA-1	RPN2	227
CTAATGGCACTAAGTC-1	RPN2	57
CTGATCCGTGTGACGA-1	RPN2	55
GATTCAGGTTGGTTTG-1	RPN2	115
GGAGCAATCGCCTGAG-1	RPN2	41
TACGGGCCACGACTCG-1	RPN2	189
TCTCTAACAGATCGGA-1	RPN2	45
TGACGGCAGTGAACAT-1	RPN2	80
TGACTTTGTAGTAGTA-1	RPN2	58
TGCCCATGTAAGGATT-1	RPN2	19
TTCTCAAAGAATTGTG-1	RPN2	63
AAAGATGAGACTAGAT-1	SEL1L	55
ACAGCCGTCGCCAGCA-1	SEL1L	59
ACATACGGTATATGAG-1	SEL1L	51
ACCCACTGTCTTCAAG-1	SEL1L	44
ACCCACTTCTGAGTGT-1	SEL1L	54
ACCTTTACAGACAAAT-1	SEL1L	50
ACGCAGCTCCGAACGC-1	SEL1L	87
ACTGCTCGTTCGTCTC-1	SEL1L	448
ACTGCTCGTTGTTTGG-1	SEL1L	53
ACTGTCCCACGGATAG-1	SEL1L	37
ACTGTCCTCATTTGGG-1	SEL1L	60
ACTTACTGTTTAAGCC-1	SEL1L	55
AGAATAGAGCTGGAAC-1	SEL1L	344
AGTGTCAGTAAATGAC-1	SEL1L	76
AGTTGGTGTACAGCAG-1	SEL1L	80
ATAACGCCACGAAATA-1	SEL1L	54
ATAGACCTCTGCAAGT-1	SEL1L	72
ATCTACTCATGTAGTC-1	SEL1L	136
ATGCGATTCAGTTTGG-1	SEL1L	58
ATTGGTGAGTAGGTGC-1	SEL1L	65
CAACTAGGTTCGTTGA-1	SEL1L	130
CAAGATCAGACGCTTT-1	SEL1L	39
CACAGTATCTCAAGTG-1	SEL1L	70
CAGCATATCAGGCCCA-1	SEL1L	172
CATCGAATCATGTCTT-1	SEL1L	383
CATCGAATCTCAAACG-1	SEL1L	79
CCACCTAGTTCCTCCA-1	SEL1L	408
CCCAATCTCACAGGCC-1	SEL1L	238
CCGGGATGTCGCGTGT-1	SEL1L	41
CCGGTAGCATAGAAAC-1	SEL1L	39
CCGGTAGGTTGAGTTC-1	SEL1L	51
CCGTTCAGTATAGTAG-1	SEL1L	69
CCTACACGTTAGTGGG-1	SEL1L	40
CCTTACGTCGTAGATC-1	SEL1L	51
CGAATGTCAAGAAGAG-1	SEL1L	261
CGAGCCAAGTCAATAG-1	SEL1L	46
CGAGCCACAGTCAGAG-1	SEL1L	61
CGATGGCCAGCTGGCT-1	SEL1L	37
CGCCAAGGTTATGTGC-1	SEL1L	66
CGGACACGTGGACGAT-1	SEL1L	44
CGGACTGCAGAGCCAA-1	SEL1L	61
CGGGTCACAATTCCTT-1	SEL1L	41
CGTAGGCCAACAACCT-1	SEL1L	42
CGTCACTTCATCATTC-1	SEL1L	67
CGTCCATAGAACAACT-1	SEL1L	72
CGTCTACAGCAGGTCA-1	SEL1L	65
CGTCTACCAGCTCGAC-1	SEL1L	263
CTACATTTCCGTCAAA-1	SEL1L	58
CTAGAGTCAGGTCGTC-1	SEL1L	30
CTAGAGTTCCTTCAAT-1	SEL1L	21
CTCACACGTCCGTTAA-1	SEL1L	65
CTCGAAAGTTCTGAAC-1	SEL1L	43
CTCGTCACAGTAAGCG-1	SEL1L	372
CTCTAATGTTGTGGAG-1	SEL1L	342
CTGTTTAAGTGGTAAT-1	SEL1L	91
CTTACCGTCGCCTGAG-1	SEL1L	41
CTTAGGAGTAAGCACG-1	SEL1L	191
CTTAGGAGTAGAGTGC-1	SEL1L	98
CTTAGGATCGCGATCG-1	SEL1L	39
CTTGGCTAGTCAATAG-1	SEL1L	48
GAACATCAGCAGCCTC-1	SEL1L	62
GAAGCAGTCCGCGGTA-1	SEL1L	100
GACCAATCACAGCCCA-1	SEL1L	117
GACGTGCAGCCCAGCT-1	SEL1L	43
GACGTGCCATAAAGGT-1	SEL1L	239
GACGTGCGTCATGCAT-1	SEL1L	53
GACTAACTCTACCTGC-1	SEL1L	102
GCAAACTCAGGATTGG-1	SEL1L	103
GCAGCCAGTAGATTAG-1	SEL1L	86
GCATACACATGGTAGG-1	SEL1L	38
GCATACAGTCCAGTAT-1	SEL1L	64
GCGAGAAAGAGTGAGA-1	SEL1L	85
GCGCCAAGTGCCTGTG-1	SEL1L	53
GCGCCAAGTTATCACG-1	SEL1L	59
GCTCCTAAGTTGAGTA-1	SEL1L	99
GCTCTGTTCAGCTCGG-1	SEL1L	62
GCTGGGTAGTGAAGTT-1	SEL1L	46
GGCGACTCACGAAACG-1	SEL1L	55
GGCTGGTTCCTGTACC-1	SEL1L	49
GGCTGGTTCTTCAACT-1	SEL1L	36
GGGACCTAGCTCAACT-1	SEL1L	71
GGGAGATAGAAACCAT-1	SEL1L	62
GGGTCTGCAGCTTAAC-1	SEL1L	48
GTAACTGTCAGTCCCT-1	SEL1L	47
GTACGTAAGTCAAGGC-1	SEL1L	64
GTACGTAAGTGTGAAT-1	SEL1L	42
GTACTCCAGCTTATCG-1	SEL1L	47
GTCACAAGTTGAACTC-1	SEL1L	59
GTGCGGTTCATTGCGA-1	SEL1L	73
GTGGGTCCACCGCTAG-1	SEL1L	191
GTGGGTCGTTACGTCA-1	SEL1L	357
GTTCTCGTCATGGTCA-1	SEL1L	45
TAAGTGCTCCTAGTGA-1	SEL1L	49
TACACGAGTTGAGGTG-1	SEL1L	43
TACAGTGGTCCGAAGA-1	SEL1L	38
TACAGTGGTGGCTCCA-1	SEL1L	22
TACTCATTCACTCTTA-1	SEL1L	134
TAGACCAAGCTGCCCA-1	SEL1L	41
TCAGATGTCCCTAATT-1	SEL1L	25
TCCACACTCAGGTTCA-1	SEL1L	47
TCGCGTTCACGGACAA-1	SEL1L	82
TGAAAGAAGACGCTTT-1	SEL1L	17
TGAGAGGAGCTAACAA-1	SEL1L	62
TGAGAGGTCTACGAGT-1	SEL1L	51
TGCGGGTAGGCAAAGA-1	SEL1L	124
TGCGTGGTCGTACGGC-1	SEL1L	37
TGCTACCTCGCTGATA-1	SEL1L	48
TGCTGCTGTACATGTC-1	SEL1L	46
TGCTGCTTCTCCTATA-1	SEL1L	20
TGGACGCTCAGGATCT-1	SEL1L	84
TGGGAAGTCTTCAACT-1	SEL1L	346
TGTATTCCAGCGTAAG-1	SEL1L	41
TTGGAACAGTGAACGC-1	SEL1L	64
TTGGAACTCCGCAAGC-1	SEL1L	106
TTTATGCAGATGTGGC-1	SEL1L	40
TTTATGCAGTGCTGCC-1	SEL1L	52
ATCACGACAGTAAGCG-1	SND1	47
ATGTGTGAGGCTCTTA-1	SND1	25
CCCATACGTGTCTGAT-1	SND1	8
CGTTCTGCACCAGGTC-1	SND1	59
CTCTACGGTGTGAAAT-1	SND1	163
GCTTCCAGTGACGCCT-1	SND1	171
GCTTCCATCCCTTGTG-1	SND1	71
GTAGTCAAGGGTGTGT-1	SND1	54
TAAGCGTGTTGAGGTG-1	SND1	115
TACTCATCAACTGCGC-1	SND1	65
TGATTTCTCTGAGTGT-1	SND1	30
TGCCCATAGAGGTACC-1	SND1	21
TTAGGCATCCATTCTA-1	SND1	44
TTCGAAGGTAGCTCCG-1	SND1	60
TTGTAGGCATTCCTCG-1	SND1	91
AAAGATGGTCCAAGTT-1	SPCS1	30
AAAGCAAGTTCCATGA-1	SPCS1	85
AACTTTCTCACTGGGC-1	SPCS1	88
AAGGTTCCACTAAGTC-1	SPCS1	38
ACATCAGCATTCGACA-1	SPCS1	63
ACGGAGACACCTTGTC-1	SPCS1	36
AGACGTTGTCTTGCGG-1	SPCS1	27
AGCGTATAGGCACATG-1	SPCS1	37
AGGGATGGTCGGATCC-1	SPCS1	295
ATAAGAGCACATCTTT-1	SPCS1	42
ATTGGACGTATGAAAC-1	SPCS1	93
CCAATCCTCGACCAGC-1	SPCS1	195
CCTAAAGAGTATGACA-1	SPCS1	35
CGAATGTGTATTACCG-1	SPCS1	88
CGACTTCAGAGAGCTC-1	SPCS1	22
CGACTTCCATTAACCG-1	SPCS1	72
CGGACACTCACAGTAC-1	SPCS1	387
CGGCTAGTCGAGCCCA-1	SPCS1	309
CGTCTACCATCATCCC-1	SPCS1	175
CTAGTGACACATTTCT-1	SPCS1	47
CTCGGGACACCAGCAC-1	SPCS1	66
CTGCCTACAGTATCTG-1	SPCS1	61
GATTCAGGTTTGGCGC-1	SPCS1	34
GCGCAGTGTTGGACCC-1	SPCS1	39
GCGCCAATCAGGCCCA-1	SPCS1	47
GCTTCCAGTTGCGCAC-1	SPCS1	64
GGACATTCATGATCCA-1	SPCS1	63
GGGCACTGTCTGGTCG-1	SPCS1	35
GTCATTTGTCGAACAG-1	SPCS1	50
GTGTTAGGTGCAGACA-1	SPCS1	62
TCAATCTAGAATGTGT-1	SPCS1	111
TCGCGAGAGCTGCCCA-1	SPCS1	34
TCTGGAAGTAGAAGGA-1	SPCS1	261
TTAGTTCGTCATCGGC-1	SPCS1	41
TTCTTAGAGTACCGGA-1	SPCS1	228
AAATGCCTCCAAACAC-1	SSR3	62
AACTCAGTCCCAGGTG-1	SSR3	59
AACTCCCGTCACCTAA-1	SSR3	49
ACTGAGTGTTCAGTAC-1	SSR3	55
AGCGGTCAGAATTCCC-1	SSR3	83
ATCGAGTAGCGTAGTG-1	SSR3	22
CACACCTTCTCGAGTA-1	SSR3	226
CACTCCACACATCCGG-1	SSR3	105
CAGCTGGCAGCTTAAC-1	SSR3	22
CATCAGAGTAAATGTG-1	SSR3	38
CCGTTCATCACCATAG-1	SSR3	53
CCTTACGGTGTTTGTG-1	SSR3	22
GAACATCGTAGGCATG-1	SSR3	162
GACGGCTCAATGGAGC-1	SSR3	52
GCTTGAAAGGAGCGTT-1	SSR3	29
GGCGACTCATTCGACA-1	SSR3	111
GTGCAGCCAGCCTATA-1	SSR3	61
TACGGTAGTTCAACCA-1	SSR3	31
TATGCCCTCATCTGTT-1	SSR3	55
TTAGGCAGTTCAACCA-1	SSR3	378
TTGAACGTCACCACCT-1	SSR3	209
TTGGAACGTGTCAATC-1	SSR3	33
TTTGGTTGTGTTCTTT-1	SSR3	368
ATTATCCGTTCGTTGA-1	STT3A	317
CACCAGGCACCAGGCT-1	STT3A	124
CCTACACCATATACGC-1	STT3A	33
CGAATGTAGAATTGTG-1	STT3A	37
CGAGCACTCTTGTATC-1	STT3A	35
CGAGCCAGTATCAGTC-1	STT3A	199
CTGCCTATCTATCCTA-1	STT3A	186
CTTAACTCATTGTGCA-1	STT3A	30
GCTGCGAAGTGAATTG-1	STT3A	63
GTGTGCGCAGTCCTTC-1	STT3A	36
TACAGTGTCAGTACGT-1	STT3A	51
ACTGTCCGTACTCAAC-1	STT3B	84
AGCGTCGCAAGCCGCT-1	STT3B	95
AGTGAGGTCAGGCCCA-1	STT3B	52
CACACCTAGTCATGCT-1	STT3B	74
CACATTTGTCCAGTAT-1	STT3B	74
CCATGTCAGATGTAAC-1	STT3B	55
CCCAGTTCAGCCTTGG-1	STT3B	84
CCTCTGAGTACCATCA-1	STT3B	46
CGTCAGGGTCGACTAT-1	STT3B	200
CGTTGGGCATATGCTG-1	STT3B	55
CTAGAGTTCGGATGTT-1	STT3B	45
GCCAAATAGAGTACCG-1	STT3B	115
GTCAAGTAGGCTATCT-1	STT3B	111
GTTAAGCGTACAGTGG-1	STT3B	50
TAAGTGCTCCAAGTAC-1	STT3B	36
TACACGATCCTCGCAT-1	STT3B	96
TACGGGCCAATTGCTG-1	STT3B	115
TGAGCATTCTTCGAGA-1	STT3B	73
TGATTTCAGCTGAAAT-1	STT3B	30
TGTATTCCAGCATACT-1	STT3B	72
TGTGGTAGTATAATGG-1	STT3B	84
TGTGTTTAGATTACCC-1	STT3B	46
TTAACTCGTATTCTCT-1	STT3B	36
TTCTACATCTGCTGCT-1	STT3B	53
TTGCGTCTCTCTTATG-1	STT3B	39
TTGGCAACAATGTTGC-1	STT3B	79
AAGACCTCATGAGCGA-1	SYVN1	89
CAACTAGGTCATGCCG-1	SYVN1	55
GAACCTACATTTCACT-1	SYVN1	74
TGAGCCGGTGTTTGTG-1	SYVN1	314
CAGGTGCCATCCCACT-1	TRAM1	59
CCTTCGACAAGGGTCA-1	TRAM1	43
GAGCAGACACTTAACG-1	TRAM1	101
GGGAATGAGGTGATAT-1	TRAM1	135
TGGGAAGGTCTTCTCG-1	TRAM1	28
ACACTGATCAGCTCTC-1	UBE2G2	425
ACTGCTCTCTGCGGCA-1	UBE2G2	62
AGGGTGATCACGCATA-1	UBE2G2	44
AGTGGGATCCTTGCCA-1	UBE2G2	61
ATAACGCAGGCAGTCA-1	UBE2G2	189
ATCACGAAGACAAAGG-1	UBE2G2	45
CAAGATCCAACACCCG-1	UBE2G2	55
CGGACGTTCACAAACC-1	UBE2G2	31
[truncated: 1,647 more rows]

## Sheet: YFV_counts_Huh7.5.1
cell_barcode	CRISPR guide detected	YFV counts
[truncated: 3,602 more rows]
