# Supplementary material for: Dissecting the host determinants of orthoflavivirus infection using QIC-seq
Source: PLoS Pathog. 2026 Jun 26;22(6):e1014279. doi: 10.1371/journal.ppat.1014279 (PMC13327515; doi:10.1371/journal.ppat.1014279)
Supplement: S3 Table — (XLSX) [file ppat.1014279.s003.xlsx]

## Sheet: Sheet1
Experiment	Cell Line	library type	number of reads	mean reads per cell	median genes per cell	total detected genes	sequencing saturation
Unchallenged	Huh7.5.1	GEX	405319982	44394	3660	16328	0.354
DENV rep1	Huh7.5.1	GEX	150848097	19930	2502	15753	0.205
DENV rep 1 less sequencing	Huh7.5.1	GEX	12292943	1913	480	13819	0.1
DENV rep2	Huh7.5.1	GEX	223946404	61949	4393	16144	0.389
DENV rep 3	Huh7.5.1	GEX	373914695	51433	4078	16581	0.339
DENV rep 4	Huh7.5.1	GEX	170925687	86808	5526	16326	0.303
LGTV	Huh7.5.1	GEX	172926599	54534	4372	16022	0.369
WNV	Huh7.5.1	GEX	201517251	46336	4312	16159	0.356
YFV	Huh7.5.1	GEX	389819367	47331	3854	16639	0.329
Unchallenged	Huh7.5.1	V/C	27981111				0.285
DENV rep1	Huh7.5.1	V/C	198161673				0.779
DENV rep 1 less sequencing	Huh7.5.1	V/C	20796321				0.327
DENV rep2	Huh7.5.1	V/C	161489596				0.736
DENV rep 3	Huh7.5.1	V/C	262879477				0.913
DENV rep 4	Huh7.5.1	V/C	350249845				0.862
LGTV	Huh7.5.1	V/C	155887012				0.706
WNV	Huh7.5.1	V/C	124902822				0.816
YFV	Huh7.5.1	V/C	242376156				0.983
unchallenged	HAP1	GEX	432245386	34218	3284	16308	0.422
DENV rep1	HAP1	GEX	144493101	10849	1830	15985	0.185
DENV rep2	HAP1	GEX	189577464	13512	2096	16146	0.21
DENV rep3	HAP1	GEX	259591417	16167	2272	16282	0.233
WNV	HAP1	GEX	469336664	27890	3096	16721	0.413
Unchallenged	HAP1	V/C	344331982				0.968
DENV rep1	HAP1	V/C	444198161				0.885
DENV rep2	HAP1	V/C	327485349				0.854
DENV rep3	HAP1	V/C	323616605				0.862
WNV	HAP1	V/C	271525099				0.912
