# Supplementary material for: Dissecting the host determinants of orthoflavivirus infection using QIC-seq
Source: PLoS Pathog. 2026 Jun 26;22(6):e1014279. doi: 10.1371/journal.ppat.1014279 (PMC13327515; doi:10.1371/journal.ppat.1014279)
Supplement: S4 Table — (XLSX) [file ppat.1014279.s004.xlsx]

## Sheet: Sheet1
Dataset	cell line	total cells in dataset	low value cut off	high value cut off	highly infected cells	lowly infected cells	unused cells
DENV_rep1	Huh7.5.1	4450	292	3737	1483	1483	1484
DENV_rep2	Huh7.5.1	2130	1430	13729	710	710	710
DENV_rep3	Huh7.5.1	3313	58	537	1104	1105	1104
DENV_rep4	Huh7.5.1	1221	144	8735	407	407	407
LGTV	Huh7.5.1	1671	3461	10548	557	557	557
WNV	Huh7.5.1	2171	1246	5497	724	724	723
YFV	Huh7.5.1	3602	464	1374	1202	1199	1201
