# Supplementary material for: Dissecting the host determinants of orthoflavivirus infection using QIC-seq
Source: PLoS Pathog. 2026 Jun 26;22(6):e1014279. doi: 10.1371/journal.ppat.1014279 (PMC13327515; doi:10.1371/journal.ppat.1014279)
Supplement: S5 Table — (XLSX) [file ppat.1014279.s005.xlsx]

## Sheet: Table of Contents
Tab name	Description	Additional details
DENV_highly_vs_lowly_infected	Differential gene expression was determined between highly and lowly DENV-infected Huh7.5.1 cells.
LGTV_highly_vs_lowly_infected	Differential gene expression was determined between highly and lowly LGTV-infected Huh7.5.1 cells.
WNV_highly_vs_lowly_infected	Differential gene expression was determined between highly and lowly WNV-infected Huh7.5.1 cells.
YFV_highly_vs_lowly_infected	Differential gene expression was determined between highly and lowly YFV-infected Huh7.5.1 cells.
Unchallenged_by_guide	Differential gene expression was determined between non-target sgRNA-detected unchallenged Huh7.5.1 cells and unchallenged Huh7.5.1 cells with gene-targeting guides detected. Only cells with the indicated CRISPR guide detected, as noted in the "guide" column, were used for each analysis.	Unchallenged Huh7.5.1 cells were grouped according to sgRNA detected. Cell populations corresponding to each indivdual guide (noted in the "guide" column) were then compared to non-target guide-detected cell populations. Each population was compared to non-target guide-detected cells.
DENV_DEGs_by_guide	Differential gene expression was determined between non-target sgRNA-detected DENV-challenged Huh7.5.1 cells and DENV-challenged Huh7.5.1 cells with gene-targeting guides detected. Only cells with the indicated CRISPR guide detected, as noted in the "guide" column, were used for each analysis.	DENV-challenged Huh7.5.1 cells were grouped according to sgRNA detected. Cell populations corresponding to each indivdual guide (noted in the "guide" column) were then compared to non-target guide-detected cell populations. Each population was compared to non-target guide-detected cells.
LGTV_DEGs_by_guide	Differential gene expression was determined between non-target sgRNA-detected LGTV-challenged Huh7.5.1 cells and LGTV-challenged Huh7.5.1 cells with gene-targeting guides detected. Only cells with the indicated CRISPR guide detected, as noted in the "guide" column, were used for each analysis.	LGTV-challenged Huh7.5.1 cells were grouped according to sgRNA detected. Cell populations corresponding to each indivdual guide (noted in the "guide" column) were then compared to non-target guide-detected cell populations. Each population was compared to non-target guide-detected cells.
WNV_DEGs_by_guide	Differential gene expression was determined between non-target sgRNA-detected WNV-challenged Huh7.5.1 cells and WNV-challenged Huh7.5.1 cells with gene-targeting guides detected. Only cells with the indicated CRISPR guide detected, as noted in the "guide" column, were used for each analysis.	WNV-challenged Huh7.5.1 cells were grouped according to sgRNA detected. Cell populations corresponding to each indivdual guide (noted in the "guide" column) were then compared to non-target guide-detected cell populations. Each population was compared to non-target guide-detected cells.
YFV_DEGs_by_guide	Differential gene expression was determined between non-target sgRNA-detected YFV-challenged Huh7.5.1 cells and YFV-challenged Huh7.5.1 cells with gene-targeting guides detected. Only cells with the indicated CRISPR guide detected, as noted in the "guide" column, were used for each analysis.	YFV-challenged Huh7.5.1 cells were grouped according to sgRNA detected. Cell populations corresponding to each indivdual guide (noted in the "guide" column) were then compared to non-target guide-detected cell populations. Each population was compared to non-target guide-detected cells.

## Sheet: DENV_highly_vs_lowly_infected
gene	p_val	avg_log2FC	pct.1	pct.2	p_val_adj	diffexpressed	master_list_call
TRIB3	0	1.14737	0.796	0.224	0	UP	UPR
DDIT3	0	0.9482	0.868	0.342	0	UP	UPR
DDIT4	0	0.926427	0.8	0.201	0	UP	UPR
HERPUD1	0	0.923633	0.943	0.537	0	UP	UPR
ATF3	0	0.839236	0.583	0.133	0	UP	UPR
AREG	0	0.830277	0.545	0.136	0	UP	NA
PPP1R15A	0	0.826953	0.731	0.411	0	UP	UPR
ANKRD1	0	0.788528	0.54	0.136	0	UP	NA
DUSP1	0	0.788299	0.716	0.419	0	UP	NA
DNAJB9	0	0.78479	0.825	0.408	0	UP	UPR
GDF15	0	0.780028	0.815	0.534	0	UP	UPR
ASNS	0	0.708523	0.841	0.452	0	UP	UPR
SLC3A2	0	0.705494	0.93	0.75	0	UP	NA
GADD45B	1.08985e-250	0.70221	0.594	0.29	2.17306e-246	UP	NA
MANF	0	0.675404	0.939	0.694	0	UP	UPR
SDF2L1	0	0.663762	0.995	0.894	0	UP	UPR
SELENOS	0	0.649556	0.945	0.752	0	UP	UPR
SESN2	0	0.639086	0.663	0.19	0	UP	UPR
CTH	0	0.614472	0.632	0.166	0	UP	UPR
SELENOK	0	0.594296	0.881	0.605	0	UP	UPR
CHAC1	0	0.586946	0.665	0.127	0	UP	UPR
JUN	1.88614e-285	0.584625	0.792	0.557	3.76077e-281	UP	NA
JUNB	4.68132e-269	0.571988	0.624	0.283	9.33409e-265	UP	UPR
TNFRSF12A	1.17008e-305	0.57145	0.868	0.7	2.33303e-301	UP	NA
ZFAND2A	0	0.561604	0.917	0.74	0	UP	UPR
GADD45A	9.83753e-285	0.554343	0.679	0.36	1.96151e-280	UP	UPR
TAF1D	2.84272e-291	0.554022	0.806	0.603	5.6681e-287	UP	NA
DNAJB11	0	0.553336	0.937	0.741	0	UP	UPR
CCDC174	0	0.55294	0.727	0.432	0	UP	UPR
CRELD2	0	0.55106	0.89	0.567	0	UP	UPR
GMPPB	0	0.538883	0.746	0.363	0	UP	UPR
KLF6	1.25009e-248	0.532768	0.703	0.438	2.49255e-244	UP	NA
DERL2	0	0.528176	0.793	0.474	0	UP	UPR
PIM3	2.68535e-265	0.527591	0.731	0.472	5.35432e-261	UP	NA
TES	0	0.519233	0.817	0.547	0	UP	NA
GARS1	0	0.517168	0.947	0.766	0	UP	UPR
ARMCX3	0	0.509204	0.697	0.329	0	UP	NA
HID1	0	0.490584	0.515	0.091	0	UP	UPR
HSPA5	0	0.481957	0.996	0.92	0	UP	UPR
NANS	0	0.479851	0.903	0.721	0	UP	UPR
WARS1	0	0.476948	0.728	0.397	0	UP	UPR
HYOU1	0	0.47633	0.859	0.554	0	UP	UPR
ISG20	1.22225e-278	0.474795	0.549	0.195	2.43704e-274	UP	IFN_STIM
SEC11C	0	0.474233	0.944	0.798	0	UP	UPR
SARS1	0	0.471829	0.755	0.44	0	UP	UPR
RASSF1	2.31627e-277	0.471351	0.639	0.31	4.6184e-273	UP	NA
INHBE	0	0.471301	0.445	0.043	0	UP	UPR
IL32	6.34948e-160	0.469777	0.674	0.443	1.26602e-155	UP	NA
PGM3	0	0.469082	0.811	0.54	0	UP	UPR
LARP6	1.6108e-249	0.465015	0.603	0.29	3.21177e-245	UP	UPR
NUPR1	2.28236e-161	0.464716	0.634	0.376	4.55079e-157	UP	NA
CEBPG	0	0.460738	0.931	0.765	0	UP	UPR
MAP1LC3B2	2.6163e-306	0.459864	0.941	0.846	5.21663e-302	UP	NA
SSR3	0	0.454968	0.961	0.829	0	UP	NA
MYC	1.97125e-226	0.454689	0.725	0.456	3.93048e-222	UP	NA
AJUBA	1.57088e-275	0.452828	0.644	0.304	3.13217e-271	UP	NA
GFPT1	8.46759e-298	0.448971	0.789	0.52	1.68835e-293	UP	UPR
SERP1	0	0.443553	0.989	0.932	0	UP	UPR
ERLEC1	0	0.440072	0.8	0.513	0	UP	NA
STBD1	2.88433e-229	0.434143	0.561	0.249	5.75107e-225	UP	NA
SQSTM1	9.50185e-297	0.433641	0.957	0.894	1.89457e-292	UP	NA
OPTN	3.7773e-208	0.431555	0.691	0.449	7.53155e-204	UP	NA
GORASP2	0	0.430083	0.918	0.74	0	UP	UPR
PLIN2	1.34395e-241	0.429455	0.867	0.72	2.67971e-237	UP	NA
SLC35B1	0	0.428494	0.954	0.808	0	UP	UPR
RSRC2	6.62011e-211	0.423949	0.811	0.666	1.31998e-206	UP	NA
PLPP5	0	0.422978	0.878	0.653	0	UP	UPR
SRPRB	1.84102e-287	0.422888	0.864	0.686	3.67081e-283	UP	UPR
IFRD1	9.05121e-260	0.421612	0.781	0.52	1.80472e-255	UP	UPR
STX5	1.18816e-286	0.419901	0.726	0.395	2.36907e-282	UP	UPR
DNAJC3	0	0.41929	0.813	0.513	0	UP	UPR
SEC23B	3.90884e-261	0.418867	0.756	0.508	7.79384e-257	UP	UPR
SRP19	0	0.410247	0.921	0.768	0	UP	NA
BTG3	4.91353e-234	0.410157	0.61	0.302	9.79708e-230	UP	NA
HM13	0	0.409474	0.977	0.89	0	UP	NA
SLC17A9	1.54939e-238	0.408633	0.696	0.409	3.08933e-234	UP	NA
SAT2	5.72674e-266	0.40808	0.895	0.751	1.14186e-261	UP	NA
JMJD6	8.29955e-221	0.406754	0.589	0.295	1.65485e-216	UP	NA
XBP1	0	0.404831	0.993	0.96	0	UP	UPR
SELENOM	0	0.404599	0.978	0.918	0	UP	NA
CIRBP	0	0.401149	0.926	0.807	0	UP	NA
SLC43A1	1.40706e-302	0.399974	0.922	0.766	2.80554e-298	UP	NA
ERP44	3.54365e-251	0.398873	0.767	0.531	7.06568e-247	UP	NA
PREB	6.72642e-277	0.397756	0.856	0.612	1.34118e-272	UP	UPR
TMEM39A	4.10473e-257	0.394344	0.687	0.383	8.18442e-253	UP	NA
RBM39	3.49163e-268	0.393469	0.925	0.832	6.96196e-264	UP	NA
EXOSC1	7.85215e-233	0.3928	0.764	0.551	1.56564e-228	UP	UPR
CDK2AP2	0	0.392296	0.999	0.989	0	UP	UPR
S100P	2.08137e-141	0.391151	0.497	0.244	4.15005e-137	UP	NA
GOLGB1	4.4262e-259	0.391002	0.836	0.626	8.82541e-255	UP	NA
CARS1	2.72042e-246	0.389185	0.657	0.348	5.42425e-242	UP	UPR
MST1	2.38869e-270	0.387703	0.513	0.158	4.7628e-266	UP	NA
CREB3	3.66779e-219	0.386233	0.693	0.423	7.31321e-215	UP	NA
RHOB	1.95342e-169	0.385955	0.806	0.649	3.89493e-165	UP	NA
GMPPA	4.95091e-251	0.383938	0.729	0.449	9.87162e-247	UP	UPR
BET1	1.17579e-259	0.382096	0.593	0.253	2.3444e-255	UP	UPR
LMCD1	4.32819e-192	0.381873	0.53	0.237	8.62997e-188	UP	NA
ALG2	1.54721e-240	0.380822	0.74	0.476	3.08498e-236	UP	UPR
MSTO1	5.66597e-255	0.377931	0.656	0.332	1.12974e-250	UP	UPR
HSP90B1	0	0.377382	0.999	0.973	0	UP	NA
TRAM1	0	0.375359	0.95	0.826	0	UP	NA
RNF181	6.81453e-251	0.373227	0.897	0.762	1.35875e-246	UP	UPR
CCNL1	1.17526e-164	0.372478	0.618	0.388	2.34335e-160	UP	NA
MED8	2.43357e-266	0.372384	0.863	0.671	4.85229e-262	UP	UPR
CHIC2	6.18939e-215	0.370704	0.711	0.46	1.2341e-210	UP	NA
WIPI1	1.43312e-225	0.369063	0.689	0.38	2.85749e-221	UP	UPR
NFKBIB	3.44255e-210	0.366273	0.608	0.313	6.8641e-206	UP	NA
BEX2	4.75525e-253	0.365672	0.494	0.15	9.4815e-249	UP	UPR
NUCB2	3.98199e-252	0.365199	0.575	0.234	7.93968e-248	UP	UPR
HAX1	0	0.364963	0.968	0.861	0	UP	NA
ARFGAP3	1.24133e-236	0.363345	0.615	0.294	2.47508e-232	UP	UPR
HBP1	3.37456e-209	0.362772	0.533	0.236	6.72854e-205	UP	NA
SREK1	1.23431e-188	0.361585	0.665	0.426	2.46109e-184	UP	NA
MAP1LC3B	1.22918e-196	0.361328	0.669	0.402	2.45086e-192	UP	NA
HSPB8	3.81247e-223	0.359624	0.405	0.099	7.60169e-219	UP	NA
CCN1	9.94942e-143	0.359158	0.539	0.296	1.98382e-138	UP	NA
IER2	1.23599e-159	0.356902	0.724	0.51	2.46443e-155	UP	NA
CEBPB	5.88525e-235	0.355822	0.614	0.286	1.17346e-230	UP	UPR
TERF2IP	2.69367e-200	0.354603	0.787	0.608	5.37091e-196	UP	NA
EIF1	0	0.354501	1	0.996	0	UP	NA
RAD9A	1.64139e-182	0.354476	0.754	0.549	3.27277e-178	UP	UPR
LZTFL1	4.4562e-255	0.35404	0.518	0.175	8.88521e-251	UP	UPR
FKBP14	1.99989e-219	0.353813	0.58	0.273	3.98757e-215	UP	NA
MYDGF	0	0.352919	0.99	0.948	0	UP	NA
IRF1	3.31506e-207	0.351912	0.438	0.137	6.6099e-203	UP	IFN_STIM
RABAC1	1.85195e-202	0.349879	0.78	0.569	3.69261e-198	UP	NA
AARS1	3.92302e-252	0.34821	0.885	0.698	7.82211e-248	UP	UPR
RNF114	5.52942e-183	0.347718	0.722	0.52	1.10251e-178	UP	IFN_STIM
MCFD2	7.53263e-237	0.345725	0.858	0.676	1.50193e-232	UP	NA
PNRC1	1.12894e-185	0.345166	0.825	0.617	2.25099e-181	UP	NA
SRP72	1.17778e-246	0.344944	0.853	0.671	2.34837e-242	UP	UPR
TIMM44	1.69667e-208	0.34476	0.735	0.495	3.38299e-204	UP	UPR
DNAJC1	5.59944e-198	0.343382	0.742	0.517	1.11647e-193	UP	NA
LRRC59	0	0.343295	0.973	0.901	0	UP	UPR
ARHGEF2	1.80983e-216	0.343266	0.563	0.245	3.60862e-212	UP	UPR
YARS1	8.92246e-219	0.342929	0.835	0.647	1.77905e-214	UP	NA
UFM1	8.12467e-187	0.339544	0.654	0.4	1.61998e-182	UP	UPR
CDC6	4.03995e-175	0.338976	0.805	0.604	8.05526e-171	UP	UPR
LOXL4	4.62713e-166	0.338526	0.51	0.232	9.22602e-162	UP	NA
TVP23B	1.61152e-193	0.337809	0.617	0.343	3.2132e-189	UP	NA
NEU1	5.23857e-157	0.337152	0.765	0.6	1.04452e-152	UP	NA
SEL1L	1.40067e-218	0.335763	0.615	0.298	2.79279e-214	UP	UPR
GOT1	3.50362e-201	0.335422	0.841	0.665	6.98586e-197	UP	UPR
RAB5A	9.8681e-206	0.335363	0.733	0.469	1.9676e-201	UP	NA
RND3	4.81346e-149	0.334881	0.576	0.341	9.59757e-145	UP	NA
CREB5	1.62821e-175	0.334643	0.543	0.25	3.2465e-171	UP	NA
ARFIP2	2.15626e-196	0.334279	0.789	0.577	4.29937e-192	UP	UPR
OSER1	9.17587e-149	0.334199	0.662	0.465	1.82958e-144	UP	NA
POLD4	3.84516e-175	0.333229	0.809	0.643	7.66686e-171	UP	NA
CLGN	2.62024e-211	0.331378	0.664	0.37	5.22449e-207	UP	NA
ARF4	1.18751e-214	0.331031	0.86	0.7	2.36778e-210	UP	NA
ATG101	2.24634e-205	0.330885	0.827	0.651	4.47898e-201	UP	UPR
GABARAPL1	3.74963e-184	0.330753	0.574	0.286	7.47638e-180	UP	NA
EIF1B	5.65837e-232	0.330624	0.924	0.825	1.12822e-227	UP	UPR
SRP54	5.36452e-183	0.330008	0.69	0.46	1.06963e-178	UP	NA
ZFAND1	1.98012e-212	0.329899	0.646	0.338	3.94816e-208	UP	NA
SPCS2	2.1659e-253	0.329468	0.911	0.786	4.31858e-249	UP	UPR
SLC7A11	5.94586e-261	0.328619	0.518	0.153	1.18555e-256	UP	NA
PDIA4	5.87511e-254	0.328279	0.947	0.795	1.17144e-249	UP	UPR
GTF2B	6.17132e-170	0.326667	0.634	0.4	1.2305e-165	UP	NA
STC2	2.08427e-272	0.326189	0.515	0.136	4.15582e-268	UP	NA
CHPF	4.57329e-187	0.325476	0.679	0.402	9.11869e-183	UP	NA
ATP6V0D1	1.31901e-147	0.322348	0.704	0.525	2.62997e-143	UP	NA
PDIA3	2.44574e-275	0.321197	0.968	0.864	4.87657e-271	UP	NA
TMEM41B	3.01421e-182	0.320938	0.662	0.403	6.01003e-178	UP	NA
TMED9	0	0.319939	0.995	0.952	0	UP	NA
ERO1B	3.06404e-277	0.318674	0.419	0.071	6.10939e-273	UP	UPR
DAPK3	7.57515e-133	0.317092	0.542	0.316	1.51041e-128	UP	NA
TARS1	4.1827e-182	0.316292	0.766	0.566	8.33988e-178	UP	UPR
SBDS	2.17638e-214	0.316271	0.897	0.787	4.33948e-210	UP	NA
ZNF622	1.02568e-156	0.315162	0.56	0.323	2.0451e-152	UP	UPR
EIF4EBP1	0	0.314338	0.988	0.927	0	UP	UPR
TMCO3	5.61117e-165	0.314053	0.578	0.314	1.11881e-160	UP	NA
LYSMD3	2.26805e-192	0.313681	0.525	0.227	4.52227e-188	UP	UPR
MAFF	1.10822e-213	0.31301	0.385	0.087	2.20968e-209	UP	NA
SCYL1	2.33957e-169	0.311432	0.64	0.389	4.66486e-165	UP	UPR
EXOSC8	9.72338e-167	0.310792	0.775	0.6	1.93875e-162	UP	NA
SCFD1	3.54671e-279	0.30932	0.969	0.911	7.07178e-275	UP	NA
DOHH	4.08199e-170	0.308855	0.62	0.364	8.13909e-166	UP	NA
CEP57	4.07546e-179	0.308468	0.684	0.431	8.12605e-175	UP	NA
UBXN1	4.47695e-248	0.308433	0.936	0.843	8.92659e-244	UP	NA
ARL1	2.73913e-179	0.307457	0.78	0.589	5.46154e-175	UP	NA
SNORC	7.36844e-138	0.307252	0.562	0.313	1.46919e-133	UP	NA
AZI2	1.71357e-183	0.306969	0.814	0.623	3.41668e-179	UP	IFN_STIM
TFG	2.94824e-250	0.306948	0.921	0.815	5.87849e-246	UP	UPR
PCK2	8.22482e-192	0.30693	0.62	0.312	1.63995e-187	UP	UPR
GORAB	5.73498e-198	0.306321	0.474	0.172	1.1435e-193	UP	UPR
EGLN2	1.22655e-161	0.305165	0.56	0.295	2.44562e-157	UP	NA
CISD2	1.14724e-220	0.303913	0.9	0.77	2.28748e-216	UP	UPR
ARL8B	2.41889e-143	0.303902	0.804	0.686	4.82303e-139	UP	NA
SEC63	3.35412e-255	0.303829	0.93	0.812	6.68778e-251	UP	UPR
TMED5	7.22742e-177	0.303492	0.852	0.701	1.44107e-172	UP	NA
C12orf10	1.32823e-179	0.303177	0.844	0.703	2.64836e-175	UP	NA
TSPYL2	3.79088e-250	0.302312	0.453	0.112	7.55864e-246	UP	NA
RBM3	9.45569e-289	0.30212	0.983	0.942	1.88537e-284	UP	NA
FKBP11	9.89868e-166	0.301581	0.845	0.678	1.9737e-161	UP	UPR
RABGGTB	2.60339e-162	0.301105	0.814	0.649	5.1909e-158	UP	NA
CALR	0	0.300793	1	0.991	0	UP	NA
PAWR	6.87925e-123	0.300278	0.603	0.413	1.37165e-118	UP	NA
NPPB	4.58774e-74	0.299667	0.346	0.167	9.14749e-70	UP	NA
MARS1	3.96006e-178	0.299148	0.832	0.651	7.89596e-174	UP	UPR
SMAP1	3.98286e-185	0.297331	0.815	0.626	7.94143e-181	UP	NA
NAPA	2.3133e-153	0.296165	0.841	0.729	4.61249e-149	UP	NA
CXCL3	1.12332e-165	0.296126	0.36	0.098	2.23979e-161	UP	NA
MED10	4.7625e-147	0.295356	0.704	0.505	9.49595e-143	UP	NA
RIOK3	2.15558e-140	0.295005	0.515	0.281	4.29802e-136	UP	NA
SNAPC1	3.13418e-140	0.294467	0.433	0.195	6.24924e-136	UP	NA
ILK	8.78738e-141	0.293983	0.777	0.613	1.75212e-136	UP	NA
IBTK	3.57673e-166	0.292887	0.77	0.566	7.13164e-162	UP	NA
TIMM17A	9.66989e-202	0.292865	0.914	0.811	1.92808e-197	UP	UPR
ELF3	3.51165e-107	0.292408	0.569	0.363	7.00188e-103	UP	NA
PNPLA8	3.3233e-175	0.292084	0.512	0.228	6.62633e-171	UP	UPR
RAB24	2.03202e-169	0.292082	0.711	0.46	4.05165e-165	UP	NA
NOP58	3.91787e-166	0.291572	0.855	0.761	7.81185e-162	UP	NA
CIR1	1.38582e-145	0.291054	0.647	0.432	2.76319e-141	UP	NA
NCF2	4.58737e-150	0.290948	0.249	0.04	9.14676e-146	UP	NA
CLK1	4.30825e-182	0.289489	0.442	0.158	8.59023e-178	UP	NA
TULP3	1.40545e-144	0.289429	0.507	0.27	2.80233e-140	UP	UPR
NRBF2	1.13466e-163	0.288278	0.676	0.431	2.26241e-159	UP	UPR
DDX39A	1.096e-126	0.287931	0.855	0.773	2.18532e-122	UP	NA
CCDC130	8.31845e-162	0.287895	0.526	0.257	1.65862e-157	UP	NA
EDEM2	5.64109e-161	0.2878	0.666	0.421	1.12478e-156	UP	NA
DNAJC10	2.71928e-164	0.286729	0.668	0.399	5.42197e-160	UP	NA
DNAJC25	9.46696e-140	0.285449	0.581	0.346	1.88762e-135	UP	NA
RBCK1	1.69733e-148	0.28212	0.765	0.539	3.3843e-144	UP	IFN_STIM
UBD	6.66695e-65	0.281592	0.419	0.251	1.32932e-60	UP	NA
DDX49	3.26158e-173	0.28155	0.869	0.732	6.50326e-169	UP	UPR
TIMM9	8.20216e-145	0.280661	0.661	0.432	1.63543e-140	UP	NA
SNX2	7.5808e-147	0.280621	0.725	0.536	1.51154e-142	UP	NA
UBA5	7.98366e-150	0.279982	0.717	0.509	1.59186e-145	UP	NA
UBALD1	2.30319e-145	0.27928	0.557	0.301	4.59233e-141	UP	NA
MBNL2	3.22687e-149	0.278104	0.62	0.367	6.43406e-145	UP	UPR
ATF4	3.46156e-186	0.277925	0.916	0.786	6.902e-182	UP	UPR
SRP68	2.47633e-149	0.277552	0.662	0.427	4.93755e-145	UP	UPR
MCL1	1.90841e-131	0.27718	0.737	0.542	3.80519e-127	UP	NA
TOM1	1.63017e-138	0.276518	0.633	0.402	3.25039e-134	UP	NA
ANKRD12	3.75042e-139	0.275708	0.727	0.531	7.47797e-135	UP	NA
TMEM198	6.03875e-212	0.27527	0.376	0.078	1.20407e-207	UP	NA
RAB32	9.07812e-99	0.275103	0.702	0.551	1.81009e-94	UP	NA
CXCL8	2.25418e-55	0.274518	0.375	0.225	4.49461e-51	UP	NA
PACS1	7.46735e-145	0.274054	0.823	0.661	1.48892e-140	UP	NA
CSRP1	6.51993e-97	0.273574	0.762	0.638	1.30001e-92	UP	NA
CSRNP1	2.41655e-148	0.273499	0.401	0.151	4.81836e-144	UP	NA
KLF10	4.12281e-173	0.273222	0.364	0.101	8.22047e-169	UP	NA
DNAJB1	1.16564e-60	0.272267	0.771	0.662	2.32417e-56	UP	NA
DHRS3	1.87513e-134	0.271533	0.541	0.298	3.73883e-130	UP	NA
MED19	7.19599e-161	0.271002	0.864	0.759	1.43481e-156	UP	NA
TMEM9	2.43563e-155	0.270686	0.845	0.664	4.85641e-151	UP	NA
ZCCHC8	1.95243e-160	0.26973	0.485	0.221	3.89295e-156	UP	NA
NFKBIL1	5.73697e-152	0.269281	0.547	0.284	1.14389e-147	UP	NA
EPRS1	5.75617e-171	0.269145	0.914	0.785	1.14772e-166	UP	UPR
TMEM140	4.53711e-193	0.268765	0.352	0.077	9.04653e-189	UP	NA
COPA	1.69058e-148	0.268275	0.784	0.587	3.37085e-144	UP	NA
SCN9A	4.62275e-102	0.268253	0.684	0.528	9.2173e-98	UP	NA
TCIM	5.0532e-93	0.267826	0.439	0.239	1.00756e-88	UP	NA
IER3	1.12617e-102	0.266592	0.447	0.235	2.24547e-98	UP	NA
YIPF2	6.41323e-151	0.266101	0.719	0.473	1.27873e-146	UP	NA
BCAS2	1.5486e-118	0.26594	0.712	0.562	3.08775e-114	UP	NA
WDR45	9.71803e-135	0.265651	0.661	0.446	1.93768e-130	UP	NA
RPN1	1.92343e-230	0.264799	0.96	0.87	3.83513e-226	UP	NA
CHORDC1	3.80724e-98	0.263978	0.681	0.523	7.59126e-94	UP	NA
ENDOV	7.61056e-150	0.263589	0.513	0.253	1.51747e-145	UP	NA
PSAT1	8.63342e-240	0.262923	0.983	0.912	1.72142e-235	UP	UPR
GOLT1B	3.49946e-135	0.261841	0.635	0.405	6.97758e-131	UP	NA
HSPA9	4.83935e-206	0.261656	0.952	0.875	9.64918e-202	UP	UPR
PDIA6	7.28204e-261	0.261224	0.981	0.906	1.45197e-256	UP	UPR
BTF3L4	1.01251e-146	0.261045	0.816	0.66	2.01884e-142	UP	NA
TMEM263	1.04853e-137	0.26048	0.659	0.428	2.09067e-133	UP	NA
UBE2J1	1.43979e-147	0.260269	0.821	0.633	2.8708e-143	UP	UPR
OS9	1.22748e-126	0.26016	0.756	0.585	2.44747e-122	UP	NA
PRPF38B	1.97599e-117	0.260111	0.726	0.565	3.93992e-113	UP	NA
TCEA1	2.03331e-118	0.259129	0.702	0.54	4.05422e-114	UP	NA
DEDD2	1.04598e-147	0.259118	0.489	0.226	2.08558e-143	UP	UPR
BTG1	1.03675e-112	0.258021	0.798	0.659	2.06718e-108	UP	UPR
CCDC59	2.67485e-132	0.256583	0.763	0.61	5.33338e-128	UP	NA
TXNDC9	4.28843e-132	0.255183	0.747	0.569	8.5507e-128	UP	NA
FOXA3	2.4873e-97	0.255063	0.758	0.595	4.95942e-93	UP	NA
PHGDH	3.35018e-145	0.254796	0.941	0.808	6.67992e-141	UP	UPR
CDKN1B	8.20358e-124	0.254123	0.623	0.391	1.63571e-119	UP	UPR
CRELD1	1.02526e-199	0.253984	0.435	0.126	2.04427e-195	UP	NA
ZNF444	7.19498e-141	0.253827	0.862	0.748	1.43461e-136	UP	NA
LGALS8	6.74221e-111	0.253587	0.545	0.338	1.34433e-106	UP	NA
TFE3	5.34252e-114	0.253258	0.627	0.424	1.06524e-109	UP	NA
EDEM1	1.10057e-166	0.252767	0.478	0.19	2.19443e-162	UP	UPR
YIPF5	9.23548e-119	0.252152	0.604	0.399	1.84146e-114	UP	UPR
ANXA5	5.28628e-119	0.252116	0.822	0.704	1.05403e-114	UP	NA
PPIB	0	0.25202	0.999	0.98	0	UP	NA
GOLGA2	3.53203e-120	0.251944	0.602	0.391	7.0425e-116	UP	NA
PSPH	6.12722e-135	0.251524	0.859	0.699	1.22171e-130	UP	UPR
PDRG1	5.03455e-98	0.251018	0.627	0.456	1.00384e-93	UP	NA
ZNF274	3.85769e-123	0.250698	0.588	0.362	7.69186e-119	UP	NA
SLC1A5	1.82155e-118	0.250433	0.751	0.543	3.63198e-114	UP	NA
UFL1	3.76445e-130	0.250187	0.593	0.365	7.50593e-126	UP	UPR
CYP1A1	2.91344e-54	0.250167	0.337	0.202	5.80911e-50	UP	NA
SLC25A25	3.24958e-162	0.250144	0.427	0.154	6.47934e-158	UP	NA
SERTAD3	1.48907e-131	0.250072	0.49	0.246	2.96905e-127	UP	NA
TUBE1	5.40973e-180	0.249337	0.41	0.129	1.07865e-175	NA	UPR
DDOST	1.01758e-238	0.24891	0.973	0.898	2.02896e-234	NA	UPR
C12orf57	1.01298e-180	0.248681	0.96	0.885	2.01978e-176	NA	NA
SEC24D	4.74342e-167	0.248049	0.494	0.207	9.45791e-163	NA	UPR
UBXN4	2.56131e-191	0.247436	0.938	0.869	5.10699e-187	NA	NA
ARMCX6	5.41905e-141	0.247054	0.483	0.232	1.0805e-136	NA	NA
COPE	2.52105e-298	0.246765	0.989	0.96	5.02673e-294	NA	NA
GOLGA4	2.83445e-237	0.245939	0.977	0.94	5.65162e-233	NA	NA
AP5Z1	5.37847e-121	0.245871	0.481	0.25	1.07241e-116	NA	NA
C1orf52	7.56619e-112	0.24548	0.703	0.528	1.50862e-107	NA	NA
YTHDC1	6.7148e-110	0.245289	0.757	0.631	1.33886e-105	NA	NA
EAF2	5.58169e-186	0.245167	0.402	0.118	1.11293e-181	NA	NA
DNAJB2	3.1288e-148	0.245089	0.432	0.169	6.23851e-144	NA	NA
ISL2	5.30339e-198	0.243962	0.397	0.103	1.05744e-193	NA	UPR
P4HB	0	0.24324	0.999	0.987	0	NA	UPR
RNF113A	3.15087e-152	0.242855	0.45	0.19	6.28252e-148	NA	NA
OSBP	4.41693e-124	0.242283	0.674	0.451	8.80692e-120	NA	UPR
SLC66A1	1.79596e-131	0.242083	0.513	0.262	3.58096e-127	NA	NA
NR0B2	3.13362e-88	0.241573	0.436	0.24	6.24812e-84	NA	NA
HSPA1A	1.92543e-06	0.24155	0.334	0.314	0.0383912	NA	NA
UPP1	4.0567e-89	0.241365	0.499	0.308	8.08865e-85	NA	NA
PDCD4	6.79021e-141	0.240583	0.46	0.205	1.3539e-136	NA	NA
UGP2	3.42291e-112	0.240541	0.743	0.588	6.82495e-108	NA	NA
SYS1	5.31399e-121	0.240377	0.598	0.369	1.05956e-116	NA	NA
BAG3	3.59679e-81	0.239495	0.447	0.268	7.17163e-77	NA	UPR
OSTC	5.34702e-248	0.239411	0.978	0.933	1.06614e-243	NA	NA
LCORL	2.72043e-106	0.23918	0.561	0.354	5.42426e-102	NA	NA
AMOTL2	1.16622e-103	0.23879	0.486	0.267	2.32533e-99	NA	NA
NEURL3	3.90855e-177	0.238734	0.217	0.009	7.79326e-173	NA	NA
EIF5	3.74395e-204	0.23836	0.979	0.943	7.46505e-200	NA	NA
PMAIP1	1.21457e-154	0.238347	0.39	0.131	2.42173e-150	NA	UPR
TMED10	6.5179e-140	0.237844	0.87	0.741	1.2996e-135	NA	UPR
SDC4	2.29045e-83	0.237807	0.52	0.335	4.56692e-79	NA	NA
SEC31A	3.4944e-127	0.237629	0.83	0.689	6.96748e-123	NA	UPR
WBP2	3.55304e-97	0.237265	0.588	0.41	7.0844e-93	NA	NA
LRIF1	1.42307e-103	0.237199	0.693	0.5	2.83746e-99	NA	NA
MCEE	7.74796e-120	0.236606	0.566	0.339	1.54486e-115	NA	UPR
MIA3	6.81487e-116	0.236359	0.666	0.46	1.35882e-111	NA	NA
TMED2	6.89661e-148	0.236261	0.93	0.827	1.37512e-143	NA	UPR
FNTA	1.04186e-114	0.235771	0.799	0.658	2.07736e-110	NA	NA
GALK2	3.16598e-143	0.234936	0.487	0.23	6.31265e-139	NA	NA
ADM2	9.59332e-220	0.23482	0.346	0.053	1.91281e-215	NA	UPR
PYCR1	1.68802e-127	0.234618	0.892	0.751	3.36574e-123	NA	UPR
SUCO	4.44763e-101	0.234551	0.633	0.44	8.86813e-97	NA	NA
EIF2S2	1.45968e-226	0.234523	0.973	0.924	2.91046e-222	NA	NA
SARAF	1.38715e-165	0.234169	0.944	0.858	2.76585e-161	NA	NA
KLF4	4.98252e-197	0.233353	0.289	0.035	9.93465e-193	NA	UPR
COQ10B	4.60051e-129	0.232814	0.502	0.261	9.17295e-125	NA	NA
FLRT3	4.53303e-78	0.232584	0.57	0.401	9.03842e-74	NA	NA
TCEAL9	9.05005e-96	0.232376	0.622	0.448	1.80449e-91	NA	NA
ATG3	4.64472e-114	0.232158	0.78	0.638	9.2611e-110	NA	NA
MITD1	7.49374e-98	0.232135	0.594	0.412	1.49418e-93	NA	NA
DUSP12	6.27762e-110	0.232129	0.694	0.519	1.2517e-105	NA	NA
RNFT1	1.17997e-129	0.231685	0.476	0.228	2.35274e-125	NA	NA
DCTN2	4.43587e-116	0.231456	0.832	0.705	8.84469e-112	NA	NA
RRAGC	5.99677e-161	0.231037	0.35	0.098	1.1957e-156	NA	NA
SLC25A38	5.96434e-103	0.230903	0.661	0.471	1.18923e-98	NA	NA
RCHY1	2.84517e-121	0.230724	0.495	0.261	5.67298e-117	NA	NA
BHLHE40	3.8739e-145	0.230688	0.344	0.103	7.72417e-141	NA	NA
CALCOCO2	2.44524e-117	0.230597	0.605	0.38	4.87557e-113	NA	NA
TMEM45A	8.69658e-125	0.230493	0.528	0.28	1.73401e-120	NA	NA
MGAT1	3.85762e-104	0.230118	0.697	0.509	7.6917e-100	NA	NA
TMEM214	1.13356e-125	0.230089	0.561	0.308	2.26021e-121	NA	UPR
UTP11	3.67716e-89	0.230085	0.643	0.499	7.33188e-85	NA	NA
ASB3	2.95743e-117	0.230073	0.5	0.273	5.89682e-113	NA	NA
PMM2	1.56752e-112	0.230072	0.606	0.396	3.12547e-108	NA	NA
BNIP1	1.05257e-150	0.229469	0.424	0.164	2.09872e-146	NA	NA
POLR3C	4.39357e-117	0.229469	0.511	0.287	8.76034e-113	NA	UPR
TXNL1	5.17782e-131	0.229244	0.876	0.757	1.03241e-126	NA	NA
TMF1	2.08028e-146	0.228878	0.454	0.191	4.14788e-142	NA	NA
HSPA13	1.57313e-144	0.228834	0.439	0.183	3.13666e-140	NA	NA
TGIF1	1.65717e-89	0.228469	0.709	0.539	3.30424e-85	NA	UPR
AKNA	1.07438e-233	0.227994	0.318	0.031	2.14221e-229	NA	UPR
ATXN2L	7.35484e-112	0.227944	0.652	0.431	1.46648e-107	NA	NA
TTLL7	6.07554e-132	0.227553	0.472	0.219	1.2114e-127	NA	NA
ARL5B	2.70482e-111	0.227238	0.548	0.322	5.39313e-107	NA	NA
CCNB1IP1	6.15106e-106	0.226936	0.734	0.557	1.22646e-101	NA	NA
ICA1	1.68781e-129	0.22691	0.458	0.212	3.36532e-125	NA	NA
RNF5	3.04988e-91	0.226003	0.756	0.657	6.08116e-87	NA	NA
FSTL3	1.8997e-80	0.225932	0.396	0.215	3.78781e-76	NA	NA
ASS1	5.06934e-87	0.225645	0.662	0.48	1.01078e-82	NA	NA
CCDC91	2.05045e-105	0.22558	0.584	0.383	4.08839e-101	NA	NA
FTSJ1	1.67984e-108	0.225543	0.787	0.644	3.34943e-104	NA	NA
WSB1	2.80659e-106	0.225313	0.818	0.694	5.59606e-102	NA	NA
CWC25	1.11513e-113	0.224955	0.48	0.258	2.22346e-109	NA	NA
CXCL1	5.93026e-49	0.224858	0.462	0.299	1.18243e-44	NA	NA
WHAMM	3.53016e-130	0.224569	0.405	0.166	7.03879e-126	NA	NA
NFXL1	2.91281e-152	0.224549	0.416	0.155	5.80786e-148	NA	NA
TRIM27	3.52819e-101	0.222895	0.662	0.466	7.03486e-97	NA	NA
YAF2	2.07998e-108	0.222772	0.473	0.253	4.14728e-104	NA	NA
FZD5	3.59031e-84	0.222329	0.462	0.273	7.15873e-80	NA	NA
AAK1	7.54905e-120	0.222114	0.496	0.26	1.5052e-115	NA	UPR
NFKB2	4.61863e-128	0.222086	0.355	0.126	9.20909e-124	NA	UPR
RAE1	8.60445e-85	0.221956	0.566	0.402	1.71564e-80	NA	NA
SLC39A7	9.27647e-107	0.221842	0.748	0.582	1.84964e-102	NA	UPR
CYSTM1	1.47574e-89	0.221379	0.736	0.594	2.94247e-85	NA	NA
PHLDA1	1.41759e-56	0.221286	0.637	0.48	2.82652e-52	NA	NA
CXXC5	4.93687e-90	0.221024	0.754	0.603	9.84362e-86	NA	NA
FNDC3A	5.53669e-101	0.22095	0.702	0.525	1.10396e-96	NA	NA
GPN2	1.31551e-125	0.220831	0.468	0.227	2.62299e-121	NA	NA
PQBP1	1.58954e-123	0.220709	0.906	0.846	3.16939e-119	NA	NA
AKR1A1	1.24564e-157	0.220625	0.941	0.858	2.48368e-153	NA	NA
MGAT2	1.12067e-98	0.220613	0.534	0.324	2.2345e-94	NA	NA
CDC42EP1	2.97117e-150	0.220124	0.977	0.922	5.92422e-146	NA	NA
KIZ	2.46763e-149	0.220095	0.425	0.161	4.92021e-145	NA	NA
LMAN1	2.359e-121	0.220033	0.875	0.778	4.70361e-117	NA	NA
CCPG1	2.66977e-95	0.219633	0.569	0.366	5.32326e-91	NA	NA
MIS12	3.99226e-149	0.219115	0.412	0.154	7.96017e-145	NA	UPR
COPB1	6.0793e-99	0.218748	0.622	0.428	1.21215e-94	NA	UPR
SLC39A5	5.70108e-93	0.21872	0.48	0.277	1.13674e-88	NA	NA
HSD17B7	8.13937e-109	0.21869	0.518	0.292	1.62291e-104	NA	NA
FICD	1.10162e-205	0.218611	0.329	0.053	2.19653e-201	NA	UPR
NFKBIE	1.46502e-165	0.218543	0.317	0.07	2.9211e-161	NA	NA
SLC7A1	1.71604e-141	0.218185	0.438	0.174	3.42162e-137	NA	NA
ADPRHL2	6.96231e-95	0.21814	0.586	0.391	1.38822e-90	NA	NA
SLC31A1	5.24181e-99	0.218044	0.701	0.525	1.04516e-94	NA	UPR
SEC13	1.30476e-248	0.217258	0.992	0.959	2.60156e-244	NA	UPR
BHLHA15	1.21646e-198	0.217201	0.276	0.028	2.42551e-194	NA	UPR
SYVN1	1.37586e-122	0.216558	0.517	0.275	2.74332e-118	NA	UPR
RBM4	4.0856e-88	0.216417	0.771	0.662	8.14627e-84	NA	NA
TP53BP2	1.01899e-82	0.216087	0.625	0.449	2.03177e-78	NA	NA
UBE2B	3.794e-100	0.215888	0.474	0.27	7.56486e-96	NA	NA
REXO2	3.12412e-110	0.215691	0.87	0.773	6.22918e-106	NA	NA
ATP6V1D	4.78788e-86	0.215639	0.538	0.363	9.54655e-82	NA	NA
SSR2	3.14443e-286	0.214841	0.996	0.975	6.26968e-282	NA	NA
IRF2BP2	3.73675e-86	0.213941	0.706	0.523	7.4507e-82	NA	NA
SLC30A7	4.7241e-106	0.213743	0.487	0.269	9.41939e-102	NA	NA
ZCCHC7	9.13169e-97	0.213652	0.753	0.598	1.82077e-92	NA	NA
TSSC4	1.37112e-89	0.213567	0.688	0.526	2.73387e-85	NA	NA
KLF7	3.15218e-141	0.213556	0.341	0.104	6.28513e-137	NA	NA
EIF2A	4.82696e-92	0.213523	0.702	0.544	9.62447e-88	NA	NA
LONP1	4.82839e-95	0.213154	0.648	0.451	9.62733e-91	NA	UPR
CLIC4	2.01342e-94	0.212761	0.683	0.49	4.01457e-90	NA	NA
NOL7	2.48893e-152	0.212597	0.928	0.859	4.96267e-148	NA	NA
RPN2	9.02196e-164	0.212551	0.958	0.882	1.79889e-159	NA	NA
FRA10AC1	1.52177e-104	0.21137	0.615	0.397	3.03425e-100	NA	NA
BEX1	5.14813e-51	0.211343	0.594	0.458	1.02649e-46	NA	NA
RP9	5.93167e-118	0.211312	0.482	0.249	1.18272e-113	NA	NA
SARNP	2.71285e-78	0.21119	0.72	0.599	5.40914e-74	NA	NA
STX3	2.65121e-104	0.210733	0.462	0.238	5.28626e-100	NA	NA
TSC22D3	7.45132e-148	0.210618	0.373	0.117	1.48572e-143	NA	NA
RPF2	9.19547e-85	0.210588	0.716	0.575	1.83348e-80	NA	NA
GNL3	1.11704e-91	0.210478	0.596	0.406	2.22726e-87	NA	UPR
SKIL	2.54818e-82	0.209988	0.505	0.317	5.08081e-78	NA	NA
PPIL4	1.46695e-88	0.209958	0.638	0.472	2.92496e-84	NA	NA
TBC1D15	5.01044e-104	0.209831	0.463	0.253	9.99031e-100	NA	NA
CBX4	1.11899e-119	0.209248	0.482	0.231	2.23115e-115	NA	NA
YY1AP1	5.92793e-85	0.208896	0.565	0.381	1.18197e-80	NA	NA
SRA1	5.82254e-100	0.208877	0.792	0.632	1.16096e-95	NA	UPR
HPS1	2.17929e-85	0.208849	0.762	0.641	4.34529e-81	NA	NA
ZFP36L1	3.56014e-80	0.208745	0.824	0.723	7.09857e-76	NA	NA
ATP6V1E1	3.68196e-80	0.208675	0.699	0.573	7.34146e-76	NA	NA
NFKBIA	3.71177e-55	0.208523	0.681	0.564	7.40091e-51	NA	UPR
CKAP4	1.57218e-98	0.208498	0.804	0.643	3.13477e-94	NA	NA
COPS3	2.20259e-103	0.20846	0.831	0.717	4.39175e-99	NA	NA
RAB6A	1.3857e-93	0.207994	0.668	0.48	2.76295e-89	NA	NA
DPM1	2.29097e-86	0.207928	0.695	0.534	4.56796e-82	NA	NA
CSNK1D	7.43547e-82	0.207453	0.719	0.581	1.48256e-77	NA	NA
COPG1	1.31975e-89	0.207172	0.719	0.565	2.63146e-85	NA	NA
SSR1	1.34744e-106	0.207162	0.835	0.692	2.68667e-102	NA	NA
ALG5	1.80959e-93	0.207064	0.665	0.488	3.60814e-89	NA	NA
DUSP14	2.18937e-79	0.206648	0.649	0.494	4.36538e-75	NA	NA
EFNA1	4.52858e-78	0.20658	0.45	0.262	9.02953e-74	NA	NA
SLU7	3.61668e-84	0.206229	0.529	0.353	7.21131e-80	NA	NA
MAGT1	1.02342e-130	0.206197	0.438	0.188	2.0406e-126	NA	NA
MAFK	6.1165e-152	0.206182	0.319	0.082	1.21957e-147	NA	NA
CANX	7.11598e-184	0.206167	0.983	0.938	1.41885e-179	NA	NA
SEC61G	2.85536e-273	0.206087	0.997	0.987	5.6933e-269	NA	UPR
TMEM199	4.13217e-87	0.205635	0.687	0.528	8.23913e-83	NA	NA
BCKDHA	2.58712e-87	0.205482	0.56	0.376	5.15847e-83	NA	NA
TRA2A	6.99361e-83	0.205351	0.703	0.552	1.39445e-78	NA	NA
SAP30BP	1.75415e-85	0.205343	0.576	0.401	3.49761e-81	NA	NA
YME1L1	1.01997e-96	0.205279	0.808	0.689	2.03373e-92	NA	NA
DAB2	1.09889e-89	0.205007	0.442	0.243	2.19108e-85	NA	NA
GHITM	1.31336e-135	0.204831	0.946	0.884	2.6187e-131	NA	UPR
AKAP8L	2.43364e-72	0.204539	0.543	0.385	4.85243e-68	NA	NA
SLC38A2	4.4444e-79	0.204481	0.815	0.681	8.86169e-75	NA	NA
FAM133B	4.3653e-86	0.204405	0.617	0.446	8.70397e-82	NA	NA
USO1	1.90402e-91	0.204088	0.731	0.564	3.79642e-87	NA	NA
VAPA	3.87206e-154	0.203993	0.968	0.919	7.72051e-150	NA	NA
ZBTB43	9.34482e-88	0.203751	0.449	0.258	1.86326e-83	NA	NA
ZFPL1	1.12977e-100	0.203531	0.551	0.34	2.25264e-96	NA	NA
MAF1	6.54953e-90	0.20324	0.683	0.491	1.30591e-85	NA	NA
PITPNM1	7.02299e-88	0.202748	0.489	0.284	1.40031e-83	NA	NA
LIN37	1.04762e-143	0.202658	0.366	0.122	2.08885e-139	NA	NA
EIF2B2	7.50235e-87	0.202401	0.567	0.387	1.49589e-82	NA	UPR
ENO3	1.44785e-60	0.202332	0.476	0.312	2.88686e-56	NA	NA
ATG12	3.77455e-88	0.202174	0.624	0.444	7.52608e-84	NA	NA
N4BP2L2	2.3338e-87	0.202021	0.696	0.521	4.65336e-83	NA	NA
PRRC1	2.55121e-102	0.201724	0.504	0.283	5.08685e-98	NA	UPR
ODR4	1.30532e-94	0.201351	0.498	0.295	2.60268e-90	NA	NA
COPB2	1.92111e-87	0.201115	0.795	0.666	3.8305e-83	NA	NA
KDM6B	3.0082e-115	0.201047	0.436	0.203	5.99805e-111	NA	NA
FKBP2	7.73586e-139	0.201041	0.929	0.858	1.54245e-134	NA	NA
EMC2	8.55517e-95	0.200372	0.485	0.283	1.70581e-90	NA	NA
SLC25A36	2.16903e-84	0.20004	0.533	0.342	4.32483e-80	NA	NA
SNW1	2.4653e-83	0.199938	0.626	0.461	4.91557e-79	NA	NA
ATP6V0B	1.43844e-226	0.199157	0.994	0.971	2.8681e-222	NA	NA
DNAJC2	4.29064e-114	0.199113	0.898	0.807	8.55511e-110	NA	NA
LMNA	1.66449e-56	0.199032	0.729	0.615	3.31882e-52	NA	NA
FNDC3B	1.47278e-89	0.19869	0.834	0.693	2.93658e-85	NA	UPR
MOSPD1	1.81382e-80	0.198611	0.464	0.282	3.61658e-76	NA	NA
SEC22B	6.5479e-83	0.198228	0.647	0.476	1.30559e-78	NA	NA
SLC1A4	1.27377e-135	0.198031	0.393	0.143	2.53976e-131	NA	NA
SLC38A1	1.4632e-88	0.197725	0.831	0.688	2.91746e-84	NA	NA
SAR1B	2.48415e-77	0.197577	0.687	0.548	4.95315e-73	NA	NA
B4GALT2	6.10063e-105	0.197241	0.452	0.223	1.21641e-100	NA	NA
SSR4	4.29556e-153	0.197058	0.965	0.929	8.56491e-149	NA	NA
SF3B2	3.17962e-126	0.196949	0.924	0.846	6.33985e-122	NA	NA
AP3D1	1.12243e-84	0.196893	0.778	0.617	2.23802e-80	NA	UPR
GGNBP2	2.18141e-80	0.196836	0.701	0.558	4.34951e-76	NA	NA
CHMP2B	5.59094e-81	0.196681	0.607	0.438	1.11478e-76	NA	NA
SYF2	5.84109e-80	0.19666	0.598	0.425	1.16465e-75	NA	NA
RNF41	1.62355e-102	0.196614	0.501	0.276	3.23719e-98	NA	UPR
CNOT10	1.91394e-78	0.196581	0.629	0.457	3.81621e-74	NA	NA
HDAC9	4.2033e-137	0.196551	0.279	0.064	8.38095e-133	NA	NA
LENG1	4.414e-117	0.196188	0.42	0.189	8.80107e-113	NA	NA
HACL1	1.6033e-75	0.195973	0.669	0.525	3.19682e-71	NA	NA
YIPF6	2.979e-85	0.195932	0.63	0.455	5.93983e-81	NA	NA
TTC33	1.58706e-111	0.195843	0.416	0.193	3.16443e-107	NA	NA
RND1	1.11493e-117	0.195249	0.249	0.06	2.22305e-113	NA	NA
CPEB4	6.46509e-104	0.194985	0.372	0.163	1.28908e-99	NA	UPR
PSMF1	1.03743e-95	0.194862	0.832	0.727	2.06853e-91	NA	NA
TRPC4AP	6.92546e-79	0.194398	0.627	0.454	1.38087e-74	NA	NA
LUC7L2	3.21074e-77	0.193669	0.74	0.604	6.4019e-73	NA	NA
TDG	3.52232e-74	0.193536	0.68	0.545	7.02315e-70	NA	NA
COPS5	2.50909e-85	0.193165	0.791	0.657	5.00288e-81	NA	NA
MPV17L2	6.975e-78	0.19313	0.689	0.53	1.39075e-73	NA	UPR
FLOT1	4.1282e-79	0.191731	0.761	0.621	8.23122e-75	NA	NA
NFIL3	9.15943e-122	0.191645	0.378	0.147	1.8263e-117	NA	UPR
EIF2AK3	3.7709e-149	0.191528	0.357	0.108	7.5188e-145	NA	UPR
GOLPH3L	4.86257e-129	0.191454	0.387	0.147	9.69547e-125	NA	UPR
ZBTB7B	2.61656e-108	0.191382	0.409	0.183	5.21716e-104	NA	NA
ARID4A	2.69101e-78	0.191332	0.557	0.37	5.3656e-74	NA	NA
NEDD9	2.90132e-104	0.190906	0.291	0.098	5.78494e-100	NA	NA
ACBD3	2.08774e-82	0.190904	0.538	0.353	4.16275e-78	NA	NA
SEC61A1	8.78688e-99	0.190849	0.926	0.821	1.75202e-94	NA	UPR
CLK3	5.28191e-79	0.190815	0.557	0.382	1.05316e-74	NA	NA
C9orf85	9.07339e-104	0.190745	0.434	0.217	1.80914e-99	NA	NA
CDK5RAP1	2.68491e-79	0.190162	0.597	0.423	5.35344e-75	NA	NA
ANXA3	1.80461e-73	0.190055	0.377	0.191	3.59821e-69	NA	NA
REEP5	4.11392e-72	0.190006	0.735	0.614	8.20275e-68	NA	NA
PIH1D1	2.42556e-96	0.189735	0.862	0.781	4.83632e-92	NA	NA
ARL13B	2.12198e-85	0.189707	0.507	0.314	4.23101e-81	NA	NA
SRPRA	1.4256e-73	0.189501	0.719	0.578	2.84249e-69	NA	UPR
SND1	1.16378e-93	0.189404	0.908	0.802	2.32047e-89	NA	NA
RAMAC	1.37617e-72	0.18882	0.721	0.604	2.74394e-68	NA	NA
MIA2	2.45464e-89	0.188158	0.52	0.314	4.89431e-85	NA	NA
EIF2S1	1.53669e-71	0.187977	0.717	0.587	3.064e-67	NA	UPR
MRPL10	3.53442e-80	0.186892	0.58	0.394	7.04728e-76	NA	NA
SAMD4A	3.05209e-93	0.186877	0.396	0.191	6.08556e-89	NA	NA
NUAK2	8.77748e-112	0.186864	0.27	0.077	1.75014e-107	NA	NA
FIP1L1	1.81052e-74	0.186789	0.723	0.589	3.60999e-70	NA	NA
SHC1	4.78561e-81	0.186578	0.513	0.316	9.54202e-77	NA	NA
IARS1	2.05289e-88	0.186566	0.905	0.796	4.09326e-84	NA	NA
TOLLIP	3.35318e-69	0.186437	0.719	0.578	6.68591e-65	NA	NA
ALG12	1.71427e-79	0.185996	0.592	0.398	3.41809e-75	NA	NA
PLRG1	2.40613e-77	0.185685	0.604	0.431	4.79757e-73	NA	NA
SURF4	3.35435e-124	0.185477	0.955	0.891	6.68824e-120	NA	NA
CDC26	3.51751e-68	0.185426	0.791	0.699	7.01356e-64	NA	NA
RSL24D1	1.00715e-84	0.18532	0.848	0.724	2.00816e-80	NA	NA
KDELR2	2.16893e-137	0.185143	0.971	0.93	4.32462e-133	NA	NA
USE1	8.42083e-77	0.185063	0.66	0.495	1.67903e-72	NA	NA
OXSM	2.93537e-74	0.184348	0.538	0.364	5.85283e-70	NA	NA
ELF1	1.33528e-61	0.1843	0.519	0.379	2.66242e-57	NA	NA
ATF2	2.10656e-74	0.18408	0.635	0.466	4.20028e-70	NA	NA
GTPBP2	2.21612e-151	0.183998	0.284	0.058	4.41872e-147	NA	UPR
DAP	1.81243e-79	0.18396	0.815	0.67	3.6138e-75	NA	NA
OSGIN1	5.38059e-93	0.183777	0.376	0.176	1.07283e-88	NA	NA
ZNF841	4.74183e-136	0.183591	0.326	0.095	9.45474e-132	NA	NA
JMJD1C	5.4431e-69	0.183451	0.583	0.419	1.0853e-64	NA	NA
ATP6V1B2	3.55261e-76	0.18331	0.522	0.343	7.08356e-72	NA	NA
COPZ1	5.18047e-91	0.183267	0.866	0.779	1.03293e-86	NA	UPR
PPIG	4.77188e-87	0.182939	0.895	0.84	9.51464e-83	NA	NA
CRBN	5.42118e-71	0.182903	0.614	0.462	1.08093e-66	NA	NA
SMAD7	1.51241e-78	0.182893	0.442	0.249	3.0156e-74	NA	NA
STT3A	4.08939e-69	0.182554	0.677	0.521	8.15384e-65	NA	UPR
CADPS2	1.06282e-78	0.182452	0.487	0.297	2.11915e-74	NA	NA
EIF3G	3.21807e-124	0.182418	0.953	0.893	6.41651e-120	NA	NA
DPH7	5.48203e-74	0.182375	0.594	0.406	1.09306e-69	NA	NA
THAP5	1.34442e-104	0.18227	0.384	0.169	2.68064e-100	NA	NA
GTF2F1	7.55481e-70	0.182111	0.647	0.495	1.50635e-65	NA	NA
CLK4	5.80658e-121	0.182079	0.326	0.109	1.15777e-116	NA	NA
H2AW	1.4215e-25	0.182065	0.64	0.551	2.83432e-21	NA	NA
KIN	1.14144e-78	0.181986	0.582	0.406	2.27592e-74	NA	NA
SEC24A	3.28373e-90	0.181906	0.447	0.238	6.54743e-86	NA	NA
CSPP1	1.1867e-67	0.181716	0.48	0.31	2.36616e-63	NA	NA
CDK13	7.34143e-72	0.181398	0.493	0.32	1.46381e-67	NA	NA
DXO	1.3453e-108	0.181041	0.404	0.181	2.68239e-104	NA	NA
MAP1B	1.33939e-63	0.181018	0.627	0.451	2.6706e-59	NA	NA
ZFAND2B	2.34171e-73	0.180809	0.627	0.454	4.66913e-69	NA	NA
GPATCH3	6.15794e-76	0.180693	0.53	0.343	1.22783e-71	NA	NA
FILIP1L	1.26611e-47	0.180427	0.546	0.418	2.5245e-43	NA	NA
EIF3M	2.16436e-85	0.180031	0.866	0.772	4.31551e-81	NA	NA
NAT9	1.75599e-90	0.179809	0.477	0.26	3.50126e-86	NA	NA
TNFAIP3	2.16754e-100	0.17919	0.287	0.096	4.32185e-96	NA	NA
BCL3	1.03052e-32	0.178712	0.501	0.401	2.05475e-28	NA	NA
SDAD1	2.84329e-71	0.178228	0.688	0.553	5.66923e-67	NA	NA
EMC9	1.45924e-73	0.177928	0.468	0.283	2.90957e-69	NA	NA
TIPRL	6.60737e-69	0.177656	0.707	0.574	1.31744e-64	NA	NA
TATDN1	1.68364e-71	0.177435	0.697	0.543	3.35702e-67	NA	NA
LUC7L	2.74216e-65	0.177267	0.617	0.473	5.4676e-61	NA	NA
RHOU	1.05401e-60	0.177228	0.52	0.361	2.1016e-56	NA	NA
LAPTM4A	2.30153e-88	0.177024	0.899	0.818	4.58902e-84	NA	NA
GNL2	7.55675e-68	0.176869	0.724	0.599	1.50674e-63	NA	NA
RARA	7.57212e-71	0.176791	0.404	0.226	1.5098e-66	NA	NA
PSMG1	9.61196e-66	0.176744	0.71	0.58	1.91653e-61	NA	UPR
ARL4A	7.52722e-59	0.176742	0.665	0.539	1.50085e-54	NA	NA
SAE1	3.9937e-73	0.176728	0.824	0.733	7.96304e-69	NA	NA
MRRF	1.05619e-69	0.176245	0.514	0.341	2.10593e-65	NA	NA
UBE2D3	2.40076e-98	0.176087	0.924	0.87	4.78688e-94	NA	NA
ANAPC13	1.00736e-76	0.175902	0.849	0.751	2.00858e-72	NA	NA
RNF185	3.26537e-99	0.175846	0.385	0.176	6.51081e-95	NA	NA
GOSR1	3.99886e-61	0.175706	0.625	0.498	7.97333e-57	NA	NA
UAP1	4.94758e-67	0.175439	0.696	0.544	9.86499e-63	NA	NA
PIP4P1	1.09884e-86	0.175387	0.429	0.229	2.19097e-82	NA	NA
GTSF1	1.246e-101	0.175383	0.923	0.854	2.4844e-97	NA	NA
AFF4	2.15023e-67	0.175353	0.516	0.348	4.28733e-63	NA	NA
SMOX	2.19514e-77	0.17521	0.368	0.188	4.37688e-73	NA	NA
ALAS1	1.04378e-62	0.174579	0.64	0.501	2.08119e-58	NA	NA
TFB2M	2.24037e-62	0.174566	0.606	0.461	4.46708e-58	NA	NA
ACADVL	5.14221e-65	0.174463	0.797	0.662	1.0253e-60	NA	NA
BLVRB	5.13107e-55	0.174415	0.797	0.685	1.02308e-50	NA	NA
APBA3	3.50092e-85	0.174158	0.417	0.223	6.98049e-81	NA	NA
TMEM208	2.09789e-94	0.174151	0.893	0.818	4.18299e-90	NA	NA
SCNM1	1.91591e-67	0.174065	0.687	0.552	3.82014e-63	NA	NA
CXorf40B	2.49134e-84	0.173961	0.467	0.265	4.96747e-80	NA	NA
YIPF4	2.40915e-80	0.17396	0.487	0.295	4.80361e-76	NA	NA
PEF1	1.3688e-62	0.173798	0.694	0.551	2.72926e-58	NA	NA
MUS81	2.04246e-91	0.173379	0.434	0.222	4.07245e-87	NA	NA
HSPA1B	4.71349e-10	0.173318	0.23	0.19	9.39824e-06	NA	NA
MAP3K20	7.6685e-58	0.173171	0.531	0.387	1.52902e-53	NA	NA
GLRX2	1.79038e-54	0.172937	0.606	0.479	3.56984e-50	NA	UPR
CELSR2	2.90687e-126	0.17284	0.337	0.11	5.796e-122	NA	NA
HDLBP	1.40708e-104	0.172791	0.95	0.909	2.80557e-100	NA	NA
FAM83G	1.1488e-121	0.172437	0.309	0.095	2.29059e-117	NA	NA
NOL8	4.14592e-62	0.172427	0.623	0.48	8.26654e-58	NA	NA
RPAIN	1.45446e-66	0.172371	0.7	0.576	2.90006e-62	NA	NA
CCL20	2.22736e-40	0.171837	0.563	0.401	4.44113e-36	NA	NA
CREB3L2	5.43982e-72	0.171763	0.632	0.444	1.08465e-67	NA	NA
TRIM11	7.05948e-103	0.17162	0.392	0.172	1.40759e-98	NA	NA
DNAJB4	7.27983e-92	0.171582	0.335	0.143	1.45152e-87	NA	NA
CLINT1	4.53204e-64	0.171578	0.692	0.547	9.03643e-60	NA	NA
ATP6V1C1	1.15171e-63	0.171405	0.436	0.275	2.2964e-59	NA	NA
BTG2	8.67075e-78	0.17137	0.341	0.162	1.72886e-73	NA	NA
ARID4B	2.02606e-57	0.171258	0.768	0.677	4.03975e-53	NA	NA
TAGLN2	6.60317e-72	0.171251	0.947	0.91	1.31661e-67	NA	NA
MYL12B	1.11436e-135	0.171208	0.987	0.972	2.22193e-131	NA	NA
IRAK2	1.21748e-87	0.171021	0.37	0.174	2.42754e-83	NA	NA
ANG	3.56093e-65	0.1709	0.455	0.286	7.10014e-61	NA	NA
LURAP1L	2.63923e-106	0.170895	0.31	0.111	5.26237e-102	NA	NA
SLC7A5	1.78124e-60	0.170506	0.73	0.555	3.55161e-56	NA	NA
KCMF1	1.53301e-67	0.170472	0.553	0.383	3.05666e-63	NA	NA
HBEGF	5.20676e-102	0.170245	0.251	0.073	1.03818e-97	NA	NA
ATF6	3.80619e-77	0.170206	0.438	0.253	7.58915e-73	NA	UPR
SLC39A14	2.6549e-62	0.170043	0.774	0.631	5.29361e-58	NA	NA
CCDC18	2.49281e-67	0.169721	0.495	0.323	4.9704e-63	NA	NA
SELENOF	4.01275e-99	0.169446	0.945	0.88	8.00102e-95	NA	NA
CAMLG	1.66144e-73	0.169375	0.54	0.35	3.31274e-69	NA	NA
MFSD9	3.70692e-95	0.169294	0.369	0.166	7.39122e-91	NA	NA
ZNF292	1.02835e-52	0.169128	0.573	0.435	2.05042e-48	NA	NA
FNBP4	1.08893e-61	0.168737	0.715	0.595	2.17121e-57	NA	NA
ARFGAP1	6.0151e-81	0.168691	0.446	0.246	1.19935e-76	NA	NA
ZFAND3	8.62043e-71	0.168679	0.543	0.358	1.71883e-66	NA	NA
CBWD5	8.37103e-59	0.168624	0.65	0.517	1.6691e-54	NA	NA
ZBTB2	2.87183e-80	0.168538	0.347	0.165	5.72615e-76	NA	NA
NKTR	5.9303e-58	0.168466	0.742	0.636	1.18244e-53	NA	NA
A1CF	2.77504e-65	0.168031	0.805	0.7	5.53316e-61	NA	NA
SMNDC1	3.76249e-58	0.167995	0.613	0.48	7.50203e-54	NA	NA
NDUFAF2	2.17455e-64	0.167962	0.62	0.466	4.33583e-60	NA	NA
ZFAND5	2.06566e-60	0.167847	0.739	0.621	4.11871e-56	NA	NA
TNFRSF10B	5.57575e-94	0.167527	0.38	0.172	1.11175e-89	NA	NA
SERINC1	1.48611e-62	0.167464	0.61	0.453	2.96316e-58	NA	NA
THAP1	6.76039e-70	0.167163	0.484	0.302	1.34795e-65	NA	NA
CHKA	4.87299e-62	0.167156	0.804	0.682	9.71626e-58	NA	NA
RPS19BP1	1.2465e-101	0.167141	0.958	0.909	2.4854e-97	NA	NA
GNS	1.89145e-71	0.166994	0.482	0.294	3.77137e-67	NA	NA
KRT18	2.54753e-155	0.166674	0.998	0.992	5.07952e-151	NA	NA
VPS28	3.3071e-64	0.166354	0.771	0.644	6.59403e-60	NA	NA
GNA13	8.04207e-105	0.166333	0.339	0.131	1.60351e-100	NA	NA
STYXL1	2.55618e-63	0.166306	0.767	0.659	5.09677e-59	NA	NA
PROSER2	8.12654e-90	0.165976	0.351	0.162	1.62035e-85	NA	NA
BMP2	2.37402e-45	0.16567	0.558	0.416	4.73356e-41	NA	NA
SH3BP2	1.41502e-169	0.165648	0.249	0.026	2.82141e-165	NA	NA
TBC1D23	3.77011e-94	0.165502	0.391	0.188	7.51723e-90	NA	NA
EIF3A	2.97131e-82	0.165403	0.921	0.868	5.92449e-78	NA	NA
PABPC1L	2.74639e-118	0.165346	0.302	0.09	5.47602e-114	NA	NA
RAB9A	1.34684e-77	0.165165	0.382	0.2	2.68547e-73	NA	NA
NARS1	4.22667e-64	0.16503	0.709	0.572	8.42756e-60	NA	NA
MBIP	4.4494e-71	0.164699	0.456	0.275	8.87167e-67	NA	NA
POLR3D	5.74387e-95	0.164105	0.385	0.176	1.14527e-90	NA	NA
YPEL5	6.74028e-83	0.164015	0.375	0.183	1.34394e-78	NA	NA
MAEA	6.50915e-59	0.163954	0.627	0.479	1.29786e-54	NA	NA
GCC2	1.26729e-60	0.163913	0.57	0.412	2.52685e-56	NA	NA
MRPL49	1.16644e-79	0.163841	0.431	0.235	2.32576e-75	NA	NA
ZFP36	2.7514e-72	0.163767	0.375	0.196	5.48602e-68	NA	NA
SEC61B	0	0.163605	1	0.999	0	NA	UPR
SUPV3L1	4.5628e-65	0.163565	0.4	0.233	9.09777e-61	NA	NA
MYL12A	2.038e-98	0.163465	0.967	0.934	4.06357e-94	NA	NA
ATG13	8.86499e-84	0.163286	0.445	0.239	1.76759e-79	NA	UPR
SRSF11	6.45644e-78	0.163261	0.891	0.83	1.28735e-73	NA	NA
DUSP11	6.6138e-76	0.163252	0.468	0.281	1.31873e-71	NA	NA
CCDC186	1.25339e-79	0.163193	0.417	0.225	2.49913e-75	NA	NA
MLH1	1.18092e-60	0.163185	0.612	0.454	2.35464e-56	NA	NA
USP16	5.11181e-65	0.163165	0.769	0.653	1.01924e-60	NA	NA
RIOK2	4.84405e-84	0.162855	0.379	0.191	9.65855e-80	NA	NA
AQP3	4.24488e-57	0.162769	0.344	0.194	8.46387e-53	NA	NA
YPEL2	7.44052e-91	0.162735	0.308	0.123	1.48357e-86	NA	NA
SH3GLB1	2.47814e-57	0.162687	0.686	0.544	4.94116e-53	NA	NA
ACTR10	9.82547e-66	0.162591	0.523	0.357	1.9591e-61	NA	NA
HSCB	3.76781e-63	0.162463	0.565	0.394	7.51263e-59	NA	NA
TSEN15	2.902e-63	0.162434	0.624	0.458	5.7863e-59	NA	NA
EWSR1	3.87371e-72	0.16231	0.903	0.857	7.72379e-68	NA	NA
UACA	2.00169e-32	0.16191	0.631	0.551	3.99118e-28	NA	NA
SEC62	9.07877e-68	0.161798	0.821	0.742	1.81022e-63	NA	NA
ANKRD11	1.37694e-74	0.161707	0.9	0.829	2.74548e-70	NA	NA
FBXO42	2.85961e-78	0.161531	0.38	0.198	5.70178e-74	NA	NA
ZNF24	7.50196e-55	0.161242	0.554	0.419	1.49582e-50	NA	NA
TAF1A	8.57383e-94	0.161028	0.331	0.138	1.70954e-89	NA	NA
YTHDF2	3.06341e-61	0.160954	0.784	0.704	6.10814e-57	NA	NA
TRIP6	1.50708e-48	0.160916	0.665	0.544	3.00496e-44	NA	NA
UAP1L1	2.33012e-118	0.160913	0.254	0.061	4.64603e-114	NA	NA
SH3TC1	7.024e-102	0.160848	0.324	0.121	1.40051e-97	NA	NA
ELMSAN1	8.24154e-90	0.16068	0.319	0.134	1.64328e-85	NA	NA
TRAPPC3	1.79295e-70	0.160575	0.85	0.758	3.57497e-66	NA	NA
BUD31	3.21759e-67	0.160547	0.855	0.761	6.41555e-63	NA	NA
DPH3	1.14235e-78	0.16038	0.93	0.895	2.27773e-74	NA	NA
TAX1BP1	2.22933e-80	0.160234	0.927	0.861	4.44506e-76	NA	NA
RAB7A	4.3071e-73	0.160124	0.903	0.851	8.58793e-69	NA	NA
UBC	5.15306e-79	0.160097	0.288	0.12	1.02747e-74	NA	UPR
STX18	2.77397e-68	0.159921	0.526	0.348	5.53102e-64	NA	NA
RELB	1.41289e-127	0.159874	0.253	0.053	2.81716e-123	NA	NA
SLC2A8	9.19841e-41	0.15979	0.797	0.721	1.83407e-36	NA	NA
RNF25	1.17879e-66	0.159776	0.434	0.264	2.35039e-62	NA	NA
TRAF2	6.28645e-76	0.159634	0.358	0.179	1.25345e-71	NA	NA
MEF2B	6.74258e-144	0.159547	0.253	0.043	1.3444e-139	NA	NA
YIF1B	1.48128e-57	0.159271	0.721	0.593	2.95352e-53	NA	NA
ITCH	2.26337e-60	0.159114	0.562	0.403	4.51294e-56	NA	NA
MRPS18B	5.24739e-54	0.159083	0.68	0.54	1.04628e-49	NA	NA
TGFBI	3.26377e-54	0.158963	0.747	0.608	6.50764e-50	NA	NA
NAGK	3.20618e-57	0.158765	0.518	0.364	6.3928e-53	NA	NA
DAAM1	3.45331e-43	0.158674	0.537	0.424	6.88556e-39	NA	NA
VPS37A	6.8543e-70	0.158593	0.477	0.287	1.36668e-65	NA	NA
RTCA	6.82681e-55	0.158557	0.658	0.516	1.3612e-50	NA	NA
ZNF330	7.47603e-61	0.158234	0.481	0.319	1.49065e-56	NA	NA
CLTA	1.03767e-134	0.158121	0.98	0.957	2.06902e-130	NA	NA
INPP1	1.46265e-62	0.158098	0.512	0.335	2.91638e-58	NA	NA
CXCL2	5.96364e-100	0.158091	0.222	0.052	1.18909e-95	NA	NA
CRB3	1.09109e-58	0.157934	0.54	0.373	2.17552e-54	NA	NA
CASP4	8.32792e-63	0.1578	0.506	0.332	1.6605e-58	NA	NA
TOX4	1.44718e-56	0.157611	0.585	0.438	2.88552e-52	NA	NA
DNTTIP1	5.42432e-53	0.157559	0.588	0.451	1.08156e-48	NA	NA
TCF25	5.78703e-60	0.15732	0.875	0.822	1.15388e-55	NA	NA
ECD	6.22051e-73	0.157053	0.41	0.234	1.24031e-68	NA	NA
CFDP1	1.43009e-60	0.157037	0.834	0.736	2.85145e-56	NA	NA
KLHL24	3.03757e-115	0.15689	0.281	0.08	6.05661e-111	NA	NA
C5orf51	5.22853e-47	0.156844	0.633	0.528	1.04252e-42	NA	NA
CLTB	1.40114e-43	0.156609	0.862	0.804	2.79372e-39	NA	NA
DUS3L	1.57763e-59	0.156497	0.489	0.329	3.14563e-55	NA	NA
GOLGA5	4.62751e-76	0.15621	0.414	0.223	9.2268e-72	NA	NA
GPRC5C	1.37743e-45	0.156165	0.659	0.536	2.74646e-41	NA	NA
SEC23IP	5.44812e-58	0.15598	0.566	0.408	1.0863e-53	NA	NA
COX19	2.7945e-59	0.155897	0.594	0.434	5.57196e-55	NA	NA
ZMYM5	1.97704e-92	0.15574	0.345	0.147	3.94202e-88	NA	NA
ARCN1	4.66621e-56	0.155596	0.624	0.463	9.30396e-52	NA	NA
CYTH2	3.86409e-78	0.155295	0.383	0.198	7.7046e-74	NA	NA
NSMCE2	4.53481e-64	0.1551	0.502	0.33	9.04195e-60	NA	NA
CBY1	4.43951e-79	0.155008	0.419	0.221	8.85194e-75	NA	NA
ATP6V1G1	7.31551e-150	0.155006	0.989	0.975	1.45864e-145	NA	NA
SPTY2D1	6.57816e-80	0.15495	0.404	0.21	1.31162e-75	NA	NA
RTN3	1.59823e-74	0.154815	0.905	0.829	3.1867e-70	NA	NA
AP3S2	8.24604e-68	0.154706	0.458	0.278	1.64418e-63	NA	NA
COG3	9.42246e-80	0.154419	0.393	0.201	1.87874e-75	NA	NA
NSUN4	9.1632e-65	0.153941	0.451	0.28	1.82705e-60	NA	NA
GPR108	4.77612e-53	0.153773	0.704	0.573	9.5231e-49	NA	NA
DTNA	3.79061e-52	0.153769	0.505	0.349	7.55809e-48	NA	NA
NXT1	5.06488e-59	0.153488	0.842	0.735	1.00989e-54	NA	NA
NR1D2	4.20626e-62	0.153282	0.354	0.192	8.38686e-58	NA	NA
SUPT7L	1.06696e-72	0.153058	0.434	0.248	2.12741e-68	NA	NA
WAC	6.5852e-53	0.152958	0.687	0.554	1.31302e-48	NA	NA
FBXO22	3.07768e-54	0.152468	0.673	0.527	6.13658e-50	NA	NA
MKRN2	7.45117e-62	0.152454	0.529	0.351	1.48569e-57	NA	NA
ACSL1	3.66613e-68	0.152439	0.402	0.221	7.3099e-64	NA	NA
CEP95	3.23522e-65	0.152361	0.416	0.243	6.4507e-61	NA	NA
DYRK4	1.59113e-78	0.152263	0.366	0.177	3.17256e-74	NA	NA
DIAPH3	5.04616e-36	0.152134	0.513	0.402	1.00615e-31	NA	NA
CHTOP	3.90545e-54	0.151654	0.811	0.72	7.78707e-50	NA	NA
KIF16B	4.14019e-75	0.151516	0.418	0.229	8.25512e-71	NA	NA
NT5C2	5.18887e-51	0.151477	0.557	0.414	1.03461e-46	NA	NA
ARF1	7.31765e-130	0.151184	0.991	0.967	1.45907e-125	NA	NA
EIF6	2.62419e-88	0.150297	0.953	0.895	5.23237e-84	NA	NA
XPOT	9.58622e-49	0.150205	0.676	0.529	1.9114e-44	NA	NA
AC022966.1	3.53521e-60	0.15013	0.488	0.316	7.04886e-56	NA	NA
SLC6A9	1.52028e-99	0.15007	0.33	0.125	3.03129e-95	NA	UPR
RIT1	4.93119e-91	0.149953	0.303	0.118	9.8323e-87	NA	NA
FBXL12	1.33657e-57	0.149879	0.53	0.365	2.66498e-53	NA	NA
IP6K1	5.46557e-53	0.149798	0.476	0.319	1.08978e-48	NA	NA
JUND	1.09636e-49	0.149782	0.561	0.399	2.18603e-45	NA	NA
AARSD1	3.17323e-51	0.14972	0.611	0.47	6.32711e-47	NA	NA
CNOT2	3.15494e-55	0.149655	0.757	0.643	6.29063e-51	NA	NA
KIF21A	6.08665e-66	0.149485	0.9	0.832	1.21362e-61	NA	NA
ZC3H15	1.94974e-98	0.149466	0.956	0.912	3.88759e-94	NA	NA
IKBIP	2.31815e-49	0.14943	0.635	0.502	4.62216e-45	NA	NA
KIF5C	3.84804e-89	0.149339	0.31	0.123	7.67261e-85	NA	NA
ZNF644	1.3901e-50	0.14916	0.744	0.628	2.77172e-46	NA	NA
SLC4A1AP	5.9036e-60	0.149107	0.449	0.286	1.17712e-55	NA	NA
PEA15	1.98371e-38	0.148963	0.588	0.471	3.95532e-34	NA	NA
MRPL21	9.62005e-75	0.148885	0.921	0.853	1.91814e-70	NA	NA
AHR	1.82907e-51	0.148777	0.427	0.271	3.64698e-47	NA	NA
MRPL22	2.03309e-54	0.148701	0.832	0.772	4.05378e-50	NA	NA
LYPLAL1	2.36949e-50	0.148409	0.63	0.493	4.72452e-46	NA	NA
N4BP2	1.63872e-63	0.148384	0.478	0.298	3.26744e-59	NA	NA
CLDN1	3.54861e-43	0.148353	0.815	0.691	7.07556e-39	NA	NA
PFDN1	8.70501e-47	0.14806	0.645	0.518	1.73569e-42	NA	NA
ZBTB48	1.12918e-81	0.148046	0.342	0.157	2.25147e-77	NA	NA
FOXO3	2.55448e-59	0.148009	0.452	0.285	5.09338e-55	NA	NA
NGDN	4.38809e-52	0.148006	0.562	0.417	8.74942e-48	NA	NA
DUSP16	8.94774e-67	0.147758	0.431	0.249	1.78409e-62	NA	NA
HMGXB3	4.58933e-52	0.147588	0.503	0.353	9.15067e-48	NA	NA
TNFRSF9	2.02725e-98	0.147504	0.166	0.024	4.04213e-94	NA	NA
MAGOHB	6.82954e-48	0.147488	0.7	0.591	1.36174e-43	NA	NA
DUSP10	6.78483e-100	0.147444	0.277	0.091	1.35283e-95	NA	NA
BCAR1	1.55518e-50	0.147218	0.446	0.301	3.10087e-46	NA	NA
HNF1A	2.3424e-69	0.147105	0.345	0.172	4.6705e-65	NA	NA
YIPF3	4.35891e-55	0.146947	0.81	0.699	8.69124e-51	NA	NA
SMDT1	5.88584e-60	0.146886	0.89	0.814	1.17358e-55	NA	NA
ELP2	4.02171e-63	0.14679	0.491	0.316	8.01888e-59	NA	NA
THBS1	1.1463e-47	0.146668	0.346	0.202	2.28561e-43	NA	NA
DR1	3.87638e-53	0.146618	0.526	0.37	7.72911e-49	NA	NA
DNAJC7	3.97614e-51	0.146518	0.812	0.703	7.92803e-47	NA	NA
NAA20	2.07426e-51	0.146322	0.816	0.731	4.13586e-47	NA	NA
ICAM1	2.7527e-44	0.146093	0.436	0.282	5.48861e-40	NA	NA
MEF2A	1.71981e-47	0.146066	0.59	0.448	3.42913e-43	NA	NA
LMAN2	2.25522e-98	0.145951	0.968	0.919	4.49669e-94	NA	NA
IL6ST	1.64839e-51	0.145798	0.592	0.436	3.28673e-47	NA	NA
RFC1	1.91085e-48	0.145791	0.767	0.664	3.81004e-44	NA	NA
NINJ1	3.04123e-57	0.145688	0.932	0.889	6.06391e-53	NA	NA
ITGAV	6.4474e-47	0.145684	0.509	0.36	1.28555e-42	NA	NA
KLHDC2	2.80005e-49	0.145633	0.592	0.44	5.58301e-45	NA	NA
BIRC2	1.76532e-65	0.1456	0.397	0.224	3.51986e-61	NA	NA
CCDC93	1.97878e-61	0.145515	0.408	0.241	3.94549e-57	NA	NA
CLIP1	1.52031e-49	0.145311	0.54	0.398	3.03134e-45	NA	NA
PCNP	6.22663e-51	0.145151	0.81	0.73	1.24153e-46	NA	NA
EIF3D	1.68918e-54	0.145062	0.864	0.775	3.36805e-50	NA	NA
USP15	5.40663e-44	0.144939	0.591	0.478	1.07803e-39	NA	NA
PIP5K1A	2.10959e-52	0.144808	0.529	0.373	4.20631e-48	NA	NA
GET3	1.47363e-50	0.144688	0.842	0.75	2.93827e-46	NA	NA
EPHA2	7.16778e-53	0.144562	0.467	0.306	1.42918e-48	NA	NA
ERN1	5.65127e-78	0.144556	0.332	0.153	1.12681e-73	NA	UPR
TM9SF1	2.14509e-51	0.144426	0.575	0.428	4.2771e-47	NA	NA
NOSTRIN	3.13729e-47	0.144335	0.372	0.235	6.25545e-43	NA	NA
ARG2	9.80873e-46	0.144311	0.421	0.282	1.95576e-41	NA	NA
RABGEF1	2.97906e-94	0.144068	0.289	0.106	5.93995e-90	NA	NA
SAMD11	5.48333e-27	0.144006	0.52	0.425	1.09332e-22	NA	NA
AK2	5.21465e-45	0.143798	0.73	0.624	1.03975e-40	NA	NA
MORF4L2	2.95347e-59	0.143631	0.891	0.823	5.88892e-55	NA	NA
MMADHC	4.65414e-98	0.143397	0.971	0.929	9.27989e-94	NA	NA
TMEM11	5.04274e-48	0.143223	0.595	0.455	1.00547e-43	NA	NA
FASTK	5.8886e-48	0.14318	0.724	0.603	1.17413e-43	NA	NA
EMD	1.06647e-46	0.143066	0.705	0.572	2.12644e-42	NA	NA
CNPPD1	3.7505e-61	0.142887	0.41	0.241	7.47812e-57	NA	NA
NOP53	3.66698e-55	0.14252	0.846	0.74	7.3116e-51	NA	NA
TM2D1	3.29363e-45	0.142439	0.596	0.468	6.56716e-41	NA	NA
SAT1	2.88185e-44	0.142427	0.925	0.869	5.74612e-40	NA	IFN_STIM
RIC8A	9.64678e-40	0.142426	0.586	0.462	1.92347e-35	NA	NA
CHMP4C	7.12948e-98	0.142131	0.316	0.117	1.42155e-93	NA	NA
GPR89B	2.03696e-69	0.142007	0.352	0.182	4.06149e-65	NA	NA
PHF20L1	5.12323e-50	0.141894	0.491	0.34	1.02152e-45	NA	NA
TTC1	3.8364e-46	0.141882	0.652	0.52	7.64939e-42	NA	NA
ALG14	1.34157e-46	0.14188	0.637	0.508	2.67496e-42	NA	NA
SLC50A1	2.0556e-46	0.14181	0.74	0.617	4.09865e-42	NA	NA
BCAT1	3.69553e-45	0.141803	0.743	0.595	7.36851e-41	NA	NA
RAB2A	8.68197e-56	0.141674	0.836	0.751	1.7311e-51	NA	NA
LTN1	5.26872e-47	0.141565	0.524	0.388	1.05053e-42	NA	NA
IK	1.03669e-47	0.141434	0.598	0.462	2.06706e-43	NA	NA
HNRNPDL	6.48866e-97	0.141355	0.975	0.944	1.29377e-92	NA	NA
VDAC2	5.89212e-79	0.14126	0.95	0.893	1.17483e-74	NA	NA
PSMD7	4.48655e-77	0.141251	0.949	0.894	8.94573e-73	NA	NA
LRRFIP2	1.87835e-58	0.141023	0.897	0.818	3.74524e-54	NA	NA
CCDC90B	1.24711e-49	0.140934	0.587	0.432	2.48661e-45	NA	NA
PRKRA	4.55374e-46	0.140928	0.749	0.623	9.07971e-42	NA	NA
DUSP3	4.68225e-40	0.140699	0.711	0.608	9.33595e-36	NA	NA
MRPL58	3.39995e-47	0.14051	0.724	0.606	6.77915e-43	NA	NA
CREBRF	6.5721e-98	0.140488	0.246	0.071	1.31041e-93	NA	NA
NUS1	1.06627e-50	0.140384	0.537	0.377	2.12603e-46	NA	NA
SMIM14	2.44123e-50	0.140266	0.514	0.358	4.86757e-46	NA	NA
BACH1	6.00113e-51	0.140257	0.513	0.357	1.19657e-46	NA	NA
CFL2	8.17188e-44	0.13978	0.62	0.488	1.62939e-39	NA	NA
RHOQ	5.81132e-101	0.139443	0.274	0.086	1.15872e-96	NA	NA
ZNF638	3.70431e-44	0.139289	0.698	0.593	7.38603e-40	NA	NA
ARIH2	8.69226e-61	0.139028	0.897	0.825	1.73315e-56	NA	NA
CHMP4A	4.00125e-56	0.138923	0.449	0.287	7.97809e-52	NA	NA
DNAJA3	3.48364e-47	0.138744	0.584	0.434	6.94603e-43	NA	NA
AEN	7.23793e-58	0.138742	0.375	0.213	1.44317e-53	NA	NA
C15orf61	2.08662e-47	0.138594	0.802	0.677	4.16051e-43	NA	NA
GABARAPL2	8.60485e-55	0.138211	0.891	0.834	1.71572e-50	NA	NA
GRPEL2	3.18217e-90	0.138208	0.305	0.117	6.34492e-86	NA	NA
CREBZF	4.06905e-58	0.138131	0.408	0.246	8.11327e-54	NA	NA
CDC5L	5.10941e-39	0.138022	0.581	0.473	1.01877e-34	NA	NA
ZNF408	6.17798e-77	0.137711	0.331	0.152	1.23183e-72	NA	NA
FAM177A1	6.4708e-46	0.137668	0.725	0.598	1.29021e-41	NA	NA
HEXA	2.38923e-42	0.137493	0.665	0.531	4.76389e-38	NA	NA
COQ9	3.90509e-50	0.137439	0.494	0.341	7.78636e-46	NA	NA
RAB1A	3.98969e-51	0.137169	0.853	0.768	7.95504e-47	NA	NA
GOLGA8A	4.65018e-119	0.137106	0.234	0.047	9.27199e-115	NA	NA
VEZF1	5.31876e-50	0.136986	0.487	0.329	1.06051e-45	NA	NA
RASSF7	2.00794e-42	0.136952	0.544	0.403	4.00362e-38	NA	NA
CDV3	1.77503e-43	0.136922	0.81	0.712	3.53922e-39	NA	NA
GPANK1	3.29769e-56	0.13683	0.472	0.304	6.57526e-52	NA	NA
METTL6	1.44017e-48	0.136802	0.522	0.376	2.87155e-44	NA	NA
RAB10	1.2621e-44	0.136774	0.714	0.603	2.5165e-40	NA	NA
POLR2C	2.39216e-47	0.136639	0.829	0.73	4.76973e-43	NA	NA
GPT2	4.59746e-58	0.136556	0.411	0.24	9.16688e-54	NA	UPR
CDKN2B	7.50255e-70	0.136493	0.254	0.1	1.49593e-65	NA	NA
PCBP1	1.25342e-48	0.136243	0.845	0.759	2.49919e-44	NA	NA
SMG9	1.00677e-65	0.136212	0.364	0.192	2.00741e-61	NA	NA
UVRAG	6.65876e-56	0.136209	0.382	0.224	1.32769e-51	NA	NA
CDC37L1	1.25912e-54	0.136163	0.462	0.295	2.51055e-50	NA	NA
NAA60	3.85479e-42	0.136141	0.589	0.455	7.68607e-38	NA	NA
MRPL38	2.49498e-43	0.13608	0.783	0.677	4.97475e-39	NA	NA
WDSUB1	1.25656e-78	0.136046	0.292	0.121	2.50545e-74	NA	NA
ARL14EP	2.55034e-38	0.135896	0.522	0.407	5.08513e-34	NA	NA
PHF23	3.67037e-39	0.135692	0.528	0.405	7.31835e-35	NA	NA
SIRT2	1.41699e-69	0.135474	0.367	0.189	2.82533e-65	NA	NA
PMPCB	3.89811e-40	0.135474	0.684	0.573	7.77245e-36	NA	NA
NSRP1	3.37946e-44	0.135292	0.587	0.457	6.73831e-40	NA	NA
PLD3	2.66505e-44	0.135242	0.805	0.691	5.31383e-40	NA	NA
SLC2A6	3.06992e-47	0.135239	0.348	0.203	6.12111e-43	NA	NA
SGMS1	8.09001e-52	0.135144	0.449	0.291	1.61307e-47	NA	NA
DARS1	4.13508e-41	0.134934	0.693	0.577	8.24493e-37	NA	UPR
LMO4	2.32034e-38	0.134833	0.765	0.64	4.62652e-34	NA	NA
RHBDD3	3.11789e-45	0.134775	0.615	0.47	6.21675e-41	NA	NA
CGRRF1	6.80739e-75	0.134431	0.342	0.165	1.35733e-70	NA	NA
PPIE	3.04236e-44	0.134386	0.569	0.431	6.06616e-40	NA	NA
UTP23	2.97285e-54	0.134285	0.443	0.281	5.92757e-50	NA	NA
SDE2	3.4764e-58	0.134186	0.356	0.199	6.93158e-54	NA	NA
MRPL48	2.62793e-39	0.134148	0.653	0.543	5.23983e-35	NA	NA
TPP1	3.96011e-62	0.134142	0.343	0.183	7.89607e-58	NA	NA
AKAP17A	1.17297e-107	0.134118	0.273	0.078	2.33879e-103	NA	NA
SIL1	2.99725e-54	0.134079	0.478	0.319	5.97622e-50	NA	NA
ZNF593	4.32474e-67	0.133959	0.925	0.881	8.62309e-63	NA	NA
NSUN5	2.68383e-39	0.133692	0.661	0.547	5.35129e-35	NA	NA
DAD1	3.45201e-73	0.133656	0.951	0.92	6.88296e-69	NA	UPR
DCAF10	4.6689e-45	0.13353	0.564	0.412	9.30933e-41	NA	NA
GPR89A	6.00269e-47	0.133511	0.478	0.337	1.19688e-42	NA	NA
GTPBP4	4.00932e-39	0.133499	0.756	0.666	7.99419e-35	NA	NA
NKAP	7.26277e-48	0.133422	0.487	0.338	1.44812e-43	NA	NA
C16orf58	1.9167e-75	0.13342	0.347	0.164	3.82171e-71	NA	NA
NCK1	1.30778e-53	0.133203	0.453	0.289	2.60758e-49	NA	NA
DPAGT1	8.47117e-42	0.133173	0.573	0.443	1.68907e-37	NA	NA
TRAPPC6B	1.07665e-74	0.133093	0.324	0.15	2.14674e-70	NA	NA
PLOD3	2.1701e-47	0.132939	0.553	0.403	4.32695e-43	NA	NA
BORCS6	1.99178e-73	0.132926	0.285	0.12	3.9714e-69	NA	NA
ORAI2	3.23508e-83	0.132917	0.299	0.118	6.45043e-79	NA	NA
DNAJB5	5.05768e-108	0.131968	0.242	0.06	1.00845e-103	NA	UPR
SMIM26	2.51095e-53	0.131839	0.882	0.813	5.00658e-49	NA	NA
MRPL37	4.79508e-63	0.131658	0.954	0.897	9.56092e-59	NA	NA
FBLIM1	2.78745e-35	0.131598	0.485	0.358	5.55789e-31	NA	NA
C12orf65	6.4837e-56	0.131593	0.43	0.266	1.29278e-51	NA	NA
VCP	1.4366e-64	0.131445	0.971	0.929	2.86443e-60	NA	UPR
NMD3	2.17377e-50	0.131415	0.457	0.301	4.33428e-46	NA	NA
MIER1	4.4021e-37	0.13119	0.567	0.453	8.77734e-33	NA	NA
EDF1	2.19096e-110	0.131099	0.987	0.969	4.36856e-106	NA	NA
LRRC42	1.73135e-40	0.131031	0.622	0.497	3.45215e-36	NA	NA
CHD9	4.77989e-61	0.131005	0.404	0.231	9.53062e-57	NA	NA
MRPS30	3.72439e-37	0.13084	0.635	0.526	7.42607e-33	NA	NA
RCN1	1.101e-63	0.130805	0.278	0.122	2.19529e-59	NA	NA
ANKHD1	4.29405e-53	0.13066	0.406	0.253	8.56191e-49	NA	NA
ATF1	4.19552e-49	0.13057	0.485	0.328	8.36545e-45	NA	NA
DENND4A	4.70085e-43	0.130327	0.505	0.359	9.37302e-39	NA	NA
NAMPT	9.56514e-50	0.130091	0.422	0.271	1.90719e-45	NA	UPR
SETX	4.27548e-42	0.129852	0.539	0.393	8.52489e-38	NA	NA
CDIP1	1.05371e-47	0.129843	0.425	0.273	2.10099e-43	NA	NA
PVR	1.83378e-48	0.129836	0.385	0.237	3.65637e-44	NA	NA
CSF1	8.3114e-72	0.129801	0.244	0.089	1.65721e-67	NA	NA
ILF2	3.85641e-61	0.129685	0.965	0.926	7.6893e-57	NA	NA
ZBTB17	2.48715e-57	0.129583	0.394	0.227	4.95913e-53	NA	NA
COASY	3.59748e-41	0.12955	0.734	0.621	7.17301e-37	NA	NA
CCNH	5.12955e-45	0.129479	0.5	0.359	1.02278e-40	NA	NA
EIF3H	6.13622e-53	0.129446	0.899	0.825	1.2235e-48	NA	NA
TGDS	1.78074e-78	0.129435	0.308	0.133	3.55061e-74	NA	NA
VTN	2.03024e-42	0.129393	0.98	0.942	4.04809e-38	NA	NA
KCNT2	5.79736e-49	0.129217	0.44	0.281	1.15593e-44	NA	NA
GTF2H1	4.73532e-45	0.129165	0.451	0.308	9.44175e-41	NA	NA
SLC10A7	1.3976e-80	0.129106	0.272	0.104	2.78667e-76	NA	UPR
WBP4	9.93067e-56	0.12906	0.415	0.252	1.98008e-51	NA	NA
MNAT1	3.48656e-40	0.129052	0.563	0.435	6.95185e-36	NA	NA
KATNA1	2.28658e-53	0.12903	0.399	0.24	4.55922e-49	NA	NA
GOLT1A	1.39683e-28	0.128955	0.546	0.45	2.78514e-24	NA	NA
PPID	1.36605e-39	0.12886	0.633	0.508	2.72377e-35	NA	NA
ARHGAP29	1.25148e-33	0.12885	0.732	0.642	2.49533e-29	NA	NA
LARP1B	6.32617e-98	0.128781	0.268	0.085	1.26138e-93	NA	UPR
PCGF1	2.20011e-58	0.12863	0.378	0.213	4.38679e-54	NA	NA
TMEM259	4.60168e-42	0.128592	0.583	0.444	9.17529e-38	NA	NA
FARSA	9.27298e-39	0.128489	0.767	0.672	1.84894e-34	NA	NA
SLC30A10	1.92943e-39	0.128296	0.426	0.295	3.84708e-35	NA	NA
XPA	9.81789e-40	0.128282	0.521	0.389	1.95759e-35	NA	NA
RWDD2A	3.51494e-90	0.128144	0.27	0.092	7.00844e-86	NA	UPR
LSM1	6.22149e-42	0.128009	0.772	0.672	1.2405e-37	NA	NA
ERGIC2	6.90022e-36	0.127991	0.601	0.505	1.37583e-31	NA	NA
H4C3	4.46997e-20	0.127905	0.893	0.856	8.91267e-16	NA	NA
YKT6	1.98825e-42	0.127804	0.579	0.434	3.96437e-38	NA	NA
SH2B3	4.5223e-91	0.127693	0.273	0.091	9.017e-87	NA	NA
SLC22A15	1.21826e-93	0.127618	0.252	0.077	2.42909e-89	NA	NA
MOB4	2.49448e-42	0.127604	0.509	0.368	4.97374e-38	NA	NA
GPKOW	1.18708e-45	0.127566	0.492	0.343	2.36692e-41	NA	NA
ECSIT	1.16685e-38	0.127283	0.696	0.572	2.32658e-34	NA	NA
DESI1	2.19187e-34	0.127151	0.768	0.66	4.37038e-30	NA	NA
COPS4	7.15031e-48	0.12713	0.44	0.294	1.4257e-43	NA	NA
NCOA7	1.56449e-62	0.127023	0.348	0.182	3.11943e-58	NA	NA
NUB1	5.33533e-51	0.127016	0.467	0.306	1.06381e-46	NA	IFN_STIM
RNH1	3.61486e-40	0.127012	0.817	0.734	7.20767e-36	NA	NA
MRPL2	3.89337e-40	0.126786	0.594	0.469	7.76299e-36	NA	NA
BNIP3L	6.62308e-58	0.126707	0.35	0.19	1.32058e-53	NA	NA
TMEM222	5.26297e-38	0.126685	0.572	0.443	1.04938e-33	NA	NA
CCDC163	4.82118e-102	0.126684	0.251	0.069	9.61295e-98	NA	NA
NRP2	6.14901e-42	0.126653	0.339	0.206	1.22605e-37	NA	NA
DSTN	2.32655e-60	0.126552	0.947	0.902	4.63892e-56	NA	NA
RRN3	3.44914e-54	0.126527	0.368	0.215	6.87724e-50	NA	NA
SNRPA	5.74559e-38	0.126359	0.91	0.832	1.14561e-33	NA	UPR
PELO	1.39122e-36	0.126291	0.583	0.466	2.77395e-32	NA	UPR
HDAC5	1.38102e-58	0.126288	0.303	0.151	2.75362e-54	NA	NA
TBP	2.45302e-41	0.125777	0.492	0.351	4.89108e-37	NA	NA
PIGP	2.42167e-49	0.125756	0.441	0.286	4.82857e-45	NA	NA
TYW3	1.65363e-36	0.125727	0.629	0.511	3.29716e-32	NA	NA
UTP6	7.794e-39	0.12561	0.544	0.416	1.55404e-34	NA	NA
LACTB2	1.79466e-34	0.12558	0.681	0.576	3.57836e-30	NA	NA
POC5	3.99657e-59	0.125555	0.321	0.168	7.96877e-55	NA	NA
C12orf49	7.28291e-47	0.125409	0.338	0.197	1.45214e-42	NA	NA
HBS1L	3.10266e-37	0.125409	0.761	0.68	6.1864e-33	NA	NA
CLASRP	3.30291e-41	0.125348	0.513	0.37	6.58568e-37	NA	NA
NIFK	1.40662e-36	0.125297	0.785	0.713	2.80466e-32	NA	NA
U2AF1L5	2.10919e-37	0.125273	0.729	0.632	4.20551e-33	NA	NA
TUT4	7.09929e-37	0.125089	0.545	0.417	1.41553e-32	NA	NA
MAP7D1	4.24441e-45	0.124962	0.469	0.317	8.46293e-41	NA	NA
ANXA7	6.35076e-36	0.124942	0.689	0.586	1.26628e-31	NA	NA
MCOLN1	1.12899e-30	0.124889	0.474	0.36	2.2511e-26	NA	NA
DOLPP1	5.89395e-42	0.124738	0.468	0.331	1.17519e-37	NA	NA
IMMP1L	4.27729e-39	0.124662	0.615	0.492	8.52849e-35	NA	NA
MYNN	1.60718e-59	0.124587	0.369	0.203	3.20457e-55	NA	NA
PSMD6	1.54847e-36	0.124537	0.625	0.508	3.08749e-32	NA	NA
GAR1	2.01747e-56	0.12448	0.39	0.228	4.02263e-52	NA	NA
RNF11	1.32512e-54	0.124443	0.369	0.209	2.64217e-50	NA	NA
MRPL45	7.41336e-36	0.124407	0.672	0.56	1.47815e-31	NA	NA
BBC3	1.42309e-128	0.124396	0.202	0.025	2.8375e-124	NA	NA
CDK7	2.12871e-59	0.124283	0.357	0.198	4.24444e-55	NA	NA
ACOX3	1.08978e-41	0.124163	0.245	0.13	2.1729e-37	NA	NA
BCL7B	3.8417e-44	0.124149	0.503	0.35	7.65996e-40	NA	NA
THUMPD3	3.01427e-36	0.124121	0.747	0.66	6.01016e-32	NA	NA
ZEB1	6.80375e-51	0.124094	0.379	0.229	1.3566e-46	NA	NA
AGA	8.75387e-52	0.123758	0.416	0.26	1.74543e-47	NA	NA
TBC1D17	2.83305e-42	0.123667	0.552	0.4	5.64882e-38	NA	NA
SIAH2	4.69071e-54	0.123524	0.386	0.225	9.35281e-50	NA	UPR
ABLIM3	2.39072e-86	0.12349	0.254	0.083	4.76685e-82	NA	NA
MXD1	3.17468e-77	0.123387	0.282	0.112	6.32999e-73	NA	UPR
EXOSC7	1.85005e-35	0.123329	0.682	0.586	3.68882e-31	NA	NA
YRDC	1.06559e-44	0.12318	0.379	0.244	2.12468e-40	NA	NA
SERPINE2	3.72816e-32	0.123027	0.575	0.447	7.43358e-28	NA	NA
ARID3B	5.78617e-51	0.122841	0.435	0.272	1.1537e-46	NA	NA
SPSB3	1.27194e-56	0.122838	0.377	0.213	2.53611e-52	NA	NA
SETD5	2.14202e-37	0.122785	0.831	0.742	4.27097e-33	NA	NA
KDM5B	2.83624e-39	0.122783	0.423	0.291	5.65519e-35	NA	NA
PSMA3	1.45576e-47	0.122669	0.924	0.853	2.90265e-43	NA	NA
RINT1	3.19643e-54	0.122638	0.374	0.218	6.37337e-50	NA	NA
WDR73	5.80732e-47	0.122609	0.444	0.293	1.15792e-42	NA	NA
MPHOSPH8	3.67575e-38	0.12253	0.579	0.452	7.32909e-34	NA	NA
RBM5	1.29269e-40	0.122486	0.502	0.359	2.57748e-36	NA	NA
DDX56	2.86039e-34	0.122175	0.711	0.603	5.70334e-30	NA	NA
KDELR3	9.8389e-36	0.122074	0.545	0.416	1.96178e-31	NA	NA
PSMC4	4.05774e-40	0.122052	0.848	0.783	8.09072e-36	NA	NA
CD55	4.27691e-62	0.121988	0.279	0.127	8.52773e-58	NA	NA
MRPS31	1.15777e-52	0.121861	0.375	0.223	2.30849e-48	NA	NA
NFU1	4.84603e-34	0.121717	0.675	0.559	9.66249e-30	NA	NA
OTUD5	1.89527e-50	0.121633	0.439	0.276	3.77898e-46	NA	NA
TIA1	8.9177e-38	0.121629	0.543	0.412	1.7781e-33	NA	NA
PEX13	1.0858e-38	0.121626	0.477	0.342	2.16497e-34	NA	NA
IFT43	3.72202e-49	0.121563	0.393	0.241	7.42133e-45	NA	NA
TNIP1	1.80818e-42	0.121549	0.453	0.304	3.60532e-38	NA	NA
MEF2D	4.19953e-83	0.12148	0.266	0.095	8.37344e-79	NA	NA
IGBP1	5.16884e-35	0.121443	0.552	0.433	1.03062e-30	NA	NA
PRDX4	2.47995e-58	0.121293	0.941	0.9	4.94478e-54	NA	NA
NFYC	1.32896e-39	0.121199	0.623	0.483	2.64982e-35	NA	NA
HMGCL	1.27402e-45	0.121045	0.406	0.261	2.54026e-41	NA	NA
CCDC9	1.55432e-79	0.120847	0.274	0.105	3.09916e-75	NA	UPR
DUSP8	3.39846e-104	0.120774	0.205	0.04	6.77619e-100	NA	NA
GLRX3	3.38496e-36	0.12071	0.848	0.772	6.74928e-32	NA	NA
STK19	1.0281e-81	0.120695	0.281	0.108	2.04994e-77	NA	NA
MRPS22	5.67908e-41	0.120687	0.473	0.34	1.13235e-36	NA	NA
KLHL28	5.96269e-83	0.120685	0.272	0.1	1.1889e-78	NA	NA
PSENEN	4.51541e-34	0.120355	0.783	0.709	9.00328e-30	NA	NA
TXNDC11	2.47605e-51	0.120327	0.415	0.254	4.937e-47	NA	UPR
LGALS1	1.09123e-92	0.120292	0.173	0.031	2.17581e-88	NA	NA
VPS37C	2.87445e-57	0.120169	0.341	0.182	5.73137e-53	NA	NA
MAD2L1BP	1.59489e-44	0.120107	0.4	0.26	3.18005e-40	NA	NA
SF3B5	1.69994e-54	0.119825	0.953	0.914	3.38952e-50	NA	NA
OSTM1	3.61856e-43	0.119815	0.412	0.272	7.21505e-39	NA	NA
RMND5B	7.5695e-45	0.119774	0.497	0.339	1.50928e-40	NA	NA
CPNE8	2.33478e-57	0.119746	0.328	0.172	4.65531e-53	NA	NA
TYW5	1.60067e-60	0.119653	0.324	0.165	3.19158e-56	NA	NA
HOOK1	6.09935e-39	0.11965	0.535	0.392	1.21615e-34	NA	NA
UCHL5	4.86508e-33	0.119517	0.635	0.522	9.70049e-29	NA	NA
C3	1.55354e-25	0.119514	0.795	0.677	3.09761e-21	NA	NA
RSPRY1	4.81243e-42	0.119453	0.434	0.297	9.5955e-38	NA	NA
HNRNPH3	1.18548e-34	0.119386	0.831	0.767	2.36373e-30	NA	NA
TRIM5	1.41487e-39	0.119348	0.477	0.341	2.82111e-35	NA	NA
TRA2B	1.37247e-36	0.119185	0.816	0.754	2.73657e-32	NA	NA
PAIP2	1.27586e-35	0.118847	0.733	0.639	2.54394e-31	NA	NA
DNAH14	4.78192e-41	0.118845	0.48	0.334	9.53467e-37	NA	NA
TAF9	1.19461e-36	0.118826	0.822	0.755	2.38193e-32	NA	NA
WDR25	1.32759e-76	0.118735	0.282	0.113	2.64707e-72	NA	NA
TMED7	1.2083e-58	0.118698	0.304	0.151	2.40923e-54	NA	NA
SUCLG1	1.06867e-35	0.118684	0.863	0.784	2.13082e-31	NA	NA
FAM204A	5.05104e-35	0.118683	0.699	0.592	1.00713e-30	NA	NA
AKIRIN1	6.78307e-34	0.118433	0.78	0.689	1.35248e-29	NA	NA
EMC7	3.7741e-33	0.118421	0.644	0.538	7.52519e-29	NA	NA
TANK	5.14474e-35	0.118273	0.65	0.535	1.02581e-30	NA	NA
FGD4	7.55874e-68	0.118146	0.258	0.106	1.50714e-63	NA	NA
H1-0	1.60912e-41	0.117964	0.394	0.249	3.20843e-37	NA	UPR
KANSL2	1.00976e-50	0.117918	0.399	0.244	2.01337e-46	NA	NA
PHLDB2	1.09522e-31	0.117862	0.556	0.436	2.18377e-27	NA	NA
RANGAP1	4.78966e-30	0.117798	0.53	0.417	9.55009e-26	NA	NA
WRN	1.97363e-46	0.117567	0.396	0.248	3.93522e-42	NA	NA
NR3C1	8.94086e-32	0.117551	0.519	0.405	1.78272e-27	NA	NA
TMEM50B	2.46907e-48	0.117517	0.364	0.216	4.92308e-44	NA	NA
TSC22D1	1.49565e-30	0.117503	0.559	0.445	2.98218e-26	NA	NA
ZC3H7A	4.11362e-47	0.117322	0.404	0.255	8.20215e-43	NA	NA
SNX13	3.02501e-47	0.117204	0.394	0.242	6.03157e-43	NA	NA
NUDT9	7.24372e-37	0.11719	0.362	0.238	1.44433e-32	NA	NA
BRF2	6.7279e-37	0.117127	0.39	0.266	1.34148e-32	NA	NA
RARS2	9.82186e-35	0.117042	0.634	0.513	1.95838e-30	NA	NA
AK6	2.17296e-32	0.116988	0.745	0.647	4.33266e-28	NA	NA
AP001931.2	2.24046e-30	0.116899	0.553	0.443	4.46725e-26	NA	NA
DYNC1I2	3.52244e-35	0.116786	0.52	0.398	7.02339e-31	NA	NA
STK16	5.25997e-34	0.116723	0.564	0.44	1.04879e-29	NA	NA
FOXA2	7.72491e-31	0.116545	0.587	0.465	1.54027e-26	NA	NA
PNPLA2	2.48935e-31	0.116527	0.587	0.462	4.96352e-27	NA	NA
BET1L	1.80572e-40	0.116485	0.512	0.366	3.60043e-36	NA	UPR
TSC22D2	2.14571e-52	0.116479	0.336	0.186	4.27834e-48	NA	NA
TNKS2	1.15685e-38	0.116335	0.501	0.363	2.30664e-34	NA	NA
UBQLN1	7.98349e-33	0.116319	0.747	0.653	1.59183e-28	NA	NA
XAB2	3.99506e-37	0.116263	0.481	0.351	7.96576e-33	NA	NA
CCNT2	3.77922e-38	0.116224	0.469	0.331	7.53539e-34	NA	NA
ADGRG6	5.41641e-33	0.116095	0.51	0.377	1.07998e-28	NA	NA
C1orf109	2.07033e-52	0.116092	0.367	0.213	4.12803e-48	NA	NA
GOPC	8.5536e-32	0.116065	0.672	0.574	1.7055e-27	NA	NA
F7	3.18093e-62	0.115952	0.291	0.136	6.34246e-58	NA	NA
NEDD4	8.62894e-55	0.115835	0.278	0.138	1.72053e-50	NA	NA
PPP1R12A	1.17383e-31	0.115704	0.672	0.58	2.3405e-27	NA	NA
NKIRAS1	3.07321e-49	0.115268	0.33	0.188	6.12767e-45	NA	NA
RBM42	1.54621e-30	0.11509	0.637	0.534	3.08299e-26	NA	NA
NELFA	1.08932e-34	0.115076	0.545	0.416	2.172e-30	NA	NA
SPAG9	1.3775e-40	0.114932	0.468	0.324	2.7466e-36	NA	NA
ANXA2	2.33218e-43	0.114894	0.966	0.923	4.65013e-39	NA	NA
TASP1	1.5993e-42	0.114661	0.446	0.301	3.18884e-38	NA	NA
SLC31A2	4.0298e-68	0.114427	0.245	0.096	8.03502e-64	NA	NA
ACAD11	3.66043e-70	0.114395	0.271	0.111	7.29854e-66	NA	NA
BAG6	1.4585e-32	0.114385	0.658	0.545	2.90811e-28	NA	NA
TOGARAM1	1.85461e-72	0.114351	0.289	0.121	3.69791e-68	NA	NA
SPOP	2.39902e-35	0.114103	0.576	0.45	4.78341e-31	NA	NA
XRN2	3.08188e-48	0.114064	0.913	0.867	6.14495e-44	NA	NA
TPD52L2	4.58637e-33	0.113948	0.651	0.534	9.14476e-29	NA	NA
TMX2	3.32494e-42	0.113852	0.897	0.834	6.62961e-38	NA	NA
HLA-A	1.68683e-29	0.11384	0.53	0.412	3.36337e-25	NA	IFN_STIM
VEZT	5.20071e-37	0.113813	0.5	0.37	1.03697e-32	NA	NA
PLAAT3	6.01193e-59	0.113801	0.984	0.972	1.19872e-54	NA	NA
NECAP2	9.19806e-32	0.113695	0.491	0.371	1.834e-27	NA	NA
SNAP25	1.02064e-55	0.113579	0.261	0.119	2.03506e-51	NA	NA
EPC1	2.02361e-29	0.11334	0.681	0.602	4.03487e-25	NA	NA
PAK1IP1	6.32712e-29	0.113292	0.598	0.491	1.26156e-24	NA	NA
FNIP1	8.00611e-56	0.11319	0.32	0.166	1.59634e-51	NA	NA
DENND5A	3.06555e-62	0.11317	0.316	0.153	6.11239e-58	NA	NA
SHCBP1	1.29766e-36	0.113132	0.273	0.162	2.5874e-32	NA	UPR
WDFY1	1.91778e-50	0.113124	0.346	0.196	3.82386e-46	NA	NA
MRPS18A	7.30413e-32	0.11299	0.582	0.472	1.45637e-27	NA	NA
HKDC1	7.47541e-80	0.112958	0.107	0.006	1.49052e-75	NA	NA
CHMP5	5.78431e-33	0.112958	0.64	0.526	1.15333e-28	NA	NA
TMEM43	1.88642e-31	0.112947	0.53	0.413	3.76133e-27	NA	NA
PES1	2.27519e-30	0.112834	0.676	0.573	4.53651e-26	NA	NA
NEPRO	7.87386e-39	0.11282	0.445	0.308	1.56997e-34	NA	NA
ZNRD2	1.67422e-34	0.11281	0.805	0.73	3.33824e-30	NA	NA
UCHL3	2.81381e-29	0.11275	0.729	0.657	5.61046e-25	NA	NA
CCNL2	3.86997e-33	0.11256	0.522	0.396	7.71634e-29	NA	NA
PJA2	3.03412e-52	0.112466	0.359	0.202	6.04973e-48	NA	NA
SLC35A2	2.9937e-33	0.112251	0.581	0.452	5.96913e-29	NA	NA
CCNC	2.57141e-34	0.112218	0.85	0.781	5.12713e-30	NA	NA
DTX3	3.18566e-59	0.112189	0.283	0.131	6.35188e-55	NA	NA
PTS	3.01041e-31	0.112133	0.633	0.514	6.00245e-27	NA	NA
NFE2L2	4.03615e-31	0.11201	0.86	0.806	8.04769e-27	NA	NA
ISCU	1.12287e-35	0.111919	0.876	0.822	2.23889e-31	NA	NA
PPP1R13L	4.95876e-58	0.111892	0.28	0.132	9.88727e-54	NA	NA
JMY	2.97917e-76	0.111805	0.256	0.094	5.94016e-72	NA	NA
ATP6AP1	1.81328e-29	0.111791	0.665	0.558	3.6155e-25	NA	NA
MAFG	4.16221e-67	0.111741	0.291	0.127	8.29903e-63	NA	NA
ZBTB5	3.11377e-44	0.11152	0.364	0.223	6.20855e-40	NA	NA
KRTCAP2	5.96117e-64	0.111288	0.971	0.943	1.1886e-59	NA	NA
LRRC49	3.76282e-87	0.111271	0.189	0.044	7.50268e-83	NA	NA
PTPN23	1.59428e-38	0.111221	0.476	0.331	3.17884e-34	NA	NA
AKAP8	7.5438e-34	0.111164	0.482	0.358	1.50416e-29	NA	NA
DYM	8.82718e-45	0.111035	0.379	0.233	1.76005e-40	NA	NA
IGFBP1	2.62606e-71	0.111002	0.111	0.012	5.2361e-67	NA	NA
PARM1	3.47206e-112	0.110884	0.185	0.025	6.92294e-108	NA	NA
CNOT4	2.54661e-28	0.110796	0.549	0.446	5.07769e-24	NA	NA
SRSF10	7.29309e-50	0.110715	0.929	0.902	1.45417e-45	NA	NA
RNF13	1.30929e-35	0.110582	0.483	0.35	2.61059e-31	NA	NA
CDK10	4.3495e-27	0.110443	0.699	0.613	8.67247e-23	NA	NA
AKAP9	1.537e-27	0.110436	0.731	0.628	3.06462e-23	NA	NA
C2orf49	4.18101e-50	0.11029	0.335	0.188	8.33652e-46	NA	NA
RBM18	1.98788e-36	0.110233	0.464	0.331	3.96364e-32	NA	NA
RBM7	3.03452e-49	0.110204	0.342	0.195	6.05052e-45	NA	NA
TMEM101	7.17162e-30	0.1102	0.552	0.439	1.42995e-25	NA	NA
SLC52A2	7.5684e-29	0.110188	0.547	0.431	1.50906e-24	NA	NA
RBMX2	1.11309e-38	0.110139	0.49	0.349	2.21939e-34	NA	NA
SLC12A4	3.1119e-50	0.110128	0.312	0.165	6.20483e-46	NA	NA
ATP6V1H	6.42544e-55	0.110122	0.306	0.157	1.28117e-50	NA	NA
BNIP2	4.20608e-39	0.110105	0.443	0.306	8.38651e-35	NA	NA
DNAL4	6.40838e-55	0.110031	0.319	0.162	1.27777e-50	NA	NA
MSANTD3	5.36813e-46	0.109939	0.276	0.146	1.07035e-41	NA	NA
SNX8	1.27484e-41	0.109886	0.341	0.208	2.5419e-37	NA	NA
MBD1	8.93204e-49	0.10986	0.334	0.189	1.78096e-44	NA	UPR
USP47	5.38429e-35	0.109772	0.485	0.351	1.07357e-30	NA	NA
NELFE	1.01083e-29	0.109723	0.677	0.567	2.0155e-25	NA	NA
KYAT3	1.20581e-48	0.109671	0.355	0.209	2.40426e-44	NA	NA
GOSR2	2.06599e-41	0.109537	0.432	0.285	4.11937e-37	NA	NA
PPP6C	2.02023e-29	0.109527	0.649	0.547	4.02814e-25	NA	NA
AL117339.5	7.37806e-99	0.109479	0.193	0.038	1.47111e-94	NA	NA
DST	5.64968e-26	0.109399	0.757	0.676	1.12649e-21	NA	NA
NBR1	3.80234e-50	0.10936	0.322	0.176	7.58148e-46	NA	NA
DTD1	1.7705e-30	0.109195	0.61	0.49	3.53019e-26	NA	NA
SHC2	6.64475e-74	0.109087	0.238	0.084	1.3249e-69	NA	NA
ZNF410	5.37382e-58	0.109035	0.308	0.154	1.07149e-53	NA	NA
TWF2	3.14793e-26	0.109022	0.557	0.446	6.27665e-22	NA	NA
PHC2	1.16331e-38	0.10902	0.437	0.294	2.31952e-34	NA	NA
SIRT6	3.17008e-39	0.109005	0.454	0.31	6.32083e-35	NA	NA
TCEAL4	4.08783e-36	0.108929	0.438	0.307	8.15072e-32	NA	NA
ESCO1	6.14889e-36	0.108877	0.47	0.338	1.22603e-31	NA	NA
GZF1	2.1428e-54	0.10876	0.319	0.168	4.27252e-50	NA	NA
PRKAB1	7.43405e-61	0.108738	0.285	0.131	1.48227e-56	NA	NA
BCLAF1	1.63796e-34	0.108648	0.881	0.839	3.26592e-30	NA	NA
CCDC58	1.28952e-28	0.108641	0.722	0.647	2.57117e-24	NA	NA
RB1CC1	1.03723e-37	0.108627	0.437	0.301	2.06814e-33	NA	NA
FAM50A	1.08739e-38	0.108508	0.405	0.266	2.16815e-34	NA	NA
PSMD14	1.42586e-44	0.108476	0.945	0.899	2.84302e-40	NA	NA
PPARGC1A	1.73409e-84	0.108433	0.196	0.048	3.45761e-80	NA	NA
PSMG2	4.6366e-39	0.108408	0.908	0.844	9.24491e-35	NA	NA
RIPOR1	1.82889e-33	0.108398	0.341	0.223	3.64663e-29	NA	NA
DNAJC24	2.08955e-41	0.108263	0.392	0.254	4.16635e-37	NA	NA
TRMO	3.4985e-56	0.108249	0.295	0.147	6.97567e-52	NA	NA
RNF10	7.62785e-28	0.108178	0.679	0.565	1.52092e-23	NA	NA
PUS7L	4.16997e-35	0.108136	0.465	0.337	8.31451e-31	NA	NA
KCTD5	1.48983e-57	0.108081	0.301	0.146	2.97058e-53	NA	UPR
IQCB1	9.63993e-50	0.108001	0.353	0.201	1.92211e-45	NA	NA
ETFA	1.90046e-49	0.107995	0.953	0.918	3.78932e-45	NA	NA
AHI1	6.21775e-40	0.107965	0.434	0.291	1.23976e-35	NA	NA
SGTA	4.59006e-28	0.107926	0.66	0.554	9.15213e-24	NA	NA
TBRG4	3.46578e-25	0.107893	0.642	0.553	6.91041e-21	NA	NA
DPF2	2.28133e-40	0.107856	0.398	0.259	4.54875e-36	NA	NA
VAPB	1.76808e-35	0.107793	0.428	0.297	3.52538e-31	NA	NA
UBAP1	4.17691e-35	0.107679	0.403	0.28	8.32835e-31	NA	NA
FABP3	2.13322e-50	0.107604	0.116	0.028	4.25343e-46	NA	NA
EFL1	1.72415e-46	0.107578	0.326	0.187	3.43778e-42	NA	NA
DERL1	5.2923e-35	0.107569	0.492	0.359	1.05523e-30	NA	NA
GPBP1	3.27423e-28	0.107508	0.578	0.465	6.52849e-24	NA	NA
HSPBAP1	2.00917e-57	0.107456	0.27	0.126	4.00609e-53	NA	NA
SLC25A46	3.73052e-48	0.107407	0.372	0.218	7.43828e-44	NA	NA
COX7A2L	1.04157e-37	0.107259	0.92	0.872	2.07678e-33	NA	NA
FAM118B	1.95227e-42	0.107197	0.404	0.262	3.89264e-38	NA	NA
EIF3J	1.41462e-29	0.107068	0.636	0.528	2.8206e-25	NA	NA
BBX	3.20397e-29	0.106975	0.505	0.387	6.38839e-25	NA	NA
ASB8	3.30292e-41	0.106854	0.411	0.268	6.5857e-37	NA	NA
CLIC1	3.29894e-71	0.106774	0.988	0.974	6.57775e-67	NA	NA
DHDDS	2.30933e-38	0.106727	0.397	0.266	4.60457e-34	NA	UPR
RAB11B	2.55231e-33	0.106712	0.864	0.79	5.08904e-29	NA	NA
CSNK2B	2.48758e-44	0.106571	0.925	0.876	4.95999e-40	NA	NA
AL135905.2	4.7214e-31	0.106312	0.423	0.298	9.41399e-27	NA	NA
IST1	4.92311e-30	0.10631	0.602	0.487	9.81618e-26	NA	NA
TRAK2	4.69504e-38	0.106292	0.375	0.243	9.36145e-34	NA	NA
MUL1	1.50217e-45	0.10628	0.317	0.179	2.99518e-41	NA	IFN_STIM
TPT1	1.18867e-201	0.106237	1	1	2.37008e-197	NA	NA
PSMD9	4.48836e-28	0.106203	0.655	0.549	8.94935e-24	NA	NA
SERTAD2	1.59206e-36	0.106098	0.377	0.25	3.17441e-32	NA	NA
BRMS1L	4.84499e-26	0.106083	0.551	0.45	9.66042e-22	NA	NA
ACOT9	1.12684e-55	0.10602	0.292	0.146	2.24682e-51	NA	NA
BRD4	1.30626e-28	0.105996	0.729	0.622	2.60456e-24	NA	NA
ISOC2	1.28381e-41	0.10596	0.957	0.911	2.55978e-37	NA	UPR
TSG101	4.67895e-29	0.105959	0.613	0.495	9.32936e-25	NA	NA
ZNF394	1.93304e-40	0.105888	0.392	0.254	3.8543e-36	NA	NA
TIFA	6.77852e-43	0.105833	0.307	0.176	1.35157e-38	NA	NA
RAB18	7.74652e-28	0.105766	0.545	0.441	1.54458e-23	NA	NA
ARFGAP2	5.40153e-34	0.105646	0.414	0.291	1.07701e-29	NA	NA
TMEM167B	1.52516e-50	0.105501	0.348	0.196	3.04103e-46	NA	NA
KIF5B	3.33395e-35	0.105497	0.916	0.863	6.64756e-31	NA	NA
ABRACL	1.3843e-14	0.105458	0.533	0.478	2.76016e-10	NA	NA
EHD4	9.52576e-41	0.105421	0.371	0.234	1.89934e-36	NA	IFN_STIM
NAV2	2.27382e-27	0.105395	0.543	0.425	4.53376e-23	NA	NA
PSMA5	1.80293e-36	0.105371	0.909	0.849	3.59485e-32	NA	NA
DDA1	5.29506e-27	0.105326	0.625	0.527	1.05578e-22	NA	NA
DLST	5.45813e-37	0.105305	0.427	0.293	1.0883e-32	NA	NA
ZNHIT3	3.41796e-29	0.10525	0.573	0.455	6.81507e-25	NA	NA
MRTFA	3.7316e-41	0.105141	0.334	0.201	7.44044e-37	NA	NA
KRR1	2.62511e-26	0.10501	0.688	0.61	5.2342e-22	NA	NA
ST13	2.86564e-35	0.104937	0.941	0.894	5.71381e-31	NA	NA
PATL1	1.58555e-25	0.104698	0.543	0.44	3.16142e-21	NA	NA
MON2	5.09634e-36	0.104676	0.456	0.313	1.01616e-31	NA	NA
FAM193B	2.20937e-54	0.104594	0.3	0.148	4.40527e-50	NA	NA
ING3	4.58151e-43	0.104567	0.345	0.21	9.13507e-39	NA	NA
MARCHF7	1.92883e-25	0.104533	0.595	0.494	3.84589e-21	NA	NA
NFE2L1	9.12892e-38	0.104503	0.408	0.269	1.82021e-33	NA	NA
SLC30A5	2.0012e-34	0.104496	0.448	0.315	3.99019e-30	NA	NA
ILKAP	4.92783e-27	0.104472	0.533	0.422	9.8256e-23	NA	NA
SERPINF1	3.24471e-24	0.104431	0.828	0.738	6.46963e-20	NA	NA
RRP12	1.11872e-26	0.10433	0.499	0.396	2.23061e-22	NA	NA
PITPNB	1.13935e-26	0.104244	0.576	0.468	2.27174e-22	NA	NA
OSBPL2	3.68272e-49	0.104184	0.318	0.177	7.34298e-45	NA	NA
OXNAD1	1.96249e-34	0.104162	0.487	0.352	3.913e-30	NA	NA
STK40	7.25868e-39	0.104157	0.428	0.285	1.44731e-34	NA	NA
RHEB	5.64745e-30	0.104155	0.794	0.712	1.12604e-25	NA	NA
PCCA	5.15447e-46	0.104091	0.324	0.184	1.02775e-41	NA	NA
TBL2	3.80418e-38	0.104065	0.387	0.251	7.58515e-34	NA	NA
EMC3	8.8895e-27	0.103956	0.835	0.766	1.77248e-22	NA	NA
HGS	8.93157e-30	0.103885	0.554	0.435	1.78086e-25	NA	UPR
PSAP	3.54258e-36	0.103874	0.917	0.856	7.06354e-32	NA	NA
KIFC3	1.65223e-31	0.10386	0.462	0.336	3.29438e-27	NA	NA
TIAL1	4.11608e-26	0.103746	0.745	0.66	8.20706e-22	NA	NA
TLE1	3.96166e-28	0.103702	0.601	0.486	7.89915e-24	NA	NA
NKIRAS2	1.2211e-29	0.103646	0.543	0.42	2.43476e-25	NA	NA
ZNF581	7.70194e-37	0.103546	0.441	0.297	1.53569e-32	NA	NA
ADRM1	1.3956e-37	0.103471	0.952	0.896	2.78268e-33	NA	NA
WASHC4	2.83753e-30	0.103422	0.487	0.368	5.65775e-26	NA	NA
KATNB1	5.45453e-38	0.103388	0.384	0.245	1.08758e-33	NA	NA
MRPS18C	1.23901e-26	0.103333	0.761	0.695	2.47046e-22	NA	NA
CDR2	1.86474e-43	0.103129	0.339	0.201	3.7181e-39	NA	UPR
NUP54	4.49616e-32	0.103053	0.507	0.379	8.96489e-28	NA	NA
RASD1	5.31632e-60	0.102823	0.202	0.072	1.06002e-55	NA	NA
PDIA5	7.36568e-28	0.102728	0.607	0.495	1.46864e-23	NA	NA
DYNC1LI1	4.62707e-27	0.102641	0.768	0.684	9.22592e-23	NA	NA
RAB3GAP2	4.80257e-31	0.102505	0.499	0.37	9.57584e-27	NA	NA
HIF1A	1.57795e-24	0.102372	0.828	0.764	3.14627e-20	NA	UPR
PARP2	7.22055e-34	0.102272	0.448	0.318	1.43971e-29	NA	UPR
NR1D1	2.35206e-59	0.102234	0.185	0.062	4.68977e-55	NA	NA
SMIM7	2.1302e-28	0.101964	0.797	0.722	4.2474e-24	NA	NA
GTF2H4	1.52839e-47	0.101853	0.353	0.206	3.04747e-43	NA	NA
PLEKHH2	1.0651e-68	0.101827	0.204	0.067	2.1237e-64	NA	NA
DCUN1D5	5.52629e-28	0.101789	0.754	0.654	1.10189e-23	NA	NA
MDM4	9.88541e-49	0.101782	0.324	0.178	1.97105e-44	NA	NA
ORMDL1	6.375e-29	0.101777	0.818	0.751	1.27111e-24	NA	NA
AKIRIN2	2.303e-25	0.101431	0.607	0.502	4.59196e-21	NA	NA
COQ4	5.73861e-27	0.101355	0.734	0.631	1.14422e-22	NA	NA
CLCN7	1.50516e-55	0.101281	0.295	0.143	3.00114e-51	NA	NA
ZSWIM8	9.01718e-59	0.101243	0.252	0.109	1.79794e-54	NA	NA
ZNF207	2.37929e-22	0.101228	0.732	0.668	4.74406e-18	NA	NA
TASOR2	2.25478e-25	0.101135	0.598	0.494	4.4958e-21	NA	NA
RPF1	9.59743e-29	0.101043	0.503	0.391	1.91363e-24	NA	NA
PRKAA2	3.5062e-31	0.101011	0.402	0.285	6.99101e-27	NA	NA
UBE2H	8.16646e-31	0.101008	0.421	0.302	1.62831e-26	NA	NA
TBC1D10A	3.57218e-76	0.100922	0.215	0.066	7.12258e-72	NA	NA
MPV17	3.71968e-26	0.100852	0.673	0.571	7.41667e-22	NA	NA
ZNF324	7.37355e-81	0.100841	0.208	0.058	1.47021e-76	NA	NA
MLX	4.04245e-26	0.100821	0.695	0.594	8.06024e-22	NA	NA
PSMD8	4.0997e-48	0.100798	0.962	0.928	8.1744e-44	NA	NA
ADSL	8.0453e-25	0.100785	0.866	0.778	1.60415e-20	NA	NA
AUP1	4.02499e-35	0.100754	0.908	0.861	8.02542e-31	NA	NA
MYADM	3.09011e-33	0.10073	0.379	0.259	6.16136e-29	NA	NA
GALE	3.65795e-23	0.100662	0.678	0.585	7.29359e-19	NA	NA
PDPK1	1.58906e-37	0.100637	0.406	0.269	3.16843e-33	NA	NA
PTPDC1	1.53472e-32	0.100607	0.302	0.192	3.06007e-28	NA	NA
PRR14	1.47615e-42	0.100559	0.316	0.182	2.9433e-38	NA	NA
TMEM151A	3.33439e-78	0.100462	0.172	0.039	6.64843e-74	NA	NA
FAM168B	2.34937e-28	0.100449	0.528	0.408	4.68441e-24	NA	NA
SLC7A6OS	8.12163e-34	0.100425	0.416	0.29	1.61937e-29	NA	NA
SMAD5	1.11185e-25	0.10038	0.573	0.464	2.21692e-21	NA	NA
ZNHIT2	4.08176e-38	0.10036	0.345	0.217	8.13863e-34	NA	NA
SNRPB2	5.44755e-26	0.10032	0.822	0.749	1.08619e-21	NA	NA
PHF1	6.06174e-36	0.100265	0.399	0.265	1.20865e-31	NA	NA
OCLN	1.7759e-51	0.100121	0.256	0.123	3.54096e-47	NA	NA
ESF1	1.65648e-21	0.100066	0.732	0.66	3.30285e-17	NA	NA
AIMP1	6.13379e-27	0.100043	0.637	0.528	1.22302e-22	NA	NA
DDX17	5.16113e-23	-0.100221	0.613	0.675	1.02908e-18	NA	NA
COX7C	1.19167e-83	-0.100276	0.979	0.983	2.37607e-79	NA	NA
ALDH3A2	5.11911e-28	-0.100286	0.333	0.448	1.0207e-23	NA	NA
AC107871.1	2.76423e-36	-0.100382	0.183	0.304	5.5116e-32	NA	NA
ZDHHC3	1.88819e-20	-0.100598	0.553	0.617	3.76487e-16	NA	NA
CYP51A1	4.33537e-17	-0.100652	0.623	0.649	8.64429e-13	NA	NA
EFNA5	2.64536e-40	-0.100714	0.139	0.259	5.27459e-36	NA	NA
FUOM	9.3292e-23	-0.100732	0.609	0.667	1.86015e-18	NA	NA
TEX264	5.60976e-22	-0.100841	0.414	0.499	1.11853e-17	NA	NA
TIMP3	3.53717e-33	-0.100842	0.216	0.335	7.05276e-29	NA	NA
POLD2	4.4964e-34	-0.100981	0.842	0.866	8.96538e-30	NA	NA
EGFL7	2.53011e-24	-0.101014	0.678	0.74	5.04478e-20	NA	NA
VGLL4	7.40183e-34	-0.10119	0.237	0.357	1.47585e-29	NA	NA
MEX3A	8.49348e-35	-0.10121	0.209	0.332	1.69351e-30	NA	NA
THRB	9.29018e-21	-0.101273	0.602	0.659	1.85237e-16	NA	NA
PRR14L	1.66508e-28	-0.101318	0.307	0.412	3.32e-24	NA	NA
ETV4	2.0735e-20	-0.101328	0.604	0.664	4.13436e-16	NA	NA
FANCI	9.30571e-26	-0.101436	0.366	0.469	1.85547e-21	NA	NA
PDCD11	3.34333e-26	-0.101437	0.356	0.459	6.66626e-22	NA	NA
ANO6	9.02637e-23	-0.101522	0.431	0.523	1.79977e-18	NA	NA
CDKN3	2.47292e-19	-0.101541	0.617	0.685	4.93075e-15	NA	NA
ENY2	6.16405e-42	-0.101551	0.862	0.878	1.22905e-37	NA	NA
THEM4	6.5377e-31	-0.101621	0.304	0.426	1.30355e-26	NA	NA
TMX4	1.48824e-27	-0.101652	0.342	0.453	2.9674e-23	NA	NA
HINT1	1.39835e-162	-0.101765	0.999	1	2.78817e-158	NA	NA
COX8A	9.82739e-96	-0.10191	0.99	0.994	1.95948e-91	NA	NA
RPL39	8.06352e-123	-0.102001	0.998	0.997	1.60779e-118	NA	NA
RPS6KA3	1.51111e-20	-0.102097	0.506	0.574	3.01301e-16	NA	NA
RBX1	6.17975e-37	-0.102348	0.847	0.866	1.23218e-32	NA	NA
NSD2	1.10162e-21	-0.10241	0.401	0.484	2.19652e-17	NA	NA
COA4	6.67942e-46	-0.102549	0.906	0.922	1.33181e-41	NA	NA
TUSC2	1.04145e-31	-0.102619	0.821	0.854	2.07656e-27	NA	NA
ATP5IF1	7.81458e-36	-0.102623	0.871	0.893	1.55815e-31	NA	NA
NDUFB10	1.14864e-43	-0.102644	0.891	0.9	2.29026e-39	NA	NA
ALDH1A1	5.77849e-31	-0.102805	0.902	0.893	1.15217e-26	NA	NA
MLF2	1.18829e-70	-0.102977	0.984	0.985	2.36933e-66	NA	NA
TMED4	4.55872e-25	-0.103152	0.589	0.651	9.08963e-21	NA	NA
DEPDC1B	5.48293e-24	-0.103418	0.365	0.464	1.09324e-19	NA	NA
COL14A1	1.19651e-24	-0.103496	0.235	0.335	2.38572e-20	NA	NA
DYNC1H1	6.94314e-31	-0.103597	0.779	0.804	1.38439e-26	NA	NA
MDN1	1.11864e-24	-0.10366	0.44	0.531	2.23046e-20	NA	NA
TACC3	2.32523e-24	-0.103702	0.399	0.508	4.63628e-20	NA	NA
RIDA	1.78052e-26	-0.10387	0.396	0.493	3.55018e-22	NA	NA
DCBLD2	2.68715e-39	-0.104041	0.209	0.343	5.35791e-35	NA	NA
SLC29A4	3.3822e-22	-0.104086	0.385	0.487	6.74376e-18	NA	NA
ACOT13	5.92452e-28	-0.104288	0.698	0.735	1.18129e-23	NA	NA
RTL8B	1.7896e-36	-0.1043	0.204	0.325	3.56828e-32	NA	NA
TIMM8B	2.81447e-41	-0.104318	0.843	0.865	5.61177e-37	NA	NA
SLC7A10	2.90529e-27	-0.104347	0.297	0.409	5.79285e-23	NA	NA
UBA52	8.48441e-103	-0.104359	0.991	0.992	1.69171e-98	NA	NA
COA5	1.02186e-25	-0.104417	0.631	0.71	2.03749e-21	NA	NA
ABCA1	6.18275e-26	-0.104445	0.321	0.427	1.23278e-21	NA	NA
ARL5A	1.66563e-31	-0.104446	0.817	0.846	3.3211e-27	NA	NA
TRIM28	8.42514e-30	-0.104461	0.749	0.786	1.67989e-25	NA	NA
RPL24	4.47342e-246	-0.104481	1	1	8.91954e-242	NA	NA
ADH5	8.08192e-32	-0.104509	0.798	0.792	1.61145e-27	NA	NA
LIG1	1.2854e-40	-0.104743	0.204	0.338	2.56295e-36	NA	NA
FRAS1	8.29346e-25	-0.104759	0.33	0.433	1.65363e-20	NA	NA
ZNF511	4.18867e-27	-0.104903	0.706	0.759	8.35179e-23	NA	NA
RAMP2	1.85415e-39	-0.104975	0.195	0.327	3.697e-35	NA	NA
SLC25A23	1.15832e-32	-0.104997	0.261	0.385	2.30957e-28	NA	NA
UBTF	1.81034e-31	-0.105047	0.272	0.388	3.60963e-27	NA	NA
CTTN	2.89589e-23	-0.105105	0.499	0.572	5.77412e-19	NA	NA
TMEM219	9.5651e-27	-0.10525	0.657	0.727	1.90718e-22	NA	NA
NEU4	3.804e-30	-0.105295	0.2	0.31	7.58479e-26	NA	NA
ANAPC11	7.20794e-84	-0.105319	0.985	0.992	1.43719e-79	NA	NA
UQCRB	2.9448e-53	-0.105377	0.902	0.902	5.87163e-49	NA	NA
SYNM	5.79964e-44	-0.105387	0.155	0.282	1.15639e-39	NA	NA
TCF3	4.28753e-31	-0.105421	0.253	0.37	8.54891e-27	NA	NA
SRSF5	2.13291e-25	-0.105424	0.588	0.656	4.2528e-21	NA	NA
UQCR11	7.63538e-79	-0.105528	0.978	0.986	1.52242e-74	NA	NA
PRKAR2A	7.64465e-24	-0.105573	0.542	0.613	1.52427e-19	NA	NA
PHF14	7.77515e-25	-0.105601	0.574	0.65	1.55029e-20	NA	NA
SRP9	3.76533e-57	-0.105613	0.962	0.972	7.5077e-53	NA	NA
SERPINA5	4.4468e-22	-0.10568	0.504	0.584	8.86648e-18	NA	NA
SLC18B1	4.32184e-26	-0.105875	0.373	0.473	8.61731e-22	NA	NA
GAS2L1	2.95731e-42	-0.105935	0.177	0.309	5.89658e-38	NA	NA
GJB1	1.55509e-33	-0.105938	0.209	0.328	3.10069e-29	NA	NA
NQO1	1.20918e-34	-0.105957	0.179	0.296	2.41099e-30	NA	NA
CHD1L	1.37867e-25	-0.105974	0.472	0.558	2.74892e-21	NA	NA
CERS6	1.22371e-25	-0.106015	0.373	0.472	2.43995e-21	NA	NA
STK26	1.32228e-30	-0.106085	0.258	0.365	2.6365e-26	NA	NA
PBX1	2.52721e-44	-0.106126	0.179	0.317	5.03901e-40	NA	NA
VIL1	1.76529e-26	-0.106182	0.363	0.463	3.5198e-22	NA	NA
CYB5A	6.03526e-28	-0.106269	0.805	0.85	1.20337e-23	NA	NA
GPATCH4	7.93246e-39	-0.106437	0.832	0.862	1.58165e-34	NA	NA
FKBP1A	4.49957e-27	-0.106486	0.637	0.719	8.9717e-23	NA	NA
NUP210	3.32664e-28	-0.106555	0.284	0.397	6.63298e-24	NA	NA
NEK6	4.52242e-27	-0.106661	0.418	0.522	9.01726e-23	NA	NA
RELN	5.52802e-17	-0.106826	0.574	0.613	1.10223e-12	NA	NA
ADSS2	2.50785e-27	-0.106877	0.598	0.669	5.00039e-23	NA	NA
OIP5	1.27247e-39	-0.106899	0.242	0.38	2.53718e-35	NA	NA
ARID1B	2.94483e-26	-0.106926	0.352	0.453	5.8717e-22	NA	NA
HMGB2	7.44027e-20	-0.106932	0.561	0.645	1.48352e-15	NA	NA
H1-5	1.2832e-19	-0.107012	0.256	0.341	2.55857e-15	NA	NA
TECR	2.05134e-58	-0.107177	0.932	0.904	4.09018e-54	NA	NA
PRADC1	5.81374e-26	-0.107461	0.437	0.533	1.1592e-21	NA	NA
DAG1	2.08776e-36	-0.107616	0.266	0.399	4.16278e-32	NA	NA
ANAPC5	7.06085e-31	-0.10762	0.697	0.745	1.40786e-26	NA	NA
SMAD6	1.45407e-43	-0.107672	0.155	0.287	2.89927e-39	NA	NA
COMMD6	2.93554e-39	-0.107779	0.8	0.833	5.85317e-35	NA	NA
PYURF	1.3371e-23	-0.107796	0.628	0.684	2.66604e-19	NA	NA
RPS27L	5.38141e-55	-0.108099	0.953	0.961	1.073e-50	NA	NA
RTL8C	4.1434e-26	-0.108173	0.584	0.654	8.26153e-22	NA	NA
ATP6V0E2	8.05413e-40	-0.108368	0.201	0.338	1.60591e-35	NA	NA
ONECUT1	9.24642e-37	-0.10849	0.255	0.388	1.84364e-32	NA	NA
AL445524.2	3.62201e-25	-0.108821	0.444	0.53	7.22193e-21	NA	NA
PSD3	6.23169e-36	-0.10887	0.278	0.413	1.24254e-31	NA	NA
DTYMK	3.12201e-37	-0.108878	0.858	0.886	6.22498e-33	NA	NA
CDKN2AIPNL	5.52816e-28	-0.108887	0.508	0.605	1.10226e-23	NA	NA
CDC25A	8.94215e-31	-0.108907	0.246	0.354	1.78298e-26	NA	NA
HMGN1	9.56331e-59	-0.109092	0.97	0.981	1.90683e-54	NA	NA
CD46	2.56974e-26	-0.10913	0.466	0.55	5.12379e-22	NA	NA
TTLL12	1.98694e-34	-0.109272	0.245	0.367	3.96176e-30	NA	NA
SOX9	7.29389e-24	-0.109665	0.455	0.539	1.45433e-19	NA	NA
GSTK1	3.10277e-33	-0.109717	0.75	0.792	6.18661e-29	NA	NA
TBCB	7.6243e-31	-0.109778	0.709	0.764	1.52021e-26	NA	NA
NIPSNAP1	5.82537e-37	-0.110045	0.847	0.882	1.16152e-32	NA	NA
DAPK1	1.06848e-34	-0.110062	0.246	0.369	2.13043e-30	NA	NA
SPTBN2	4.23789e-32	-0.110223	0.3	0.427	8.44994e-28	NA	NA
RAN	1.21885e-117	-0.110412	0.991	0.992	2.43026e-113	NA	NA
C1orf115	7.15072e-35	-0.110439	0.251	0.379	1.42578e-30	NA	NA
NCAPG	6.19537e-22	-0.110646	0.453	0.548	1.23529e-17	NA	NA
MRPL34	2.46174e-37	-0.110681	0.834	0.869	4.90845e-33	NA	NA
SLC25A4	1.93216e-28	-0.110689	0.44	0.54	3.85253e-24	NA	NA
XRCC5	1.30212e-47	-0.110713	0.877	0.881	2.5963e-43	NA	NA
H1-2	6.08802e-17	-0.110972	0.671	0.72	1.21389e-12	NA	NA
SLC19A1	2.86275e-42	-0.111048	0.216	0.356	5.70804e-38	NA	NA
TMEM223	1.25859e-31	-0.111069	0.698	0.744	2.5095e-27	NA	NA
CCDC88A	1.86915e-25	-0.11107	0.468	0.553	3.7269e-21	NA	NA
BRD3	5.27838e-35	-0.111235	0.304	0.432	1.05246e-30	NA	NA
LSM10	9.698e-31	-0.111483	0.643	0.722	1.93368e-26	NA	NA
METTL7B	1.65842e-58	-0.111737	0.143	0.298	3.30673e-54	NA	NA
SLC44A1	1.21069e-45	-0.111837	0.186	0.331	2.414e-41	NA	NA
SERBP1	4.55606e-92	-0.111906	0.971	0.976	9.08433e-88	NA	NA
MRPL23	9.23828e-46	-0.112003	0.858	0.88	1.84202e-41	NA	NA
ID2	4.76274e-25	-0.112084	0.662	0.726	9.49642e-21	NA	NA
HDHD3	5.3176e-32	-0.112093	0.411	0.539	1.06028e-27	NA	NA
SLC2A2	1.03471e-28	-0.112273	0.21	0.318	2.06311e-24	NA	NA
SSU72	2.88843e-46	-0.112343	0.954	0.968	5.75924e-42	NA	NA
UBE2V2	1.17445e-39	-0.112398	0.775	0.816	2.34174e-35	NA	NA
NUP155	9.76546e-27	-0.11254	0.364	0.459	1.94713e-22	NA	NA
NUCKS1	1.65972e-46	-0.112759	0.909	0.933	3.30931e-42	NA	NA
MSH6	3.00277e-34	-0.112768	0.241	0.359	5.98722e-30	NA	NA
SPR	2.65364e-29	-0.112778	0.519	0.61	5.29108e-25	NA	NA
ANKRD39	3.7413e-35	-0.112993	0.344	0.474	7.45977e-31	NA	NA
CAPRIN1	3.80054e-28	-0.113029	0.584	0.652	7.5779e-24	NA	NA
FMNL2	3.12989e-25	-0.113049	0.463	0.558	6.2407e-21	NA	NA
B4GALNT1	2.92369e-48	-0.113139	0.175	0.321	5.82954e-44	NA	NA
ACTG1	3.7182e-39	-0.113198	0.973	0.99	7.41372e-35	NA	NA
SEMA4G	2.27378e-53	-0.113278	0.159	0.312	4.5337e-49	NA	NA
MRPS34	3.44488e-62	-0.113618	0.944	0.955	6.86875e-58	NA	NA
TACC1	7.21069e-31	-0.113681	0.714	0.756	1.43774e-26	NA	NA
MSMO1	1.10266e-24	-0.113776	0.44	0.524	2.19859e-20	NA	NA
NAPEPLD	1.53521e-49	-0.113827	0.179	0.32	3.06106e-45	NA	NA
QDPR	9.59111e-37	-0.113991	0.743	0.794	1.91237e-32	NA	NA
RPL35	1.38829e-258	-0.114042	1	0.999	2.76812e-254	NA	NA
AC245033.1	2.20463e-30	-0.114151	0.408	0.507	4.39582e-26	NA	NA
SVIP	6.07554e-29	-0.114164	0.311	0.412	1.2114e-24	NA	NA
RPL22	3.72373e-169	-0.114383	0.998	0.999	7.42474e-165	NA	NA
TMEM179B	1.04998e-42	-0.114389	0.862	0.893	2.09355e-38	NA	NA
BSCL2	1.81512e-26	-0.114936	0.529	0.603	3.61918e-22	NA	NA
SMARCA1	3.97603e-28	-0.114941	0.562	0.633	7.9278e-24	NA	NA
SET	2.14674e-44	-0.114974	0.839	0.868	4.28038e-40	NA	NA
BCAT2	8.4677e-32	-0.115071	0.397	0.506	1.68838e-27	NA	NA
ARG1	1.2691e-43	-0.115138	0.117	0.238	2.53046e-39	NA	NA
TMEM183A	5.56442e-33	-0.115244	0.777	0.815	1.10949e-28	NA	NA
IGF2BP1	5.11776e-35	-0.115271	0.781	0.818	1.02043e-30	NA	NA
G6PD	2.58493e-27	-0.115423	0.38	0.483	5.1541e-23	NA	NA
SPG7	2.70185e-31	-0.115472	0.6	0.676	5.38722e-27	NA	NA
C2orf72	1.313e-39	-0.115592	0.259	0.4	2.61799e-35	NA	NA
CDK6	2.34764e-31	-0.115628	0.315	0.434	4.68097e-27	NA	NA
TXNDC17	4.22186e-46	-0.115665	0.822	0.844	8.41797e-42	NA	NA
ACOT7	9.06271e-35	-0.115751	0.363	0.485	1.80701e-30	NA	NA
FAM162B	2.80129e-45	-0.115867	0.127	0.252	5.58549e-41	NA	NA
C19orf53	2.06144e-74	-0.115911	0.982	0.987	4.11031e-70	NA	NA
FAM20A	1.36701e-38	-0.11592	0.267	0.402	2.72567e-34	NA	NA
HDGF	2.87183e-37	-0.116054	0.803	0.842	5.72614e-33	NA	NA
PHB	1.84284e-81	-0.116069	0.954	0.949	3.67444e-77	NA	NA
ANLN	3.98508e-25	-0.11612	0.394	0.499	7.94585e-21	NA	NA
NSD1	1.94713e-32	-0.116145	0.366	0.479	3.88239e-28	NA	NA
UXS1	4.92954e-52	-0.116159	0.185	0.339	9.82902e-48	NA	NA
FKBP1C	2.91754e-34	-0.116679	0.742	0.805	5.81728e-30	NA	NA
SKA2	3.10358e-32	-0.116883	0.649	0.713	6.18824e-28	NA	NA
UBE2N	1.11118e-48	-0.116917	0.822	0.862	2.21559e-44	NA	NA
GTF3C1	5.89871e-26	-0.116969	0.473	0.562	1.17614e-21	NA	NA
MALSU1	8.34308e-46	-0.117319	0.816	0.839	1.66353e-41	NA	NA
YWHAH	2.45073e-34	-0.117516	0.767	0.802	4.88651e-30	NA	NA
GLRX5	1.71941e-35	-0.117718	0.648	0.712	3.42832e-31	NA	NA
POLR2A	5.24305e-33	-0.117886	0.317	0.43	1.04541e-28	NA	NA
DHX9	2.26885e-33	-0.117888	0.645	0.703	4.52387e-29	NA	NA
NCAPD2	5.19748e-32	-0.117985	0.338	0.453	1.03633e-27	NA	NA
PON1	1.08489e-47	-0.118067	0.226	0.378	2.16316e-43	NA	NA
PHACTR2	1.148e-30	-0.118096	0.657	0.727	2.289e-26	NA	NA
PTDSS1	1.31518e-32	-0.118133	0.375	0.493	2.62235e-28	NA	UPR
MZT2A	7.94963e-32	-0.118215	0.565	0.653	1.58508e-27	NA	NA
NUDT16	5.10092e-33	-0.11829	0.431	0.547	1.01707e-28	NA	NA
SPTLC3	1.03702e-65	-0.11841	0.097	0.246	2.06771e-61	NA	NA
TOMM7	1.28989e-66	-0.118448	0.945	0.955	2.57191e-62	NA	NA
TOMM22	2.73227e-61	-0.11849	0.911	0.927	5.44788e-57	NA	NA
MAP4K4	2.41888e-30	-0.118599	0.755	0.813	4.823e-26	NA	NA
CORO1C	4.94377e-28	-0.118679	0.531	0.614	9.85739e-24	NA	NA
CST3	2.08134e-58	-0.118685	0.975	0.982	4.14998e-54	NA	NA
ARPC5	1.27195e-38	-0.11875	0.8	0.829	2.53614e-34	NA	NA
MEA1	8.5191e-41	-0.118796	0.736	0.78	1.69862e-36	NA	NA
MRPL57	7.02186e-55	-0.118939	0.907	0.937	1.40009e-50	NA	NA
TPM2	7.32465e-22	-0.118996	0.275	0.366	1.46046e-17	NA	NA
HDAC1	2.65246e-40	-0.119058	0.746	0.769	5.28873e-36	NA	NA
TXNL4A	3.14143e-46	-0.119199	0.824	0.872	6.2637e-42	NA	NA
CHAF1A	1.82499e-42	-0.119231	0.208	0.341	3.63885e-38	NA	NA
ADGRL2	1.64323e-34	-0.119268	0.333	0.464	3.27643e-30	NA	NA
IQSEC1	3.71365e-30	-0.119399	0.35	0.465	7.40464e-26	NA	NA
FOXM1	1.62879e-33	-0.119513	0.308	0.434	3.24764e-29	NA	NA
TSPAN5	4.22306e-45	-0.119543	0.222	0.361	8.42036e-41	NA	NA
APOC3	1.38484e-24	-0.119611	0.595	0.679	2.76123e-20	NA	NA
CEP78	3.5609e-44	-0.119722	0.249	0.388	7.10008e-40	NA	NA
CDX2	2.41916e-33	-0.11973	0.194	0.308	4.82357e-29	NA	NA
GSTM1	6.97641e-42	-0.11977	0.296	0.436	1.39103e-37	NA	NA
CBX3	2.62024e-46	-0.119923	0.804	0.838	5.2245e-42	NA	NA
TM7SF2	1.8403e-31	-0.119924	0.363	0.482	3.66937e-27	NA	NA
RPS26	3.58292e-218	-0.119945	0.999	0.999	7.14397e-214	NA	NA
RBMX	1.23016e-38	-0.120047	0.751	0.797	2.45282e-34	NA	NA
TKT	1.23457e-34	-0.120053	0.664	0.713	2.46162e-30	NA	NA
SAA4	5.65908e-55	-0.120198	0.103	0.238	1.12836e-50	NA	NA
KIAA0100	3.57346e-32	-0.120225	0.393	0.499	7.12513e-28	NA	NA
PMPCA	3.96e-32	-0.120307	0.506	0.593	7.89585e-28	NA	NA
H3-3A	1.26887e-33	-0.120669	0.681	0.741	2.52999e-29	NA	NA
NME3	1.1066e-32	-0.120968	0.582	0.672	2.20645e-28	NA	NA
NDC1	4.76969e-43	-0.121003	0.282	0.43	9.51028e-39	NA	NA
BZW1	2.06436e-53	-0.121286	0.902	0.926	4.11613e-49	NA	NA
RPL36A	7.5672e-48	-0.121385	0.825	0.856	1.50882e-43	NA	NA
DBN1	3.09657e-31	-0.121541	0.621	0.683	6.17426e-27	NA	NA
MYH10	1.01596e-34	-0.121582	0.46	0.569	2.02572e-30	NA	NA
ARPC1B	5.34883e-35	-0.121615	0.427	0.547	1.0665e-30	NA	NA
RPL41	2.74354e-202	-0.12173	1	1	5.47035e-198	NA	NA
ASPM	1.99028e-27	-0.12179	0.413	0.526	3.96842e-23	NA	NA
MAOB	3.45567e-44	-0.121794	0.285	0.433	6.89026e-40	NA	NA
EPB41L2	3.84784e-31	-0.121799	0.511	0.605	7.6722e-27	NA	NA
YLPM1	9.65629e-44	-0.121817	0.266	0.405	1.92537e-39	NA	NA
GALNT13	5.51562e-40	-0.121854	0.224	0.354	1.09976e-35	NA	NA
GPX3	1.3895e-32	-0.121872	0.641	0.715	2.77052e-28	NA	NA
NAA38	5.36513e-44	-0.121986	0.783	0.818	1.06975e-39	NA	NA
FCGRT	1.21719e-34	-0.122328	0.465	0.586	2.42696e-30	NA	NA
UNC119	4.15195e-34	-0.12264	0.469	0.593	8.27856e-30	NA	NA
PDLIM5	1.72258e-34	-0.122676	0.605	0.666	3.43464e-30	NA	NA
TPM3	3.22821e-69	-0.122821	0.928	0.94	6.43673e-65	NA	NA
RPS29	7.3291e-62	-0.122983	0.902	0.934	1.46135e-57	NA	NA
MYBL2	9.98886e-36	-0.12319	0.385	0.523	1.99168e-31	NA	NA
TEAD2	2.26469e-38	-0.123371	0.309	0.443	4.51557e-34	NA	NA
PGRMC1	7.72292e-38	-0.123434	0.703	0.765	1.53987e-33	NA	NA
MGAT5	2.41734e-70	-0.123471	0.1	0.256	4.81993e-66	NA	NA
COQ8A	1.54229e-41	-0.123471	0.309	0.451	3.07517e-37	NA	NA
TPX2	1.38649e-23	-0.123757	0.643	0.739	2.76452e-19	NA	NA
RAI14	8.5209e-37	-0.123785	0.624	0.705	1.69898e-32	NA	NA
FAM217B	7.19498e-53	-0.123907	0.207	0.362	1.43461e-48	NA	NA
NET1	9.292e-37	-0.124133	0.367	0.488	1.85273e-32	NA	NA
LDOC1	3.07214e-38	-0.124415	0.33	0.465	6.12555e-34	NA	NA
CAVIN1	9.69319e-41	-0.12447	0.231	0.358	1.93272e-36	NA	NA
POP1	1.67803e-45	-0.124477	0.277	0.416	3.34582e-41	NA	NA
LSM6	1.44691e-33	-0.124824	0.509	0.598	2.88498e-29	NA	NA
CHMP3	4.47687e-38	-0.12523	0.367	0.492	8.92642e-34	NA	NA
SLC25A5	4.46049e-97	-0.125378	0.984	0.984	8.89378e-93	NA	NA
BIRC5	1.63852e-29	-0.12552	0.598	0.73	3.26704e-25	NA	NA
TFF3	2.82579e-24	-0.125644	0.324	0.42	5.63435e-20	NA	NA
PSMD2	3.76685e-52	-0.125817	0.826	0.817	7.51072e-48	NA	NA
TM4SF1	3.08522e-25	-0.125833	0.238	0.335	6.15163e-21	NA	NA
MYH9	7.643e-31	-0.12586	0.689	0.736	1.52394e-26	NA	NA
USB1	5.30495e-32	-0.125944	0.499	0.599	1.05775e-27	NA	NA
ITGA6	3.78009e-34	-0.125969	0.472	0.588	7.53711e-30	NA	NA
MECOM	1.93945e-41	-0.126057	0.295	0.434	3.86706e-37	NA	NA
PSMB1	3.8048e-96	-0.126103	0.97	0.972	7.58639e-92	NA	NA
CDKN1C	3.42264e-57	-0.126214	0.1	0.23	6.82439e-53	NA	NA
HP1BP3	4.78705e-41	-0.126272	0.735	0.777	9.54491e-37	NA	NA
SERPING1	5.9221e-27	-0.126361	0.757	0.785	1.18081e-22	NA	NA
MIF	1.52129e-163	-0.126504	0.996	0.997	3.03329e-159	NA	NA
RPS2	1.33612e-76	-0.126536	0.951	0.968	2.66409e-72	NA	NA
NDUFA4	1.16552e-202	-0.126707	0.999	0.999	2.32394e-198	NA	NA
SNX7	1.78756e-37	-0.126722	0.408	0.527	3.56421e-33	NA	NA
PPDPF	1.09372e-73	-0.126755	0.994	0.998	2.18077e-69	NA	NA
FLOT2	4.16842e-35	-0.126799	0.505	0.613	8.31142e-31	NA	NA
TRABD	6.2714e-37	-0.126888	0.503	0.628	1.25045e-32	NA	NA
SNRPG	1.13741e-110	-0.127402	0.965	0.982	2.26788e-106	NA	NA
CDKN2A	1.04889e-43	-0.127535	0.826	0.883	2.09139e-39	NA	NA
SLIRP	2.03112e-63	-0.127628	0.856	0.873	4.04986e-59	NA	NA
EBP	2.82293e-36	-0.127874	0.674	0.731	5.62863e-32	NA	NA
NDUFB2	1.20077e-100	-0.127914	0.975	0.984	2.39422e-96	NA	NA
GOT2	9.25545e-37	-0.128132	0.544	0.64	1.84544e-32	NA	NA
G6PC3	1.82393e-43	-0.128134	0.368	0.518	3.63674e-39	NA	NA
LBR	3.15546e-33	-0.128396	0.538	0.617	6.29167e-29	NA	NA
GATM	1.46497e-47	-0.128436	0.202	0.352	2.92101e-43	NA	NA
METTL9	6.08913e-37	-0.128724	0.518	0.626	1.21411e-32	NA	NA
SUMO3	4.27393e-36	-0.128863	0.526	0.629	8.5218e-32	NA	NA
MRPL11	2.25987e-198	-0.128943	0.998	0.999	4.50595e-194	NA	NA
DNAJC9	2.5484e-36	-0.129225	0.484	0.594	5.08125e-32	NA	NA
PXMP2	1.40783e-36	-0.129442	0.439	0.558	2.80706e-32	NA	NA
GNG4	1.05013e-39	-0.129634	0.272	0.406	2.09385e-35	NA	NA
MRPL17	3.74656e-40	-0.130309	0.683	0.744	7.47026e-36	NA	NA
H2AZ2	6.52178e-45	-0.130321	0.734	0.805	1.30038e-40	NA	NA
GCSH	2.00709e-42	-0.130398	0.702	0.782	4.00194e-38	NA	NA
CD3EAP	1.80969e-41	-0.130508	0.319	0.445	3.60835e-37	NA	NA
SPON2	3.7171e-32	-0.130584	0.409	0.52	7.41153e-28	NA	NA
ASF1B	9.57551e-47	-0.130781	0.297	0.449	1.90926e-42	NA	NA
PHYH	1.33905e-36	-0.130867	0.605	0.684	2.66992e-32	NA	NA
ID1	1.74053e-34	-0.131276	0.931	0.984	3.47044e-30	NA	NA
LSM5	1.23663e-69	-0.13134	0.923	0.953	2.46571e-65	NA	NA
RERE	7.67231e-37	-0.131346	0.522	0.63	1.52978e-32	NA	NA
UBE2E3	1.66135e-38	-0.131496	0.596	0.699	3.31257e-34	NA	NA
ASRGL1	3.5876e-48	-0.131515	0.275	0.426	7.15332e-44	NA	NA
S100A13	8.50848e-38	-0.131547	0.636	0.709	1.69651e-33	NA	NA
DBNDD1	4.04316e-45	-0.13156	0.219	0.36	8.06166e-41	NA	NA
KLB	3.87777e-42	-0.131634	0.334	0.469	7.73188e-38	NA	NA
RPS15	1.18275e-295	-0.131713	0.999	1	2.35829e-291	NA	NA
TMEM256	3.60742e-41	-0.131812	0.606	0.71	7.19284e-37	NA	NA
LSM7	7.60985e-113	-0.131971	0.963	0.972	1.51733e-108	NA	NA
CKB	9.09629e-50	-0.132072	0.942	0.953	1.81371e-45	NA	NA
ATP5MG	1.39034e-70	-0.132109	0.897	0.931	2.77219e-66	NA	NA
NENF	1.61601e-41	-0.132288	0.677	0.752	3.22216e-37	NA	NA
AGMAT	4.55275e-41	-0.132347	0.694	0.771	9.07773e-37	NA	NA
TMEM37	6.3225e-39	-0.132374	0.488	0.627	1.26064e-34	NA	NA
RRS1	5.98135e-42	-0.13251	0.371	0.499	1.19262e-37	NA	NA
PRLR	4.552e-53	-0.132633	0.201	0.354	9.07623e-49	NA	NA
NDUFB7	3.66203e-81	-0.13268	0.936	0.954	7.30172e-77	NA	NA
CBX5	2.21602e-43	-0.132732	0.696	0.764	4.41851e-39	NA	NA
HACD3	6.08929e-58	-0.133012	0.855	0.869	1.21414e-53	NA	NA
AKAP1	1.20357e-38	-0.133019	0.442	0.558	2.3998e-34	NA	NA
ADD1	1.16193e-39	-0.133039	0.503	0.61	2.31677e-35	NA	NA
ATP5ME	1.48927e-68	-0.133127	0.899	0.925	2.96946e-64	NA	NA
NUDT8	1.08124e-44	-0.13327	0.301	0.445	2.15588e-40	NA	NA
ARF5	1.6434e-53	-0.133304	0.789	0.835	3.27677e-49	NA	NA
CASP6	8.39472e-64	-0.133326	0.193	0.363	1.67382e-59	NA	NA
ZNRF3	1.71909e-45	-0.133535	0.268	0.408	3.4277e-41	NA	NA
C1QBP	6.12082e-99	-0.133714	0.971	0.978	1.22043e-94	NA	NA
GPC3	1.44149e-59	-0.133871	0.934	0.951	2.87418e-55	NA	NA
TXNRD1	1.13998e-48	-0.134058	0.866	0.912	2.273e-44	NA	NA
SLC29A2	1.47622e-41	-0.134207	0.686	0.775	2.94344e-37	NA	NA
POLR2I	1.49641e-46	-0.134304	0.743	0.809	2.9837e-42	NA	NA
NDUFB1	1.25126e-43	-0.134309	0.591	0.676	2.49489e-39	NA	NA
SLC13A5	6.79458e-54	-0.134373	0.24	0.407	1.35477e-49	NA	NA
IGDCC3	3.47017e-60	-0.134404	0.199	0.368	6.91916e-56	NA	NA
ANXA4	3.39518e-29	-0.134499	0.698	0.749	6.76965e-25	NA	NA
MICOS13	5.76442e-42	-0.134647	0.62	0.701	1.14937e-37	NA	NA
WDR34	1.15838e-36	-0.134697	0.488	0.586	2.3097e-32	NA	NA
IARS2	3.46454e-41	-0.134944	0.508	0.627	6.90795e-37	NA	UPR
RAB31	5.6793e-36	-0.135039	0.563	0.653	1.1324e-31	NA	NA
ANKRD13D	2.35922e-40	-0.135099	0.379	0.512	4.70404e-36	NA	NA
DHFR	6.48039e-44	-0.135362	0.326	0.474	1.29212e-39	NA	NA
PTGR1	4.53322e-26	-0.135392	0.538	0.605	9.03878e-22	NA	NA
C4orf3	3.9676e-41	-0.135951	0.552	0.646	7.911e-37	NA	NA
GNPAT	1.28547e-44	-0.136064	0.66	0.734	2.56309e-40	NA	NA
ZNF124	8.98417e-47	-0.136452	0.352	0.495	1.79135e-42	NA	NA
SNRPC	4.24316e-84	-0.136941	0.896	0.912	8.46044e-80	NA	NA
NDUFB3	7.77047e-65	-0.137023	0.834	0.866	1.54935e-60	NA	NA
C9orf16	2.4182e-53	-0.137237	0.819	0.878	4.82164e-49	NA	NA
NAE1	2.88405e-42	-0.137711	0.49	0.602	5.7505e-38	NA	NA
SCGN	5.28696e-36	-0.13849	0.302	0.42	1.05417e-31	NA	NA
AGPAT1	4.62416e-42	-0.138826	0.427	0.559	9.22011e-38	NA	NA
RPL7A	1.1414e-257	-0.138921	1	1	2.27583e-253	NA	NA
ATP5MC3	7.85564e-228	-0.139371	0.997	0.999	1.56634e-223	NA	NA
NDUFB4	3.17466e-98	-0.139504	0.932	0.946	6.32996e-94	NA	NA
COX20	4.29844e-62	-0.139617	0.82	0.865	8.57066e-58	NA	NA
BTD	2.32116e-54	-0.139645	0.29	0.448	4.62816e-50	NA	NA
NASP	9.00386e-46	-0.139784	0.74	0.77	1.79528e-41	NA	NA
NAXE	1.42703e-58	-0.139794	0.847	0.89	2.84536e-54	NA	NA
APP	1.14525e-46	-0.139795	0.739	0.786	2.2835e-42	NA	NA
MYCBP	7.45755e-45	-0.139901	0.453	0.587	1.48696e-40	NA	NA
CFL1	1.52175e-193	-0.139929	0.996	0.997	3.03422e-189	NA	NA
CHST13	1.84617e-44	-0.140135	0.683	0.794	3.68107e-40	NA	NA
GPER1	1.45617e-69	-0.140363	0.169	0.342	2.90346e-65	NA	NA
CTPS1	2.4872e-46	-0.140365	0.394	0.529	4.95922e-42	NA	NA
FAM210B	1.53533e-62	-0.140425	0.245	0.426	3.0613e-58	NA	NA
COL5A2	2.33253e-38	-0.140597	0.57	0.677	4.65084e-34	NA	NA
RPL23A	4.82811e-294	-0.140968	0.998	1	9.62677e-290	NA	NA
HTATIP2	9.94317e-49	-0.141031	0.709	0.787	1.98257e-44	NA	NA
ATP5MD	5.8875e-110	-0.141163	0.943	0.963	1.17391e-105	NA	NA
RPA3	1.2231e-58	-0.141271	0.798	0.844	2.43874e-54	NA	NA
MPHOSPH6	1.24915e-46	-0.141273	0.537	0.648	2.49069e-42	NA	NA
SIVA1	5.78463e-66	-0.141366	0.899	0.928	1.1534e-61	NA	NA
SDC1	1.89125e-58	-0.141628	0.272	0.452	3.77096e-54	NA	NA
RAMP1	3.17267e-50	-0.14194	0.197	0.344	6.32598e-46	NA	NA
ANP32A	3.32435e-59	-0.14194	0.802	0.84	6.62842e-55	NA	NA
ATP1A1	6.35663e-48	-0.142102	0.748	0.822	1.26745e-43	NA	NA
THOC3	8.02856e-59	-0.142134	0.773	0.834	1.60082e-54	NA	NA
HSBP1	8.91507e-94	-0.142748	0.923	0.952	1.77758e-89	NA	NA
NDUFAF8	2.7982e-66	-0.1428	0.849	0.891	5.57933e-62	NA	NA
RCC1	3.45927e-45	-0.142822	0.493	0.612	6.89744e-41	NA	NA
KCTD3	3.52111e-48	-0.142864	0.336	0.484	7.02074e-44	NA	NA
RBP1	1.20939e-50	-0.143182	0.295	0.448	2.41141e-46	NA	NA
LPGAT1	1.44494e-42	-0.143384	0.591	0.691	2.88107e-38	NA	NA
CYB5B	1.64282e-46	-0.143522	0.586	0.679	3.27562e-42	NA	NA
TCOF1	4.90213e-47	-0.144056	0.425	0.56	9.77435e-43	NA	NA
SAC3D1	3.62469e-48	-0.144162	0.382	0.534	7.22727e-44	NA	NA
YBX1	4.02914e-94	-0.144295	0.948	0.965	8.03371e-90	NA	NA
SEPTIN9	1.6952e-45	-0.144343	0.531	0.646	3.38005e-41	NA	NA
NPW	4.37338e-33	-0.144421	0.689	0.762	8.72008e-29	NA	NA
KLHL23	5.57232e-57	-0.144485	0.256	0.417	1.11107e-52	NA	NA
NLN	5.36267e-54	-0.145357	0.313	0.471	1.06926e-49	NA	NA
ZWINT	1.99309e-45	-0.146549	0.46	0.6	3.97402e-41	NA	NA
NR2F2	1.05556e-47	-0.14672	0.304	0.44	2.10468e-43	NA	NA
TSPAN6	8.23956e-49	-0.146765	0.579	0.675	1.64289e-44	NA	NA
CSE1L	1.01832e-48	-0.146906	0.572	0.667	2.03043e-44	NA	NA
DEK	4.90138e-58	-0.14701	0.792	0.847	9.77287e-54	NA	NA
SPATA33	6.13715e-51	-0.147254	0.372	0.515	1.22369e-46	NA	NA
PABPC4	1.77691e-47	-0.147789	0.533	0.649	3.54297e-43	NA	NA
LRP1B	4.74237e-40	-0.147845	0.364	0.497	9.45582e-36	NA	NA
KNG1	1.13517e-36	-0.147937	0.457	0.583	2.26341e-32	NA	NA
TMEM141	1.3004e-50	-0.148009	0.843	0.914	2.59288e-46	NA	NA
MZT2B	1.97891e-97	-0.148036	0.92	0.943	3.94574e-93	NA	NA
GGH	9.13651e-51	-0.148062	0.657	0.744	1.82173e-46	NA	NA
HSD17B2	1.23046e-39	-0.148232	0.363	0.5	2.45342e-35	NA	NA
RAB4A	1.88991e-56	-0.148971	0.779	0.851	3.76829e-52	NA	NA
EML4	2.79838e-52	-0.149079	0.618	0.722	5.5797e-48	NA	NA
PROS1	1.22395e-53	-0.149325	0.425	0.588	2.44043e-49	NA	NA
APLP2	1.2934e-51	-0.149398	0.668	0.753	2.57891e-47	NA	NA
UCP2	4.30714e-49	-0.14964	0.371	0.523	8.58801e-45	NA	NA
PFN2	2.70623e-44	-0.149694	0.526	0.646	5.39596e-40	NA	NA
MARCKS	4.02408e-55	-0.15019	0.759	0.815	8.02361e-51	NA	NA
SNRPF	6.39911e-116	-0.150553	0.939	0.962	1.27592e-111	NA	NA
H2BC12	1.28877e-37	-0.150644	0.734	0.802	2.56969e-33	NA	NA
GPX2	1.14988e-35	-0.150924	0.102	0.203	2.29276e-31	NA	NA
UQCR10	5.33645e-143	-0.15113	0.975	0.986	1.06403e-138	NA	NA
APOB	9.3032e-48	-0.151168	0.923	0.973	1.85496e-43	NA	NA
GPI	2.24151e-56	-0.15121	0.739	0.792	4.46934e-52	NA	NA
SNRPD2	8.90206e-166	-0.151256	0.982	0.989	1.77498e-161	NA	NA
HEBP2	7.74003e-55	-0.151279	0.638	0.735	1.54329e-50	NA	NA
COBLL1	4.64829e-48	-0.1516	0.569	0.67	9.26822e-44	NA	NA
MRPL16	4.53693e-60	-0.151797	0.725	0.792	9.04619e-56	NA	NA
DPP3	4.57792e-63	-0.152248	0.787	0.81	9.12792e-59	NA	NA
SLC6A11	1.18064e-50	-0.152259	0.397	0.566	2.35408e-46	NA	NA
PCBD1	3.05059e-79	-0.152347	0.915	0.947	6.08257e-75	NA	NA
H2AZ1	1.92233e-218	-0.153077	0.997	0.999	3.83293e-214	NA	NA
CENPW	1.53501e-49	-0.153536	0.576	0.729	3.06065e-45	NA	NA
FGB	1.84189e-74	-0.154021	0.96	0.962	3.67255e-70	NA	NA
SERPIND1	4.88516e-57	-0.154022	0.303	0.473	9.74052e-53	NA	NA
PIN4	4.08365e-54	-0.154185	0.576	0.678	8.14239e-50	NA	NA
ST3GAL6	1.27431e-54	-0.154226	0.374	0.531	2.54084e-50	NA	NA
ADGRA3	2.62213e-65	-0.154268	0.226	0.406	5.22827e-61	NA	NA
EPHX1	3.64242e-43	-0.154305	0.558	0.656	7.26263e-39	NA	NA
DUT	1.40874e-41	-0.154949	0.509	0.61	2.80889e-37	NA	NA
CISD3	2.12301e-50	-0.155194	0.489	0.627	4.23307e-46	NA	NA
GGCT	4.74471e-54	-0.155382	0.682	0.796	9.46047e-50	NA	NA
EIF1AX	3.44971e-78	-0.155652	0.813	0.864	6.87838e-74	NA	NA
GOLM1	7.65006e-38	-0.156077	0.232	0.346	1.52535e-33	NA	NA
HMGN2	6.3289e-71	-0.15619	0.963	0.976	1.26192e-66	NA	NA
LGR4	2.1036e-59	-0.156204	0.284	0.446	4.19436e-55	NA	NA
C12orf75	5.55589e-46	-0.156283	0.588	0.707	1.10779e-41	NA	NA
SERPINA6	3.3993e-59	-0.156476	0.284	0.459	6.77787e-55	NA	NA
NHP2	2.10684e-121	-0.156576	0.951	0.974	4.20082e-117	NA	NA
POLR2F	6.48562e-81	-0.157355	0.826	0.868	1.29317e-76	NA	NA
MRPS25	5.45976e-76	-0.157609	0.832	0.882	1.08862e-71	NA	NA
TIMELESS	1.86268e-59	-0.158038	0.367	0.532	3.71399e-55	NA	NA
GLYCTK	2.14217e-50	-0.158357	0.526	0.655	4.27127e-46	NA	NA
FSCN1	2.50582e-64	-0.15887	0.152	0.31	4.99636e-60	NA	NA
ADI1	8.10815e-70	-0.158896	0.789	0.846	1.61668e-65	NA	NA
PCYOX1	4.93167e-85	-0.159031	0.201	0.402	9.83326e-81	NA	NA
SPAG5	6.18901e-53	-0.15919	0.331	0.493	1.23403e-48	NA	NA
TBC1D5	6.67537e-51	-0.160165	0.572	0.681	1.331e-46	NA	NA
NDUFA2	5.99604e-88	-0.16031	0.85	0.902	1.19555e-83	NA	NA
RPL31	6.2733e-164	-0.160328	0.985	0.993	1.25083e-159	NA	NA
CYB561A3	1.51597e-57	-0.160369	0.404	0.568	3.0227e-53	NA	NA
UQCRH	2.18826e-219	-0.160403	0.993	0.998	4.36317e-215	NA	NA
TMA7	2.95447e-133	-0.160627	0.96	0.977	5.89092e-129	NA	NA
IDH1	5.18639e-80	-0.160782	0.886	0.92	1.03411e-75	NA	NA
MRPL41	4.65991e-130	-0.161486	0.969	0.982	9.2914e-126	NA	NA
TUBG1	9.26573e-71	-0.161504	0.783	0.84	1.84749e-66	NA	NA
UQCC3	1.35416e-65	-0.161623	0.727	0.803	2.70006e-61	NA	NA
MSRB1	4.82321e-56	-0.161862	0.519	0.655	9.61699e-52	NA	NA
MLLT11	1.73126e-42	-0.162172	0.334	0.468	3.45196e-38	NA	NA
FAM162A	2.17336e-67	-0.162268	0.777	0.832	4.33347e-63	NA	NA
GTF3A	7.15006e-77	-0.162527	0.9	0.941	1.42565e-72	NA	NA
NFIA	7.94053e-54	-0.162745	0.393	0.545	1.58326e-49	NA	NA
LMNB1	3.77886e-67	-0.162943	0.271	0.452	7.53467e-63	NA	NA
SORD	4.30266e-60	-0.163159	0.413	0.58	8.57908e-56	NA	NA
NARF	3.04243e-56	-0.163445	0.574	0.687	6.06631e-52	NA	NA
ATP2B2	1.21331e-69	-0.163633	0.284	0.485	2.41922e-65	NA	NA
PTTG1	8.09477e-35	-0.164149	0.688	0.78	1.61402e-30	NA	NA
COX16	2.06642e-65	-0.165015	0.613	0.72	4.12023e-61	NA	NA
GNG10	2.88197e-59	-0.165861	0.521	0.665	5.74636e-55	NA	NA
AHNAK	2.07974e-67	-0.165882	0.243	0.416	4.14679e-63	NA	NA
SIGMAR1	1.4868e-60	-0.166164	0.564	0.718	2.96453e-56	NA	NA
FKBP4	1.16285e-60	-0.166265	0.715	0.8	2.31861e-56	NA	NA
CBX1	3.87223e-64	-0.16637	0.637	0.746	7.72084e-60	NA	NA
PRKCSH	9.97688e-62	-0.166428	0.681	0.749	1.98929e-57	NA	NA
TMEM14B	9.63094e-72	-0.166445	0.73	0.832	1.92031e-67	NA	NA
TLE5	1.46884e-61	-0.166575	0.485	0.651	2.92872e-57	NA	NA
ERG28	4.26832e-59	-0.166577	0.619	0.726	8.51061e-55	NA	NA
CENPN	4.71097e-65	-0.166642	0.749	0.855	9.39319e-61	NA	NA
ACACA	1.14564e-58	-0.166667	0.523	0.662	2.28429e-54	NA	NA
ALDH2	1.78834e-58	-0.167331	0.655	0.766	3.56577e-54	NA	NA
CPSF6	1.0058e-61	-0.167493	0.513	0.65	2.00546e-57	NA	NA
B3GAT3	5.2599e-60	-0.167847	0.59	0.725	1.04877e-55	NA	NA
PGAM1	2.78851e-203	-0.168141	0.984	0.99	5.56001e-199	NA	NA
PGD	5.9134e-95	-0.168246	0.865	0.864	1.17907e-90	NA	NA
SMC1A	5.90512e-65	-0.168922	0.708	0.786	1.17742e-60	NA	NA
STARD7	2.70742e-64	-0.169277	0.662	0.765	5.39833e-60	NA	NA
HSD11B2	3.37919e-81	-0.169675	0.244	0.455	6.73777e-77	NA	NA
TUBB4B	4.95397e-67	-0.169811	0.916	0.931	9.87772e-63	NA	NA
ATXN7L3B	1.23019e-62	-0.169904	0.454	0.605	2.45289e-58	NA	NA
CALM3	5.6774e-69	-0.169932	0.788	0.876	1.13202e-64	NA	NA
ACAT2	1.65644e-69	-0.169987	0.845	0.864	3.30277e-65	NA	NA
TMEM160	2.15001e-88	-0.170946	0.869	0.93	4.28691e-84	NA	NA
ATP5MC1	5.40839e-146	-0.171045	0.97	0.984	1.07838e-141	NA	NA
PCLAF	5.59467e-77	-0.171161	0.242	0.439	1.11552e-72	NA	NA
PET100	1.29364e-66	-0.171266	0.539	0.669	2.5794e-62	NA	NA
APRT	1.01075e-181	-0.171692	0.987	0.994	2.01533e-177	NA	NA
MCM10	1.22975e-85	-0.172127	0.173	0.367	2.45199e-81	NA	NA
LSM4	1.06982e-134	-0.172308	0.978	0.991	2.13311e-130	NA	NA
AP1S1	1.50653e-66	-0.172426	0.589	0.712	3.00387e-62	NA	NA
RPL23	4.52294e-158	-0.172507	0.958	0.976	9.01829e-154	NA	NA
FASN	4.64533e-65	-0.173001	0.767	0.857	9.26232e-61	NA	NA
TENM2	1.51409e-65	-0.173088	0.224	0.409	3.01894e-61	NA	NA
FAM136A	1.6592e-90	-0.173205	0.805	0.869	3.30828e-86	NA	NA
MFAP2	4.01614e-65	-0.173323	0.307	0.481	8.00777e-61	NA	NA
TOP2A	5.44266e-39	-0.17342	0.497	0.657	1.08521e-34	NA	NA
CTNNB1	3.8038e-71	-0.173449	0.863	0.917	7.58439e-67	NA	NA
RALBP1	6.17342e-70	-0.173701	0.513	0.666	1.23092e-65	NA	NA
TSPAN3	7.26403e-80	-0.174023	0.817	0.869	1.44837e-75	NA	NA
NUDT1	1.08153e-66	-0.174106	0.476	0.629	2.15646e-62	NA	NA
HDDC2	5.93241e-68	-0.174338	0.534	0.69	1.18286e-63	NA	NA
ARHGAP18	9.79228e-61	-0.174448	0.391	0.552	1.95248e-56	NA	NA
TUBB3	8.33676e-29	-0.174564	0.424	0.503	1.66227e-24	NA	NA
MCM7	8.76678e-72	-0.174715	0.794	0.85	1.74801e-67	NA	NA
METTL26	1.50951e-79	-0.174776	0.8	0.888	3.00981e-75	NA	NA
C11orf98	2.8107e-93	-0.174924	0.811	0.875	5.60426e-89	NA	NA
G3BP1	4.88479e-69	-0.175211	0.647	0.722	9.73979e-65	NA	NA
BID	4.14495e-70	-0.175432	0.67	0.771	8.26462e-66	NA	NA
COA3	1.20534e-93	-0.175586	0.826	0.883	2.40334e-89	NA	NA
FGFR4	7.55582e-74	-0.175699	0.748	0.861	1.50655e-69	NA	NA
TMSB10	1.36442e-191	-0.176104	0.993	0.999	2.72052e-187	NA	NA
GLO1	3.47454e-80	-0.17617	0.719	0.799	6.92788e-76	NA	NA
MCM2	2.08341e-67	-0.176284	0.314	0.49	4.15412e-63	NA	NA
STOM	4.15783e-67	-0.176338	0.369	0.539	8.29029e-63	NA	NA
RCN2	2.05307e-77	-0.176466	0.835	0.916	4.09361e-73	NA	NA
SMARCA4	3.08678e-79	-0.176669	0.739	0.825	6.15473e-75	NA	NA
MGST3	2.26172e-58	-0.176684	0.586	0.681	4.50965e-54	NA	NA
ELP1	1.05032e-62	-0.176725	0.548	0.671	2.09424e-58	NA	NA
TMEM98	9.88406e-63	-0.176801	0.566	0.698	1.97078e-58	NA	NA
COX6B1	3.43574e-225	-0.177102	0.987	0.995	6.85053e-221	NA	NA
TMEM177	2.64069e-74	-0.177258	0.346	0.53	5.26526e-70	NA	NA
RRP1B	2.68409e-70	-0.177898	0.584	0.705	5.3518e-66	NA	NA
NDUFB6	1.27804e-88	-0.17913	0.757	0.831	2.54829e-84	NA	NA
TPGS2	1.11706e-70	-0.179253	0.547	0.709	2.2273e-66	NA	NA
AL365205.1	3.26891e-70	-0.17949	0.457	0.614	6.51787e-66	NA	NA
POLE4	8.55219e-69	-0.179581	0.58	0.695	1.70522e-64	NA	NA
VDAC3	5.69878e-93	-0.179987	0.781	0.833	1.13628e-88	NA	NA
LAPTM4B	1.40726e-76	-0.180495	0.705	0.783	2.80594e-72	NA	NA
MRPS6	1.85434e-78	-0.180615	0.625	0.748	3.69737e-74	NA	NA
RPS10-NUDT3	1.20479e-85	-0.181392	0.755	0.843	2.40223e-81	NA	NA
EGFR	2.09318e-65	-0.181699	0.55	0.69	4.1736e-61	NA	NA
ADD3	9.86983e-69	-0.182131	0.576	0.708	1.96795e-64	NA	NA
PERP	4.78805e-68	-0.184093	0.597	0.718	9.54688e-64	NA	NA
CENPF	2.026e-46	-0.18429	0.545	0.707	4.03964e-42	NA	NA
ATP5MF	1.06477e-184	-0.185511	0.978	0.987	2.12304e-180	NA	NA
SMS	4.01183e-80	-0.185648	0.715	0.824	7.99919e-76	NA	NA
BIN1	3.87268e-55	-0.185651	0.502	0.643	7.72174e-51	NA	NA
HNRNPA1	5.65321e-175	-0.186384	0.974	0.989	1.12719e-170	NA	NA
SNRPD1	5.20287e-173	-0.187201	0.939	0.964	1.0374e-168	NA	NA
SCP2	7.89007e-87	-0.187268	0.722	0.806	1.5732e-82	NA	NA
CCDC34	7.35362e-75	-0.187781	0.574	0.725	1.46624e-70	NA	NA
NDUFC1	3.62627e-89	-0.187931	0.731	0.821	7.23041e-85	NA	NA
MGST2	4.31605e-79	-0.188235	0.661	0.754	8.60577e-75	NA	NA
CENPV	5.23198e-74	-0.188362	0.501	0.669	1.0432e-69	NA	NA
MCM5	3.53808e-75	-0.1886	0.258	0.447	7.05458e-71	NA	NA
SUMO2	7.84954e-305	-0.189057	0.99	0.997	1.56512e-300	NA	NA
UNG	5.42787e-64	-0.18914	0.356	0.528	1.08226e-59	NA	NA
SOD1	5.00797e-146	-0.189361	0.935	0.959	9.98539e-142	NA	NA
CCDC86	1.1569e-102	-0.189449	0.858	0.899	2.30675e-98	NA	NA
NID1	1.19048e-74	-0.19006	0.412	0.606	2.3737e-70	NA	NA
NOP56	3.07711e-110	-0.190351	0.854	0.912	6.13546e-106	NA	NA
MYCN	1.57996e-93	-0.190829	0.197	0.412	3.15029e-89	NA	NA
YWHAQ	7.02576e-95	-0.191092	0.733	0.846	1.40087e-90	NA	NA
NMB	1.90005e-72	-0.191183	0.605	0.753	3.7885e-68	NA	NA
APOA1	7.45755e-107	-0.191245	0.972	0.992	1.48696e-102	NA	NA
BOLA3	7.12465e-96	-0.191332	0.791	0.885	1.42058e-91	NA	NA
ACLY	1.89328e-77	-0.191546	0.566	0.692	3.77501e-73	NA	NA
REEP6	1.12198e-68	-0.191625	0.496	0.661	2.23712e-64	NA	NA
CARHSP1	1.31122e-80	-0.191979	0.713	0.813	2.61444e-76	NA	NA
ATP5MPL	1.081e-122	-0.192436	0.821	0.891	2.15541e-118	NA	NA
HSPE1	3.02045e-228	-0.193033	0.989	0.998	6.02247e-224	NA	NA
DCXR	2.31401e-108	-0.194672	0.896	0.953	4.61391e-104	NA	NA
SRPK1	5.40304e-83	-0.195504	0.53	0.692	1.07731e-78	NA	NA
UHRF1	2.39292e-87	-0.195649	0.171	0.37	4.77124e-83	NA	NA
LSM3	8.3896e-168	-0.195759	0.935	0.978	1.6728e-163	NA	NA
ATP1B3	2.50593e-84	-0.19663	0.623	0.745	4.99657e-80	NA	NA
MCM4	2.39907e-82	-0.196878	0.307	0.5	4.7835e-78	NA	NA
HMGB3	2.361e-80	-0.197028	0.4	0.592	4.7076e-76	NA	NA
GAL	6.04876e-53	-0.197051	0.437	0.571	1.20606e-48	NA	NA
DYNLL1	7.88076e-131	-0.197298	0.922	0.957	1.57135e-126	NA	UPR
SLC40A1	2.9226e-83	-0.197582	0.338	0.524	5.82736e-79	NA	NA
C4orf48	7.10907e-88	-0.197871	0.701	0.822	1.41748e-83	NA	NA
PPP1CC	7.68857e-97	-0.199157	0.719	0.827	1.53302e-92	NA	NA
GTF2H5	2.18314e-91	-0.199186	0.642	0.759	4.35296e-87	NA	NA
MBNL3	1.305e-77	-0.200553	0.557	0.706	2.60205e-73	NA	NA
TMPO	2.70101e-81	-0.200675	0.555	0.706	5.38555e-77	NA	NA
NDUFS5	7.64066e-215	-0.201466	0.962	0.983	1.52347e-210	NA	NA
H2AX	8.39864e-72	-0.201802	0.626	0.778	1.67461e-67	NA	NA
RAC3	3.79454e-73	-0.20182	0.61	0.783	7.56594e-69	NA	NA
SLC6A6	2.96224e-108	-0.202067	0.237	0.47	5.90642e-104	NA	NA
MCM6	1.50585e-87	-0.202212	0.24	0.445	3.00251e-83	NA	NA
USP46	4.33491e-90	-0.202229	0.383	0.582	8.64339e-86	NA	NA
HNRNPAB	4.36499e-129	-0.202332	0.854	0.908	8.70335e-125	NA	NA
CHPT1	2.55788e-94	-0.202431	0.718	0.821	5.10017e-90	NA	NA
MDK	1.43726e-98	-0.203091	0.935	0.976	2.86575e-94	NA	NA
SCD	3.96794e-89	-0.203761	0.871	0.951	7.91167e-85	NA	NA
PTMA	3.46131e-257	-0.204943	0.99	0.996	6.90151e-253	NA	NA
NES	6.22322e-88	-0.205658	0.306	0.517	1.24085e-83	NA	NA
GLUD1	9.95067e-103	-0.207488	0.839	0.892	1.98406e-98	NA	NA
CPB2	1.31302e-99	-0.207587	0.303	0.537	2.61803e-95	NA	NA
TTR	2.34682e-56	-0.20794	0.758	0.845	4.67933e-52	NA	NA
TPI1	2.22731e-286	-0.208062	0.994	0.999	4.44104e-282	NA	NA
PARP1	1.07502e-146	-0.209717	0.894	0.944	2.14349e-142	NA	NA
PAFAH1B3	3.01412e-108	-0.209887	0.763	0.857	6.00985e-104	NA	NA
HYAL2	8.46182e-93	-0.210238	0.452	0.654	1.6872e-88	NA	NA
LSM2	2.11475e-129	-0.210621	0.852	0.933	4.21661e-125	NA	NA
SLC16A1	1.63553e-97	-0.212096	0.428	0.623	3.26108e-93	NA	NA
NCBP2AS2	1.46219e-97	-0.212156	0.404	0.624	2.91546e-93	NA	NA
RANBP1	3.28176e-131	-0.212574	0.845	0.921	6.5435e-127	NA	NA
DCTPP1	3.06647e-95	-0.213056	0.54	0.698	6.11423e-91	NA	NA
EI24	2.25925e-97	-0.213112	0.62	0.779	4.50472e-93	NA	NA
PRXL2A	8.33426e-98	-0.213677	0.586	0.759	1.66177e-93	NA	NA
SOX5	4.36392e-79	-0.213778	0.521	0.684	8.70123e-75	NA	NA
TUBA1C	8.64575e-84	-0.214893	0.846	0.88	1.72388e-79	NA	NA
STMP1	3.22827e-119	-0.214896	0.771	0.884	6.43685e-115	NA	NA
APOH	2.48539e-67	-0.215555	0.614	0.731	4.95562e-63	NA	NA
ATP1B1	5.63633e-88	-0.215936	0.659	0.762	1.12383e-83	NA	NA
ZFP36L2	2.00469e-103	-0.217447	0.776	0.876	3.99716e-99	NA	NA
ELOVL6	1.04008e-90	-0.21757	0.418	0.617	2.07381e-86	NA	NA
ARHGDIA	1.58499e-101	-0.218746	0.636	0.801	3.1603e-97	NA	NA
[truncated: 89 more rows]

## Sheet: LGTV_highly_vs_lowly_infected
gene	p_val	avg_log2FC	pct.1	pct.2	p_val_adj	diffexpressed	master_list_call
PPP1R15A	9.62072e-115	0.839399	0.975	0.68	1.91828e-110	UP	UPR
NCF2	4.90838e-83	0.830844	0.853	0.382	9.78683e-79	UP	NA
ATF3	1.35488e-107	0.825268	0.912	0.372	2.7015e-103	UP	UPR
TRIB3	8.35686e-123	0.824195	0.991	0.501	1.66627e-118	UP	UPR
HERPUD1	8.20847e-133	0.797887	1	0.835	1.63669e-128	UP	UPR
DNAJB9	2.55202e-127	0.757935	0.995	0.752	5.08847e-123	UP	UPR
AREG	7.26671e-75	0.749799	0.876	0.404	1.44891e-70	UP	NA
WIPI1	2.04911e-110	0.708954	0.961	0.585	4.08573e-106	UP	UPR
DDIT3	3.39321e-110	0.679695	0.995	0.627	6.76573e-106	UP	UPR
TAF1D	2.61019e-114	0.671552	0.98	0.716	5.20447e-110	UP	NA
SDF2L1	3.88072e-120	0.665526	1	0.934	7.73776e-116	UP	UPR
ISG20	4.85285e-87	0.656279	0.876	0.379	9.67611e-83	UP	IFN_STIM
SELENOS	2.28769e-132	0.630259	0.998	0.941	4.56142e-128	UP	UPR
CTH	6.78684e-94	0.628006	0.917	0.427	1.35323e-89	UP	UPR
SELENOK	2.33603e-113	0.611241	0.98	0.819	4.6578e-109	UP	UPR
BEX2	3.40989e-91	0.599354	0.864	0.3	6.79898e-87	UP	UPR
ANKRD1	1.45498e-61	0.591861	0.758	0.303	2.90109e-57	UP	NA
RASSF1	2.69509e-78	0.581457	0.887	0.461	5.37375e-74	UP	NA
ERLEC1	1.21504e-98	0.581063	0.969	0.709	2.42267e-94	UP	NA
DERL2	1.0627e-105	0.576088	0.977	0.731	2.11891e-101	UP	UPR
TES	3.92588e-103	0.568225	0.987	0.803	7.82782e-99	UP	NA
GADD45A	1.75559e-79	0.568105	0.908	0.53	3.50048e-75	UP	UPR
TMCO3	1.44284e-104	0.563517	0.989	0.837	2.87687e-100	UP	NA
MANF	3.50841e-120	0.557646	0.996	0.946	6.99541e-116	UP	UPR
HYOU1	6.9174e-83	0.544382	0.968	0.761	1.37926e-78	UP	UPR
GOLGB1	3.18207e-100	0.544291	0.986	0.806	6.34472e-96	UP	NA
GFPT1	3.96119e-110	0.542523	0.998	0.939	7.89821e-106	UP	UPR
MYC	2.31118e-73	0.533013	0.95	0.664	4.60827e-69	UP	NA
WARS1	1.80303e-85	0.528894	0.966	0.655	3.59507e-81	UP	UPR
DUSP1	8.06003e-70	0.526066	0.961	0.74	1.60709e-65	UP	NA
SNORC	5.91503e-61	0.525835	0.896	0.542	1.1794e-56	UP	NA
LARP6	3.07297e-86	0.524772	0.966	0.662	6.12719e-82	UP	UPR
ERO1B	8.75367e-88	0.524558	0.716	0.135	1.74539e-83	UP	UPR
NANS	6.44959e-113	0.523929	0.993	0.926	1.28598e-108	UP	UPR
SERP1	4.12918e-132	0.520378	1	0.989	8.23318e-128	UP	UPR
SLC3A2	1.0206e-100	0.518258	0.998	0.946	2.03497e-96	UP	NA
ARMCX3	1.71886e-80	0.517895	0.914	0.566	3.42723e-76	UP	NA
CCDC174	2.57979e-81	0.51778	0.944	0.612	5.14384e-77	UP	UPR
NUCB2	2.95885e-79	0.515959	0.865	0.381	5.89966e-75	UP	UPR
GDF15	7.55355e-79	0.514396	0.991	0.896	1.5061e-74	UP	UPR
DNAJC3	7.26856e-81	0.511713	0.971	0.722	1.44928e-76	UP	UPR
GABARAPL1	1.34985e-70	0.510653	0.899	0.542	2.69146e-66	UP	NA
DNAJB11	2.34198e-104	0.508516	0.993	0.914	4.66967e-100	UP	UPR
SEL1L	9.71486e-70	0.502085	0.874	0.469	1.93705e-65	UP	UPR
SEC11C	3.06604e-102	0.499277	0.995	0.937	6.11339e-98	UP	UPR
GMPPB	3.63483e-70	0.497527	0.923	0.557	7.2475e-66	UP	UPR
EDEM1	2.55902e-74	0.496607	0.944	0.618	5.10243e-70	UP	UPR
HBP1	1.03723e-72	0.48693	0.867	0.433	2.06814e-68	UP	NA
ZFAND2A	1.35477e-94	0.483328	0.995	0.889	2.70127e-90	UP	UPR
BTG3	1.04515e-65	0.483289	0.858	0.438	2.08392e-61	UP	NA
CREB3	1.58341e-76	0.481446	0.941	0.616	3.15715e-72	UP	NA
PGM3	6.27644e-82	0.48002	0.975	0.768	1.25146e-77	UP	UPR
CRELD2	7.40226e-68	0.478038	0.952	0.702	1.47594e-63	UP	UPR
EXOSC1	1.83214e-84	0.477786	0.971	0.799	3.65311e-80	UP	UPR
FKBP11	2.13105e-81	0.471561	0.993	0.86	4.2491e-77	UP	UPR
FKBP14	2.62067e-69	0.470096	0.862	0.465	5.22535e-65	UP	NA
MST1	8.3074e-62	0.469387	0.777	0.341	1.65641e-57	UP	NA
STX5	9.13974e-72	0.468911	0.943	0.607	1.82237e-67	UP	UPR
TULP3	1.38621e-67	0.467415	0.86	0.463	2.76397e-63	UP	UPR
TMEM41B	9.12801e-74	0.466305	0.923	0.598	1.82003e-69	UP	NA
CHAC1	4.09137e-61	0.465391	0.928	0.526	8.15777e-57	UP	UPR
ASNS	1.89049e-56	0.463703	0.996	0.756	3.76945e-52	UP	UPR
SEC23B	3.9725e-82	0.462575	0.978	0.795	7.92078e-78	UP	UPR
RCN1	1.5474e-53	0.462233	0.792	0.343	3.08535e-49	UP	NA
INHBE	4.40837e-61	0.462059	0.844	0.379	8.78986e-57	UP	UPR
MAP1LC3B2	1.29389e-108	0.45949	1	0.977	2.57989e-104	UP	NA
TMEM39A	3.42089e-73	0.458214	0.916	0.56	6.82091e-69	UP	NA
DNAJC1	9.76104e-77	0.457169	0.959	0.736	1.94625e-72	UP	NA
SCYL1	2.55083e-67	0.455372	0.899	0.549	5.08609e-63	UP	UPR
LZTFL1	5.96446e-69	0.455129	0.844	0.37	1.18925e-64	UP	UPR
CIRBP	6.78224e-88	0.448521	0.991	0.907	1.35231e-83	UP	NA
IFRD1	4.60308e-73	0.447492	0.975	0.785	9.17808e-69	UP	UPR
PAWR	3.65453e-67	0.446769	0.885	0.558	7.28677e-63	UP	NA
RBM39	4.30259e-98	0.446666	1	0.919	8.57892e-94	UP	NA
HSPA5	4.7786e-121	0.446522	1	0.993	9.52806e-117	UP	UPR
TMEM140	1.88251e-69	0.446454	0.715	0.21	3.75353e-65	UP	NA
STBD1	3.75862e-61	0.44586	0.878	0.492	7.49432e-57	UP	NA
SSR3	1.91169e-95	0.445018	1	0.923	3.81171e-91	UP	NA
ATG101	2.22765e-86	0.442025	0.98	0.833	4.4417e-82	UP	UPR
ARFGAP3	2.32663e-65	0.441769	0.903	0.501	4.63908e-61	UP	UPR
TCEA1	8.34684e-66	0.441549	0.935	0.709	1.66428e-61	UP	NA
CHIC2	1.50737e-69	0.437016	0.964	0.724	3.00555e-65	UP	NA
MSTO1	1.43695e-60	0.435364	0.856	0.461	2.86514e-56	UP	UPR
ABRACL	4.2857e-50	0.434949	0.842	0.549	8.54526e-46	UP	NA
CCN1	5.2672e-41	0.430511	0.831	0.506	1.05023e-36	UP	NA
RABAC1	4.0704e-79	0.430191	0.995	0.869	8.11597e-75	UP	NA
JMJD6	5.51778e-58	0.429833	0.817	0.433	1.10019e-53	UP	NA
DNAJC10	1.05663e-62	0.429345	0.908	0.553	2.10681e-58	UP	NA
WDR45	7.68107e-67	0.42871	0.926	0.627	1.53153e-62	UP	NA
IBTK	2.36826e-67	0.428195	0.961	0.716	4.72207e-63	UP	NA
OPTN	1.7233e-68	0.424982	0.986	0.858	3.43608e-64	UP	NA
HID1	1.13345e-58	0.422521	0.804	0.361	2.25998e-54	UP	UPR
SUCO	2.61824e-58	0.414904	0.91	0.587	5.22051e-54	UP	NA
SMIM14	2.04055e-62	0.414679	0.932	0.616	4.06865e-58	UP	NA
GARS1	4.3525e-84	0.413987	1	0.944	8.67845e-80	UP	UPR
HSD17B7	6.73793e-57	0.409885	0.811	0.404	1.34348e-52	UP	NA
B4GALT2	5.55907e-58	0.409863	0.768	0.318	1.10842e-53	UP	NA
MED10	3.85709e-60	0.40985	0.948	0.654	7.69066e-56	UP	NA
ENDOV	7.5505e-55	0.40969	0.776	0.375	1.50549e-50	UP	NA
CISD2	3.33827e-80	0.40879	0.987	0.892	6.65618e-76	UP	UPR
BET1	7.53117e-59	0.408103	0.828	0.415	1.50164e-54	UP	UPR
MAP1B	1.90733e-58	0.407919	0.957	0.752	3.80303e-54	UP	NA
MIA3	2.65126e-62	0.406698	0.926	0.679	5.28634e-58	UP	NA
SRP19	4.17536e-88	0.406642	0.995	0.926	8.32524e-84	UP	NA
PIM3	3.84387e-55	0.405279	0.898	0.616	7.66429e-51	UP	NA
CDC6	4.19764e-49	0.402608	0.925	0.65	8.36968e-45	UP	UPR
INSIG1	1.32467e-47	0.402408	0.941	0.67	2.64125e-43	UP	NA
BNIP3L	1.02071e-52	0.401696	0.754	0.35	2.0352e-48	UP	NA
PDCD4	1.12087e-55	0.401309	0.82	0.363	2.2349e-51	UP	NA
OSER1	6.10514e-50	0.399817	0.876	0.58	1.2173e-45	UP	NA
SLC17A9	7.68972e-58	0.399795	0.921	0.61	1.53325e-53	UP	NA
TMEM45A	3.49852e-55	0.398611	0.887	0.528	6.9757e-51	UP	NA
PREB	5.27901e-63	0.398372	0.953	0.724	1.05258e-58	UP	UPR
C12orf10	2.20698e-65	0.397978	0.961	0.844	4.4005e-61	UP	NA
UFM1	2.04459e-53	0.397932	0.885	0.582	4.0767e-49	UP	UPR
GOLGA4	5.09601e-101	0.396734	0.998	0.969	1.01609e-96	UP	NA
RABGGTB	3.07167e-60	0.396648	0.935	0.686	6.12461e-56	UP	NA
ERP44	3.2094e-63	0.39633	0.953	0.781	6.39922e-59	UP	NA
CDK2AP2	1.17924e-126	0.396299	1	0.993	2.35129e-122	UP	UPR
PNPLA8	6.88515e-56	0.39621	0.804	0.429	1.37283e-51	UP	UPR
PLPP5	4.04294e-69	0.393662	0.991	0.873	8.06123e-65	UP	UPR
SRPRB	5.62371e-73	0.393277	0.993	0.892	1.12131e-68	UP	UPR
NFKBIB	1.25844e-51	0.391697	0.79	0.424	2.5092e-47	UP	NA
SRP54	1.25443e-57	0.391379	0.907	0.627	2.5012e-53	UP	NA
HSP90B1	5.47077e-131	0.391116	1	0.996	1.09082e-126	UP	NA
S100P	1.06631e-18	0.388906	0.682	0.485	2.12611e-14	UP	NA
CADPS2	3.46107e-56	0.388534	0.768	0.338	6.90103e-52	UP	NA
RAB24	1.44012e-56	0.387934	0.901	0.551	2.87145e-52	UP	NA
HSPB8	9.05884e-41	0.387895	0.65	0.282	1.80624e-36	UP	NA
SRP72	1.02418e-69	0.387564	0.991	0.833	2.04212e-65	UP	UPR
TMED5	3.05786e-70	0.382356	0.984	0.903	6.09706e-66	UP	NA
ZCCHC7	3.02823e-55	0.381201	0.932	0.688	6.03799e-51	UP	NA
MGAT2	4.0802e-49	0.380932	0.829	0.506	8.13552e-45	UP	NA
TSPYL2	9.39608e-53	0.380806	0.72	0.291	1.87348e-48	UP	NA
CEBPG	1.20998e-77	0.379823	0.998	0.908	2.41258e-73	UP	UPR
CEBPB	2.10225e-55	0.37905	0.878	0.539	4.19168e-51	UP	UPR
TIMM17A	1.50432e-76	0.378255	0.989	0.932	2.99946e-72	UP	UPR
TTLL7	7.20174e-53	0.378203	0.801	0.409	1.43595e-48	UP	NA
MCFD2	7.27983e-64	0.377189	0.98	0.874	1.45153e-59	UP	NA
ICA1	2.54392e-48	0.377002	0.763	0.361	5.07231e-44	UP	NA
PNRC1	4.06349e-61	0.375867	0.995	0.885	8.10219e-57	UP	NA
SBDS	8.02202e-74	0.375174	0.995	0.916	1.59951e-69	UP	NA
TMEM243	4.80486e-52	0.374231	0.765	0.368	9.5804e-48	UP	NA
HM13	1.09755e-107	0.372646	1	0.982	2.18841e-103	UP	NA
SEC31A	1.52053e-61	0.372353	0.978	0.829	3.03179e-57	UP	UPR
CCDC91	6.18373e-51	0.370648	0.851	0.506	1.23297e-46	UP	NA
LYSMD3	4.27229e-47	0.369778	0.758	0.386	8.51851e-43	UP	UPR
FTSJ1	2.29818e-58	0.368642	0.961	0.799	4.58235e-54	UP	NA
RAB5A	1.30354e-51	0.367453	0.914	0.646	2.59914e-47	UP	NA
RAD9A	1.33692e-45	0.367172	0.892	0.662	2.66568e-41	UP	UPR
ALG2	1.85765e-54	0.366193	0.926	0.709	3.70396e-50	UP	UPR
OS9	2.22748e-61	0.365921	0.969	0.858	4.44137e-57	UP	NA
MPV17L2	6.63594e-46	0.363078	0.88	0.636	1.32314e-41	UP	UPR
ARL8B	2.68959e-60	0.361674	0.982	0.865	5.36277e-56	UP	NA
RNF181	2.12198e-91	0.360934	0.998	0.977	4.23101e-87	UP	UPR
LMAN1	2.02354e-72	0.360825	0.995	0.921	4.03474e-68	UP	NA
GNL3	1.02364e-48	0.360603	0.799	0.463	2.04103e-44	UP	UPR
LMCD1	4.15017e-36	0.36032	0.828	0.526	8.27503e-32	UP	NA
PDIA4	1.75667e-78	0.359813	0.998	0.948	3.50262e-74	UP	UPR
PITPNM1	6.35047e-40	0.359154	0.759	0.436	1.26622e-35	UP	NA
TVP23B	7.45469e-47	0.359102	0.846	0.544	1.48639e-42	UP	NA
HDLBP	7.9617e-75	0.357852	0.995	0.964	1.58748e-70	UP	NA
TRIM27	1.38827e-46	0.357744	0.846	0.515	2.76806e-42	UP	NA
ATG3	6.36047e-52	0.356457	0.944	0.729	1.26821e-47	UP	NA
CEP57	1.88741e-43	0.355721	0.81	0.51	3.76331e-39	UP	NA
GORASP2	1.29898e-71	0.355118	0.993	0.932	2.59004e-67	UP	UPR
POLD4	1.2162e-53	0.354959	0.984	0.89	2.42499e-49	UP	NA
TRAM1	7.86782e-85	0.353995	1	0.986	1.56876e-80	UP	NA
UAP1	3.65502e-45	0.353604	0.871	0.605	7.28774e-41	UP	NA
TAX1BP1	8.68024e-72	0.351887	0.995	0.93	1.73075e-67	UP	NA
EIF4EBP1	2.66363e-71	0.350691	0.996	0.959	5.31101e-67	UP	UPR
TNFRSF12A	2.19738e-73	0.350258	0.998	0.953	4.38136e-69	UP	NA
PCK2	3.5561e-39	0.350029	0.916	0.61	7.09051e-35	UP	UPR
KLF6	8.08229e-37	0.349297	0.853	0.587	1.61153e-32	UP	NA
RND3	2.65201e-39	0.348752	0.829	0.537	5.28785e-35	UP	NA
NAGK	2.93546e-47	0.348289	0.88	0.603	5.85301e-43	UP	NA
ARF4	2.89852e-74	0.348214	0.991	0.937	5.77935e-70	UP	NA
SLC25A36	2.12308e-45	0.347452	0.749	0.379	4.23322e-41	UP	NA
REXO2	9.85436e-71	0.347063	0.987	0.925	1.96486e-66	UP	NA
GTF2B	7.01653e-45	0.346841	0.905	0.654	1.39903e-40	UP	NA
TMEM263	2.44243e-50	0.346326	0.935	0.715	4.86996e-46	UP	NA
SMAP1	8.0792e-54	0.345634	0.948	0.792	1.61091e-49	UP	NA
GOLGA2	8.95987e-43	0.345554	0.849	0.562	1.78651e-38	UP	NA
SEC63	2.29899e-70	0.345146	0.995	0.907	4.58396e-66	UP	UPR
ARL1	6.81974e-57	0.345087	0.971	0.81	1.35979e-52	UP	NA
SCN9A	5.09915e-40	0.34427	0.921	0.711	1.01672e-35	UP	NA
TBC1D15	1.47258e-45	0.34337	0.68	0.276	2.93619e-41	UP	NA
SLC35B1	9.12106e-66	0.342936	0.991	0.921	1.81865e-61	UP	UPR
LURAP1L	1.20897e-49	0.341539	0.594	0.171	2.41056e-45	UP	NA
UGDH	8.56629e-41	0.340607	0.914	0.7	1.70803e-36	UP	UPR
YIF1B	1.23766e-47	0.340509	0.925	0.698	2.46777e-43	UP	NA
PYCR1	9.43505e-50	0.339823	0.986	0.842	1.88126e-45	UP	UPR
C12orf57	4.46348e-94	0.339576	1	0.98	8.89974e-90	UP	NA
KDELR3	2.24926e-43	0.338793	0.907	0.684	4.4848e-39	UP	NA
MAP1LC3B	1.91137e-43	0.338599	0.811	0.488	3.81109e-39	UP	NA
DDIT4	4.42996e-31	0.33842	0.943	0.582	8.8329e-27	UP	UPR
RNF5	6.2532e-54	0.338156	0.982	0.855	1.24682e-49	UP	NA
CCPG1	1.04941e-40	0.337669	0.887	0.558	2.09242e-36	UP	NA
UBA5	5.05975e-44	0.336943	0.892	0.594	1.00886e-39	UP	NA
RAB6A	1.61637e-44	0.336822	0.932	0.677	3.22288e-40	UP	NA
ARFIP2	6.13761e-48	0.336744	0.943	0.779	1.22378e-43	UP	UPR
N4BP2	2.28827e-41	0.335963	0.75	0.395	4.56259e-37	UP	NA
XBP1	3.60043e-97	0.3359	1	0.993	7.17889e-93	UP	UPR
YPEL5	1.20143e-43	0.33347	0.754	0.359	2.39553e-39	UP	NA
SRM	1.40437e-39	0.333439	0.847	0.575	2.80017e-35	UP	NA
HAX1	2.2582e-77	0.333151	0.995	0.968	4.50263e-73	UP	NA
CRELD1	2.10179e-41	0.332417	0.585	0.21	4.19076e-37	UP	NA
UBXN1	1.19216e-74	0.332261	0.996	0.953	2.37704e-70	UP	NA
OSBP	1.88449e-41	0.331528	0.788	0.485	3.75748e-37	UP	UPR
LRRC59	2.20416e-90	0.330751	1	0.982	4.39488e-86	UP	UPR
TERF2IP	5.70297e-49	0.330585	0.952	0.829	1.13711e-44	UP	NA
COPB1	1.74787e-43	0.329937	0.89	0.627	3.48507e-39	UP	UPR
AJUBA	2.62844e-37	0.329915	0.811	0.519	5.24085e-33	UP	NA
AKAP9	1.4e-45	0.329791	0.932	0.767	2.79146e-41	UP	NA
SQSTM1	6.13167e-79	0.328275	1	0.993	1.22259e-74	UP	NA
AZI2	5.64288e-47	0.32657	0.95	0.752	1.12513e-42	UP	IFN_STIM
CNOT10	1.3226e-37	0.326031	0.813	0.531	2.63713e-33	UP	NA
SARS1	9.33722e-47	0.325654	0.955	0.718	1.86175e-42	UP	UPR
SAT2	6.21519e-51	0.325565	0.987	0.901	1.23925e-46	UP	NA
AARS1	8.30521e-56	0.325521	0.987	0.896	1.65597e-51	UP	UPR
UBE2J1	3.53526e-49	0.325217	0.969	0.788	7.04896e-45	UP	UPR
TBC1D17	5.64959e-44	0.324877	0.851	0.524	1.12647e-39	UP	NA
YIPF2	1.04047e-44	0.324702	0.903	0.639	2.0746e-40	UP	NA
PDIA3	1.61572e-88	0.323028	0.998	0.987	3.22158e-84	UP	NA
CYP51A1	9.54928e-33	0.322757	0.923	0.767	1.90403e-28	UP	NA
BTG1	4.28108e-45	0.321318	0.969	0.813	8.53605e-41	UP	UPR
ARHGEF2	1.11858e-43	0.321018	0.792	0.413	2.23033e-39	UP	UPR
KLF4	3.20288e-40	0.320104	0.524	0.147	6.38623e-36	UP	UPR
FN3K	1.52926e-35	0.319388	0.603	0.268	3.04918e-31	UP	NA
EIF1B	8.1476e-70	0.318484	0.998	0.955	1.62455e-65	UP	UPR
SQLE	6.4518e-38	0.317802	0.955	0.82	1.28642e-33	UP	NA
AP3D1	2.68456e-42	0.316506	0.908	0.709	5.35274e-38	UP	UPR
IGFBP1	9.47009e-29	0.3156	0.35	0.079	1.88824e-24	UP	NA
UFL1	3.02298e-37	0.315202	0.82	0.542	6.02752e-33	UP	UPR
SLC39A5	1.0512e-30	0.314894	0.619	0.303	2.09598e-26	UP	NA
PDIA6	4.50265e-80	0.312351	1	0.978	8.97784e-76	UP	UPR
MAF1	7.97455e-41	0.311879	0.887	0.639	1.59004e-36	UP	NA
MED8	8.15913e-54	0.311636	0.975	0.871	1.62685e-49	UP	UPR
INPP1	2.12055e-36	0.310635	0.75	0.415	4.22816e-32	UP	NA
AC022966.1	1.06629e-42	0.309689	0.713	0.334	2.12608e-38	UP	NA
EDEM2	2.70402e-39	0.309173	0.917	0.671	5.39154e-35	UP	NA
ARG2	1.29291e-29	0.308638	0.792	0.526	2.57793e-25	UP	NA
TMED2	6.68566e-63	0.30851	0.993	0.952	1.33305e-58	UP	UPR
MAGT1	3.57997e-38	0.308493	0.632	0.268	7.13809e-34	UP	NA
TFG	3.53114e-67	0.307423	0.986	0.948	7.04074e-63	UP	UPR
IQGAP1	1.27446e-33	0.30696	0.817	0.582	2.54114e-29	UP	NA
HMGCS1	2.39951e-29	0.306826	0.935	0.844	4.78438e-25	UP	NA
ARL5B	2.54172e-34	0.306217	0.792	0.496	5.06794e-30	UP	NA
SYVN1	2.29574e-38	0.305824	0.706	0.354	4.57747e-34	UP	UPR
RIOK3	5.0112e-33	0.304809	0.729	0.447	9.99183e-29	UP	NA
FNDC3A	3.54306e-40	0.304459	0.898	0.695	7.06451e-36	UP	NA
CLGN	3.85392e-38	0.303516	0.93	0.686	7.68433e-34	UP	NA
ASB3	4.29222e-38	0.303036	0.675	0.321	8.55825e-34	UP	NA
MYDGF	4.76855e-91	0.302939	0.998	0.996	9.50801e-87	UP	NA
BCKDHA	6.75544e-33	0.301729	0.831	0.564	1.34697e-28	UP	NA
ATF2	1.45184e-37	0.301419	0.815	0.526	2.89482e-33	UP	NA
RNF113A	1.47341e-37	0.300151	0.711	0.341	2.93782e-33	UP	NA
CYSTM1	6.64669e-37	0.299987	0.925	0.754	1.32528e-32	UP	NA
USO1	4.14475e-38	0.297335	0.928	0.736	8.26422e-34	UP	NA
SARAF	1.27515e-63	0.295572	0.995	0.95	2.54252e-59	UP	NA
SLC30A7	1.09894e-39	0.295154	0.707	0.332	2.19117e-35	UP	NA
EIF3A	6.50553e-61	0.29515	0.996	0.95	1.29714e-56	UP	NA
BCAT1	6.51688e-33	0.294882	0.939	0.707	1.2994e-28	UP	NA
GMPPA	1.12547e-36	0.294562	0.907	0.664	2.24408e-32	UP	UPR
EIF1	1.95251e-127	0.294525	1	0.998	3.89311e-123	UP	NA
NOP58	3.81954e-38	0.294214	0.969	0.88	7.61578e-34	UP	NA
NEU1	3.87336e-35	0.294065	0.941	0.786	7.72309e-31	UP	NA
COPA	5.0304e-36	0.292901	0.934	0.756	1.00301e-31	UP	NA
THAP5	1.50512e-38	0.292274	0.607	0.246	3.00106e-34	UP	NA
SNX2	3.05477e-37	0.291386	0.901	0.677	6.0909e-33	UP	NA
NFXL1	8.90439e-42	0.291139	0.583	0.194	1.77545e-37	UP	NA
SLC43A1	6.61638e-43	0.290987	0.987	0.898	1.31924e-38	UP	NA
RNF114	8.07163e-35	0.290983	0.901	0.673	1.6094e-30	UP	IFN_STIM
ZNF622	5.7881e-32	0.290019	0.777	0.504	1.15409e-27	UP	UPR
MSMO1	5.325e-25	0.28848	0.853	0.637	1.06175e-20	UP	NA
DDX49	2.45319e-46	0.28813	0.984	0.898	4.89141e-42	UP	UPR
MVD	2.59128e-29	0.287257	0.946	0.817	5.16676e-25	UP	NA
ARL4A	3.16593e-34	0.286941	0.91	0.706	6.31255e-30	UP	NA
TMF1	4.83629e-36	0.286164	0.7	0.348	9.64308e-32	UP	NA
ATP6V0D1	1.12084e-38	0.285959	0.943	0.804	2.23485e-34	UP	NA
MIA2	6.29348e-35	0.28577	0.745	0.411	1.25486e-30	UP	NA
ISCU	1.57246e-39	0.284862	0.966	0.86	3.13533e-35	UP	NA
REEP5	1.71929e-40	0.284812	0.975	0.853	3.4281e-36	UP	NA
EGLN2	3.03312e-34	0.284589	0.724	0.399	6.04774e-30	UP	NA
COPG1	5.13103e-40	0.283929	0.961	0.826	1.02308e-35	UP	NA
FICD	1.84411e-41	0.283869	0.531	0.151	3.67696e-37	UP	UPR
SREK1	6.99865e-30	0.283362	0.794	0.54	1.39546e-25	UP	NA
TIMM9	7.98422e-33	0.283344	0.779	0.487	1.59197e-28	UP	NA
NFKBIL1	1.62708e-34	0.282888	0.738	0.404	3.24423e-30	UP	NA
SLC50A1	7.56038e-34	0.281059	0.899	0.75	1.50746e-29	UP	NA
IKBIP	1.03916e-33	0.280804	0.912	0.682	2.07199e-29	UP	NA
NOSTRIN	1.45355e-26	0.280607	0.612	0.318	2.89822e-22	UP	NA
SRPRA	1.57031e-34	0.280298	0.923	0.754	3.13105e-30	UP	UPR
SPCS2	3.91233e-58	0.279852	0.996	0.961	7.8008e-54	UP	UPR
ZNHIT3	5.07295e-34	0.279708	0.837	0.537	1.0115e-29	UP	NA
SEC24A	3.15428e-34	0.27949	0.666	0.327	6.28932e-30	UP	NA
WBP2	2.59306e-32	0.279223	0.86	0.636	5.1703e-28	UP	NA
FDFT1	2.17741e-27	0.278847	0.935	0.835	4.34155e-23	UP	NA
COQ10B	1.31974e-32	0.278187	0.77	0.472	2.63144e-28	UP	NA
DYM	4.96275e-37	0.277909	0.698	0.327	9.89524e-33	UP	NA
POLR3C	1.02639e-31	0.277474	0.7	0.381	2.04653e-27	UP	UPR
NUPR1	7.82433e-11	0.27709	0.673	0.566	1.56009e-06	UP	NA
SLC7A11	1.72991e-35	0.276982	0.641	0.275	3.44928e-31	UP	NA
TARS1	3.06671e-37	0.276832	0.946	0.795	6.11472e-33	UP	UPR
VPS37A	1.93658e-34	0.276439	0.698	0.354	3.86134e-30	UP	NA
DAAM1	5.12384e-29	0.276021	0.824	0.573	1.02164e-24	UP	NA
CARS1	1.62824e-30	0.274989	0.896	0.639	3.24655e-26	UP	UPR
ZFAND1	6.44513e-33	0.274765	0.713	0.411	1.28509e-28	UP	NA
DEDD2	8.86662e-34	0.274095	0.661	0.332	1.76791e-29	UP	UPR
ZFAND5	8.28636e-31	0.273944	0.916	0.736	1.65222e-26	UP	NA
KIF16B	4.24996e-34	0.273587	0.646	0.298	8.47399e-30	UP	NA
AAK1	3.86744e-33	0.273565	0.691	0.352	7.71128e-29	UP	UPR
GOLGA5	1.84517e-32	0.273442	0.655	0.338	3.67909e-28	UP	NA
MOSPD1	5.31401e-28	0.273349	0.754	0.485	1.05956e-23	UP	NA
HSPA9	2.51396e-63	0.273182	0.998	0.984	5.01258e-59	UP	UPR
SRP68	1.13574e-31	0.27306	0.864	0.603	2.26455e-27	UP	UPR
ANG	5.50606e-27	0.272676	0.75	0.476	1.09785e-22	UP	NA
DYRK4	3.90017e-32	0.272469	0.54	0.215	7.77656e-28	UP	NA
CD55	6.48589e-38	0.272394	0.522	0.162	1.29322e-33	UP	NA
PLAGL1	1.78209e-27	0.272153	0.691	0.404	3.55331e-23	UP	NA
ANKRD12	3.84165e-32	0.272144	0.896	0.675	7.65987e-28	UP	NA
FLRT3	8.09968e-22	0.271907	0.715	0.476	1.615e-17	UP	NA
JUN	5.09302e-28	0.271601	0.946	0.84	1.0155e-23	UP	NA
CANX	5.92855e-68	0.271387	1	0.982	1.18209e-63	UP	NA
PRKRA	6.85241e-32	0.271333	0.901	0.706	1.3663e-27	UP	NA
SCFD1	2.75942e-58	0.271295	0.998	0.986	5.50201e-54	UP	NA
CDK13	3.32733e-29	0.271221	0.627	0.33	6.63437e-25	UP	NA
CKAP4	3.06104e-34	0.271141	0.943	0.779	6.10341e-30	UP	NA
NKAP	3.30378e-29	0.270594	0.732	0.436	6.58741e-25	UP	NA
CLIC4	8.73758e-34	0.270487	0.914	0.736	1.74219e-29	UP	NA
MGAT1	1.46241e-32	0.270469	0.874	0.63	2.91591e-28	UP	NA
MCEE	1.20538e-31	0.270453	0.716	0.409	2.40341e-27	UP	UPR
SLC39A7	2.58744e-34	0.270297	0.937	0.776	5.15909e-30	UP	UPR
SESN2	2.5576e-26	0.269532	0.75	0.451	5.0996e-22	UP	UPR
WDR13	8.57526e-30	0.269526	0.86	0.609	1.70982e-25	UP	NA
RFC1	3.35006e-31	0.268844	0.916	0.761	6.67969e-27	UP	NA
BTF3L4	6.96384e-40	0.268618	0.961	0.849	1.38852e-35	UP	NA
CDV3	6.99116e-33	0.267983	0.935	0.779	1.39397e-28	UP	NA
MCUR1	2.40059e-33	0.267916	0.926	0.786	4.78654e-29	UP	NA
NOL7	4.05197e-59	0.26777	0.996	0.969	8.07923e-55	UP	NA
SLC25A38	5.61543e-29	0.267471	0.858	0.618	1.11966e-24	UP	NA
STX3	1.01933e-30	0.267438	0.596	0.275	2.03244e-26	UP	NA
CHPF	3.6756e-28	0.266424	0.797	0.54	7.32879e-24	UP	NA
SLC38A1	1.05457e-31	0.266308	0.917	0.756	2.10271e-27	UP	NA
AEN	2.34261e-31	0.265971	0.576	0.246	4.67092e-27	UP	NA
AFF4	2.13829e-28	0.265949	0.758	0.481	4.26354e-24	UP	NA
TIMM44	1.30293e-31	0.265536	0.88	0.614	2.59792e-27	UP	UPR
ZNF274	4.1416e-30	0.265508	0.745	0.474	8.25794e-26	UP	NA
UTRN	3.98062e-25	0.265298	0.803	0.592	7.93697e-21	UP	NA
PSMG1	7.68521e-30	0.265069	0.873	0.675	1.53235e-25	UP	UPR
FAM210A	5.14974e-29	0.264839	0.772	0.499	1.02681e-24	UP	NA
VAPA	1.51631e-68	0.26432	0.998	0.989	3.02336e-64	UP	NA
SLC31A1	4.43721e-30	0.264008	0.885	0.688	8.84734e-26	UP	UPR
ANXA6	7.22173e-26	0.263545	0.639	0.366	1.43994e-21	UP	NA
YME1L1	1.25091e-34	0.263506	0.948	0.824	2.49419e-30	UP	NA
CCDC18	6.268e-26	0.263153	0.621	0.343	1.24978e-21	UP	NA
CLINT1	1.90786e-28	0.262764	0.874	0.689	3.80408e-24	UP	NA
DPH3	3.49249e-48	0.262609	0.996	0.953	6.96367e-44	UP	NA
EIF2A	3.75049e-28	0.262054	0.864	0.65	7.47811e-24	UP	NA
ATF4	7.02082e-35	0.261769	0.989	0.892	1.39988e-30	UP	UPR
TCP11L2	2.19308e-39	0.261732	0.418	0.077	4.37279e-35	UP	NA
ZFAND2B	8.70954e-29	0.261597	0.797	0.535	1.73659e-24	UP	NA
GHITM	4.55657e-69	0.261395	0.998	0.982	9.08535e-65	UP	UPR
NDUFAF2	7.16068e-29	0.260945	0.822	0.569	1.42777e-24	UP	NA
YTHDC1	1.20389e-27	0.260592	0.903	0.74	2.40043e-23	UP	NA
NRP2	3.008e-22	0.259749	0.702	0.425	5.99766e-18	UP	NA
PLIN2	1.52136e-33	0.259627	0.978	0.93	3.03344e-29	UP	NA
PLD3	7.33393e-37	0.259596	0.98	0.869	1.46231e-32	UP	NA
MYADM	7.74565e-27	0.259532	0.688	0.381	1.54441e-22	UP	NA
PQBP1	3.43802e-53	0.258739	0.998	0.971	6.85506e-49	UP	NA
RNFT1	6.18589e-30	0.258271	0.711	0.397	1.2334e-25	UP	NA
SSR4	6.26869e-84	0.258194	0.998	0.986	1.24991e-79	UP	NA
EXOSC8	2.36497e-28	0.258159	0.928	0.758	4.71552e-24	UP	NA
NAPA	8.74668e-37	0.257956	0.973	0.901	1.744e-32	UP	NA
CCDC130	5.19888e-30	0.257931	0.661	0.359	1.0366e-25	UP	NA
NSD3	1.37244e-31	0.257721	0.917	0.754	2.73652e-27	UP	NA
YIPF5	5.66018e-29	0.257438	0.862	0.627	1.12858e-24	UP	UPR
EPRS1	2.90686e-44	0.257126	0.996	0.948	5.796e-40	UP	UPR
LRRFIP2	1.10636e-35	0.25676	0.959	0.858	2.20597e-31	UP	NA
SDE2	1.6245e-27	0.256306	0.555	0.251	3.23909e-23	UP	NA
KLHL24	4.94672e-34	0.256039	0.521	0.185	9.86327e-30	UP	NA
HSPA13	6.98874e-29	0.255103	0.654	0.323	1.39349e-24	UP	NA
CLIP1	7.27437e-27	0.254935	0.745	0.472	1.45044e-22	UP	NA
GALK2	3.1188e-29	0.254827	0.675	0.368	6.21858e-25	UP	NA
SERTAD3	2.23599e-28	0.254708	0.718	0.418	4.45835e-24	UP	NA
LUC7L2	1.12188e-29	0.254195	0.93	0.795	2.23691e-25	UP	NA
NUS1	1.66477e-28	0.254135	0.752	0.463	3.31938e-24	UP	NA
TXNRD1	6.49275e-22	0.253255	0.923	0.858	1.29459e-17	UP	NA
SEC22B	4.82419e-31	0.252699	0.883	0.695	9.61895e-27	UP	NA
AKR1A1	3.5832e-55	0.252507	0.989	0.961	7.14455e-51	UP	NA
ISOC2	2.32078e-47	0.251779	0.991	0.948	4.62741e-43	UP	UPR
SLC38A2	1.19395e-25	0.25167	0.966	0.855	2.38061e-21	UP	NA
CHKA	1.34569e-24	0.251609	0.817	0.591	2.68317e-20	UP	NA
NOL8	4.08099e-25	0.251518	0.732	0.481	8.1371e-21	UP	NA
YIPF6	9.70493e-28	0.251095	0.837	0.596	1.93507e-23	UP	NA
TSSC4	2.75019e-26	0.250011	0.838	0.632	5.4836e-22	UP	NA
PIP4P1	9.25701e-29	0.249937	0.707	0.406	1.84575e-24	NA	NA
IFT20	2.23607e-29	0.249842	0.916	0.749	4.4585e-25	NA	NA
TMEM198	7.16513e-37	0.249674	0.472	0.122	1.42866e-32	NA	NA
SPTY2D1	5.80789e-30	0.249528	0.562	0.25	1.15804e-25	NA	NA
CYCS	8.7271e-56	0.249209	1	0.978	1.7401e-51	NA	NA
CDKN1B	3.26596e-25	0.248824	0.72	0.465	6.512e-21	NA	UPR
TFB2M	1.57946e-23	0.248637	0.763	0.521	3.14929e-19	NA	NA
DAB2	7.49004e-24	0.248446	0.65	0.355	1.49344e-19	NA	NA
OSTC	7.8987e-64	0.248076	0.998	0.984	1.57492e-59	NA	NA
UBALD1	1.88601e-26	0.247531	0.761	0.49	3.76052e-22	NA	NA
KIZ	4.25722e-30	0.247443	0.54	0.215	8.48847e-26	NA	NA
EMP3	3.10122e-16	0.247377	0.601	0.382	6.18352e-12	NA	NA
DDX39A	1.16674e-32	0.247312	0.987	0.907	2.32636e-28	NA	NA
POLR3D	4.98808e-30	0.247282	0.623	0.294	9.94573e-26	NA	NA
SLC66A1	3.91342e-26	0.24722	0.727	0.429	7.80298e-22	NA	NA
EXOSC5	4.40975e-26	0.24696	0.883	0.759	8.7926e-22	NA	NA
SAR1B	1.47839e-27	0.246439	0.865	0.662	2.94776e-23	NA	NA
ATF6	1.38786e-30	0.246221	0.63	0.303	2.76725e-26	NA	UPR
DUSP11	2.96022e-28	0.246182	0.711	0.429	5.90239e-24	NA	NA
RRAGC	1.01244e-34	0.246173	0.512	0.162	2.0187e-30	NA	NA
FAM177A1	2.77053e-31	0.245881	0.955	0.817	5.52415e-27	NA	NA
RAB18	6.01837e-27	0.245868	0.819	0.578	1.2e-22	NA	NA
LRIF1	1.65604e-25	0.245229	0.803	0.596	3.30198e-21	NA	NA
CALCOCO2	1.71193e-26	0.24512	0.794	0.54	3.41341e-22	NA	NA
CAMLG	5.91481e-25	0.244756	0.749	0.483	1.17935e-20	NA	NA
CIR1	8.9284e-27	0.244697	0.774	0.531	1.78023e-22	NA	NA
CCDC90B	2.34514e-26	0.243908	0.801	0.573	4.67597e-22	NA	NA
RAB2A	7.13933e-39	0.243752	0.982	0.912	1.42351e-34	NA	NA
EIF5	2.69072e-66	0.243717	0.998	0.991	5.36503e-62	NA	NA
CDKN2B	2.15584e-22	0.243427	0.544	0.262	4.29853e-18	NA	NA
PCNP	3.17401e-35	0.243397	0.969	0.865	6.32865e-31	NA	NA
FBXO42	1.28736e-25	0.243392	0.592	0.302	2.56687e-21	NA	NA
HPS1	1.02534e-26	0.243043	0.921	0.729	2.04442e-22	NA	NA
EAF2	1.72805e-32	0.242798	0.551	0.208	3.44556e-28	NA	NA
DNAJC2	3.82725e-32	0.242577	0.959	0.858	7.63115e-28	NA	NA
SYF2	2.81982e-28	0.242515	0.786	0.567	5.62243e-24	NA	NA
SLC1A5	4.63721e-22	0.242134	0.908	0.711	9.24614e-18	NA	NA
UBXN4	1.54955e-46	0.241733	0.996	0.955	3.08965e-42	NA	NA
KLHDC2	2.23094e-25	0.241503	0.835	0.596	4.44827e-21	NA	NA
TUBA1A	3.42949e-17	0.24084	0.609	0.346	6.83805e-13	NA	NA
TCEAL9	2.07015e-25	0.240512	0.838	0.614	4.12768e-21	NA	NA
MPC1	2.06856e-29	0.240031	0.968	0.873	4.1245e-25	NA	NA
TDG	3.88733e-27	0.23947	0.894	0.697	7.75095e-23	NA	NA
C15orf61	2.35442e-27	0.238675	0.939	0.806	4.69448e-23	NA	NA
LTN1	5.56975e-27	0.238596	0.763	0.497	1.11055e-22	NA	NA
DYNC1I2	3.94212e-26	0.238415	0.777	0.522	7.8602e-22	NA	NA
EMD	8.14383e-25	0.238371	0.849	0.657	1.6238e-20	NA	NA
RHOQ	2.19468e-35	0.237753	0.463	0.126	4.37597e-31	NA	NA
SPSB3	5.01907e-28	0.237689	0.632	0.323	1.00075e-23	NA	NA
ANXA5	2.80585e-49	0.237562	0.995	0.971	5.59459e-45	NA	NA
MORF4L2	2.5682e-33	0.237262	0.968	0.898	5.12073e-29	NA	NA
ARID4B	6.07325e-24	0.23689	0.89	0.74	1.21095e-19	NA	NA
NRBF2	1.00874e-24	0.236319	0.842	0.65	2.01132e-20	NA	UPR
AP5Z1	1.82069e-27	0.2354	0.662	0.35	3.63028e-23	NA	NA
YARS1	2.70524e-30	0.235301	0.955	0.833	5.39398e-26	NA	NA
CHD9	3.36089e-27	0.23471	0.585	0.289	6.70127e-23	NA	NA
UBC	1.32853e-21	0.234291	0.478	0.215	2.64895e-17	NA	UPR
AKNA	2.9643e-36	0.234113	0.476	0.126	5.91052e-32	NA	UPR
DPAGT1	4.64982e-24	0.233997	0.826	0.591	9.27128e-20	NA	NA
FUNDC2	5.28488e-32	0.233936	0.969	0.91	1.05375e-27	NA	NA
LUC7L	9.43236e-23	0.233879	0.811	0.596	1.88072e-18	NA	NA
ARL6IP6	2.89652e-22	0.233626	0.842	0.634	5.77538e-18	NA	NA
DNAJC25	2.78435e-23	0.233138	0.7	0.433	5.55172e-19	NA	NA
ZBTB43	9.75093e-26	0.233022	0.619	0.325	1.94424e-21	NA	NA
TXNDC9	1.80984e-24	0.233009	0.898	0.713	3.60863e-20	NA	NA
UTP11	3.91382e-24	0.232758	0.853	0.637	7.80377e-20	NA	NA
CCNB1IP1	3.80158e-26	0.232596	0.88	0.65	7.57997e-22	NA	NA
PPP1R13L	4.26624e-33	0.231724	0.549	0.206	8.50645e-29	NA	NA
SIRT2	2.53477e-30	0.23144	0.566	0.232	5.05408e-26	NA	NA
CALCOCO1	3.01268e-31	0.231294	0.494	0.167	6.00699e-27	NA	NA
ARCN1	1.64328e-24	0.230993	0.856	0.65	3.27654e-20	NA	NA
TFE3	1.5056e-21	0.230849	0.781	0.575	3.00202e-17	NA	NA
ZNF638	1.51878e-23	0.230782	0.86	0.671	3.02829e-19	NA	NA
UBE2B	3.254e-25	0.230725	0.671	0.382	6.48815e-21	NA	NA
RPN1	5.24178e-61	0.230305	0.998	0.989	1.04516e-56	NA	NA
ANAPC13	3.77954e-27	0.229165	0.955	0.837	7.53603e-23	NA	NA
CSRP1	5.58955e-21	0.228957	0.939	0.84	1.1145e-16	NA	NA
TMED9	2.80115e-75	0.228825	1	0.996	5.58522e-71	NA	NA
RAB10	1.63541e-24	0.228697	0.905	0.729	3.26084e-20	NA	NA
RAB32	3.53916e-20	0.228642	0.908	0.788	7.05674e-16	NA	NA
OXSM	1.07722e-22	0.228624	0.706	0.443	2.14786e-18	NA	NA
GNA13	2.50575e-29	0.228465	0.54	0.219	4.99622e-25	NA	NA
ATG13	1.50167e-28	0.228009	0.643	0.321	2.99418e-24	NA	UPR
NAMPT	4.10259e-25	0.227976	0.675	0.379	8.18016e-21	NA	UPR
FKBP2	9.22244e-45	0.227916	0.993	0.961	1.83886e-40	NA	NA
SELENOM	2.16987e-57	0.227705	1	0.996	4.3265e-53	NA	NA
CDK5RAP3	8.31422e-24	0.227474	0.711	0.447	1.65777e-19	NA	NA
RNH1	4.53089e-31	0.227293	0.959	0.898	9.03413e-27	NA	NA
SEC24D	3.5453e-25	0.227233	0.662	0.364	7.06897e-21	NA	UPR
CTHRC1	1.94479e-22	0.226929	0.303	0.081	3.87772e-18	NA	NA
SAT1	3.37321e-15	0.226629	0.912	0.837	6.72584e-11	NA	IFN_STIM
SEPHS2	2.39124e-26	0.226529	0.957	0.867	4.76789e-22	NA	UPR
BOD1L1	1.65473e-21	0.22612	0.804	0.582	3.29938e-17	NA	NA
DCTN2	5.65844e-31	0.225773	0.978	0.901	1.12824e-26	NA	NA
PRDX4	1.0867e-50	0.225693	0.989	0.975	2.16677e-46	NA	NA
ZC3H15	9.30095e-41	0.225531	0.998	0.966	1.85452e-36	NA	NA
UACA	3.47051e-21	0.225156	0.95	0.894	6.91986e-17	NA	NA
CCNC	1.77517e-26	0.224985	0.95	0.853	3.53951e-22	NA	NA
FSTL3	1.63375e-18	0.224645	0.709	0.467	3.25754e-14	NA	NA
NUB1	6.60897e-23	0.224502	0.675	0.415	1.31776e-18	NA	IFN_STIM
DUSP12	9.6789e-23	0.22446	0.795	0.587	1.92988e-18	NA	NA
MEF2A	9.38306e-22	0.224288	0.724	0.465	1.87089e-17	NA	NA
CCDC93	4.17947e-23	0.224224	0.612	0.341	8.33345e-19	NA	NA
LIN37	5.73753e-29	0.224223	0.501	0.185	1.14401e-24	NA	NA
PRRC1	1.0974e-23	0.224123	0.704	0.425	2.18811e-19	NA	UPR
DUSP14	2.21434e-20	0.223997	0.856	0.679	4.41517e-16	NA	NA
PPM1K	5.08358e-27	0.223292	0.558	0.244	1.01362e-22	NA	NA
MBNL2	1.8666e-20	0.223266	0.779	0.544	3.72182e-16	NA	UPR
PELO	5.91135e-22	0.223182	0.81	0.601	1.17866e-17	NA	UPR
GGNBP2	2.01413e-20	0.223037	0.824	0.618	4.01598e-16	NA	NA
C5orf51	1.23688e-21	0.222202	0.849	0.646	2.46621e-17	NA	NA
RRAS2	7.05889e-20	0.221586	0.691	0.461	1.40747e-15	NA	NA
FDPS	2.46042e-31	0.220903	0.993	0.973	4.90582e-27	NA	NA
PRXL2C	9.66356e-24	0.220796	0.614	0.332	1.92682e-19	NA	NA
KIF5C	1.34899e-27	0.220636	0.51	0.196	2.68975e-23	NA	NA
ATG12	5.98917e-22	0.220573	0.795	0.591	1.19418e-17	NA	NA
DPM1	7.94073e-24	0.22055	0.885	0.707	1.5833e-19	NA	NA
TSEN34	4.05809e-25	0.22017	0.926	0.815	8.09143e-21	NA	NA
LONP1	4.7116e-22	0.220082	0.747	0.487	9.39445e-18	NA	UPR
C1orf52	2.41707e-21	0.219448	0.824	0.623	4.81939e-17	NA	NA
TRIP11	7.4645e-22	0.219425	0.747	0.515	1.48835e-17	NA	NA
TTC33	9.32956e-25	0.219361	0.601	0.311	1.86022e-20	NA	NA
MED19	4.31778e-28	0.218683	0.977	0.889	8.60922e-24	NA	NA
LCORL	8.87705e-23	0.218482	0.7	0.44	1.76999e-18	NA	NA
BUD31	1.80253e-29	0.218453	0.978	0.89	3.59407e-25	NA	NA
SLC6A9	9.61889e-27	0.21837	0.623	0.268	1.91791e-22	NA	UPR
GOLT1B	1.22442e-21	0.218265	0.865	0.632	2.44136e-17	NA	NA
GCLM	4.31444e-18	0.217617	0.91	0.824	8.60256e-14	NA	NA
ATP6V1G1	1.39126e-66	0.217494	1	0.996	2.77403e-62	NA	NA
USP16	1.12855e-21	0.217478	0.894	0.715	2.25022e-17	NA	NA
TRIP6	1.01161e-20	0.21717	0.887	0.736	2.01705e-16	NA	NA
SLC7A1	4.10213e-24	0.217149	0.639	0.339	8.17923e-20	NA	NA
EIF3D	1.93165e-26	0.217054	0.961	0.867	3.85152e-22	NA	NA
CXorf40B	1.34854e-25	0.216718	0.601	0.296	2.68886e-21	NA	NA
ELF1	6.07355e-22	0.216576	0.817	0.587	1.21101e-17	NA	NA
SLC52A2	3.14548e-21	0.216554	0.813	0.582	6.27177e-17	NA	NA
STK19	4.1692e-28	0.216386	0.469	0.171	8.31296e-24	NA	NA
NXT1	1.10223e-26	0.216382	0.95	0.846	2.19773e-22	NA	NA
SORBS3	6.10867e-20	0.21616	0.738	0.521	1.21801e-15	NA	NA
TIPRL	6.95795e-22	0.215922	0.898	0.761	1.38735e-17	NA	NA
FRA10AC1	3.52066e-19	0.215602	0.682	0.488	7.01984e-15	NA	NA
STT3A	8.20076e-22	0.215487	0.937	0.765	1.63515e-17	NA	UPR
MRPL2	6.9474e-23	0.215312	0.813	0.639	1.38524e-18	NA	NA
FLNC	2.27683e-31	0.215265	0.303	0.039	4.53978e-27	NA	NA
PITPNB	9.71515e-20	0.215235	0.741	0.533	1.9371e-15	NA	NA
SPAG9	1.40642e-21	0.214902	0.618	0.352	2.80427e-17	NA	NA
TTC3	8.83973e-23	0.214678	0.935	0.815	1.76255e-18	NA	NA
EIF3M	8.2547e-30	0.214319	0.971	0.89	1.64591e-25	NA	NA
YKT6	6.66143e-21	0.214286	0.786	0.566	1.32822e-16	NA	NA
CYTH2	1.44142e-24	0.214263	0.607	0.316	2.87404e-20	NA	NA
KCNMB3	2.02811e-26	0.214209	0.442	0.162	4.04386e-22	NA	NA
TXNL1	7.17243e-29	0.214043	0.978	0.894	1.43011e-24	NA	NA
PSMF1	3.16045e-25	0.213859	0.959	0.847	6.30163e-21	NA	NA
TM9SF1	4.25112e-21	0.213817	0.838	0.641	8.47631e-17	NA	NA
KDM5B	3.4465e-20	0.213591	0.698	0.417	6.87198e-16	NA	NA
ARL13B	2.10064e-22	0.21342	0.679	0.409	4.18847e-18	NA	NA
DDX21	6.19251e-24	0.213195	0.964	0.876	1.23473e-19	NA	NA
DAP	6.37041e-21	0.213111	0.934	0.815	1.2702e-16	NA	NA
VAT1	1.47771e-19	0.212971	0.917	0.772	2.9464e-15	NA	NA
CCDC59	1.93514e-21	0.212878	0.88	0.675	3.85848e-17	NA	NA
YPEL2	1.01245e-21	0.212473	0.578	0.302	2.01873e-17	NA	NA
ARMCX6	5.10884e-21	0.211969	0.598	0.338	1.01865e-16	NA	NA
BBX	2.22289e-18	0.21187	0.706	0.503	4.43223e-14	NA	NA
RTCA	6.6307e-20	0.21076	0.84	0.675	1.32209e-15	NA	NA
SEC61A1	8.32893e-33	0.210594	0.987	0.948	1.66071e-28	NA	UPR
YIPF4	4.63309e-21	0.210556	0.686	0.431	9.23792e-17	NA	NA
RRP12	5.00957e-19	0.210519	0.695	0.458	9.98858e-15	NA	NA
DHCR7	9.52717e-18	0.210494	0.943	0.851	1.89962e-13	NA	NA
KDELR2	1.36297e-43	0.210303	1	0.986	2.71762e-39	NA	NA
PHF20L1	3.10748e-20	0.210298	0.659	0.402	6.19601e-16	NA	NA
CSPP1	3.22149e-18	0.210237	0.654	0.424	6.42333e-14	NA	NA
DIAPH3	9.80492e-14	0.209994	0.601	0.422	1.955e-09	NA	NA
BHLHA15	1.66106e-36	0.209739	0.386	0.066	3.31199e-32	NA	UPR
ATP6V0B	2.13739e-71	0.209559	1	0.996	4.26175e-67	NA	NA
CALU	3.38106e-37	0.20866	0.998	0.971	6.7415e-33	NA	NA
PRELID3B	8.73093e-22	0.208618	0.616	0.338	1.74086e-17	NA	UPR
SUPV3L1	1.01847e-21	0.208472	0.589	0.318	2.03073e-17	NA	NA
IARS1	2.82333e-24	0.208321	0.98	0.894	5.62944e-20	NA	NA
LAPTM4A	1.22632e-47	0.208065	1	0.977	2.44515e-43	NA	NA
DHDDS	2.31126e-22	0.208061	0.592	0.309	4.60843e-18	NA	UPR
CSNK1D	1.87463e-19	0.207942	0.858	0.664	3.73783e-15	NA	NA
LENG1	9.2583e-26	0.20789	0.571	0.266	1.84601e-21	NA	NA
COPE	1.87602e-96	0.207878	1	0.998	3.7406e-92	NA	NA
RPAIN	6.537e-21	0.207777	0.88	0.732	1.30341e-16	NA	NA
ANKRD11	1.0335e-25	0.207769	0.957	0.894	2.06069e-21	NA	NA
RRBP1	2.46372e-34	0.207687	1	0.969	4.91241e-30	NA	NA
DCAF10	3.05289e-20	0.207628	0.702	0.454	6.08717e-16	NA	NA
CLK1	3.32001e-25	0.207276	0.508	0.215	6.61976e-21	NA	NA
SEC62	1.18843e-27	0.206856	0.969	0.894	2.36961e-23	NA	NA
OSGIN1	1.14966e-18	0.206276	0.504	0.264	2.29231e-14	NA	NA
GABARAPL2	9.16626e-32	0.206212	0.987	0.961	1.82766e-27	NA	NA
LMNA	1.20304e-19	0.206207	0.943	0.899	2.39875e-15	NA	NA
ORMDL1	1.71016e-23	0.205869	0.937	0.858	3.40988e-19	NA	NA
ODR4	2.32641e-20	0.205575	0.632	0.368	4.63864e-16	NA	NA
NCK1	3.71661e-22	0.205541	0.607	0.334	7.41054e-18	NA	NA
STYXL1	1.23091e-25	0.205018	0.952	0.846	2.45432e-21	NA	NA
BACH1	6.74375e-20	0.204949	0.666	0.418	1.34464e-15	NA	NA
TPT1	5.7472e-106	0.204804	1	1	1.14593e-101	NA	NA
FBXL12	3.26989e-20	0.20432	0.715	0.478	6.51984e-16	NA	NA
PIH1D1	2.53493e-24	0.203872	0.975	0.882	5.05439e-20	NA	NA
CSRNP1	3.47193e-20	0.203459	0.458	0.201	6.92268e-16	NA	NA
CFAP36	4.1435e-19	0.203432	0.686	0.424	8.26173e-15	NA	NA
TRAPPC4	6.81848e-18	0.203427	0.833	0.632	1.35954e-13	NA	NA
HOOK1	6.97504e-18	0.203359	0.743	0.497	1.39075e-13	NA	NA
SEC61G	5.67603e-82	0.203348	1	1	1.13174e-77	NA	UPR
CFDP1	2.89474e-22	0.203248	0.93	0.804	5.77183e-18	NA	NA
PROM1	6.32986e-19	0.202951	0.501	0.242	1.26211e-14	NA	NA
EIF2S1	2.04308e-19	0.201797	0.874	0.711	4.0737e-15	NA	UPR
FOXP2	5.25426e-16	0.201355	0.603	0.373	1.04765e-11	NA	NA
ACBD3	1.31833e-18	0.201152	0.664	0.454	2.62862e-14	NA	NA
WDR41	4.81646e-23	0.200703	0.487	0.21	9.60354e-19	NA	NA
PTRH2	4.3871e-21	0.200641	0.939	0.803	8.74743e-17	NA	NA
TOX4	3.6434e-19	0.199677	0.815	0.628	7.26458e-15	NA	NA
CCDC186	1.10977e-20	0.199651	0.623	0.354	2.21277e-16	NA	NA
DDX43	1.54889e-25	0.19956	0.397	0.127	3.08834e-21	NA	NA
CBWD5	5.51777e-19	0.199316	0.777	0.539	1.10019e-14	NA	NA
EIF2AK3	2.18483e-23	0.199291	0.517	0.232	4.35633e-19	NA	UPR
FADS3	1.42941e-18	0.199251	0.567	0.32	2.8501e-14	NA	NA
MIS12	8.0643e-25	0.199225	0.519	0.226	1.60794e-20	NA	UPR
BEX1	6.66375e-11	0.199015	0.53	0.35	1.32869e-06	NA	NA
S100A11	1.44859e-19	0.198977	0.982	0.935	2.88834e-15	NA	NA
CALR	2.90284e-78	0.198086	0.998	0.998	5.78796e-74	NA	NA
SMOX	6.49062e-14	0.197761	0.625	0.42	1.29416e-09	NA	NA
OCLN	5.55999e-22	0.197517	0.497	0.23	1.10861e-17	NA	NA
MAN1A2	1.88215e-17	0.197154	0.754	0.537	3.75282e-13	NA	NA
C9orf85	2.48621e-22	0.196811	0.533	0.264	4.95725e-18	NA	NA
SH3GLB1	3.2592e-19	0.196354	0.883	0.702	6.49851e-15	NA	NA
IMPDH1	3.90781e-17	0.196158	0.835	0.652	7.79179e-13	NA	NA
CHD2	3.32796e-17	0.196104	0.68	0.483	6.63562e-13	NA	NA
UCHL3	1.28028e-20	0.196076	0.925	0.817	2.55274e-16	NA	NA
SETX	6.80671e-17	0.195979	0.654	0.424	1.35719e-12	NA	NA
PSENEN	1.48954e-30	0.195919	0.984	0.937	2.97e-26	NA	NA
PSAT1	9.67196e-19	0.195367	0.998	0.964	1.92849e-14	NA	UPR
CNOT2	4.22622e-20	0.195259	0.91	0.756	8.42665e-16	NA	NA
TUBB2B	1.47946e-13	0.19522	0.7	0.478	2.94989e-09	NA	NA
TPST1	6.29648e-18	0.19509	0.772	0.58	1.25546e-13	NA	NA
FADS1	2.58384e-21	0.195046	0.982	0.93	5.15191e-17	NA	NA
GADD45B	3.68904e-10	0.194937	0.759	0.645	7.35558e-06	NA	NA
ERGIC2	1.14565e-17	0.194667	0.781	0.594	2.28432e-13	NA	NA
PARM1	1.89808e-39	0.194338	0.338	0.031	3.78459e-35	NA	NA
JMY	3.98481e-28	0.19429	0.427	0.126	7.94532e-24	NA	NA
APBA3	2.85181e-19	0.194208	0.603	0.355	5.68622e-15	NA	NA
GNS	7.6816e-19	0.194147	0.664	0.393	1.53163e-14	NA	NA
RAB9A	9.05989e-19	0.193884	0.578	0.336	1.80645e-14	NA	NA
FNTA	4.16042e-20	0.193823	0.919	0.81	8.29546e-16	NA	NA
ZCCHC8	1.482e-18	0.193453	0.564	0.321	2.95496e-14	NA	NA
RHOG	2.41055e-18	0.193452	0.709	0.479	4.8064e-14	NA	NA
CDC26	1.57091e-18	0.193352	0.907	0.799	3.13224e-14	NA	NA
CRBN	1.54618e-18	0.193277	0.756	0.526	3.08293e-14	NA	NA
ALG12	1.63891e-16	0.192884	0.734	0.524	3.26782e-12	NA	NA
PIP5K1A	9.88475e-19	0.192546	0.679	0.447	1.97092e-14	NA	NA
AIMP2	4.23481e-18	0.192349	0.896	0.804	8.44378e-14	NA	NA
GOPC	5.34793e-18	0.192183	0.88	0.734	1.06632e-13	NA	NA
AK6	6.02537e-20	0.19191	0.876	0.77	1.2014e-15	NA	NA
H2BC15	2.947e-22	0.191738	0.436	0.176	5.87603e-18	NA	NA
ATP6V1E1	1.29101e-18	0.191603	0.885	0.768	2.57414e-14	NA	NA
DSTN	2.32921e-37	0.191194	1	0.991	4.64421e-33	NA	NA
EIF3G	2.9536e-38	0.190836	0.993	0.984	5.88919e-34	NA	NA
GNAI3	3.12936e-18	0.190757	0.885	0.765	6.23963e-14	NA	NA
EPC1	8.41651e-17	0.190483	0.833	0.7	1.67817e-12	NA	NA
NRCAM	3.0325e-18	0.190246	0.58	0.325	6.0465e-14	NA	NA
DESI2	2.72663e-17	0.190181	0.925	0.752	5.43663e-13	NA	NA
DARS1	2.62328e-16	0.190133	0.837	0.673	5.23056e-12	NA	UPR
SLC30A5	2.09072e-17	0.190103	0.677	0.42	4.16868e-13	NA	NA
SMDT1	4.63766e-22	0.190019	0.959	0.907	9.24702e-18	NA	NA
ZFPL1	4.58496e-18	0.189812	0.725	0.483	9.14196e-14	NA	NA
N4BP2L2	1.5255e-16	0.189795	0.763	0.537	3.04169e-12	NA	NA
COPB2	6.43377e-22	0.189631	0.966	0.905	1.28283e-17	NA	NA
SLC25A46	1.85629e-19	0.189416	0.601	0.355	3.70125e-15	NA	NA
SLC35A2	9.06801e-17	0.189389	0.856	0.693	1.80807e-12	NA	NA
SPTSSA	3.4675e-16	0.189146	0.752	0.594	6.91385e-12	NA	NA
PMAIP1	5.58764e-22	0.189112	0.467	0.19	1.11412e-17	NA	UPR
TMEM43	7.33172e-17	0.189034	0.777	0.576	1.46187e-12	NA	NA
SLC39A14	5.23692e-17	0.188795	0.899	0.785	1.04419e-12	NA	NA
SCAMP3	6.61267e-26	0.188604	0.977	0.93	1.3185e-21	NA	NA
ZC3H7A	2.32174e-19	0.188456	0.553	0.298	4.62931e-15	NA	NA
ACAD11	4.19079e-26	0.188449	0.386	0.113	8.35603e-22	NA	NA
EPB41	3.39546e-16	0.188354	0.677	0.449	6.77021e-12	NA	NA
NAV2	8.92208e-15	0.188183	0.582	0.368	1.77897e-10	NA	NA
TMED10	9.33373e-25	0.188112	0.978	0.917	1.86105e-20	NA	UPR
DAD1	1.68096e-59	0.188008	1	0.998	3.35167e-55	NA	UPR
PMM2	4.11426e-17	0.187355	0.713	0.483	8.20342e-13	NA	NA
CWC25	2.72821e-18	0.187172	0.612	0.37	5.43978e-14	NA	NA
SEC23A	1.15757e-18	0.187055	0.768	0.524	2.30809e-14	NA	NA
SNW1	2.6449e-17	0.186967	0.786	0.598	5.27367e-13	NA	NA
NOP53	7.82936e-18	0.186915	0.928	0.803	1.5611e-13	NA	NA
GCC2	3.24724e-16	0.186875	0.718	0.503	6.47468e-12	NA	NA
BET1L	5.12702e-18	0.186636	0.697	0.463	1.02228e-13	NA	UPR
PPFIA1	2.5351e-16	0.18659	0.761	0.521	5.05474e-12	NA	NA
RIT1	1.65711e-20	0.186568	0.449	0.192	3.3041e-16	NA	NA
NR1D2	2.18523e-22	0.18641	0.496	0.228	4.35714e-18	NA	NA
FIP1L1	1.63342e-15	0.185575	0.86	0.745	3.25688e-11	NA	NA
OSBPL2	2.01752e-20	0.185411	0.515	0.25	4.02274e-16	NA	NA
SDAD1	6.69307e-19	0.185286	0.849	0.684	1.33453e-14	NA	NA
PPIG	3.21061e-20	0.185221	0.952	0.908	6.40163e-16	NA	NA
TBC1D23	4.82158e-22	0.185166	0.549	0.246	9.61375e-18	NA	NA
CLK3	1.63137e-17	0.184814	0.725	0.499	3.25279e-13	NA	NA
FAM114A1	8.75835e-16	0.184769	0.862	0.754	1.74633e-11	NA	NA
CEP95	1.28063e-18	0.18457	0.524	0.275	2.55345e-14	NA	NA
ORAI2	2.17363e-19	0.184453	0.598	0.334	4.33401e-15	NA	NA
KRCC1	6.98182e-15	0.184248	0.711	0.522	1.3921e-10	NA	NA
HACL1	2.07295e-16	0.184011	0.815	0.634	4.13325e-12	NA	NA
KIF5B	2.15586e-26	0.183974	0.984	0.944	4.29858e-22	NA	NA
ZNF444	2.32118e-20	0.183589	0.935	0.865	4.62819e-16	NA	NA
MFSD9	5.92901e-18	0.183553	0.481	0.246	1.18219e-13	NA	NA
GORAB	1.44432e-17	0.182364	0.496	0.259	2.87984e-13	NA	UPR
AP3S1	1.26561e-17	0.182296	0.91	0.799	2.52351e-13	NA	NA
RAB7A	1.62054e-24	0.18222	0.986	0.939	3.2312e-20	NA	NA
NKIRAS1	2.91356e-21	0.181395	0.472	0.208	5.80936e-17	NA	NA
COPS3	2.60169e-21	0.181393	0.953	0.88	5.18752e-17	NA	NA
HBS1L	1.46137e-17	0.181228	0.926	0.833	2.91383e-13	NA	NA
PLA2G12A	4.3477e-18	0.18087	0.578	0.325	8.66888e-14	NA	NA
GOT1	3.77067e-18	0.180847	0.952	0.874	7.51834e-14	NA	UPR
SEC23IP	3.74569e-15	0.180695	0.731	0.544	7.46854e-11	NA	NA
TUT4	9.71964e-16	0.180626	0.664	0.465	1.938e-11	NA	NA
WASHC3	5.27523e-17	0.180621	0.562	0.33	1.05183e-12	NA	NA
DR1	4.95552e-17	0.180512	0.682	0.445	9.88081e-13	NA	NA
STX18	3.92573e-17	0.180124	0.661	0.415	7.82752e-13	NA	NA
SELENOF	3.39995e-27	0.179995	0.993	0.959	6.77915e-23	NA	NA
ALG14	1.98261e-16	0.179798	0.815	0.655	3.95312e-12	NA	NA
YES1	1.00716e-14	0.179708	0.86	0.715	2.00818e-10	NA	NA
SWI5	1.37864e-16	0.179281	0.887	0.799	2.74887e-12	NA	NA
ADM2	3.41014e-24	0.179181	0.433	0.149	6.79947e-20	NA	UPR
SOCS2	2.08333e-28	0.179019	0.305	0.05	4.15395e-24	NA	NA
SLC4A1AP	2.21426e-17	0.178894	0.582	0.338	4.41502e-13	NA	NA
PPP1R11	3.97734e-16	0.17875	0.781	0.575	7.93041e-12	NA	NA
MAX	7.83488e-23	0.178686	0.461	0.178	1.5622e-18	NA	NA
CHORDC1	3.98749e-15	0.178551	0.82	0.639	7.95065e-11	NA	NA
MAEA	4.49771e-15	0.178478	0.829	0.655	8.96798e-11	NA	NA
IRF1	2.31594e-15	0.178233	0.566	0.345	4.61775e-11	NA	IFN_STIM
CPNE8	7.43942e-20	0.178023	0.438	0.194	1.48335e-15	NA	NA
ERICH5	1.61588e-31	0.178002	0.294	0.036	3.22191e-27	NA	NA
RB1CC1	2.76271e-14	0.17786	0.587	0.373	5.50856e-10	NA	NA
GTSF1	3.03713e-25	0.177837	0.986	0.953	6.05573e-21	NA	NA
PPIB	6.13032e-82	0.177775	1	0.996	1.22232e-77	NA	NA
NELFE	1.46559e-15	0.177752	0.829	0.68	2.92225e-11	NA	NA
DHRS3	2.06549e-14	0.177634	0.639	0.424	4.11839e-10	NA	NA
AHI1	5.72079e-16	0.177295	0.601	0.361	1.14067e-11	NA	NA
LGALS8	3.39994e-14	0.176887	0.675	0.465	6.77913e-10	NA	NA
SCOC	8.13805e-14	0.176033	0.779	0.607	1.62265e-09	NA	NA
FNBP4	8.88953e-14	0.175931	0.867	0.732	1.77248e-09	NA	NA
EMC2	4.55859e-16	0.175795	0.594	0.355	9.08937e-12	NA	NA
KIF21A	8.53987e-20	0.175202	0.969	0.93	1.70276e-15	NA	NA
DDOST	6.87944e-37	0.175168	0.998	0.989	1.37169e-32	NA	UPR
ZDBF2	6.64494e-28	0.17487	0.357	0.083	1.32493e-23	NA	NA
A1CF	7.16779e-15	0.174769	0.892	0.801	1.42919e-10	NA	NA
CCNDBP1	4.93532e-15	0.174755	0.695	0.47	9.84054e-11	NA	NA
CHCHD10	1.15707e-12	0.174743	0.932	0.829	2.30708e-08	NA	NA
FAM50A	4.08205e-16	0.1747	0.646	0.402	8.13919e-12	NA	NA
ZNF593	5.09819e-22	0.174637	0.975	0.93	1.01653e-17	NA	NA
SWAP70	1.33061e-17	0.174498	0.519	0.271	2.65311e-13	NA	NA
STC2	6.30852e-17	0.174381	0.628	0.339	1.25786e-12	NA	NA
RNF11	8.70663e-19	0.174125	0.524	0.273	1.73602e-14	NA	NA
SLU7	1.82417e-15	0.173967	0.77	0.549	3.6372e-11	NA	NA
MITD1	3.18363e-15	0.173938	0.731	0.515	6.34784e-11	NA	NA
STAM	1.16767e-15	0.173767	0.607	0.373	2.32821e-11	NA	NA
NR4A2	1.63138e-20	0.17335	0.348	0.118	3.25281e-16	NA	NA
AKAP8L	8.14014e-15	0.173225	0.695	0.492	1.62306e-10	NA	NA
C1orf109	3.03511e-19	0.17316	0.506	0.246	6.05171e-15	NA	NA
C14orf119	1.22273e-15	0.17289	0.896	0.758	2.438e-11	NA	NA
PUS7L	4.46138e-16	0.172776	0.616	0.39	8.89554e-12	NA	NA
ASS1	5.22125e-13	0.172734	0.957	0.869	1.04106e-08	NA	NA
ILK	8.88327e-17	0.172581	0.948	0.876	1.77124e-12	NA	NA
NAT9	9.18915e-17	0.172404	0.51	0.278	1.83223e-12	NA	NA
RBCK1	2.97304e-14	0.172293	0.862	0.709	5.92795e-10	NA	IFN_STIM
YDJC	3.81187e-14	0.172231	0.828	0.68	7.60049e-10	NA	NA
CAPN2	8.82005e-20	0.172222	0.372	0.135	1.75863e-15	NA	NA
HAGH	1.78065e-14	0.172081	0.794	0.618	3.55043e-10	NA	NA
SART3	3.71016e-14	0.171935	0.738	0.542	7.39769e-10	NA	NA
SNX9	1.3831e-14	0.171755	0.682	0.454	2.75776e-10	NA	NA
TM9SF2	2.25726e-13	0.171666	0.914	0.761	4.50075e-09	NA	NA
SIAH2	4.34974e-15	0.171467	0.65	0.427	8.67294e-11	NA	UPR
AL117339.5	7.90811e-28	0.17145	0.32	0.061	1.5768e-23	NA	NA
DST	1.3148e-13	0.171189	0.889	0.788	2.62158e-09	NA	NA
SERINC1	1.64408e-13	0.171056	0.838	0.688	3.27814e-09	NA	NA
GET3	5.24156e-16	0.171044	0.955	0.86	1.04512e-11	NA	NA
GOLPH3	3.48867e-15	0.170968	0.77	0.558	6.95605e-11	NA	NA
WASHC4	1.05963e-13	0.170768	0.634	0.424	2.1128e-09	NA	NA
RIOX2	2.62384e-13	0.170435	0.718	0.531	5.23168e-09	NA	NA
MZT1	4.11101e-13	0.170376	0.698	0.517	8.19695e-09	NA	NA
HILPDA	3.06235e-13	0.169579	0.686	0.469	6.10601e-09	NA	NA
ME1	8.00436e-14	0.169422	0.824	0.634	1.59599e-09	NA	NA
SRA1	1.04261e-15	0.169422	0.905	0.806	2.07886e-11	NA	UPR
SEC13	3.19195e-64	0.169223	1	1	6.36443e-60	NA	UPR
SLC17A2	5.00116e-24	0.16921	0.321	0.079	9.97182e-20	NA	NA
CREB5	2.36358e-12	0.168996	0.592	0.372	4.71273e-08	NA	NA
WDSUB1	3.4222e-19	0.168963	0.408	0.165	6.82353e-15	NA	NA
RUSC1	5.90936e-12	0.168774	0.722	0.548	1.17827e-07	NA	NA
GNL2	9.03693e-13	0.168697	0.842	0.686	1.80187e-08	NA	NA
RAB1A	1.92655e-18	0.168587	0.966	0.898	3.84136e-14	NA	NA
FLII	4.04497e-14	0.168459	0.655	0.44	8.06527e-10	NA	NA
VPS28	4.19965e-16	0.168353	0.919	0.835	8.37369e-12	NA	NA
NAA35	2.38234e-14	0.168323	0.763	0.612	4.75014e-10	NA	NA
RWDD2A	7.74876e-21	0.168105	0.447	0.176	1.54503e-16	NA	UPR
IER3IP1	1.25462e-13	0.16799	0.82	0.646	2.5016e-09	NA	UPR
STARD4	3.027e-19	0.167742	0.452	0.199	6.03553e-15	NA	UPR
COASY	5.40619e-14	0.16769	0.847	0.724	1.07794e-09	NA	NA
CHMP4C	7.93769e-20	0.167627	0.47	0.21	1.5827e-15	NA	NA
GOLPH3L	1.82183e-17	0.167562	0.494	0.248	3.63254e-13	NA	UPR
TRA2A	1.40749e-12	0.167485	0.774	0.634	2.8064e-08	NA	NA
OTUD5	4.5636e-17	0.167408	0.576	0.323	9.09936e-13	NA	NA
UBE2D3	5.20114e-21	0.167235	0.982	0.93	1.03706e-16	NA	NA
SRSF11	8.013e-18	0.166943	0.953	0.908	1.59771e-13	NA	NA
XRRA1	1.64148e-20	0.166729	0.467	0.201	3.27294e-16	NA	NA
GCLC	2.22118e-19	0.16642	0.424	0.174	4.42881e-15	NA	NA
EIF3J	3.57033e-14	0.166403	0.795	0.592	7.11888e-10	NA	NA
ARMCX1	1.10704e-28	0.16608	0.241	0.016	2.20733e-24	NA	NA
TJP1	1.54269e-13	0.165762	0.813	0.645	3.07598e-09	NA	NA
SNAPC1	1.44917e-14	0.165741	0.551	0.323	2.88951e-10	NA	NA
DNAJB2	4.63017e-15	0.165479	0.469	0.25	9.2321e-11	NA	NA
WAPL	2.49233e-13	0.165272	0.743	0.585	4.96945e-09	NA	NA
LRRFIP1	3.84495e-12	0.165259	0.88	0.756	7.66645e-08	NA	NA
ARIH2	3.74663e-18	0.165098	0.955	0.883	7.47041e-14	NA	NA
ADPRHL2	3.28082e-13	0.164989	0.709	0.544	6.54162e-09	NA	NA
RAB3GAP2	9.18555e-16	0.164342	0.589	0.355	1.83151e-11	NA	NA
H1-0	2.39281e-13	0.164338	0.578	0.366	4.77103e-09	NA	UPR
TSC22D3	7.57833e-15	0.16433	0.564	0.311	1.51104e-10	NA	NA
CBY1	1.14258e-15	0.1642	0.539	0.302	2.27819e-11	NA	NA
ANKHD1	1.53567e-12	0.164192	0.56	0.366	3.06198e-08	NA	NA
NGLY1	4.50936e-13	0.164118	0.862	0.727	8.99122e-09	NA	NA
P4HB	5.09305e-52	0.163755	1	0.996	1.0155e-47	NA	UPR
AKT1S1	4.32876e-13	0.163642	0.873	0.725	8.63111e-09	NA	NA
TASOR2	4.48207e-12	0.163631	0.709	0.531	8.93681e-08	NA	NA
ESCO1	2.47095e-14	0.163557	0.643	0.415	4.92683e-10	NA	NA
WASL	7.75255e-15	0.16347	0.921	0.799	1.54578e-10	NA	NA
ACTR10	3.2903e-13	0.16347	0.725	0.546	6.56052e-09	NA	NA
TSEN15	3.3125e-13	0.163342	0.779	0.578	6.60479e-09	NA	NA
RALA	7.94477e-17	0.162886	0.917	0.838	1.58411e-12	NA	NA
CBX4	7.61604e-13	0.162822	0.548	0.348	1.51856e-08	NA	NA
RIC8A	1.98582e-12	0.162809	0.794	0.627	3.95953e-08	NA	NA
PIGBOS1	1.62371e-16	0.162792	0.443	0.223	3.23751e-12	NA	NA
HKDC1	3.73616e-20	0.16276	0.181	0.018	7.44952e-16	NA	NA
FAM3C	1.11546e-16	0.162738	0.497	0.26	2.22411e-12	NA	NA
WDR43	6.00251e-13	0.162537	0.734	0.546	1.19684e-08	NA	NA
UTP6	1.22108e-13	0.162483	0.738	0.54	2.43471e-09	NA	NA
LARP4	1.47198e-12	0.162169	0.785	0.632	2.93499e-08	NA	NA
UGP2	4.80966e-14	0.162018	0.885	0.799	9.58998e-10	NA	NA
TRIM11	4.2136e-16	0.162001	0.433	0.217	8.40149e-12	NA	NA
PPIL4	7.13667e-12	0.161907	0.774	0.619	1.42298e-07	NA	NA
CRCP	1.08041e-13	0.161673	0.609	0.395	2.15423e-09	NA	NA
CDC37L1	2.50255e-15	0.161548	0.641	0.408	4.98983e-11	NA	NA
CHMP5	8.72711e-14	0.161444	0.846	0.689	1.7401e-09	NA	NA
FNDC3B	2.63955e-12	0.161282	0.896	0.772	5.26299e-08	NA	UPR
TAF9	1.42564e-15	0.161161	0.921	0.831	2.84259e-11	NA	NA
ATP6V1C1	6.01889e-12	0.161009	0.551	0.363	1.20011e-07	NA	NA
SNAP29	1.51755e-12	0.160876	0.711	0.504	3.02583e-08	NA	NA
SAP30BP	3.02168e-12	0.160548	0.675	0.476	6.02493e-08	NA	NA
HBEGF	6.80033e-12	0.160511	0.345	0.171	1.35592e-07	NA	NA
RPS19BP1	1.84372e-21	0.160509	0.98	0.953	3.6762e-17	NA	NA
AP1M2	1.19372e-15	0.160491	0.969	0.944	2.38016e-11	NA	NA
UPF3B	1.00997e-15	0.160321	0.592	0.357	2.01378e-11	NA	NA
WSB1	1.78624e-13	0.160314	0.955	0.853	3.56158e-09	NA	NA
ARHGAP29	1.81276e-11	0.160124	0.862	0.756	3.61446e-07	NA	NA
TMUB2	2.22131e-14	0.160029	0.524	0.311	4.42906e-10	NA	NA
SPOP	9.67881e-13	0.159974	0.761	0.576	1.92986e-08	NA	NA
RAMAC	7.19469e-15	0.159968	0.899	0.756	1.43455e-10	NA	NA
RBM7	1.08467e-14	0.159934	0.522	0.302	2.16272e-10	NA	NA
ARL2BP	7.43835e-14	0.159901	0.786	0.607	1.48313e-09	NA	NA
TMEM11	9.36471e-13	0.159778	0.682	0.488	1.86723e-08	NA	NA
EEA1	2.10477e-11	0.15952	0.89	0.781	4.1967e-07	NA	NA
SMNDC1	3.39777e-12	0.159	0.702	0.517	6.77481e-08	NA	NA
IDI1	1.04154e-10	0.158995	0.864	0.715	2.07672e-06	NA	NA
RNF13	2.06272e-13	0.15878	0.704	0.504	4.11286e-09	NA	NA
RAE1	1.08446e-10	0.158668	0.684	0.521	2.1623e-06	NA	NA
IFT43	2.37684e-11	0.158601	0.592	0.409	4.73918e-07	NA	NA
RIOK2	1.68084e-15	0.158572	0.524	0.296	3.35142e-11	NA	NA
DPH7	2.11254e-14	0.158458	0.661	0.429	4.21219e-10	NA	NA
TNKS2	3.54735e-12	0.158436	0.7	0.515	7.07306e-08	NA	NA
NFX1	5.62783e-16	0.158383	0.519	0.284	1.12213e-11	NA	NA
RPF2	2.0259e-12	0.158358	0.835	0.664	4.03944e-08	NA	NA
NFKB2	2.88502e-15	0.158299	0.515	0.28	5.75244e-11	NA	UPR
AKAP8	1.71866e-12	0.158097	0.619	0.424	3.42684e-08	NA	NA
TATDN1	1.38351e-13	0.157975	0.763	0.567	2.75858e-09	NA	NA
AHR	1.31529e-12	0.157909	0.515	0.312	2.62255e-08	NA	NA
NARS1	8.64806e-14	0.157724	0.89	0.781	1.72434e-09	NA	NA
PWP1	2.21567e-12	0.157287	0.901	0.759	4.41783e-08	NA	NA
NSUN5	8.63592e-13	0.157234	0.828	0.704	1.72192e-08	NA	NA
MAP3K20	5.93195e-12	0.15713	0.585	0.386	1.18277e-07	NA	NA
BOLA1	2.20621e-14	0.156946	0.513	0.293	4.39896e-10	NA	UPR
UGGT1	4.32219e-13	0.1569	0.587	0.379	8.61802e-09	NA	NA
HOOK3	1.19741e-12	0.156802	0.803	0.682	2.38752e-08	NA	NA
NAA10	4.13187e-16	0.156791	0.973	0.889	8.23853e-12	NA	NA
USP11	1.66768e-12	0.156736	0.555	0.364	3.32519e-08	NA	NA
ANXA3	2.77111e-08	0.156727	0.612	0.443	0.000552532	NA	NA
YRDC	7.32393e-14	0.156717	0.56	0.355	1.46032e-09	NA	NA
ARFGAP1	2.11592e-15	0.156649	0.512	0.282	4.21893e-11	NA	NA
RTN3	1.28978e-18	0.15636	0.991	0.948	2.57168e-14	NA	NA
MNAT1	3.21066e-13	0.156279	0.648	0.442	6.40174e-09	NA	NA
ALDH1L2	1.59803e-22	0.156023	0.368	0.111	3.18631e-18	NA	UPR
DNAJA3	1.13753e-12	0.155704	0.677	0.485	2.26812e-08	NA	NA
DDX27	2.81645e-12	0.15565	0.858	0.741	5.61572e-08	NA	NA
RBM4	2.02229e-13	0.155298	0.914	0.838	4.03224e-09	NA	NA
MAFK	8.78023e-18	0.155089	0.381	0.154	1.75069e-13	NA	NA
BORCS6	1.12166e-17	0.154951	0.39	0.162	2.23647e-13	NA	NA
GLRX3	1.4279e-15	0.154791	0.943	0.901	2.8471e-11	NA	NA
COX7A2L	5.99467e-15	0.154737	0.95	0.892	1.19528e-10	NA	NA
BCL7B	4.38417e-12	0.154609	0.671	0.469	8.7416e-08	NA	NA
ATG5	3.5995e-14	0.154421	0.849	0.711	7.17703e-10	NA	NA
YIPF3	8.18455e-16	0.154419	0.98	0.912	1.63192e-11	NA	NA
PACS1	3.10768e-11	0.154408	0.883	0.767	6.19641e-07	NA	NA
TOLLIP	1.03128e-11	0.154332	0.851	0.704	2.05627e-07	NA	NA
CMC2	3.29866e-13	0.154054	0.885	0.749	6.57719e-09	NA	NA
ARID4A	9.34609e-11	0.153922	0.68	0.504	1.86352e-06	NA	NA
TCF25	4.5095e-20	0.153797	0.987	0.964	8.9915e-16	NA	NA
IMP4	3.29535e-12	0.15372	0.826	0.706	6.57059e-08	NA	NA
LDLR	1.58884e-10	0.153593	0.643	0.463	3.16799e-06	NA	NA
TRAPPC6A	9.48032e-11	0.153475	0.795	0.637	1.89028e-06	NA	NA
UXT	9.59989e-17	0.153207	0.957	0.919	1.91412e-12	NA	NA
SLC35C1	3.19511e-22	0.153185	0.338	0.099	6.37073e-18	NA	NA
MPST	1.07472e-16	0.153114	0.984	0.95	2.14288e-12	NA	NA
MIER1	1.30962e-10	0.152971	0.725	0.592	2.61126e-06	NA	NA
ASCC3	3.48592e-10	0.152954	0.765	0.627	6.95058e-06	NA	UPR
LETMD1	1.87312e-13	0.152536	0.558	0.35	3.73482e-09	NA	NA
NMD3	8.14085e-13	0.152247	0.616	0.424	1.6232e-08	NA	NA
RETREG1	1.09382e-21	0.152181	0.266	0.056	2.18097e-17	NA	NA
SF3B2	1.07679e-20	0.152064	0.998	0.968	2.14701e-16	NA	NA
BLVRA	3.7948e-13	0.152033	0.494	0.285	7.56645e-09	NA	NA
XPOT	1.61429e-12	0.151998	0.783	0.619	3.21874e-08	NA	NA
RNF185	3.88788e-15	0.151993	0.46	0.239	7.75205e-11	NA	NA
CTNNA1	3.14443e-14	0.1518	0.959	0.901	6.26969e-10	NA	NA
PXDC1	4.15334e-26	0.151773	0.314	0.066	8.28134e-22	NA	NA
ACOT9	2.84344e-14	0.151737	0.506	0.284	5.66953e-10	NA	NA
PATL1	2.28407e-11	0.151676	0.645	0.443	4.55421e-07	NA	NA
RELA	8.65104e-14	0.151646	0.621	0.404	1.72493e-09	NA	NA
RP9	4.79e-13	0.151629	0.575	0.364	9.55078e-09	NA	NA
GTPBP2	6.27647e-22	0.151411	0.311	0.083	1.25147e-17	NA	UPR
TTC9C	8.33587e-13	0.151388	0.589	0.388	1.66209e-08	NA	NA
PRSS16	3.54672e-22	0.15105	0.298	0.072	7.07181e-18	NA	NA
UVRAG	7.39798e-16	0.150941	0.47	0.244	1.47508e-11	NA	NA
DERL1	3.66708e-11	0.150895	0.74	0.558	7.3118e-07	NA	NA
NFIL3	3.87325e-17	0.15078	0.418	0.187	7.72288e-13	NA	UPR
RBBP4	5.90139e-14	0.150724	0.952	0.899	1.17668e-09	NA	NA
EIF2B2	6.2288e-12	0.150636	0.707	0.522	1.24196e-07	NA	UPR
SELENOI	8.66076e-15	0.150606	0.501	0.273	1.72687e-10	NA	NA
C1orf122	7.49696e-12	0.150412	0.874	0.785	1.49482e-07	NA	NA
RHEB	5.03183e-13	0.15027	0.923	0.801	1.0033e-08	NA	NA
JMJD1C	1.65352e-11	0.150222	0.661	0.472	3.29696e-07	NA	NA
KIN	1.31208e-12	0.150118	0.702	0.499	2.61616e-08	NA	NA
EMC7	1.41928e-11	0.149981	0.885	0.715	2.8299e-07	NA	NA
CHTOP	3.68388e-11	0.149821	0.871	0.77	7.34529e-07	NA	NA
TMEM208	2.755e-14	0.149447	0.964	0.89	5.4932e-10	NA	NA
SNCA	8.9181e-17	0.14937	0.366	0.149	1.77818e-12	NA	NA
INSIG2	3.99455e-12	0.149282	0.662	0.454	7.96473e-08	NA	NA
ECD	2.44328e-14	0.149067	0.461	0.25	4.87166e-10	NA	NA
CDH15	2.98174e-26	0.148514	0.219	0.014	5.94529e-22	NA	NA
LSS	1.03348e-11	0.148509	0.557	0.361	2.06065e-07	NA	NA
TRAK2	2.5002e-13	0.148481	0.51	0.314	4.98514e-09	NA	NA
VPS35	2.90816e-10	0.148443	0.869	0.752	5.79858e-06	NA	NA
PABPC1L	1.39827e-19	0.148341	0.375	0.135	2.78801e-15	NA	NA
WBP4	1.22806e-13	0.148285	0.528	0.32	2.44863e-09	NA	NA
MRPL52	7.35951e-21	0.148179	0.993	0.962	1.46741e-16	NA	NA
PPP4R3B	3.69824e-12	0.148159	0.711	0.519	7.37392e-08	NA	NA
TRIM2	6.18462e-16	0.147786	0.402	0.178	1.23315e-11	NA	NA
MON1B	1.75236e-15	0.147724	0.469	0.233	3.49403e-11	NA	UPR
ZNF22	3.8684e-12	0.147311	0.81	0.657	7.7132e-08	NA	NA
SEC61B	2.45835e-78	0.147187	1	1	4.90171e-74	NA	UPR
PTPDC1	1.67792e-13	0.147052	0.366	0.18	3.3456e-09	NA	NA
GRPEL2	4.00908e-18	0.147015	0.388	0.154	7.9937e-14	NA	NA
TPR	7.24991e-15	0.146977	0.937	0.899	1.44556e-10	NA	NA
MAPK1IP1L	3.74483e-12	0.146856	0.871	0.736	7.46682e-08	NA	NA
HDAC9	1.65171e-12	0.146782	0.33	0.154	3.29335e-08	NA	NA
GPBP1L1	1.80722e-12	0.146633	0.614	0.418	3.60342e-08	NA	NA
ZNF800	7.26949e-12	0.146594	0.589	0.391	1.44946e-07	NA	NA
NIBAN1	3.79578e-26	0.146527	0.284	0.045	7.56841e-22	NA	UPR
ZPR1	4.20132e-11	0.146482	0.754	0.56	8.37701e-07	NA	NA
DNAJC24	3.05775e-13	0.146385	0.487	0.285	6.09685e-09	NA	NA
KANSL1	1.14365e-11	0.146299	0.526	0.332	2.28033e-07	NA	NA
PSMG2	6.8062e-17	0.146293	0.98	0.932	1.35709e-12	NA	NA
NSDHL	3.85977e-10	0.146014	0.63	0.436	7.69599e-06	NA	NA
UPP1	1.53761e-10	0.145883	0.72	0.566	3.06585e-06	NA	NA
NCOA7	5.47661e-15	0.145859	0.517	0.276	1.09198e-10	NA	NA
WAC	1.76773e-11	0.145658	0.783	0.605	3.52468e-07	NA	NA
KRTCAP2	4.72441e-39	0.145648	1	0.998	9.42e-35	NA	NA
BCLAF1	3.35318e-15	0.145498	0.971	0.925	6.68591e-11	NA	NA
RMC1	3.66702e-14	0.145483	0.458	0.237	7.31167e-10	NA	NA
ITCH	2.09502e-10	0.145143	0.621	0.447	4.17727e-06	NA	NA
SLC35E1	1.63094e-19	0.145138	0.399	0.149	3.25194e-15	NA	NA
MRPL55	7.77817e-14	0.145133	0.971	0.914	1.55089e-09	NA	NA
GOSR1	2.26977e-11	0.1451	0.759	0.632	4.5257e-07	NA	NA
KCMF1	8.50627e-12	0.145083	0.645	0.46	1.69607e-07	NA	NA
FZD5	6.53974e-09	0.145045	0.591	0.442	0.000130396	NA	NA
DTD1	3.14906e-10	0.144974	0.795	0.648	6.27891e-06	NA	NA
PRPF38B	1.94154e-09	0.144955	0.768	0.628	3.87123e-05	NA	NA
WDR25	6.97428e-16	0.144947	0.406	0.189	1.3906e-11	NA	NA
HSPBAP1	1.38281e-18	0.14493	0.348	0.127	2.75719e-14	NA	NA
SCNM1	2.08825e-11	0.144798	0.846	0.709	4.16377e-07	NA	NA
GAR1	6.9494e-14	0.144639	0.488	0.264	1.38564e-09	NA	NA
NR3C1	8.87964e-11	0.144582	0.675	0.487	1.77051e-06	NA	NA
MAPK6	1.76115e-10	0.144483	0.765	0.601	3.51155e-06	NA	NA
TSG101	2.464e-11	0.144458	0.82	0.652	4.91297e-07	NA	NA
TUBE1	7.38047e-15	0.144379	0.427	0.214	1.47159e-10	NA	UPR
COG3	3.47873e-12	0.14432	0.49	0.294	6.93624e-08	NA	NA
EEF1B2	1.22564e-73	0.144176	1	1	2.4438e-69	NA	NA
RABGEF1	3.83406e-14	0.14417	0.44	0.233	7.64474e-10	NA	NA
USE1	1.36851e-10	0.144116	0.794	0.636	2.72867e-06	NA	NA
RBM18	3.36865e-11	0.144018	0.627	0.427	6.71676e-07	NA	NA
AKAP17A	8.39854e-21	0.144012	0.318	0.09	1.67458e-16	NA	NA
BROX	1.05411e-12	0.144004	0.558	0.348	2.1018e-08	NA	NA
DCUN1D5	8.89578e-11	0.143999	0.844	0.74	1.77373e-06	NA	NA
KATNA1	6.92551e-13	0.143841	0.515	0.303	1.38088e-08	NA	NA
EIF2S2	7.25794e-31	0.14375	1	0.995	1.44716e-26	NA	NA
NSRP1	3.78853e-11	0.143644	0.691	0.497	7.55394e-07	NA	NA
MAGEF1	1.64325e-09	0.143601	0.759	0.643	3.27648e-05	NA	NA
DOHH	7.48443e-11	0.143589	0.625	0.456	1.49232e-06	NA	NA
NKTR	3.78021e-09	0.143529	0.767	0.648	7.53736e-05	NA	NA
RPL22L1	6.74832e-11	0.143409	0.916	0.828	1.34555e-06	NA	NA
CHMP2B	2.86346e-10	0.143382	0.759	0.601	5.70946e-06	NA	NA
CREB3L2	9.6923e-12	0.143257	0.632	0.438	1.93255e-07	NA	NA
RNF2	5.6112e-14	0.143002	0.472	0.257	1.11882e-09	NA	NA
TMEM115	1.9542e-11	0.142946	0.754	0.569	3.89649e-07	NA	NA
SSR1	3.76786e-13	0.142616	0.941	0.869	7.51273e-09	NA	NA
OXNAD1	2.54289e-12	0.142584	0.587	0.377	5.07026e-08	NA	NA
STRAP	3.35606e-15	0.142514	0.973	0.93	6.69165e-11	NA	NA
RECQL	4.87841e-13	0.142171	0.54	0.318	9.72707e-09	NA	NA
MAFF	1.7155e-15	0.142079	0.318	0.12	3.42053e-11	NA	NA
TANK	5.75669e-10	0.142009	0.752	0.607	1.14783e-05	NA	NA
TRPC4AP	1.5731e-10	0.141922	0.783	0.661	3.13661e-06	NA	NA
GEM	7.68467e-12	0.141868	0.199	0.063	1.53225e-07	NA	NA
LARP1B	5.11902e-18	0.141553	0.346	0.124	1.02068e-13	NA	UPR
AGPS	1.87348e-09	0.141311	0.754	0.61	3.73554e-05	NA	NA
PSMD9	4.07872e-11	0.141296	0.815	0.673	8.13256e-07	NA	NA
FNIP1	3.12655e-14	0.141183	0.4	0.196	6.23403e-10	NA	NA
PTS	4.1715e-10	0.141109	0.79	0.619	8.31755e-06	NA	NA
NIFK	3.72449e-10	0.141068	0.91	0.844	7.42626e-06	NA	NA
GPN2	2.08071e-11	0.141029	0.528	0.338	4.14873e-07	NA	NA
BNIP2	7.89414e-11	0.141027	0.603	0.418	1.57401e-06	NA	NA
KLHL28	6.69709e-16	0.140892	0.4	0.176	1.33533e-11	NA	NA
KBTBD2	9.76989e-14	0.140805	0.478	0.268	1.94802e-09	NA	NA
AKTIP	1.54625e-14	0.140731	0.381	0.176	3.08306e-10	NA	NA
TBPL1	7.51828e-11	0.140731	0.68	0.508	1.49907e-06	NA	NA
RNF4	1.80796e-09	0.140706	0.684	0.531	3.60488e-05	NA	NA
GTF2H1	1.1114e-10	0.140483	0.567	0.382	2.21602e-06	NA	NA
WASF2	7.5674e-11	0.140213	0.871	0.758	1.50886e-06	NA	NA
LSM8	6.4629e-13	0.140212	0.903	0.838	1.28864e-08	NA	NA
AUH	2.11172e-12	0.140198	0.573	0.346	4.21056e-08	NA	NA
FABP3	3.35294e-17	0.139877	0.242	0.061	6.68543e-13	NA	NA
CMSS1	2.19948e-10	0.1398	0.639	0.467	4.38553e-06	NA	NA
HSCB	1.1128e-09	0.139605	0.668	0.521	2.21881e-05	NA	NA
PNPLA2	1.16163e-09	0.13943	0.81	0.682	2.31617e-05	NA	NA
SC5D	2.48724e-09	0.139362	0.589	0.427	4.9593e-05	NA	NA
CLTA	2.88178e-37	0.13901	1	1	5.74598e-33	NA	NA
GPANK1	1.12338e-11	0.138999	0.603	0.4	2.23991e-07	NA	NA
BLZF1	8.12734e-15	0.138984	0.431	0.217	1.62051e-10	NA	NA
LAMP3	3.217e-24	0.138899	0.219	0.02	6.41437e-20	NA	NA
ISL2	4.38848e-16	0.138893	0.411	0.181	8.7502e-12	NA	UPR
HDAC5	1.5592e-14	0.138786	0.406	0.197	3.1089e-10	NA	NA
ZC3H11A	4.91195e-14	0.138723	0.442	0.235	9.79393e-10	NA	NA
TIAL1	2.51765e-10	0.138628	0.883	0.752	5.01995e-06	NA	NA
RNF187	1.71162e-09	0.138374	0.815	0.673	3.41279e-05	NA	NA
AP1G1	1.00088e-11	0.138338	0.544	0.341	1.99566e-07	NA	NA
RSL1D1	2.19757e-13	0.138246	0.948	0.908	4.38174e-09	NA	NA
NBR1	6.51375e-14	0.138085	0.417	0.206	1.29878e-09	NA	NA
RAB39B	1.08352e-18	0.137924	0.298	0.086	2.16042e-14	NA	UPR
HINFP	5.23812e-15	0.1379	0.381	0.172	1.04443e-10	NA	NA
DAZAP1	1.35368e-10	0.137811	0.898	0.792	2.6991e-06	NA	NA
PLEKHA3	1.68002e-12	0.137796	0.598	0.386	3.34979e-08	NA	NA
TNIP1	3.75068e-10	0.137789	0.668	0.487	7.47848e-06	NA	NA
UBE2D2	1.60681e-12	0.137678	0.944	0.869	3.20382e-08	NA	NA
IRF2BP2	2.40897e-09	0.137667	0.695	0.526	4.80325e-05	NA	NA
IFT27	2.40178e-12	0.137616	0.481	0.273	4.78891e-08	NA	NA
PRDX5	2.17852e-42	0.137413	1	0.998	4.34376e-38	NA	NA
MPHOSPH8	5.42902e-10	0.137385	0.741	0.598	1.08249e-05	NA	NA
EMC9	7.0897e-09	0.137302	0.478	0.318	0.000141362	NA	NA
NGDN	9.81051e-10	0.137069	0.688	0.519	1.95612e-05	NA	NA
BCAR1	1.93426e-09	0.137009	0.655	0.481	3.85672e-05	NA	NA
ELP2	1.17598e-11	0.136932	0.56	0.379	2.34478e-07	NA	NA
RNF41	2.39719e-10	0.136862	0.6	0.42	4.77976e-06	NA	UPR
TMEM248	3.94061e-11	0.136822	0.693	0.504	7.85719e-07	NA	NA
TPD52L2	2.14154e-09	0.1368	0.835	0.693	4.27001e-05	NA	NA
MFSD1	1.80739e-12	0.136741	0.474	0.275	3.60376e-08	NA	NA
NUMB	1.41637e-14	0.136683	0.465	0.237	2.82409e-10	NA	NA
BIRC2	4.83832e-12	0.136666	0.476	0.275	9.64712e-08	NA	NA
AUP1	1.89644e-17	0.136652	0.991	0.966	3.78131e-13	NA	NA
PTBP1	4.71258e-11	0.136631	0.953	0.894	9.39641e-07	NA	NA
VCP	1.15148e-26	0.136609	1	0.995	2.29594e-22	NA	UPR
GRINA	2.13064e-12	0.136509	0.961	0.903	4.24829e-08	NA	NA
FARSA	5.47607e-10	0.136156	0.921	0.835	1.09187e-05	NA	NA
GIGYF2	2.84847e-10	0.136144	0.648	0.461	5.67957e-06	NA	NA
PISD	5.15012e-12	0.136097	0.434	0.242	1.02688e-07	NA	NA
MBD1	3.59349e-13	0.136048	0.499	0.273	7.16505e-09	NA	UPR
THAP1	8.86288e-11	0.135949	0.58	0.388	1.76717e-06	NA	NA
ZBTB7B	7.40832e-15	0.135829	0.417	0.197	1.47714e-10	NA	NA
SND1	7.66837e-13	0.135798	0.966	0.919	1.529e-08	NA	NA
VPS26C	3.03301e-12	0.135677	0.476	0.278	6.04751e-08	NA	NA
HNRNPDL	3.79347e-23	0.135616	0.998	0.987	7.5638e-19	NA	NA
C1orf43	3.32803e-19	0.135587	1	0.973	6.63575e-15	NA	NA
FAM118B	1.05186e-11	0.135583	0.585	0.384	2.09731e-07	NA	NA
CNIH4	1.78321e-11	0.135578	0.966	0.89	3.55554e-07	NA	NA
ODF2L	2.08255e-12	0.135504	0.503	0.303	4.15241e-08	NA	NA
MAGOHB	8.3182e-10	0.135455	0.826	0.659	1.65857e-05	NA	NA
RCHY1	3.76492e-11	0.135429	0.549	0.359	7.50687e-07	NA	NA
KDM6B	1.66935e-12	0.135343	0.499	0.289	3.32852e-08	NA	NA
ANKRD13A	6.53887e-12	0.135258	0.481	0.282	1.30379e-07	NA	NA
PRKAB2	6.54233e-09	0.135224	0.729	0.587	0.000130448	NA	NA
UNC50	9.15144e-10	0.13521	0.783	0.643	1.82471e-05	NA	NA
MIB2	1.08343e-11	0.1352	0.49	0.291	2.16025e-07	NA	NA
SMIM26	3.17962e-14	0.135175	0.986	0.935	6.33984e-10	NA	NA
SDCCAG8	7.81427e-11	0.135101	0.609	0.422	1.55809e-06	NA	NA
BLOC1S6	1.32857e-11	0.134987	0.607	0.391	2.64904e-07	NA	NA
ETF1	2.0703e-09	0.13494	0.804	0.691	4.12797e-05	NA	NA
ABCE1	5.19598e-09	0.134779	0.851	0.72	0.000103603	NA	NA
TTC32	5.71907e-11	0.134777	0.517	0.336	1.14033e-06	NA	NA
PPID	5.39016e-10	0.134631	0.772	0.618	1.07474e-05	NA	NA
ZBTB38	1.07849e-09	0.134458	0.596	0.436	2.15041e-05	NA	NA
HMGCR	2.20476e-09	0.134384	0.63	0.469	4.39607e-05	NA	NA
FILIP1L	6.81128e-07	0.134264	0.749	0.636	0.013581	NA	NA
LYPD6B	7.69086e-12	0.134212	0.427	0.23	1.53348e-07	NA	NA
SUPT7L	2.73748e-11	0.13416	0.492	0.305	5.45825e-07	NA	NA
MPP1	6.77074e-14	0.134125	0.345	0.151	1.35002e-09	NA	NA
TRAPPC6B	1.95851e-15	0.134109	0.408	0.183	3.90506e-11	NA	NA
CDKN1A	8.05512e-18	0.134011	0.235	0.052	1.60611e-13	NA	NA
GABARAP	1.94866e-37	0.133874	1	1	3.88542e-33	NA	NA
IL32	6.15448e-09	0.133827	0.969	0.916	0.000122714	NA	NA
TMUB1	9.92882e-11	0.133674	0.903	0.797	1.97971e-06	NA	NA
NR2C1	2.26464e-11	0.133673	0.47	0.284	4.51547e-07	NA	NA
EPOR	3.41356e-14	0.133421	0.37	0.171	6.8063e-10	NA	NA
KRIT1	4.10013e-11	0.13311	0.54	0.345	8.17525e-07	NA	NA
UCHL5	3.31911e-08	0.133107	0.761	0.621	0.000661797	NA	NA
KDELR1	4.93461e-27	0.133035	0.998	0.993	9.83911e-23	NA	NA
UPF3A	8.35657e-11	0.132768	0.855	0.711	1.66622e-06	NA	NA
MRPL49	2.37185e-12	0.132754	0.528	0.309	4.72923e-08	NA	NA
PSMA5	1.6508e-19	0.132754	0.998	0.98	3.29152e-15	NA	NA
PCBP1	9.28471e-10	0.132741	0.941	0.855	1.85128e-05	NA	NA
TSPO	3.2468e-12	0.132605	0.275	0.111	6.4738e-08	NA	NA
ZBTB8A	8.56698e-22	0.132518	0.273	0.057	1.70817e-17	NA	NA
BHLHE40	2.7302e-13	0.132496	0.447	0.228	5.44375e-09	NA	NA
HNRNPH3	1.15103e-09	0.132463	0.901	0.786	2.29504e-05	NA	NA
HCCS	4.80373e-10	0.132409	0.585	0.384	9.57815e-06	NA	NA
PARP6	6.78631e-12	0.132106	0.458	0.264	1.35312e-07	NA	NA
CPEB4	8.97787e-15	0.132042	0.377	0.174	1.7901e-10	NA	UPR
ZNF581	4.33674e-11	0.13198	0.557	0.35	8.64703e-07	NA	NA
ST6GALNAC4	5.54024e-16	0.131911	0.296	0.102	1.10467e-11	NA	NA
FAM133B	1.09627e-08	0.131816	0.645	0.499	0.000218585	NA	NA
USP8	1.29892e-10	0.13178	0.533	0.355	2.58991e-06	NA	NA
MLH1	3.17909e-09	0.131763	0.657	0.499	6.33878e-05	NA	NA
PPP1R12A	1.83837e-09	0.131633	0.813	0.684	3.66552e-05	NA	NA
IQCB1	2.10809e-11	0.131582	0.465	0.276	4.20332e-07	NA	NA
LARS1	2.24583e-08	0.131455	0.828	0.695	0.000447795	NA	NA
ATP6V1D	4.13872e-10	0.131427	0.695	0.53	8.25219e-06	NA	NA
SFN	7.50887e-12	0.131403	0.341	0.167	1.49719e-07	NA	NA
GINM1	1.43835e-09	0.131257	0.496	0.318	2.86793e-05	NA	NA
AGA	9.14314e-10	0.1312	0.627	0.431	1.82305e-05	NA	NA
TBRG1	3.32711e-10	0.131192	0.743	0.571	6.63393e-06	NA	NA
CDC5L	6.97478e-09	0.131014	0.709	0.553	0.00013907	NA	NA
HGS	1.62359e-08	0.130843	0.659	0.512	0.000323727	NA	UPR
RSRC2	1.98398e-07	0.130774	0.84	0.754	0.00395587	NA	NA
ZNF841	1.20712e-13	0.130738	0.341	0.149	2.40689e-09	NA	NA
DTX3	3.23806e-14	0.130684	0.37	0.165	6.45636e-10	NA	NA
PRDM4	3.02837e-15	0.130639	0.318	0.126	6.03826e-11	NA	NA
ZBTB48	4.47676e-15	0.130622	0.381	0.167	8.9262e-11	NA	NA
ZNF583	1.98588e-15	0.130612	0.35	0.144	3.95966e-11	NA	NA
PTHLH	7.31951e-17	0.13046	0.244	0.065	1.45944e-12	NA	NA
GPR108	1.33157e-09	0.130234	0.876	0.745	2.65502e-05	NA	NA
AHSA1	2.50819e-09	0.130162	0.889	0.765	5.00109e-05	NA	NA
SECISBP2	3.85068e-08	0.130161	0.808	0.671	0.000767787	NA	NA
RPN2	1.37548e-22	0.130155	0.996	0.984	2.74257e-18	NA	NA
ZNF24	3.58597e-08	0.130081	0.702	0.553	0.000715007	NA	NA
LRRC42	1.95132e-08	0.130046	0.846	0.715	0.000389074	NA	NA
LRRC49	5.18962e-17	0.129805	0.257	0.072	1.03476e-12	NA	NA
BAG1	7.88343e-10	0.129544	0.86	0.716	1.57188e-05	NA	NA
SURF4	1.59498e-16	0.129518	0.993	0.968	3.18024e-12	NA	NA
ATF1	7.69397e-10	0.12947	0.654	0.479	1.5341e-05	NA	NA
SNRNP27	8.09149e-10	0.129404	0.688	0.506	1.61336e-05	NA	NA
RANBP2	2.15969e-08	0.129358	0.693	0.544	0.00043062	NA	NA
BAD	3.15065e-09	0.129353	0.56	0.402	6.28208e-05	NA	NA
ZFR	2.7611e-09	0.129286	0.869	0.745	5.50536e-05	NA	NA
ARF6	7.18845e-09	0.129255	0.853	0.731	0.000143331	NA	NA
ZNF37A	2.94341e-12	0.129006	0.384	0.197	5.86886e-08	NA	NA
ILF2	6.63721e-26	0.128903	1	0.996	1.32339e-21	NA	NA
NDEL1	3.55415e-13	0.128788	0.413	0.205	7.08662e-09	NA	NA
RSPRY1	3.7439e-09	0.128761	0.612	0.452	7.46497e-05	NA	NA
GPR89A	3.43657e-10	0.12869	0.591	0.408	6.85219e-06	NA	NA
C11orf58	5.25012e-13	0.128599	0.984	0.948	1.04682e-08	NA	NA
GCAT	2.80021e-07	0.128371	0.657	0.521	0.00558334	NA	NA
SUPT5H	1.16305e-08	0.128358	0.74	0.603	0.000231901	NA	NA
CREBRF	5.55893e-16	0.128217	0.302	0.104	1.10839e-11	NA	NA
CDK4	2.3059e-22	0.128167	1	0.986	4.59774e-18	NA	NA
HTRA2	5.09073e-11	0.128022	0.526	0.33	1.01504e-06	NA	NA
MYO9A	3.84436e-15	0.128017	0.325	0.127	7.66528e-11	NA	NA
LAMB2	3.46817e-11	0.127898	0.465	0.269	6.91518e-07	NA	NA
AAMP	8.51818e-09	0.127734	0.892	0.808	0.000169844	NA	NA
ATP6V1B2	9.63354e-09	0.127571	0.607	0.429	0.000192083	NA	NA
CCDC28A	2.34667e-11	0.127544	0.39	0.214	4.67902e-07	NA	NA
CLCN6	1.35339e-14	0.127503	0.382	0.172	2.69852e-10	NA	NA
UGT2B4	7.56898e-11	0.127358	0.487	0.285	1.50918e-06	NA	NA
IDH2	7.88471e-18	0.127354	0.996	0.975	1.57213e-13	NA	NA
ZC3H13	4.69755e-09	0.127292	0.596	0.433	9.36644e-05	NA	NA
SARNP	2.22533e-08	0.127258	0.828	0.709	0.000443708	NA	NA
GAK	1.8155e-09	0.127122	0.544	0.37	3.61992e-05	NA	NA
JUND	3.98586e-08	0.127087	0.63	0.504	0.00079474	NA	NA
MAP4	8.63073e-09	0.127066	0.939	0.876	0.000172088	NA	NA
BDP1	1.44494e-09	0.126971	0.643	0.472	2.88106e-05	NA	NA
SYS1	2.81844e-08	0.126921	0.736	0.578	0.000561968	NA	NA
ARF1	8.52178e-25	0.126914	1	0.996	1.69916e-20	NA	NA
LGALS3	2.14372e-07	0.126849	0.718	0.575	0.00427437	NA	NA
GPR89B	2.78729e-14	0.126776	0.399	0.185	5.55759e-10	NA	NA
WDR46	2.84534e-10	0.126731	0.668	0.483	5.67332e-06	NA	NA
AKIRIN2	5.83761e-08	0.126545	0.711	0.583	0.00116396	NA	NA
EIF4G3	2.68838e-07	0.126417	0.724	0.605	0.00536037	NA	NA
ZNF655	5.29583e-08	0.126332	0.614	0.472	0.00105593	NA	NA
SNU13	1.15736e-17	0.126157	0.995	0.989	2.30766e-13	NA	NA
WTAP	2.20154e-10	0.126132	0.935	0.869	4.38965e-06	NA	NA
UFSP2	1.77569e-13	0.126018	0.372	0.176	3.54054e-09	NA	NA
RAB43	6.16939e-15	0.125922	0.33	0.133	1.23012e-10	NA	NA
RTL8A	1.24741e-09	0.125765	0.925	0.849	2.48721e-05	NA	NA
EFHD1	1.2328e-13	0.125742	0.287	0.11	2.45808e-09	NA	NA
RNF168	9.77661e-11	0.125712	0.483	0.289	1.94936e-06	NA	NA
UBAP2	4.55509e-08	0.125704	0.781	0.639	0.00090824	NA	NA
METTL1	3.04308e-08	0.125629	0.634	0.454	0.000606759	NA	NA
MPHOSPH10	2.00115e-08	0.125553	0.838	0.709	0.000399009	NA	NA
EDEM3	2.70008e-10	0.125325	0.542	0.35	5.38369e-06	NA	NA
AFTPH	4.7972e-12	0.125299	0.472	0.273	9.56515e-08	NA	NA
CGRRF1	1.35202e-11	0.125154	0.442	0.255	2.6958e-07	NA	NA
TMEM216	3.81102e-11	0.125141	0.515	0.312	7.5988e-07	NA	NA
UTP14A	1.18687e-11	0.125134	0.479	0.282	2.3665e-07	NA	NA
TP53BP2	9.22418e-08	0.125027	0.673	0.526	0.00183921	NA	NA
CNOT4	7.11388e-09	0.124877	0.684	0.521	0.000141844	NA	NA
SF3B5	1.05433e-16	0.124865	0.996	0.98	2.10223e-12	NA	NA
SMAD2	2.67488e-10	0.124848	0.503	0.312	5.33345e-06	NA	NA
VASP	3.99458e-08	0.124772	0.822	0.722	0.00079648	NA	NA
DNTTIP1	4.29186e-09	0.124762	0.68	0.537	8.55754e-05	NA	NA
DRAM1	1.8831e-07	0.124755	0.646	0.517	0.00375471	NA	NA
GMCL1	1.29576e-07	0.12472	0.603	0.443	0.00258362	NA	NA
TNRC6B	3.37648e-10	0.124653	0.591	0.39	6.73236e-06	NA	NA
SPNS1	1.34995e-08	0.124582	0.758	0.605	0.000269166	NA	NA
ISG20L2	2.78274e-08	0.124576	0.7	0.555	0.00055485	NA	NA
UPF2	2.33876e-08	0.12447	0.566	0.413	0.000466324	NA	NA
TBC1D20	9.408e-12	0.124321	0.476	0.282	1.87586e-07	NA	NA
YAF2	7.13792e-09	0.124312	0.553	0.384	0.000142323	NA	NA
KAT6B	2.50354e-11	0.124241	0.447	0.253	4.9918e-07	NA	NA
UAP1L1	9.98835e-20	0.124241	0.244	0.05	1.99158e-15	NA	NA
FOXO3	1.45737e-09	0.124139	0.512	0.334	2.90585e-05	NA	NA
COX19	1.08508e-09	0.124074	0.641	0.458	2.16354e-05	NA	NA
PTOV1	6.32677e-12	0.124057	0.973	0.932	1.26149e-07	NA	NA
EDF1	2.94899e-28	0.124019	0.998	0.998	5.88e-24	NA	NA
PFDN2	2.70603e-17	0.124001	0.986	0.978	5.39555e-13	NA	UPR
PPP1CB	4.21821e-09	0.12387	0.589	0.406	8.41069e-05	NA	NA
OGFOD1	1.91588e-09	0.123855	0.596	0.413	3.82007e-05	NA	NA
THUMPD3	8.42909e-08	0.123837	0.824	0.718	0.00168068	NA	NA
SERTAD2	2.42665e-09	0.123828	0.431	0.269	4.83849e-05	NA	NA
HDDC3	3.49802e-07	0.123791	0.648	0.524	0.00697471	NA	NA
BCL10	6.63294e-11	0.123649	0.452	0.257	1.32254e-06	NA	NA
GTF2F2	4.6091e-09	0.123612	0.634	0.467	9.19008e-05	NA	NA
RSF1	1.81472e-08	0.12356	0.774	0.646	0.000361838	NA	NA
AC129492.3	6.43736e-12	0.123523	0.433	0.232	1.28355e-07	NA	NA
NFE2L2	1.01653e-10	0.123519	0.948	0.901	2.02685e-06	NA	NA
TGIF1	1.45412e-07	0.123469	0.837	0.734	0.00289938	NA	UPR
CRTC2	1.68289e-13	0.123342	0.402	0.197	3.35551e-09	NA	NA
SLC31A2	2.70042e-12	0.123325	0.373	0.183	5.38436e-08	NA	NA
HEATR5A	4.32027e-09	0.123307	0.837	0.758	8.61419e-05	NA	NA
PPP6C	6.85304e-08	0.123299	0.844	0.698	0.00136643	NA	NA
DKC1	1.70463e-09	0.123255	0.908	0.833	3.39885e-05	NA	NA
DNAJB4	1.17993e-13	0.123143	0.386	0.181	2.35266e-09	NA	NA
PNO1	8.99188e-08	0.123063	0.741	0.641	0.00179289	NA	NA
FAM168B	4.0496e-09	0.12305	0.605	0.434	8.0745e-05	NA	NA
GTPBP8	3.91753e-08	0.122982	0.677	0.558	0.000781117	NA	NA
FAHD1	2.28649e-08	0.122981	0.621	0.472	0.000455903	NA	NA
PHF1	4.71128e-10	0.122889	0.499	0.336	9.39382e-06	NA	NA
GSPT1	1.12729e-10	0.122681	0.977	0.928	2.24771e-06	NA	NA
COPS5	2.49171e-09	0.122608	0.889	0.797	4.96822e-05	NA	NA
PJA2	2.12188e-09	0.12246	0.49	0.312	4.23082e-05	NA	NA
USP15	2.97879e-08	0.122459	0.707	0.564	0.00059394	NA	NA
C18orf32	4.01427e-08	0.122267	0.781	0.65	0.000800406	NA	NA
MARS1	3.58746e-08	0.122245	0.917	0.829	0.000715303	NA	UPR
MMADHC	8.1849e-21	0.122191	1	0.996	1.63199e-16	NA	NA
ZFAND3	3.48324e-09	0.122138	0.558	0.381	6.94523e-05	NA	NA
HMGN4	6.90364e-09	0.121812	0.573	0.409	0.000137652	NA	NA
B4GALT4	5.99086e-12	0.121679	0.472	0.264	1.19452e-07	NA	NA
CDC42EP1	1.45748e-12	0.121584	0.996	0.969	2.90606e-08	NA	NA
MAGED2	4.32679e-08	0.121563	0.856	0.759	0.00086272	NA	NA
OTUD7B	5.38776e-08	0.121525	0.537	0.379	0.00107427	NA	NA
BAZ1B	1.91256e-08	0.121503	0.865	0.776	0.000381346	NA	NA
EIF6	2.07281e-21	0.121331	1	0.989	4.13297e-17	NA	NA
BLVRB	1.67612e-06	0.121313	0.944	0.871	0.0334202	NA	NA
PPP1R15B	5.34971e-12	0.121221	0.404	0.206	1.06668e-07	NA	NA
SEC16A	8.64718e-10	0.121067	0.6	0.409	1.72416e-05	NA	NA
CNNM2	4.80885e-11	0.121058	0.481	0.285	9.58837e-07	NA	NA
C12orf29	1.27155e-09	0.120971	0.503	0.316	2.53535e-05	NA	NA
NEDD4L	7.56376e-09	0.120619	0.522	0.355	0.000150814	NA	NA
NT5C2	5.77329e-08	0.120587	0.657	0.504	0.00115114	NA	NA
JADE1	2.25134e-11	0.120526	0.361	0.183	4.48895e-07	NA	NA
HYI	4.89166e-07	0.120475	0.542	0.399	0.00975349	NA	NA
BRD4	5.52596e-07	0.120392	0.752	0.607	0.0110182	NA	NA
KLF7	3.74061e-11	0.120226	0.458	0.257	7.4584e-07	NA	NA
BOD1	8.77144e-10	0.120076	0.51	0.312	1.74894e-05	NA	NA
TAF1A	2.13592e-11	0.120004	0.382	0.203	4.2588e-07	NA	NA
C16orf58	2.0466e-11	0.119979	0.391	0.205	4.08071e-07	NA	NA
SSR2	3.76014e-29	0.119915	0.998	0.998	7.49734e-25	NA	NA
SIRT6	2.46029e-09	0.119903	0.571	0.379	4.90558e-05	NA	NA
RNF34	4.68291e-08	0.119578	0.544	0.39	0.000933726	NA	NA
MMAB	7.06049e-08	0.119213	0.801	0.661	0.00140779	NA	NA
BTBD10	2.99368e-11	0.119075	0.382	0.197	5.9691e-07	NA	NA
PKN2	1.50817e-07	0.118905	0.648	0.517	0.00300714	NA	NA
TRIM5	3.03013e-07	0.118829	0.569	0.438	0.00604178	NA	NA
RBMS1	1.64931e-09	0.118719	0.609	0.436	3.28856e-05	NA	NA
WDR45B	9.45948e-08	0.118689	0.772	0.623	0.00188613	NA	NA
BTAF1	6.69991e-10	0.11847	0.531	0.346	1.33589e-05	NA	NA
PES1	5.11134e-07	0.118334	0.792	0.677	0.0101915	NA	NA
ANKRD27	2.15554e-10	0.118297	0.391	0.219	4.29793e-06	NA	NA
ZNF706	5.53876e-08	0.118261	0.86	0.738	0.00110437	NA	NA
NEPRO	1.78635e-08	0.117939	0.528	0.37	0.00035618	NA	NA
TMEM9	2.44349e-08	0.117811	0.917	0.847	0.000487207	NA	NA
RPL36AL	4.26495e-25	0.117775	1	0.989	8.50388e-21	NA	NA
MCTS1	3.92936e-08	0.117748	0.612	0.449	0.000783474	NA	NA
KIAA0586	6.23783e-09	0.117719	0.445	0.287	0.000124376	NA	NA
CYP1A1	1.42021e-05	0.1177	0.506	0.372	0.283175	NA	NA
SREBF2	8.41571e-08	0.117575	0.571	0.406	0.00167801	NA	NA
NME6	2.19813e-07	0.117564	0.831	0.729	0.00438285	NA	NA
TBC1D10A	9.77874e-13	0.117394	0.314	0.135	1.94978e-08	NA	NA
ZMYM5	2.01763e-12	0.117244	0.366	0.172	4.02294e-08	NA	NA
ACBD6	1.68336e-08	0.117076	0.632	0.463	0.000335646	NA	NA
DUSP10	7.01826e-10	0.11693	0.408	0.23	1.39937e-05	NA	NA
MRPS18B	5.00411e-07	0.116779	0.776	0.662	0.0099777	NA	NA
PRKAA2	5.4596e-07	0.116762	0.65	0.513	0.0108859	NA	NA
TM2D1	1.5274e-07	0.116571	0.731	0.609	0.00304548	NA	NA
MAP2K1	2.39133e-07	0.116569	0.686	0.533	0.00476808	NA	NA
TBP	3.94538e-08	0.116495	0.53	0.361	0.000786668	NA	NA
ATXN2L	4.07128e-08	0.11648	0.661	0.492	0.000811772	NA	NA
CCNT2	1.488e-09	0.116451	0.522	0.346	2.96692e-05	NA	NA
WHAMM	1.21372e-10	0.116113	0.402	0.228	2.42004e-06	NA	NA
EVI5	1.04841e-07	0.116092	0.698	0.562	0.00209043	NA	NA
TGS1	5.70661e-08	0.115967	0.601	0.443	0.00113784	NA	NA
APPBP2	1.09879e-10	0.115875	0.433	0.244	2.19088e-06	NA	NA
EFL1	3.89868e-10	0.115783	0.417	0.237	7.77357e-06	NA	NA
YTHDF2	1.92984e-07	0.115643	0.932	0.851	0.00384791	NA	NA
SHC1	1.99054e-08	0.115598	0.519	0.352	0.000396894	NA	NA
ARL8A	9.05856e-14	0.115479	0.327	0.136	1.80619e-09	NA	NA
MVK	1.17814e-07	0.115478	0.564	0.393	0.00234909	NA	NA
MEF2D	1.11865e-12	0.115352	0.323	0.144	2.23048e-08	NA	NA
DRAM2	3.89906e-08	0.115249	0.564	0.409	0.000777433	NA	NA
UBE2Q2	2.06166e-07	0.114809	0.659	0.504	0.00411074	NA	NA
PRPH	3.70729e-16	0.114729	0.158	0.02	7.39197e-12	NA	NA
CYP20A1	3.517e-08	0.114594	0.587	0.424	0.000701254	NA	NA
TOMM20	2.95817e-15	0.114521	1	0.98	5.8983e-11	NA	NA
BBIP1	1.39608e-08	0.114405	0.616	0.456	0.000278364	NA	NA
CLCN3	1.23741e-07	0.114364	0.567	0.422	0.00246728	NA	NA
KDM3A	5.10965e-10	0.114057	0.386	0.221	1.01881e-05	NA	NA
PDCD6IP	2.63204e-07	0.113952	0.804	0.686	0.00524803	NA	NA
METTL6	5.8808e-08	0.11368	0.646	0.481	0.00117257	NA	NA
VAPB	1.2045e-07	0.113677	0.54	0.386	0.00240165	NA	NA
SKAP2	3.41732e-09	0.113488	0.454	0.293	6.81379e-05	NA	NA
ILVBL	1.15111e-08	0.113478	0.557	0.382	0.000229519	NA	NA
ZNF292	4.4389e-08	0.113394	0.583	0.42	0.000885071	NA	NA
VKORC1L1	2.89147e-11	0.113285	0.316	0.154	5.7653e-07	NA	NA
RSL24D1	1.6686e-08	0.113213	0.905	0.806	0.000332701	NA	NA
GTF2F1	1.14855e-06	0.113205	0.808	0.709	0.022901	NA	NA
TMED7	3.50001e-12	0.113146	0.325	0.147	6.97867e-08	NA	NA
PREPL	1.9646e-10	0.113039	0.406	0.228	3.91722e-06	NA	NA
SLC10A7	1.66065e-14	0.112975	0.316	0.12	3.31118e-10	NA	UPR
RAB21	1.8387e-10	0.112897	0.501	0.307	3.66618e-06	NA	NA
CNBP	8.45021e-17	0.112831	1	0.989	1.68489e-12	NA	NA
AMOTL2	7.69317e-07	0.112572	0.551	0.406	0.0153394	NA	NA
DNAAF1	2.07095e-19	0.112538	0.172	0.014	4.12926e-15	NA	NA
TACC2	2.57674e-09	0.112519	0.467	0.289	5.13776e-05	NA	NA
LYPLAL1	5.32416e-07	0.112478	0.741	0.616	0.0106159	NA	NA
ABHD4	4.18857e-12	0.112449	0.395	0.199	8.3516e-08	NA	NA
USP14	7.41378e-07	0.112421	0.873	0.754	0.0147823	NA	NA
NRBP1	2.75095e-07	0.11231	0.885	0.777	0.00548513	NA	NA
CSNK2B	1.51717e-15	0.112302	0.998	0.984	3.02509e-11	NA	NA
QRICH1	3.22675e-08	0.112294	0.53	0.363	0.000643381	NA	NA
PHF20	1.65004e-07	0.112235	0.594	0.438	0.00329002	NA	NA
NKAPD1	4.7415e-10	0.112214	0.528	0.332	9.45407e-06	NA	NA
CEP290	2.52291e-11	0.112197	0.37	0.189	5.03044e-07	NA	NA
TRAPPC3	3.52492e-09	0.11212	0.961	0.908	7.02834e-05	NA	NA
C8orf76	7.54396e-09	0.112103	0.596	0.415	0.000150419	NA	NA
KIF2A	9.41291e-08	0.111999	0.828	0.731	0.00187684	NA	NA
DPH2	2.22898e-07	0.111897	0.702	0.546	0.00444436	NA	NA
IMMP1L	6.27725e-07	0.111704	0.664	0.551	0.0125162	NA	NA
PMS1	1.36778e-07	0.111667	0.582	0.42	0.00272722	NA	NA
ARL16	1.12854e-06	0.111597	0.804	0.704	0.022502	NA	NA
NIPBL	4.00694e-07	0.111586	0.815	0.695	0.00798944	NA	NA
CDC27	1.0563e-06	0.111419	0.621	0.476	0.0210615	NA	NA
ECPAS	1.91539e-08	0.111387	0.585	0.422	0.000381909	NA	NA
B4GALT3	4.73935e-08	0.111386	0.81	0.686	0.000944979	NA	NA
DNAH14	2.85783e-08	0.11132	0.557	0.386	0.000569823	NA	NA
MPV17	1.10205e-07	0.111294	0.77	0.634	0.00219738	NA	NA
CNPPD1	4.19504e-07	0.111261	0.616	0.463	0.0083645	NA	NA
SLC41A2	2.08114e-12	0.111248	0.289	0.12	4.14959e-08	NA	NA
YY1AP1	3.57505e-07	0.111156	0.627	0.476	0.00712829	NA	NA
NOP16	5.22167e-07	0.111091	0.878	0.804	0.0104115	NA	NA
PDIA5	5.78633e-07	0.111073	0.835	0.72	0.0115374	NA	NA
UBE2J2	3.16103e-07	0.110997	0.792	0.666	0.00630277	NA	NA
CEP104	1.12652e-08	0.110929	0.519	0.343	0.000224617	NA	NA
ARHGAP5	9.35577e-13	0.110867	0.984	0.978	1.86545e-08	NA	NA
ARID3B	6.17971e-08	0.110839	0.492	0.325	0.00123217	NA	NA
FKBPL	5.10699e-09	0.110685	0.393	0.233	0.000101828	NA	NA
SNAP23	4.48508e-07	0.110682	0.637	0.499	0.00894279	NA	NA
NUDT4	3.48467e-07	0.110644	0.912	0.844	0.00694808	NA	NA
C2orf49	2.01687e-11	0.110539	0.391	0.201	4.02144e-07	NA	NA
WDR48	2.31413e-08	0.110455	0.537	0.361	0.000461415	NA	NA
CLTRN	2.08741e-09	0.110436	0.284	0.135	4.16208e-05	NA	NA
TLN1	3.39571e-07	0.110351	0.855	0.767	0.0067707	NA	NA
RBMX2	1.37322e-08	0.110257	0.6	0.406	0.000273807	NA	NA
BCAS2	7.71638e-07	0.109988	0.862	0.77	0.0153857	NA	NA
KIF3A	3.60063e-12	0.109979	0.314	0.14	7.17929e-08	NA	NA
DHX29	1.38617e-06	0.109954	0.743	0.632	0.0276388	NA	NA
MOCOS	6.29607e-12	0.109868	0.289	0.12	1.25537e-07	NA	NA
CIAO2B	7.81997e-12	0.109867	0.991	0.953	1.55922e-07	NA	NA
NEK1	3.06407e-12	0.109852	0.348	0.165	6.10946e-08	NA	NA
WDR20	2.15873e-11	0.109576	0.35	0.174	4.30429e-07	NA	NA
PPIE	2.56937e-07	0.109499	0.623	0.49	0.00512307	NA	NA
CD164	3.70343e-08	0.109432	0.921	0.876	0.000738426	NA	NA
RER1	1.83854e-08	0.109385	0.952	0.901	0.000366586	NA	NA
TOX3	1.56807e-11	0.109359	0.346	0.172	3.12657e-07	NA	NA
LCA5	2.04245e-14	0.109324	0.242	0.075	4.07243e-10	NA	UPR
RAB3IP	1.99982e-07	0.109264	0.63	0.469	0.00398744	NA	NA
C1orf35	3.92658e-06	0.109176	0.646	0.526	0.0782921	NA	NA
C1orf50	4.41774e-10	0.109162	0.454	0.268	8.80854e-06	NA	NA
PDE4DIP	4.09864e-09	0.109139	0.44	0.264	8.17229e-05	NA	UPR
DHX36	1.17374e-06	0.108972	0.729	0.6	0.0234032	NA	NA
RAB17	1.43315e-05	0.108905	0.269	0.165	0.285756	NA	NA
EHD4	4.43375e-08	0.108784	0.515	0.352	0.000884045	NA	IFN_STIM
TWF2	1.39116e-06	0.108766	0.785	0.679	0.0277384	NA	NA
SYNE1	7.203e-11	0.108732	0.302	0.142	1.43621e-06	NA	NA
TMEM214	2.48182e-07	0.10873	0.616	0.461	0.0049485	NA	UPR
ALG5	1.92637e-06	0.108713	0.801	0.682	0.03841	NA	NA
RINT1	4.85418e-10	0.10869	0.415	0.232	9.67874e-06	NA	NA
SERTAD1	2.09456e-05	0.108674	0.379	0.264	0.417635	NA	IFN_STIM
ACO2	6.62631e-06	0.108628	0.768	0.648	0.132122	NA	NA
SMPDL3A	8.97587e-09	0.108583	0.377	0.223	0.00017897	NA	NA
HERPUD2	5.68652e-10	0.108496	0.417	0.242	1.13383e-05	NA	NA
RHBDF2	2.47001e-09	0.108473	0.35	0.192	4.92495e-05	NA	NA
ZNRD1	9.68889e-09	0.108377	0.47	0.3	0.000193187	NA	NA
NINJ1	3.73631e-11	0.108216	0.973	0.959	7.44984e-07	NA	NA
CPEB3	6.1995e-16	0.108066	0.233	0.059	1.23612e-11	NA	NA
UMAD1	1.18178e-07	0.107963	0.487	0.343	0.00235636	NA	NA
NAA20	1.31773e-08	0.107952	0.962	0.903	0.000262743	NA	NA
EIF3H	5.83243e-09	0.107935	0.955	0.921	0.000116293	NA	NA
PPM1D	4.86503e-08	0.107834	0.427	0.276	0.000970039	NA	NA
NEDD9	2.168e-06	0.107833	0.375	0.244	0.0432278	NA	NA
WFS1	6.32255e-08	0.107826	0.531	0.375	0.00126065	NA	UPR
FBXO31	3.93136e-10	0.107816	0.399	0.223	7.83874e-06	NA	NA
TUBB6	4.53806e-08	0.107797	0.941	0.91	0.000904843	NA	NA
BAG3	1.1633e-07	0.107764	0.594	0.449	0.00231951	NA	UPR
DXO	4.35789e-09	0.107721	0.47	0.291	8.6892e-05	NA	NA
MRPL45	4.12876e-07	0.107712	0.803	0.68	0.00823233	NA	NA
TGDS	9.942e-11	0.107374	0.32	0.158	1.98234e-06	NA	NA
ELK1	7.49975e-12	0.107223	0.298	0.129	1.49538e-07	NA	NA
WASHC2C	2.62521e-08	0.107203	0.404	0.255	0.000523442	NA	NA
DDX59	4.31118e-12	0.107145	0.325	0.149	8.59606e-08	NA	UPR
MARCHF7	1.62023e-07	0.1071	0.675	0.517	0.00323059	NA	NA
CAPN7	3.47733e-06	0.107085	0.894	0.801	0.0693345	NA	NA
PPAT	2.67159e-06	0.107037	0.697	0.544	0.0532688	NA	NA
REPS1	5.52419e-09	0.107005	0.406	0.241	0.000110147	NA	NA
CNST	8.15859e-08	0.106476	0.555	0.395	0.00162674	NA	NA
CELSR2	4.27461e-13	0.106451	0.325	0.135	8.52314e-09	NA	NA
VPS37C	2.71937e-09	0.106423	0.399	0.23	5.42216e-05	NA	NA
COA6	4.51442e-07	0.106364	0.856	0.801	0.0090013	NA	NA
ABCF3	5.59058e-08	0.106338	0.558	0.386	0.00111471	NA	UPR
CHMP1B	2.99324e-07	0.106316	0.639	0.479	0.00596822	NA	NA
ARFGEF3	1.35694e-09	0.106302	0.338	0.178	2.7056e-05	NA	UPR
AHCYL1	8.69709e-07	0.106245	0.688	0.544	0.0173411	NA	NA
SMIM20	1.10959e-08	0.106206	0.962	0.935	0.000221242	NA	NA
ZNHIT1	8.21996e-13	0.10615	0.993	0.982	1.63898e-08	NA	NA
MCOLN1	6.27713e-06	0.106141	0.576	0.454	0.12516	NA	NA
RAD50	8.5762e-08	0.106109	0.517	0.361	0.00171001	NA	NA
AGO3	1.28341e-07	0.106081	0.463	0.312	0.00255899	NA	NA
SLC25A25	6.77117e-10	0.106044	0.314	0.16	1.3501e-05	NA	NA
MFN1	1.20475e-08	0.106044	0.434	0.275	0.000240215	NA	NA
CBLL1	1.21605e-09	0.105852	0.443	0.259	2.42469e-05	NA	NA
DLD	4.72135e-06	0.105814	0.799	0.724	0.094139	NA	NA
MGA	6.31943e-07	0.10575	0.562	0.411	0.0126003	NA	NA
NME7	9.55201e-08	0.105727	0.49	0.33	0.00190457	NA	NA
MAGOH	6.66517e-10	0.105692	0.968	0.934	1.32897e-05	NA	NA
RBM42	8.04939e-06	0.105689	0.732	0.623	0.160497	NA	NA
CCDC163	1.07582e-13	0.10546	0.257	0.086	2.14508e-09	NA	NA
SLC20A1	2.63824e-06	0.105409	0.605	0.476	0.0526038	NA	NA
LRPPRC	7.82064e-06	0.105298	0.709	0.589	0.155936	NA	NA
PLAAT3	2.65931e-10	0.105286	0.998	0.986	5.3024e-06	NA	NA
DNAJC7	1.72196e-06	0.105121	0.899	0.813	0.0343342	NA	NA
GTPBP4	1.58958e-06	0.105095	0.899	0.799	0.0316947	NA	NA
PIK3C2A	6.28995e-08	0.105067	0.485	0.327	0.00125415	NA	NA
PTPN23	5.52812e-08	0.104928	0.535	0.386	0.00110225	NA	NA
CENPBD1	7.69628e-09	0.104916	0.449	0.275	0.000153456	NA	NA
WRN	1.55525e-07	0.104912	0.479	0.33	0.00310101	NA	NA
SLC35B3	3.14172e-07	0.104765	0.54	0.381	0.00626428	NA	NA
RNF10	3.46551e-06	0.104645	0.745	0.609	0.0690988	NA	NA
ZNF639	6.40987e-10	0.104438	0.424	0.246	1.27806e-05	NA	NA
MXI1	8.20524e-14	0.104418	0.271	0.097	1.63604e-09	NA	NA
GBF1	1.34513e-05	0.104331	0.761	0.646	0.268205	NA	UPR
SHC2	1.00164e-11	0.10432	0.284	0.124	1.99718e-07	NA	NA
REST	2.06348e-06	0.104223	0.689	0.567	0.0411437	NA	NA
RBM3	3.53318e-12	0.104113	0.998	0.984	7.0448e-08	NA	NA
PAIP2	9.20881e-07	0.104074	0.874	0.747	0.0183615	NA	NA
WDR83	1.02295e-06	0.104044	0.531	0.393	0.0203965	NA	NA
CTDNEP1	6.0856e-10	0.104022	0.368	0.201	1.21341e-05	NA	NA
TP53I13	1.98614e-06	0.104018	0.82	0.727	0.0396016	NA	NA
FAM204A	4.5671e-06	0.103917	0.844	0.718	0.0910633	NA	NA
NSMCE2	5.30196e-07	0.103754	0.515	0.373	0.0105716	NA	NA
RANGRF	3.53118e-08	0.103663	0.544	0.379	0.000704082	NA	NA
EEF2	1.204e-35	0.103605	0.998	1	2.40066e-31	NA	NA
CHD1	2.62906e-08	0.103377	0.469	0.305	0.000524207	NA	NA
AC009163.5	6.3431e-12	0.103257	0.346	0.165	1.26475e-07	NA	NA
UBL3	5.52709e-10	0.103219	0.336	0.169	1.10205e-05	NA	NA
TMED3	2.96808e-08	0.103168	0.971	0.944	0.000591805	NA	NA
CHCHD2	7.43156e-46	0.103146	1	1	1.48178e-41	NA	NA
EFCAB2	4.26655e-07	0.103112	0.779	0.666	0.00850707	NA	NA
SEPTIN2	1.32189e-06	0.103093	0.932	0.855	0.0263571	NA	NA
TNFRSF10B	4.11914e-08	0.103062	0.431	0.276	0.000821316	NA	NA
GSTZ1	8.97735e-08	0.103012	0.44	0.287	0.00178999	NA	NA
ZNF330	3.55397e-07	0.10298	0.51	0.359	0.00708626	NA	NA
GEMIN7	1.92172e-06	0.102831	0.783	0.709	0.0383172	NA	NA
C17orf100	2.18308e-13	0.102786	0.255	0.088	4.35284e-09	NA	NA
FAU	3.20892e-37	0.102594	1	1	6.39827e-33	NA	NA
GOLGA7	7.94718e-06	0.10246	0.808	0.689	0.158459	NA	NA
ATP6AP1	1.78893e-06	0.102437	0.867	0.761	0.0356694	NA	NA
BANP	2.27962e-06	0.102362	0.575	0.451	0.0454534	NA	NA
ABI1	5.01091e-08	0.102259	0.549	0.377	0.000999126	NA	NA
RHOB	1.7346e-05	0.102222	0.867	0.799	0.345862	NA	NA
SF3B6	1.2297e-09	0.102107	0.987	0.953	2.45189e-05	NA	NA
G3BP2	1.86531e-06	0.102049	0.871	0.797	0.0371925	NA	NA
METTL23	9.74476e-06	0.102019	0.828	0.729	0.194301	NA	NA
TNFRSF9	9.38256e-10	0.101941	0.212	0.083	1.87079e-05	NA	NA
RAB28	6.15281e-07	0.101821	0.558	0.417	0.0122681	NA	NA
PMM1	1.12719e-05	0.101817	0.614	0.503	0.22475	NA	NA
CCDC58	7.74525e-06	0.10177	0.824	0.732	0.154432	NA	NA
EIF4B	1.31721e-07	0.101667	0.941	0.892	0.00262639	NA	NA
TMEM65	3.07675e-11	0.10166	0.321	0.149	6.13473e-07	NA	NA
VAMP7	1.1326e-09	0.101641	0.386	0.21	2.25828e-05	NA	NA
UBE2Q1	6.99018e-06	0.101633	0.506	0.388	0.139377	NA	NA
U2AF1L5	1.11006e-06	0.101621	0.894	0.803	0.0221334	NA	NA
OSBPL8	9.00053e-06	0.101594	0.768	0.637	0.179462	NA	NA
GPRC5C	6.93288e-06	0.101447	0.794	0.68	0.138235	NA	NA
PTPRK	3.71488e-05	0.101385	0.871	0.781	0.74071	NA	NA
CA5B	3.56957e-08	0.101369	0.438	0.28	0.000711737	NA	NA
ASXL2	7.17365e-09	0.101237	0.386	0.228	0.000143035	NA	NA
ZBTB5	3.40804e-07	0.101193	0.449	0.302	0.00679528	NA	NA
PPP2CB	1.11286e-07	0.101157	0.469	0.316	0.00221894	NA	NA
MARVELD2	6.16722e-07	0.101134	0.454	0.305	0.0122968	NA	NA
SCAMP2	3.14504e-07	0.101132	0.948	0.882	0.0062709	NA	NA
SLC16A7	2.52337e-06	0.10113	0.652	0.524	0.0503134	NA	NA
RCAN1	1.59091e-05	0.101116	0.575	0.456	0.317212	NA	UPR
SDHAF1	1.20973e-06	0.101105	0.542	0.397	0.0241208	NA	NA
ERCC1	8.18531e-06	0.100926	0.768	0.655	0.163207	NA	NA
COG6	6.75755e-11	0.100923	0.352	0.172	1.34739e-06	NA	NA
KLF5	1.90026e-05	0.100889	0.381	0.268	0.378892	NA	UPR
BAG6	1.03025e-05	0.100886	0.752	0.645	0.205421	NA	NA
PHLDB2	2.83184e-05	0.100825	0.621	0.499	0.564641	NA	NA
TAMM41	9.47825e-08	0.100772	0.425	0.266	0.00188987	NA	NA
PHLDA2	9.57737e-06	0.100747	0.916	0.869	0.190963	NA	NA
RAB5B	1.01403e-06	0.100704	0.571	0.409	0.0202186	NA	NA
CRY1	1.16066e-06	0.100662	0.488	0.33	0.0231425	NA	NA
PYGB	6.54007e-06	0.100644	0.689	0.564	0.130402	NA	NA
RPS6KC1	1.5346e-07	0.100523	0.442	0.285	0.00305984	NA	NA
PPP1R2	6.8448e-07	0.100522	0.673	0.537	0.0136478	NA	NA
LIN28B	3.01831e-06	0.100363	0.589	0.44	0.0601822	NA	NA
GOLGA8A	2.81055e-17	0.100336	0.203	0.036	5.60395e-13	NA	NA
GNPDA1	5.18478e-06	0.100297	0.67	0.551	0.103379	NA	NA
ZNF644	8.84331e-06	0.100203	0.781	0.697	0.176327	NA	NA
CD63	1.77775e-19	0.100176	1	0.995	3.54465e-15	NA	NA
TBL2	1.75949e-07	0.100167	0.522	0.35	0.00350824	NA	NA
UBIAD1	9.65051e-07	0.100087	0.522	0.384	0.0192422	NA	NA
PTPRH	3.18516e-16	0.100085	0.199	0.039	6.35089e-12	NA	UPR
JAK1	5.48361e-08	0.100045	0.971	0.937	0.00109338	NA	IFN_STIM
MOB4	1.05322e-06	0.100011	0.664	0.515	0.0210001	NA	NA
ITPR2	3.63122e-06	-0.100002	0.293	0.4	0.072403	NA	NA
SMC4	9.84426e-06	-0.100018	0.512	0.637	0.196285	NA	NA
AP2M1	6.86872e-09	-0.10014	0.923	0.923	0.000136955	NA	NA
TMEM86B	2.08414e-10	-0.100221	0.102	0.241	4.15556e-06	NA	NA
CNN3	3.20136e-12	-0.100284	0.984	0.982	6.3832e-08	NA	NA
RPL17	3.19352e-28	-0.100415	1	1	6.36756e-24	NA	NA
DBNDD1	2.75587e-05	-0.100438	0.325	0.422	0.549493	NA	NA
ATP5F1B	3.08381e-27	-0.100456	1	1	6.14882e-23	NA	UPR
CDC42	5.09044e-07	-0.100474	0.804	0.862	0.0101498	NA	NA
MRPS34	3.65973e-10	-0.100553	0.959	0.964	7.29714e-06	NA	NA
SLC5A6	5.09952e-07	-0.100647	0.244	0.361	0.0101679	NA	NA
EIF4A1	6.24142e-06	-0.100656	0.557	0.645	0.124448	NA	NA
SLC18B1	6.65371e-05	-0.100733	0.643	0.718	1	NA	NA
PLEKHA5	1.67809e-05	-0.100952	0.503	0.591	0.334595	NA	NA
SLC51B	2.43582e-09	-0.101119	0.12	0.259	4.85677e-05	NA	NA
PFN1	9.1735e-54	-0.101193	1	1	1.8291e-49	NA	NA
ATXN7L3B	1.73638e-05	-0.101195	0.513	0.582	0.346217	NA	NA
ENO1	9.96399e-27	-0.101217	1	1	1.98672e-22	NA	NA
HPGD	0.000134217	-0.101398	0.282	0.377	1	NA	NA
NR2F6	3.89942e-06	-0.101442	0.409	0.522	0.0777506	NA	NA
NSL1	6.65738e-06	-0.101456	0.533	0.628	0.132742	NA	NA
SVBP	1.31257e-06	-0.101507	0.391	0.513	0.0261713	NA	NA
MSRB2	1.97685e-07	-0.101561	0.348	0.494	0.00394163	NA	NA
RPL10A	3.34132e-26	-0.101575	0.998	0.998	6.66226e-22	NA	NA
PYURF	3.42783e-06	-0.101667	0.492	0.619	0.0683474	NA	NA
SLC29A3	1.46832e-06	-0.101941	0.373	0.497	0.0292768	NA	NA
TBC1D5	3.87156e-05	-0.101982	0.634	0.682	0.77195	NA	NA
CNP	1.40216e-06	-0.102117	0.293	0.402	0.0279576	NA	NA
COMMD4	8.57614e-07	-0.102191	0.822	0.86	0.0171	NA	NA
SLC19A1	8.57558e-10	-0.102385	0.133	0.269	1.70989e-05	NA	NA
GPS1	1.19084e-06	-0.102405	0.77	0.801	0.0237442	NA	NA
PLD1	3.8947e-07	-0.102503	0.205	0.32	0.00776565	NA	NA
SLC35G1	6.30174e-15	-0.102531	0.063	0.223	1.2565e-10	NA	NA
PSMD11	1.87375e-14	-0.102622	0.987	0.991	3.73608e-10	NA	NA
HSPA2	7.67308e-09	-0.102659	0.12	0.248	0.000152994	NA	NA
FAM151A	3.88369e-11	-0.102685	0.09	0.23	7.7437e-07	NA	NA
RTL8B	5.08328e-07	-0.102709	0.282	0.402	0.0101356	NA	NA
PRELID1	5.75605e-28	-0.102737	1	1	1.1477e-23	NA	NA
PDAP1	9.9877e-11	-0.102788	0.969	0.982	1.99145e-06	NA	NA
TM2D2	2.5091e-05	-0.102836	0.682	0.727	0.50029	NA	NA
EIF1AX	3.03211e-08	-0.102981	0.892	0.914	0.000604573	NA	NA
EPN1	6.21566e-08	-0.102985	0.89	0.932	0.00123934	NA	NA
RPS26	6.48151e-43	-0.103044	1	1	1.29235e-38	NA	NA
CD276	5.31887e-06	-0.103128	0.485	0.571	0.106053	NA	NA
FMNL2	6.43763e-06	-0.103139	0.402	0.51	0.12836	NA	NA
THOP1	5.01914e-06	-0.103249	0.402	0.49	0.100077	NA	NA
RNASEH2C	5.96772e-06	-0.103459	0.472	0.567	0.11899	NA	NA
IL13RA1	6.95266e-07	-0.103486	0.312	0.431	0.0138629	NA	NA
ANPEP	3.08332e-10	-0.1035	0.14	0.284	6.14783e-06	NA	NA
IPO9	2.86429e-06	-0.103625	0.386	0.488	0.057111	NA	NA
MRPL19	9.43946e-07	-0.10366	0.431	0.548	0.0188213	NA	NA
H2AC20	8.55423e-06	-0.103687	0.181	0.285	0.170563	NA	NA
SDC4	3.4027e-05	-0.103855	0.592	0.65	0.678464	NA	NA
NCAPD2	1.19857e-05	-0.104013	0.25	0.352	0.238982	NA	NA
CDC45	6.08778e-07	-0.104117	0.235	0.364	0.0121384	NA	NA
TSPAN3	5.33561e-08	-0.104133	0.901	0.908	0.00106387	NA	NA
GTSE1	3.34782e-05	-0.104213	0.217	0.32	0.667521	NA	NA
SPTAN1	4.05709e-06	-0.104254	0.912	0.91	0.0808943	NA	NA
CDCA3	2.01334e-05	-0.104358	0.248	0.366	0.401441	NA	NA
KCTD3	2.12806e-07	-0.104402	0.255	0.381	0.00424314	NA	NA
MGAT4B	5.82374e-07	-0.104415	0.264	0.381	0.011612	NA	NA
CPN1	3.5559e-08	-0.104442	0.169	0.291	0.000709012	NA	NA
AKAP1	1.31173e-05	-0.104509	0.461	0.555	0.261545	NA	NA
APH1B	4.69572e-08	-0.10452	0.223	0.35	0.00093628	NA	NA
MAPKAP1	1.32211e-06	-0.10453	0.548	0.628	0.0263616	NA	NA
SMIM10L1	3.77728e-06	-0.104531	0.729	0.799	0.0753152	NA	NA
MRPS15	5.05089e-11	-0.104559	0.962	0.978	1.0071e-06	NA	NA
NONO	6.88001e-06	-0.104649	0.754	0.797	0.137181	NA	NA
RPL24	1.90892e-41	-0.104879	1	1	3.8062e-37	NA	NA
GADD45GIP1	9.82394e-15	-0.104927	0.993	0.989	1.95879e-10	NA	NA
PEX19	8.33628e-09	-0.104955	0.153	0.284	0.000166217	NA	NA
COPS6	1.03321e-07	-0.105055	0.88	0.905	0.00206011	NA	NA
POLB	1.1567e-07	-0.105409	0.296	0.425	0.00230634	NA	NA
NENF	1.15878e-06	-0.105469	0.794	0.829	0.023105	NA	NA
SRSF7	2.90754e-07	-0.10554	0.916	0.971	0.00579735	NA	NA
EFCAB10	1.7117e-05	-0.10554	0.589	0.648	0.341296	NA	NA
PIK3R1	4.72262e-08	-0.10578	0.23	0.363	0.000941643	NA	NA
EGFR	1.03988e-05	-0.105851	0.704	0.77	0.207343	NA	NA
LGR5	0.00011633	-0.105882	0.303	0.386	1	NA	NA
MCC	6.77719e-11	-0.106	0.122	0.273	1.3513e-06	NA	NA
PIGS	1.56007e-06	-0.106063	0.307	0.415	0.0311063	NA	NA
RPS24	6.50601e-36	-0.106102	1	1	1.29723e-31	NA	NA
UMPS	4.1061e-06	-0.106118	0.436	0.53	0.0818715	NA	NA
MGME1	1.39038e-06	-0.106255	0.311	0.427	0.0277229	NA	NA
DCPS	1.41758e-09	-0.106257	0.217	0.375	2.82652e-05	NA	NA
RNASEH2A	6.20409e-06	-0.106451	0.445	0.544	0.123703	NA	NA
PLPP3	2.43568e-07	-0.106496	0.237	0.37	0.0048565	NA	NA
AAMDC	2.1012e-05	-0.106534	0.447	0.528	0.418959	NA	NA
VWA1	1.12477e-15	-0.106571	0.056	0.219	2.24268e-11	NA	NA
CDKN2AIPNL	5.22433e-07	-0.10672	0.44	0.567	0.0104168	NA	NA
UBE2V1	1.19654e-07	-0.107145	0.847	0.889	0.00238579	NA	NA
CCT6A	3.15013e-21	-0.107193	0.998	0.996	6.28104e-17	NA	NA
TMEM126A	1.92772e-06	-0.107242	0.639	0.734	0.0384367	NA	NA
SUMO3	3.548e-06	-0.107252	0.497	0.589	0.0707436	NA	NA
ZFHX3	2.54446e-06	-0.107564	0.384	0.485	0.0507339	NA	NA
ANKRD13D	7.4841e-07	-0.107634	0.355	0.465	0.0149225	NA	NA
TGFBI	1.1119e-05	-0.107974	0.799	0.844	0.221701	NA	NA
ANP32B	2.30742e-10	-0.107986	0.964	0.969	4.60077e-06	NA	NA
ATP6V0E2	2.39839e-10	-0.108012	0.151	0.298	4.78215e-06	NA	NA
SUGP2	1.27466e-06	-0.108055	0.39	0.485	0.0254154	NA	NA
CKAP2	4.23365e-08	-0.108063	0.226	0.373	0.000844148	NA	NA
TMEM161A	1.85033e-06	-0.108115	0.688	0.745	0.0368938	NA	NA
MYL6B	5.83131e-08	-0.108297	0.831	0.88	0.0011627	NA	NA
JUP	1.84345e-10	-0.10833	0.133	0.28	3.67565e-06	NA	NA
CCNB2	5.96184e-06	-0.108394	0.25	0.375	0.118873	NA	NA
HSBP1L1	1.29314e-10	-0.108455	0.178	0.343	2.5784e-06	NA	NA
FAM49B	4.58952e-07	-0.108465	0.431	0.553	0.00915104	NA	NA
SH3PXD2A	5.92032e-08	-0.108594	0.224	0.363	0.00118045	NA	NA
AURKA	1.1011e-07	-0.108602	0.189	0.323	0.00219549	NA	NA
ANXA4	1.52587e-05	-0.108604	0.822	0.831	0.304244	NA	NA
ANAPC15	5.07222e-09	-0.108708	0.214	0.363	0.000101135	NA	NA
EFTUD2	7.8994e-07	-0.10916	0.592	0.668	0.0157506	NA	NA
H2AC12	9.46327e-10	-0.109206	0.063	0.178	1.88688e-05	NA	NA
SERPINA7	1.75943e-17	-0.109313	0.013	0.153	3.50813e-13	NA	NA
SLC35F1	2.32387e-06	-0.109472	0.648	0.74	0.0463357	NA	NA
ANLN	8.67235e-07	-0.109519	0.268	0.409	0.0172918	NA	NA
BEX3	8.27886e-10	-0.109731	0.966	0.969	1.65072e-05	NA	NA
GSTP1	2.81509e-40	-0.109785	1	1	5.613e-36	NA	NA
CD46	4.07271e-06	-0.109832	0.517	0.598	0.0812058	NA	NA
C4BPA	1.49409e-14	-0.109875	0.068	0.226	2.97907e-10	NA	NA
DIAPH1	2.8219e-07	-0.109919	0.366	0.485	0.00562658	NA	NA
IFITM3	0.0457548	-0.109946	0.494	0.504	1	NA	IFN_STIM
FAAP20	6.7185e-07	-0.109966	0.706	0.767	0.013396	NA	NA
PDLIM5	9.73909e-06	-0.11011	0.636	0.704	0.194188	NA	NA
PFKL	6.14594e-07	-0.110278	0.323	0.451	0.0122544	NA	NA
NUDC	2.03823e-12	-0.110284	0.975	0.98	4.06403e-08	NA	NA
TMBIM4	5.92789e-08	-0.110441	0.846	0.876	0.00118196	NA	NA
LAMB1	7.0334e-06	-0.110512	0.386	0.483	0.140239	NA	NA
CADM1	4.03226e-06	-0.110514	0.348	0.456	0.0803992	NA	NA
SF3B3	2.45916e-06	-0.110555	0.544	0.625	0.0490332	NA	NA
H2AC13	8.31797e-06	-0.11064	0.154	0.257	0.165852	NA	NA
MRPS33	8.63094e-08	-0.11084	0.849	0.892	0.00172092	NA	NA
SAC3D1	7.00129e-06	-0.110875	0.409	0.496	0.139599	NA	NA
SERINC5	4.54365e-10	-0.111151	0.156	0.302	9.05959e-06	NA	NA
GALNT2	1.78701e-07	-0.111185	0.285	0.397	0.00356311	NA	NA
COL18A1	1.82248e-05	-0.111249	0.67	0.716	0.363384	NA	NA
NDUFA13	4.30966e-11	-0.111308	0.939	0.962	8.59303e-07	NA	NA
SARDH	4.16683e-10	-0.111484	0.154	0.303	8.30823e-06	NA	NA
TFF3	0.000156765	-0.111615	0.456	0.537	1	NA	NA
SNCAIP	1.99444e-12	-0.111693	0.081	0.228	3.97672e-08	NA	NA
PSMA4	8.32695e-16	-0.111757	0.991	0.984	1.66031e-11	NA	NA
DENND2B	2.64228e-11	-0.111871	0.129	0.28	5.26844e-07	NA	NA
PTGES2	8.53931e-07	-0.11189	0.698	0.777	0.0170265	NA	NA
CSK	2.26517e-08	-0.111985	0.242	0.381	0.000451652	NA	NA
SLC16A1	1.18947e-06	-0.112329	0.487	0.58	0.0237168	NA	NA
MZT2A	1.3674e-07	-0.11241	0.741	0.785	0.00272646	NA	NA
GLRX	4.48425e-13	-0.112583	0.138	0.314	8.94115e-09	NA	UPR
MCRIP1	7.44998e-07	-0.11262	0.37	0.487	0.0148545	NA	NA
XPO1	2.61825e-07	-0.112989	0.366	0.485	0.00522054	NA	NA
AKR7A2	1.11127e-07	-0.11311	0.668	0.731	0.00221575	NA	NA
MRPS7	6.94528e-09	-0.113157	0.896	0.946	0.000138482	NA	NA
SSNA1	4.75389e-12	-0.113161	0.955	0.964	9.47878e-08	NA	NA
HNF4A	3.9122e-07	-0.11321	0.404	0.533	0.00780053	NA	NA
PRPF8	1.06676e-06	-0.113224	0.627	0.704	0.0212702	NA	NA
PTBP3	3.08483e-07	-0.11325	0.666	0.776	0.00615084	NA	NA
SNAPIN	7.71125e-08	-0.113355	0.646	0.741	0.00153755	NA	NA
CLEC2L	1.13205e-06	-0.113564	0.713	0.763	0.022572	NA	NA
MACROH2A1	1.90381e-07	-0.113807	0.684	0.759	0.00379601	NA	NA
TCOF1	3.14686e-06	-0.113808	0.429	0.526	0.0627452	NA	NA
HDAC3	2.74352e-07	-0.11383	0.517	0.61	0.0054703	NA	NA
COX7B	2.78392e-11	-0.113925	0.973	0.982	5.55085e-07	NA	NA
TMEM51	6.38786e-08	-0.114013	0.253	0.377	0.00127367	NA	NA
PRIM1	1.80613e-10	-0.114055	0.154	0.303	3.60124e-06	NA	NA
ACTR2	2.04361e-07	-0.114083	0.727	0.785	0.00407475	NA	NA
CFD	1.80844e-08	-0.114137	0.185	0.321	0.000360585	NA	NA
VWCE	1.97016e-09	-0.114179	0.21	0.354	3.9283e-05	NA	NA
DECR2	4.01738e-08	-0.114197	0.26	0.402	0.000801025	NA	NA
SVIP	4.96738e-06	-0.114249	0.361	0.476	0.0990445	NA	NA
HSD17B12	5.164e-08	-0.114265	0.431	0.569	0.00102965	NA	UPR
PALMD	1.40975e-09	-0.114383	0.149	0.293	2.81089e-05	NA	NA
H4C3	0.0002675	-0.114519	0.919	0.917	1	NA	NA
ITM2C	4.25823e-07	-0.114545	0.801	0.865	0.00849049	NA	NA
TMEM183A	9.54085e-09	-0.114872	0.79	0.819	0.000190235	NA	NA
CIAO2A	8.37195e-08	-0.11494	0.811	0.853	0.00166928	NA	NA
QPRT	1.28766e-08	-0.114964	0.944	0.957	0.000256746	NA	NA
BANF1	3.01226e-10	-0.115009	0.905	0.934	6.00615e-06	NA	NA
SIPA1L3	3.70009e-10	-0.115028	0.127	0.262	7.37761e-06	NA	NA
SERPINE2	1.21947e-05	-0.115044	0.779	0.837	0.24315	NA	NA
DBN1	3.87353e-06	-0.115158	0.801	0.826	0.0772344	NA	NA
MRPL23	4.06392e-09	-0.115467	0.869	0.894	8.10304e-05	NA	NA
RPA3	1.72132e-08	-0.115468	0.835	0.889	0.000343213	NA	NA
CCN2	1.13097e-05	-0.11573	0.451	0.578	0.225503	NA	NA
DAG1	2.52511e-08	-0.115759	0.282	0.42	0.000503482	NA	NA
ODC1	1.01057e-06	-0.11589	0.689	0.747	0.0201498	NA	NA
MBNL1	2.34045e-06	-0.115954	0.478	0.566	0.0466662	NA	NA
HDDC2	7.39458e-07	-0.116001	0.551	0.654	0.0147441	NA	NA
PPT1	1.20672e-07	-0.116085	0.417	0.528	0.00240607	NA	NA
TNIK	3.31322e-09	-0.11615	0.205	0.352	6.60622e-05	NA	NA
TOMM22	4.53132e-10	-0.116367	0.937	0.959	9.03501e-06	NA	NA
IQGAP2	1.34023e-07	-0.116387	0.436	0.575	0.00267229	NA	NA
NCKAP5	2.95797e-11	-0.116443	0.156	0.318	5.8979e-07	NA	NA
ARF3	5.43879e-08	-0.116538	0.783	0.837	0.00108444	NA	NA
PFKFB3	1.68433e-08	-0.116657	0.212	0.348	0.000335838	NA	NA
MOCS2	6.54714e-07	-0.116689	0.402	0.503	0.0130543	NA	NA
SNRNP40	1.26745e-08	-0.116712	0.799	0.865	0.000252717	NA	NA
DBNL	4.65675e-07	-0.116786	0.434	0.526	0.00928509	NA	NA
DOCK4	7.31316e-08	-0.116932	0.402	0.528	0.00145817	NA	NA
CYB5R3	3.59649e-08	-0.116965	0.851	0.901	0.000717105	NA	NA
C7orf50	3.20919e-08	-0.11712	0.749	0.833	0.000639881	NA	NA
H2AC17	2.05573e-10	-0.117215	0.18	0.343	4.09891e-06	NA	NA
SNRPG	2.3698e-18	-0.11734	0.995	0.998	4.72515e-14	NA	NA
NDUFB8	3.3875e-07	-0.117355	0.535	0.639	0.00675434	NA	NA
RTL8C	4.51619e-07	-0.117484	0.725	0.799	0.00900483	NA	NA
ETFB	6.65361e-12	-0.117525	0.971	0.973	1.32666e-07	NA	NA
HTATIP2	7.8451e-08	-0.117577	0.81	0.849	0.00156423	NA	NA
CTNND2	6.63161e-08	-0.117627	0.294	0.418	0.00132228	NA	NA
VPS4A	3.42347e-09	-0.117651	0.259	0.404	6.82606e-05	NA	NA
ISOC1	1.79709e-07	-0.117825	0.496	0.603	0.00358322	NA	NA
CAVIN1	2.50066e-06	-0.117926	0.411	0.515	0.0498607	NA	NA
FGL1	1.11434e-06	-0.117951	0.268	0.399	0.0222188	NA	NA
SPC25	7.74426e-10	-0.118041	0.14	0.285	1.54413e-05	NA	NA
HNRNPR	1.87771e-09	-0.118061	0.865	0.885	3.74396e-05	NA	NA
FLNA	1.54373e-05	-0.118239	0.659	0.707	0.307804	NA	NA
CDC42EP4	5.05772e-11	-0.118315	0.183	0.346	1.00846e-06	NA	NA
NEU4	5.74749e-09	-0.118344	0.138	0.268	0.000114599	NA	NA
GLDC	6.08528e-11	-0.118397	0.151	0.3	1.21334e-06	NA	NA
CAMK2N1	1.62005e-09	-0.118462	0.219	0.361	3.23023e-05	NA	NA
MINPP1	1.98478e-07	-0.118641	0.427	0.544	0.00395746	NA	NA
CS	7.72281e-08	-0.118713	0.688	0.743	0.00153985	NA	NA
TUFM	1.00413e-16	-0.118756	0.973	0.989	2.00213e-12	NA	NA
HDGF	3.7528e-08	-0.118793	0.79	0.826	0.000748272	NA	NA
BLOC1S1	2.27211e-11	-0.118859	0.192	0.355	4.53036e-07	NA	NA
TMEM132A	9.37692e-10	-0.118979	0.226	0.381	1.86966e-05	NA	NA
SYNM	2.00642e-10	-0.119064	0.171	0.321	4.0006e-06	NA	NA
GLRX5	6.40206e-08	-0.119104	0.732	0.799	0.00127651	NA	NA
SMIM32	4.96237e-09	-0.11914	0.144	0.276	9.89447e-05	NA	NA
ZNF714	4.41836e-10	-0.119163	0.235	0.393	8.80978e-06	NA	NA
HMGN1	1.04365e-16	-0.119217	0.969	0.973	2.08094e-12	NA	NA
DAB1	4.5865e-12	-0.119519	0.151	0.32	9.14502e-08	NA	NA
KDM1A	1.64599e-06	-0.119543	0.485	0.576	0.0328193	NA	NA
ERH	2.05581e-19	-0.119652	0.993	0.993	4.09907e-15	NA	NA
JAG1	3.97335e-07	-0.119695	0.434	0.576	0.00792247	NA	NA
CPD	4.61573e-07	-0.119917	0.452	0.562	0.00920331	NA	NA
ATP5ME	3.92562e-10	-0.119991	0.917	0.943	7.8273e-06	NA	NA
TROAP	9.56471e-08	-0.120085	0.291	0.44	0.00190711	NA	NA
FAM200B	2.91984e-07	-0.120136	0.695	0.759	0.00582188	NA	NA
PARD3	8.84177e-08	-0.120153	0.636	0.706	0.00176296	NA	NA
LIN7A	3.37509e-07	-0.120199	0.375	0.497	0.00672958	NA	NA
SMARCA1	1.73798e-07	-0.120315	0.619	0.729	0.00346536	NA	NA
SPINK1	1.21706e-23	-0.121106	1	0.998	2.4267e-19	NA	NA
ATP5F1E	2.17079e-36	-0.121193	1	0.998	4.32834e-32	NA	NA
SUMF2	8.44395e-08	-0.121226	0.501	0.621	0.00168364	NA	NA
MPC2	1.48476e-17	-0.12125	0.989	0.996	2.96046e-13	NA	NA
MRPL27	7.45586e-09	-0.121446	0.799	0.838	0.000148662	NA	NA
CDCA8	1.43832e-06	-0.121521	0.233	0.361	0.0286786	NA	NA
SLC29A4	5.14783e-08	-0.121797	0.316	0.451	0.00102643	NA	NA
UXS1	4.39275e-12	-0.121999	0.189	0.357	8.7587e-08	NA	NA
NABP2	1.66396e-07	-0.12205	0.476	0.583	0.00331778	NA	NA
SLC9A3R1	1.54239e-11	-0.122052	0.961	0.98	3.07538e-07	NA	NA
PMPCA	7.57477e-09	-0.122393	0.61	0.707	0.000151033	NA	NA
ELOVL2	5.05857e-08	-0.122862	0.355	0.494	0.00100863	NA	NA
LYPLA2	5.37715e-08	-0.122897	0.765	0.84	0.00107215	NA	NA
XRCC6	2.60218e-13	-0.122989	0.969	0.968	5.18849e-09	NA	NA
PSMA7	5.32764e-46	-0.123126	1	0.998	1.06228e-41	NA	NA
GAS2L1	3.97468e-11	-0.123258	0.16	0.311	7.92512e-07	NA	NA
PPIH	2.6781e-08	-0.12338	0.65	0.759	0.000533987	NA	NA
MFSD10	2.32941e-08	-0.123533	0.77	0.815	0.000464462	NA	NA
CHURC1	3.36483e-09	-0.123896	0.646	0.741	6.70913e-05	NA	NA
CAPG	3.31908e-08	-0.124125	0.752	0.813	0.000661791	NA	NA
GALK1	4.13134e-08	-0.124154	0.402	0.53	0.000823748	NA	NA
AGPAT1	9.58274e-09	-0.124225	0.372	0.513	0.00019107	NA	NA
AGPAT2	4.00687e-08	-0.124481	0.424	0.544	0.000798929	NA	NA
ASRGL1	1.08973e-10	-0.124627	0.214	0.366	2.17281e-06	NA	NA
POP1	4.428e-09	-0.124686	0.233	0.37	8.82899e-05	NA	NA
HSPA1A	5.8637e-08	-0.124847	0.268	0.391	0.00116916	NA	NA
NPAS2	1.78428e-14	-0.124926	0.111	0.287	3.55768e-10	NA	NA
TPST2	2.62064e-15	-0.124995	0.097	0.275	5.22529e-11	NA	NA
TMX4	2.08377e-08	-0.125045	0.352	0.496	0.000415483	NA	NA
RPA1	5.85629e-09	-0.125105	0.33	0.465	0.000116769	NA	NA
MPPE1	1.43117e-09	-0.125177	0.33	0.463	2.85361e-05	NA	NA
HSPB1	6.26258e-15	-0.125226	0.98	0.977	1.24869e-10	NA	NA
MECOM	2.84419e-11	-0.125253	0.167	0.318	5.67104e-07	NA	NA
TOMM34	4.87216e-09	-0.125341	0.352	0.496	9.7146e-05	NA	NA
FTSJ3	6.4078e-08	-0.125704	0.551	0.646	0.00127765	NA	NA
PID1	4.49691e-09	-0.125901	0.357	0.496	8.96638e-05	NA	NA
SPG7	5.09172e-08	-0.126168	0.652	0.724	0.00101524	NA	NA
PRLR	2.47915e-14	-0.126318	0.086	0.25	4.94318e-10	NA	NA
PSMA6	2.99494e-20	-0.126547	0.98	0.996	5.97162e-16	NA	NA
KIF23	9.92974e-08	-0.126561	0.208	0.343	0.00197989	NA	NA
B2M	2.12142e-19	-0.126701	0.991	0.996	4.22991e-15	NA	IFN_STIM
LSM7	1.53561e-18	-0.126781	0.986	0.996	3.06185e-14	NA	NA
NQO1	1.93695e-08	-0.126872	0.149	0.278	0.000386209	NA	NA
TIMELESS	2.76538e-08	-0.126979	0.359	0.479	0.000551389	NA	NA
COX8A	3.43228e-30	-0.127096	1	0.998	6.84363e-26	NA	NA
LPCAT3	1.52833e-07	-0.127512	0.501	0.618	0.00304734	NA	NA
CTXN1	1.68493e-13	-0.127547	0.131	0.298	3.35959e-09	NA	NA
LRP1B	1.07155e-05	-0.127575	0.336	0.425	0.213655	NA	NA
METTL7B	4.67562e-22	-0.127929	0.041	0.239	9.32271e-18	NA	NA
ABHD14B	2.66097e-08	-0.128032	0.415	0.544	0.000530572	NA	NA
ATP1B3	8.27523e-10	-0.12806	0.853	0.91	1.65e-05	NA	NA
ALG8	3.48339e-08	-0.128515	0.598	0.706	0.000694553	NA	NA
APEH	4.90847e-09	-0.128861	0.409	0.533	9.787e-05	NA	NA
ATP5MC2	2.63295e-22	-0.128878	0.993	0.998	5.24984e-18	NA	NA
PARK7	2.26905e-28	-0.128962	0.996	0.995	4.52426e-24	NA	NA
GNB1	2.37647e-09	-0.128999	0.641	0.745	4.73844e-05	NA	NA
HDHD3	3.79196e-09	-0.129035	0.298	0.449	7.5608e-05	NA	NA
MELK	1.35077e-08	-0.129062	0.264	0.413	0.00026933	NA	NA
RAB13	4.1067e-09	-0.129468	0.704	0.801	8.18835e-05	NA	NA
PRKDC	1.86366e-11	-0.129469	0.919	0.916	3.71596e-07	NA	NA
CTSA	8.58493e-10	-0.129494	0.776	0.846	1.71175e-05	NA	NA
SEPHS1	1.25378e-09	-0.1295	0.312	0.461	2.49991e-05	NA	NA
RDH11	9.81401e-09	-0.129562	0.618	0.722	0.000195682	NA	NA
NDUFA12	2.23866e-14	-0.129601	0.953	0.961	4.46366e-10	NA	NA
NELFCD	4.81077e-10	-0.129608	0.643	0.736	9.5922e-06	NA	NA
ERGIC1	4.54775e-09	-0.129795	0.58	0.704	9.06775e-05	NA	NA
UQCC3	1.6917e-08	-0.129801	0.709	0.772	0.000337307	NA	NA
PSMB2	4.54096e-22	-0.129829	0.991	0.998	9.05421e-18	NA	NA
XRCC5	4.02772e-15	-0.130059	0.957	0.964	8.03087e-11	NA	NA
MAZ	2.18034e-08	-0.13007	0.517	0.614	0.000434738	NA	NA
DNAJC22	4.38249e-09	-0.130087	0.4	0.539	8.73825e-05	NA	NA
TGM2	1.42048e-12	-0.130088	0.126	0.289	2.8323e-08	NA	NA
RPL41	1.6779e-60	-0.130674	1	1	3.34556e-56	NA	NA
CPE	1.7479e-11	-0.130841	0.19	0.357	3.48513e-07	NA	NA
CENPM	2.98215e-07	-0.131133	0.264	0.379	0.00594612	NA	NA
NQO2	7.615e-08	-0.131153	0.402	0.519	0.00151836	NA	NA
RNASET2	2.71762e-12	-0.131221	0.153	0.318	5.41867e-08	NA	NA
NFKBIA	4.76036e-08	-0.131228	0.743	0.853	0.000949168	NA	UPR
ZMYND8	7.46307e-10	-0.131257	0.302	0.46	1.48806e-05	NA	NA
H1-1	9.43585e-07	-0.131435	0.176	0.282	0.0188141	NA	NA
DHRS4	1.4157e-09	-0.131548	0.357	0.51	2.82277e-05	NA	NA
SHANK2	1.51922e-09	-0.13188	0.334	0.496	3.02918e-05	NA	NA
NDC1	1.4897e-11	-0.131989	0.226	0.391	2.97031e-07	NA	NA
NCAPD3	4.31037e-10	-0.132026	0.242	0.39	8.59445e-06	NA	NA
TNFAIP8L1	6.16234e-12	-0.132172	0.176	0.334	1.22871e-07	NA	NA
EXT1	1.65704e-09	-0.132224	0.259	0.4	3.30398e-05	NA	NA
H3C2	5.55868e-07	-0.132246	0.144	0.259	0.0110835	NA	NA
A2M	0.000811296	-0.13226	0.176	0.25	1	NA	NA
MSI2	5.56938e-10	-0.132368	0.32	0.47	1.11048e-05	NA	NA
HACD1	4.4707e-14	-0.132662	0.129	0.307	8.91413e-10	NA	NA
DNM1L	8.02554e-10	-0.132719	0.386	0.522	1.60021e-05	NA	NA
S100A13	1.42667e-10	-0.133011	0.819	0.842	2.84463e-06	NA	NA
BCL3	6.89915e-08	-0.133329	0.6	0.74	0.00137562	NA	NA
ITGAE	1.50289e-09	-0.133498	0.713	0.785	2.99661e-05	NA	NA
ADI1	2.32901e-11	-0.133539	0.889	0.928	4.64381e-07	NA	NA
MRPL30	1.81602e-09	-0.133706	0.442	0.605	3.62097e-05	NA	NA
GMNN	2.44771e-08	-0.133844	0.6	0.671	0.000488049	NA	NA
ONECUT1	3.05297e-10	-0.133949	0.266	0.422	6.08731e-06	NA	NA
HTT	1.98336e-09	-0.134086	0.268	0.408	3.95463e-05	NA	NA
NR2F2	2.3857e-12	-0.134106	0.217	0.399	4.75684e-08	NA	NA
METAP2	5.96336e-12	-0.134363	0.847	0.892	1.18904e-07	NA	NA
CDCA7	1.52473e-20	-0.134406	0.039	0.228	3.04016e-16	NA	NA
TACC1	2.10377e-08	-0.134515	0.75	0.806	0.000419471	NA	NA
AP001267.5	2.06046e-10	-0.134516	0.79	0.86	4.10836e-06	NA	NA
DNPH1	2.70721e-09	-0.134622	0.691	0.772	5.3979e-05	NA	NA
NRP1	9.07502e-11	-0.134771	0.226	0.386	1.80947e-06	NA	NA
RPS2	1.01692e-17	-0.134776	0.971	0.971	2.02764e-13	NA	NA
PSMB1	1.23446e-42	-0.135026	0.998	1	2.46139e-38	NA	NA
NHP2	3.46836e-17	-0.135043	0.962	0.984	6.91556e-13	NA	NA
NAAA	1.31979e-14	-0.13509	0.172	0.363	2.63152e-10	NA	NA
P4HA1	1.20628e-10	-0.135216	0.205	0.361	2.4052e-06	NA	NA
HHEX	3.14408e-08	-0.135443	0.569	0.698	0.000626898	NA	NA
STEAP1	1.45618e-13	-0.135479	0.136	0.309	2.90347e-09	NA	NA
BZW2	4.38201e-10	-0.135828	0.772	0.849	8.73728e-06	NA	NA
PPP1R16A	2.52322e-08	-0.135883	0.348	0.481	0.000503104	NA	NA
BID	7.22076e-11	-0.135912	0.838	0.89	1.43975e-06	NA	NA
DBF4	8.92736e-10	-0.135956	0.4	0.567	1.78003e-05	NA	NA
ITGA6	3.34368e-08	-0.136132	0.636	0.749	0.000666697	NA	NA
SCGN	1.26642e-10	-0.136226	0.14	0.291	2.52512e-06	NA	NA
PSMB7	3.7953e-22	-0.136241	0.98	0.989	7.56745e-18	NA	NA
H2AC8	1.85834e-08	-0.136354	0.212	0.352	0.000370534	NA	NA
PTGR1	1.97719e-06	-0.136441	0.645	0.745	0.0394231	NA	NA
HNF1B	4.13962e-16	-0.13655	0.127	0.318	8.25399e-12	NA	NA
AC245033.1	8.24755e-11	-0.136592	0.314	0.472	1.64448e-06	NA	NA
S100A10	2.67554e-28	-0.136714	1	1	5.33475e-24	NA	NA
BCAT2	8.7296e-10	-0.136838	0.427	0.566	1.74059e-05	NA	NA
CDC20	1.51577e-06	-0.136943	0.503	0.659	0.030223	NA	NA
SRP9	2.53973e-17	-0.136979	0.962	0.971	5.06397e-13	NA	NA
MAD2L2	4.3703e-08	-0.137107	0.49	0.594	0.000871395	NA	NA
VCL	3.52127e-07	-0.137216	0.408	0.521	0.00702106	NA	NA
ABHD3	1.70279e-10	-0.137306	0.314	0.483	3.39519e-06	NA	NA
UCP2	2.69487e-08	-0.137328	0.42	0.555	0.00053733	NA	NA
TEAD2	4.2459e-09	-0.137512	0.431	0.56	8.4659e-05	NA	NA
ETV4	7.34293e-08	-0.137683	0.485	0.621	0.00146411	NA	NA
GBA	2.89783e-11	-0.137752	0.251	0.417	5.77798e-07	NA	NA
STX10	4.52749e-10	-0.138014	0.618	0.729	9.02737e-06	NA	NA
FANCD2	2.01816e-11	-0.138184	0.219	0.382	4.02402e-07	NA	NA
TUBB4B	7.80224e-10	-0.138229	0.986	0.978	1.55569e-05	NA	NA
VGLL4	2.21454e-11	-0.138262	0.244	0.42	4.41558e-07	NA	NA
PPP6R2	3.27707e-11	-0.138359	0.287	0.46	6.53414e-07	NA	NA
ADGRL2	5.42533e-13	-0.138415	0.206	0.377	1.08176e-08	NA	NA
SUMO1	7.71241e-16	-0.138887	0.937	0.961	1.53778e-11	NA	NA
TCAF1	4.35072e-09	-0.13889	0.476	0.616	8.67489e-05	NA	NA
IGF2	1.85675e-11	-0.138893	0.984	0.986	3.70218e-07	NA	NA
TPM3	2.49716e-20	-0.138967	0.978	0.991	4.97909e-16	NA	NA
KLHL23	4.9707e-12	-0.139032	0.26	0.436	9.91108e-08	NA	NA
SDHAF3	8.95288e-09	-0.139241	0.463	0.583	0.000178512	NA	NA
KRT23	3.52985e-08	-0.139351	0.196	0.338	0.000703817	NA	NA
F11R	5.50252e-12	-0.139694	0.25	0.424	1.09715e-07	NA	NA
PGD	1.87531e-19	-0.139881	0.982	0.987	3.73919e-15	NA	NA
RASSF4	3.41932e-09	-0.139918	0.359	0.501	6.81778e-05	NA	NA
DEPDC1B	3.3445e-12	-0.139992	0.203	0.377	6.6686e-08	NA	NA
PRAP1	4.29565e-07	-0.140158	0.637	0.725	0.00856509	NA	NA
SNX7	6.6867e-10	-0.140208	0.553	0.648	1.33326e-05	NA	NA
RPL35	1.02463e-80	-0.140222	1	1	2.043e-76	NA	NA
YBX1	2.68784e-16	-0.140462	0.955	0.962	5.35928e-12	NA	NA
DUSP6	3.31595e-11	-0.140773	0.226	0.391	6.61168e-07	NA	NA
ONECUT2	1.81416e-11	-0.140799	0.294	0.483	3.61725e-07	NA	NA
FRAS1	4.70874e-09	-0.140814	0.327	0.476	9.38875e-05	NA	NA
FBLN1	6.92892e-12	-0.141064	0.338	0.526	1.38156e-07	NA	NA
RPL7	2.69196e-37	-0.141247	0.998	1	5.3675e-33	NA	NA
LRMDA	3.82336e-09	-0.141337	0.427	0.546	7.6234e-05	NA	NA
FOXM1	2.28423e-14	-0.141395	0.156	0.341	4.55453e-10	NA	NA
LGR4	1.96012e-13	-0.14156	0.19	0.37	3.90828e-09	NA	NA
CYP27A1	6.55709e-13	-0.141568	0.171	0.343	1.30742e-08	NA	NA
FURIN	5.03185e-10	-0.141596	0.732	0.822	1.0033e-05	NA	NA
MSRB1	1.34572e-08	-0.141783	0.479	0.6	0.000268324	NA	NA
POFUT1	1.05725e-12	-0.142043	0.224	0.391	2.10804e-08	NA	NA
LRPAP1	7.16811e-18	-0.142051	0.952	0.964	1.42925e-13	NA	NA
FANCI	2.20597e-11	-0.14208	0.269	0.445	4.39848e-07	NA	NA
SLC7A10	1.14017e-08	-0.142096	0.339	0.474	0.000227338	NA	NA
RPL26L1	9.05301e-11	-0.142166	0.697	0.799	1.80508e-06	NA	NA
PLBD1	6.99761e-15	-0.142237	0.171	0.368	1.39525e-10	NA	NA
LIG1	6.38222e-17	-0.142258	0.133	0.339	1.27255e-12	NA	NA
PHF19	1.1142e-08	-0.142552	0.282	0.434	0.000222161	NA	NA
HADH	5.09915e-13	-0.142554	0.21	0.384	1.01672e-08	NA	NA
CBX1	2.18188e-09	-0.142573	0.68	0.776	4.35045e-05	NA	NA
NDUFB2	2.42539e-35	-0.142837	0.998	0.991	4.83598e-31	NA	NA
PSMD4	1.79505e-19	-0.142863	0.971	0.982	3.57915e-15	NA	UPR
MYCN	4.69689e-23	-0.143032	0.039	0.244	9.36514e-19	NA	NA
GSR	1.00923e-07	-0.143272	0.417	0.522	0.00201231	NA	NA
RRM1	4.78821e-10	-0.143314	0.294	0.442	9.54722e-06	NA	NA
PIN1	1.90094e-12	-0.143332	0.865	0.925	3.79028e-08	NA	NA
CAPNS1	8.8485e-10	-0.143346	0.521	0.636	1.7643e-05	NA	NA
TKT	3.44907e-11	-0.143592	0.745	0.829	6.8771e-07	NA	NA
TMEM177	1.63143e-11	-0.143701	0.318	0.483	3.2529e-07	NA	NA
ACTN4	1.36631e-10	-0.143874	0.835	0.873	2.72428e-06	NA	NA
BAG2	6.08882e-10	-0.144279	0.546	0.659	1.21405e-05	NA	NA
TTC39C	9.69862e-11	-0.144349	0.372	0.512	1.93381e-06	NA	NA
PHYH	2.03633e-09	-0.14443	0.583	0.693	4.06024e-05	NA	NA
GUSB	1.00195e-10	-0.144545	0.363	0.521	1.99778e-06	NA	NA
ZDHHC3	3.03923e-11	-0.144822	0.533	0.686	6.05992e-07	NA	NA
SLIRP	2.51697e-19	-0.144899	0.957	0.961	5.01859e-15	NA	NA
BRAT1	3.58298e-13	-0.144999	0.253	0.447	7.14411e-09	NA	NA
SERPINB1	6.83682e-13	-0.145068	0.871	0.908	1.36319e-08	NA	NA
IMP3	3.31917e-15	-0.145288	0.932	0.955	6.6181e-11	NA	NA
NFKBIZ	3.47758e-09	-0.145736	0.262	0.408	6.93395e-05	NA	UPR
TBC1D8	2.23772e-13	-0.145891	0.19	0.366	4.4618e-09	NA	NA
DPP4	4.83861e-09	-0.146024	0.519	0.621	9.6477e-05	NA	NA
MMP11	5.00316e-12	-0.146026	0.203	0.366	9.97579e-08	NA	NA
SGO1	4.53048e-09	-0.146165	0.354	0.526	9.03332e-05	NA	NA
LRP5	4.57334e-14	-0.146454	0.197	0.382	9.11878e-10	NA	NA
SLC38A3	1.73095e-09	-0.146502	0.354	0.524	3.45134e-05	NA	NA
TXNDC12	5.05166e-11	-0.146717	0.716	0.819	1.00725e-06	NA	NA
PLLP	9.13188e-17	-0.146723	0.097	0.282	1.82081e-12	NA	NA
GLB1	7.06863e-12	-0.146915	0.707	0.808	1.40941e-07	NA	NA
NET1	2.47669e-11	-0.146944	0.343	0.506	4.93827e-07	NA	NA
HCFC1R1	9.69932e-10	-0.147042	0.585	0.695	1.93395e-05	NA	NA
G3BP1	8.36883e-13	-0.147186	0.822	0.873	1.66866e-08	NA	NA
[truncated: 621 more rows]

## Sheet: WNV_highly_vs_lowly_infected
gene	p_val	avg_log2FC	pct.1	pct.2	p_val_adj	diffexpressed	master_list_call
TRIB3	1.20761e-201	1.28809	0.964	0.298	2.40786e-197	UP	UPR
ATF3	1.10077e-179	1.11709	0.912	0.206	2.19483e-175	UP	UPR
PPP1R15A	9.00973e-188	1.11195	0.981	0.55	1.79645e-183	UP	UPR
ANKRD1	4.8966e-160	1.10038	0.88	0.256	9.76333e-156	UP	NA
DDIT3	1.32823e-209	1.07591	0.994	0.435	2.64835e-205	UP	UPR
AREG	7.37588e-145	1.0479	0.891	0.285	1.47068e-140	UP	NA
DDIT4	3.46621e-168	0.971733	0.946	0.297	6.91128e-164	UP	UPR
DUSP1	2.46582e-138	0.927874	0.935	0.595	4.91659e-134	UP	NA
ASNS	4.00227e-177	0.917693	0.992	0.541	7.98013e-173	UP	UPR
PNRC1	7.1947e-177	0.904835	0.989	0.638	1.43455e-172	UP	NA
TAF1D	1.46682e-183	0.876786	0.989	0.739	2.9247e-179	UP	NA
CTH	3.96317e-188	0.857266	0.945	0.224	7.90216e-184	UP	UPR
GADD45B	1.38856e-107	0.853383	0.867	0.442	2.76866e-103	UP	NA
HERPUD1	2.20652e-150	0.787484	0.992	0.707	4.39957e-146	UP	UPR
GDF15	3.02427e-145	0.774434	0.992	0.768	6.03009e-141	UP	UPR
MYC	8.34439e-138	0.762758	0.949	0.594	1.66379e-133	UP	NA
DNAJB9	3.35027e-126	0.761357	0.917	0.58	6.6801e-122	UP	UPR
SLC3A2	4.07756e-178	0.734571	0.999	0.934	8.13025e-174	UP	NA
CCDC174	1.57569e-146	0.715534	0.96	0.557	3.14177e-142	UP	UPR
CHAC1	5.77712e-135	0.697125	0.86	0.215	1.1519e-130	UP	UPR
RSRC2	4.78797e-135	0.695881	0.977	0.782	9.54673e-131	UP	NA
STBD1	1.6339e-125	0.690417	0.88	0.372	3.25783e-121	UP	NA
KLF6	4.76562e-107	0.688663	0.927	0.613	9.50217e-103	UP	NA
ZFAND2A	3.08562e-167	0.688009	0.996	0.851	6.15242e-163	UP	UPR
RASSF1	1.72593e-133	0.685539	0.919	0.438	3.44134e-129	UP	NA
RBM39	8.25357e-181	0.682265	0.999	0.907	1.64568e-176	UP	NA
PIM3	2.22303e-126	0.651945	0.921	0.565	4.43249e-122	UP	NA
SELENOS	4.93425e-134	0.63954	0.985	0.884	9.83841e-130	UP	UPR
SESN2	1.71416e-120	0.630367	0.82	0.282	3.41786e-116	UP	UPR
TES	3.76563e-128	0.630047	0.967	0.623	7.50828e-124	UP	NA
GADD45A	1.64983e-108	0.620851	0.869	0.441	3.28959e-104	UP	UPR
SARS1	7.10732e-146	0.619728	0.952	0.572	1.41713e-141	UP	UPR
GARS1	1.37454e-173	0.617033	1	0.925	2.7407e-169	UP	UPR
AJUBA	1.55265e-111	0.614878	0.895	0.453	3.09584e-107	UP	NA
CIRBP	1.75213e-159	0.595633	0.994	0.896	3.49357e-155	UP	NA
CEBPG	2.43649e-160	0.592179	0.997	0.84	4.85811e-156	UP	UPR
GOLGB1	9.27887e-145	0.588964	0.986	0.768	1.85011e-140	UP	NA
IFRD1	1.54001e-137	0.585353	0.978	0.644	3.07063e-133	UP	UPR
WIPI1	6.21549e-104	0.584587	0.858	0.407	1.23931e-99	UP	UPR
JUN	9.74061e-85	0.581757	0.945	0.72	1.94218e-80	UP	NA
OPTN	6.57813e-111	0.579178	0.965	0.675	1.31161e-106	UP	NA
ISG20	1.98506e-97	0.576659	0.753	0.242	3.95801e-93	UP	IFN_STIM
PCK2	9.37079e-118	0.576271	0.891	0.384	1.86844e-113	UP	UPR
ARHGEF2	3.53324e-114	0.572476	0.931	0.575	7.04493e-110	UP	UPR
TNFRSF12A	3.81972e-137	0.57031	0.992	0.912	7.61614e-133	UP	NA
CARS1	5.91677e-115	0.566348	0.901	0.482	1.17975e-110	UP	UPR
ERLEC1	4.94584e-107	0.557892	0.931	0.581	9.8615e-103	UP	NA
TARS1	9.55332e-123	0.552457	0.972	0.664	1.90484e-118	UP	UPR
NCF2	1.54153e-78	0.548832	0.577	0.123	3.07366e-74	UP	NA
INHBE	2.35781e-106	0.544077	0.637	0.081	4.70124e-102	UP	UPR
HBP1	2.01032e-118	0.543481	0.84	0.269	4.00838e-114	UP	NA
SELENOK	1.74395e-114	0.542369	0.968	0.686	3.47727e-110	UP	UPR
STX5	1.62086e-107	0.533149	0.942	0.601	3.23184e-103	UP	UPR
YARS1	4.13599e-130	0.53199	0.983	0.775	8.24675e-126	UP	NA
ARL8B	4.63607e-131	0.526308	0.989	0.84	9.24385e-127	UP	NA
RND3	9.04125e-83	0.524599	0.86	0.481	1.80273e-78	UP	NA
PGM3	5.60876e-104	0.523975	0.932	0.646	1.11833e-99	UP	UPR
IRF1	5.39029e-77	0.523743	0.728	0.298	1.07477e-72	UP	IFN_STIM
DERL2	9.49647e-97	0.522628	0.927	0.615	1.8935e-92	UP	UPR
UACA	2.08697e-76	0.52028	0.938	0.769	4.16121e-72	UP	NA
CCN1	3.72318e-71	0.516417	0.829	0.457	7.42365e-67	UP	NA
BEX2	8.40946e-106	0.515881	0.75	0.2	1.67676e-101	UP	UPR
MANF	2.00915e-109	0.515313	0.981	0.869	4.00605e-105	UP	UPR
ARMCX3	5.07787e-103	0.51348	0.901	0.47	1.01248e-98	UP	NA
PDCD4	5.73812e-97	0.511872	0.825	0.345	1.14412e-92	UP	NA
MAP1LC3B2	1.33588e-149	0.509638	0.999	0.96	2.66361e-145	UP	NA
LARP6	1.03716e-91	0.506433	0.876	0.468	2.06799e-87	UP	UPR
PAWR	5.14999e-96	0.505423	0.892	0.512	1.02686e-91	UP	NA
HID1	7.39173e-107	0.505144	0.715	0.146	1.47384e-102	UP	UPR
CEBPB	2.04193e-105	0.503546	0.86	0.363	4.07141e-101	UP	UPR
CREB3	4.30716e-104	0.503163	0.909	0.511	8.58806e-100	UP	NA
SLC43A1	1.0942e-123	0.501892	0.992	0.865	2.18173e-119	UP	NA
SLC7A11	1.41697e-112	0.501073	0.783	0.202	2.8253e-108	UP	NA
CSPP1	4.9079e-79	0.50025	0.768	0.362	9.78586e-75	UP	NA
POLD4	3.06511e-92	0.499608	0.953	0.684	6.11152e-88	UP	NA
CEP57	1.25413e-107	0.496166	0.903	0.479	2.50062e-103	UP	NA
GFPT1	1.31124e-85	0.495501	0.914	0.649	2.61448e-81	UP	UPR
EXOSC8	1.62323e-117	0.493848	0.978	0.778	3.23656e-113	UP	NA
GMPPB	3.29902e-85	0.493351	0.863	0.507	6.57791e-81	UP	UPR
SQSTM1	1.06182e-154	0.492884	0.999	0.992	2.11716e-150	UP	NA
SEC11C	1.04008e-111	0.491995	0.989	0.872	2.07382e-107	UP	UPR
NKTR	6.05666e-109	0.487345	0.97	0.761	1.20764e-104	UP	NA
SERP1	2.08779e-129	0.483048	0.996	0.961	4.16284e-125	UP	UPR
RABGGTB	4.57799e-111	0.482896	0.978	0.782	9.12806e-107	UP	NA
TMCO3	9.66798e-93	0.48027	0.863	0.436	1.9277e-88	UP	NA
GORAB	4.96504e-98	0.477821	0.74	0.225	9.8998e-94	UP	UPR
RAB5A	7.40619e-100	0.471895	0.932	0.623	1.47672e-95	UP	NA
NANS	4.17476e-120	0.470566	0.992	0.905	8.32405e-116	UP	UPR
SREK1	1.88589e-86	0.470098	0.88	0.537	3.76027e-82	UP	NA
ARFGAP3	4.39915e-88	0.469777	0.834	0.413	8.77147e-84	UP	UPR
CHIC2	4.29201e-91	0.469083	0.938	0.638	8.55785e-87	UP	NA
WARS1	1.23059e-93	0.468889	0.934	0.57	2.45368e-89	UP	UPR
OSER1	5.40867e-93	0.465583	0.903	0.528	1.07843e-88	UP	NA
TMEM39A	8.48681e-90	0.465542	0.863	0.471	1.69219e-85	UP	NA
JMJD1C	2.83355e-79	0.465523	0.822	0.434	5.64982e-75	UP	NA
SMAP1	1.34888e-106	0.465426	0.959	0.673	2.68954e-102	UP	NA
GABARAPL1	6.62753e-91	0.462727	0.83	0.373	1.32146e-86	UP	NA
SAT2	1.02384e-101	0.458799	0.99	0.867	2.04144e-97	UP	NA
BTG1	2.10225e-90	0.458794	0.959	0.765	4.19168e-86	UP	UPR
DNAJC1	4.30265e-91	0.458348	0.919	0.652	8.57904e-87	UP	NA
EXOSC1	4.32861e-100	0.457487	0.948	0.718	8.63082e-96	UP	UPR
PLIN2	3.60196e-97	0.457268	0.981	0.907	7.18196e-93	UP	NA
GOLGA4	5.67487e-155	0.455609	1	0.972	1.13151e-150	UP	NA
UBXN1	3.36027e-142	0.455052	0.996	0.93	6.70004e-138	UP	NA
SCN9A	9.1591e-88	0.452944	0.959	0.764	1.82623e-83	UP	NA
SNORC	1.46503e-66	0.452939	0.761	0.356	2.92112e-62	UP	NA
EIF1	5.81417e-199	0.452395	0.999	1	1.15929e-194	UP	NA
MED8	8.24203e-118	0.451732	0.989	0.825	1.64338e-113	UP	UPR
JUNB	5.74892e-30	0.451326	0.655	0.419	1.14628e-25	UP	UPR
RIOK3	7.57439e-79	0.450616	0.811	0.399	1.51026e-74	UP	NA
CIR1	3.0574e-87	0.449604	0.87	0.494	6.09616e-83	UP	NA
NRP2	6.03343e-76	0.448866	0.753	0.297	1.20301e-71	UP	NA
TRAM1	8.74025e-120	0.447278	0.996	0.961	1.74272e-115	UP	NA
ANKRD12	3.70587e-91	0.446758	0.921	0.593	7.38914e-87	UP	NA
GNL3	8.70725e-86	0.444668	0.852	0.465	1.73614e-81	UP	UPR
ARID4B	5.82823e-74	0.443929	0.93	0.722	1.16209e-69	UP	NA
HSPB8	5.17382e-76	0.44331	0.684	0.229	1.03161e-71	UP	NA
GOLGA2	4.08729e-87	0.442896	0.91	0.569	8.14964e-83	UP	NA
HSPA13	3.09932e-79	0.442761	0.869	0.477	6.17974e-75	UP	NA
XBP1	2.71516e-155	0.442632	1	0.996	5.41375e-151	UP	UPR
YAF2	4.94189e-74	0.441703	0.729	0.304	9.85364e-70	UP	NA
UFL1	4.37376e-90	0.440888	0.887	0.494	8.72084e-86	UP	UPR
NUPR1	3.43266e-26	0.440233	0.622	0.412	6.84437e-22	UP	NA
RHOB	6.64003e-46	0.44001	0.899	0.743	1.32395e-41	UP	NA
CLGN	1.69342e-92	0.435968	0.896	0.497	3.3765e-88	UP	NA
BTF3L4	2.6389e-103	0.434154	0.977	0.76	5.2617e-99	UP	NA
SRPRB	8.28442e-105	0.43215	0.986	0.852	1.65183e-100	UP	UPR
POLR3C	1.87787e-88	0.431299	0.855	0.434	3.74428e-84	UP	UPR
GTF2B	3.49752e-80	0.431004	0.907	0.627	6.97371e-76	UP	NA
TIMM44	4.11595e-86	0.430125	0.938	0.627	8.20679e-82	UP	UPR
AZI2	3.75764e-92	0.430018	0.949	0.684	7.49236e-88	UP	IFN_STIM
ZNF274	1.77274e-78	0.428595	0.807	0.401	3.53466e-74	UP	NA
NFKBIB	6.64652e-81	0.427865	0.838	0.42	1.32525e-76	UP	NA
CREB5	2.29201e-66	0.427694	0.779	0.363	4.57004e-62	UP	NA
RNF114	1.67845e-90	0.426364	0.96	0.739	3.34666e-86	UP	IFN_STIM
SSR3	1.57195e-99	0.424652	0.99	0.943	3.13431e-95	UP	NA
GORASP2	6.60307e-103	0.424042	0.985	0.885	1.31659e-98	UP	UPR
AKAP9	3.48428e-88	0.42344	0.956	0.727	6.94731e-84	UP	NA
CCNL1	2.11096e-55	0.42266	0.772	0.467	4.20904e-51	UP	NA
BET1	6.58971e-81	0.42245	0.762	0.305	1.31392e-76	UP	UPR
ARID4A	2.94433e-65	0.420932	0.779	0.406	5.87069e-61	UP	NA
PREB	6.21823e-82	0.42007	0.939	0.698	1.23985e-77	UP	UPR
FILIP1L	7.94494e-58	0.418234	0.838	0.526	1.58414e-53	UP	NA
PIP4P1	2.51027e-84	0.418026	0.753	0.275	5.00524e-80	UP	NA
SDF2L1	5.51544e-67	0.418015	0.95	0.914	1.09972e-62	UP	UPR
NFKBIL1	3.19086e-82	0.416311	0.826	0.39	6.36225e-78	UP	NA
CCDC91	1.89518e-82	0.415338	0.851	0.431	3.77879e-78	UP	NA
SBDS	3.44164e-108	0.414792	0.992	0.896	6.86228e-104	UP	NA
CRBN	1.5397e-76	0.413796	0.895	0.541	3.07001e-72	UP	NA
DNAJC10	1.16325e-77	0.412784	0.843	0.482	2.31941e-73	UP	NA
DAB2	3.29095e-73	0.412607	0.725	0.285	6.56183e-69	UP	NA
NOP58	4.10314e-111	0.41213	0.992	0.941	8.18126e-107	UP	NA
EIF4EBP1	4.99369e-109	0.411727	0.994	0.959	9.95692e-105	UP	UPR
SEC63	6.03864e-109	0.409879	0.989	0.884	1.20404e-104	UP	UPR
ATG3	1.20724e-88	0.409392	0.961	0.713	2.40712e-84	UP	NA
RP9	3.51057e-86	0.409085	0.815	0.348	6.99973e-82	UP	NA
FSTL3	1.10604e-60	0.408317	0.72	0.314	2.20534e-56	UP	NA
TUBE1	2.81012e-92	0.408182	0.681	0.173	5.60309e-88	UP	UPR
LUC7L	1.71509e-79	0.407213	0.906	0.601	3.41973e-75	UP	NA
ZCCHC8	1.55237e-78	0.406467	0.717	0.262	3.09526e-74	UP	NA
FNTA	3.58252e-90	0.405348	0.97	0.74	7.14319e-86	UP	NA
UFM1	3.61251e-68	0.404385	0.845	0.525	7.20299e-64	UP	UPR
PRPF38B	1.73776e-68	0.403812	0.899	0.637	3.46492e-64	UP	NA
SEC23B	1.74151e-78	0.403631	0.95	0.738	3.47239e-74	UP	UPR
LGALS8	9.5965e-61	0.403592	0.786	0.443	1.91345e-56	UP	NA
NOL8	6.42996e-79	0.402344	0.873	0.546	1.28207e-74	UP	NA
UBALD1	2.44877e-80	0.402144	0.825	0.378	4.8826e-76	UP	NA
ICA1	3.7088e-77	0.399516	0.699	0.236	7.39497e-73	UP	NA
ZCCHC7	1.25327e-78	0.39923	0.948	0.691	2.4989e-74	UP	NA
ZNF622	6.67142e-72	0.398859	0.855	0.468	1.33022e-67	UP	UPR
RABAC1	1.63505e-62	0.398551	0.913	0.757	3.26013e-58	UP	NA
SRP72	2.77083e-89	0.398373	0.981	0.809	5.52476e-85	UP	UPR
SLC25A38	1.83585e-74	0.397454	0.896	0.558	3.6605e-70	UP	NA
TCEA1	6.35352e-70	0.397317	0.898	0.626	1.26683e-65	UP	NA
NUCB2	9.16756e-82	0.39685	0.732	0.246	1.82792e-77	UP	UPR
HAX1	7.56323e-127	0.395334	0.999	0.965	1.50803e-122	UP	NA
LMCD1	6.16502e-53	0.394962	0.769	0.436	1.22924e-48	UP	NA
TMEM41B	1.711e-74	0.393179	0.859	0.507	3.41157e-70	UP	NA
CLK1	1.63329e-73	0.392576	0.689	0.239	3.25661e-69	UP	NA
EEA1	6.63636e-83	0.392422	0.97	0.818	1.32322e-78	UP	NA
C1orf52	7.07676e-76	0.39206	0.938	0.664	1.41104e-71	UP	NA
TSPYL2	7.88088e-77	0.390795	0.657	0.189	1.57137e-72	UP	NA
TULP3	2.50165e-64	0.390331	0.739	0.358	4.98805e-60	UP	UPR
CLIP1	1.60388e-71	0.390273	0.852	0.488	3.19799e-67	UP	NA
CCDC59	5.96001e-79	0.389473	0.932	0.685	1.18837e-74	UP	NA
TMED5	1.08732e-81	0.388801	0.985	0.86	2.16801e-77	UP	NA
EPC1	1.0185e-66	0.387787	0.914	0.684	2.03079e-62	UP	NA
LZTFL1	3.08305e-72	0.387214	0.682	0.235	6.14729e-68	UP	UPR
AARS1	7.20568e-88	0.38629	0.992	0.872	1.43674e-83	UP	UPR
UGP2	1.00213e-72	0.385898	0.948	0.686	1.99814e-68	UP	NA
ZNF638	4.17246e-75	0.385587	0.925	0.677	8.31948e-71	UP	NA
SRP19	4.50458e-92	0.385407	0.992	0.896	8.98168e-88	UP	NA
YTHDC1	1.00035e-68	0.385025	0.946	0.787	1.9946e-64	UP	NA
TP53BP2	9.37482e-70	0.384655	0.927	0.695	1.86924e-65	UP	NA
PHF20L1	8.00876e-66	0.384334	0.79	0.425	1.59687e-61	UP	NA
MED10	5.0546e-72	0.384095	0.92	0.638	1.00784e-67	UP	NA
FZD5	1.55059e-42	0.383738	0.732	0.449	3.09173e-38	UP	NA
PPIG	3.97817e-89	0.383634	0.99	0.921	7.93207e-85	UP	NA
SLC17A9	3.28698e-70	0.383575	0.865	0.503	6.55391e-66	UP	NA
PACS1	1.27924e-80	0.383455	0.963	0.778	2.55067e-76	UP	NA
TVP23B	6.65993e-67	0.383403	0.793	0.41	1.32792e-62	UP	NA
ADM2	9.68851e-90	0.382984	0.597	0.093	1.93179e-85	UP	UPR
DIAPH3	5.44133e-50	0.38174	0.787	0.496	1.08495e-45	UP	NA
DNAJC3	1.44299e-61	0.381581	0.87	0.604	2.87718e-57	UP	UPR
FNBP4	4.8334e-70	0.381278	0.913	0.703	9.63732e-66	UP	NA
SNAPC1	8.44687e-55	0.380891	0.649	0.276	1.68422e-50	UP	NA
CCNB1IP1	2.56496e-73	0.380664	0.92	0.612	5.11428e-69	UP	NA
PHGDH	8.22642e-92	0.380023	0.997	0.935	1.64027e-87	UP	UPR
RAB24	2.28653e-73	0.379785	0.858	0.515	4.55912e-69	UP	NA
SLC35B1	4.19895e-96	0.379088	0.988	0.91	8.37229e-92	UP	UPR
RAB32	6.57107e-57	0.379075	0.914	0.714	1.31021e-52	UP	NA
CCDC130	3.09482e-67	0.379039	0.76	0.352	6.17077e-63	UP	NA
WAC	4.44926e-69	0.378428	0.892	0.623	8.87137e-65	UP	NA
ZFAND1	4.40313e-78	0.377948	0.779	0.336	8.77939e-74	UP	NA
STC2	2.18147e-78	0.377542	0.691	0.199	4.34964e-74	UP	NA
SCFD1	3.6779e-128	0.377512	0.996	0.978	7.33336e-124	UP	NA
PNPLA8	2.45489e-75	0.377413	0.742	0.286	4.8948e-71	UP	UPR
TERF2IP	2.26305e-76	0.376933	0.967	0.804	4.5123e-72	UP	NA
DNAJC25	6.01119e-64	0.376754	0.808	0.435	1.19857e-59	UP	NA
ATF4	2.6162e-87	0.376668	0.983	0.849	5.21643e-83	UP	UPR
SELENOM	1.47388e-101	0.376558	1	0.986	2.93878e-97	UP	NA
TAX1BP1	3.64838e-104	0.37642	0.996	0.92	7.2745e-100	UP	NA
CADPS2	3.30985e-66	0.375637	0.75	0.348	6.59951e-62	UP	NA
PLPP5	2.20681e-59	0.375501	0.912	0.742	4.40015e-55	UP	UPR
GMPPA	1.45407e-65	0.373662	0.89	0.564	2.89927e-61	UP	UPR
SDAD1	1.63478e-76	0.373281	0.913	0.674	3.2596e-72	UP	NA
MAP1LC3B	1.36734e-65	0.373269	0.772	0.365	2.72634e-61	UP	NA
WDR45	6.42936e-65	0.372895	0.838	0.468	1.28195e-60	UP	NA
DCTN2	1.54856e-93	0.371981	0.977	0.872	3.08767e-89	UP	NA
TIMM9	1.45382e-70	0.371934	0.845	0.448	2.89877e-66	UP	NA
ARFIP2	2.33078e-70	0.371523	0.928	0.704	4.64735e-66	UP	UPR
ERP44	1.19338e-68	0.371211	0.936	0.736	2.37947e-64	UP	NA
MARS1	6.42399e-70	0.370788	0.956	0.811	1.28088e-65	UP	UPR
SLU7	1.99433e-65	0.370677	0.836	0.493	3.97649e-61	UP	NA
WHAMM	2.72061e-70	0.369475	0.674	0.233	5.42462e-66	UP	NA
ATG101	2.99177e-83	0.369398	0.975	0.767	5.96529e-79	UP	UPR
YPEL2	1.8216e-73	0.368703	0.598	0.148	3.63209e-69	UP	NA
SNX2	5.32956e-71	0.36686	0.942	0.684	1.06266e-66	UP	NA
DNAJB11	3.78041e-78	0.366455	0.983	0.888	7.53775e-74	UP	UPR
UBXN4	4.55925e-109	0.365945	0.996	0.938	9.09069e-105	UP	NA
CEP95	3.1614e-66	0.365881	0.725	0.316	6.30351e-62	UP	NA
CALCOCO2	4.30548e-64	0.364517	0.924	0.677	8.5847e-60	UP	NA
SLC38A1	3.80385e-75	0.364368	0.95	0.761	7.5845e-71	UP	NA
NGDN	4.7381e-65	0.363313	0.856	0.539	9.44729e-61	UP	NA
DAPK3	4.79592e-46	0.363193	0.754	0.468	9.56258e-42	UP	NA
TFG	1.39219e-103	0.36146	0.996	0.928	2.77589e-99	UP	UPR
EIF1B	1.16127e-98	0.361005	0.993	0.952	2.31546e-94	UP	UPR
MIA3	1.71125e-62	0.358944	0.903	0.691	3.41205e-58	UP	NA
SMNDC1	4.30172e-63	0.358721	0.831	0.499	8.5772e-59	UP	NA
AKAP8L	8.09839e-59	0.357529	0.865	0.591	1.61474e-54	UP	NA
CDKN1B	1.07886e-56	0.3572	0.823	0.501	2.15114e-52	UP	UPR
VEZF1	7.0561e-59	0.356928	0.768	0.414	1.40692e-54	UP	NA
TXNDC9	4.83311e-72	0.356573	0.953	0.75	9.63673e-68	UP	NA
TFE3	3.62129e-54	0.356464	0.837	0.544	7.22048e-50	UP	NA
FIP1L1	5.44859e-69	0.356383	0.939	0.727	1.08639e-64	UP	NA
TMEM140	8.39112e-71	0.356275	0.536	0.102	1.6731e-66	UP	NA
CLK4	6.15058e-70	0.355829	0.569	0.137	1.22636e-65	UP	NA
JMJD6	1.53557e-60	0.355827	0.845	0.528	3.06177e-56	UP	NA
CNOT10	5.48659e-61	0.355224	0.84	0.514	1.09397e-56	UP	NA
CD55	6.97976e-66	0.355207	0.537	0.127	1.39169e-61	UP	NA
CSRP1	2.7023e-49	0.355002	0.953	0.825	5.38811e-45	UP	NA
BTG3	1.63767e-59	0.35466	0.76	0.37	3.26536e-55	UP	NA
HSD17B7	4.40141e-63	0.354654	0.744	0.327	8.77597e-59	UP	NA
UBA5	1.44347e-65	0.354307	0.902	0.645	2.87814e-61	UP	NA
NEU1	9.80681e-60	0.3538	0.95	0.796	1.95538e-55	UP	NA
SRP54	2.66017e-64	0.352644	0.872	0.57	5.30411e-60	UP	NA
EGLN2	2.76779e-55	0.352566	0.834	0.565	5.5187e-51	UP	NA
ALG2	1.1687e-56	0.352184	0.89	0.642	2.33028e-52	UP	UPR
SUCO	8.88694e-59	0.350311	0.826	0.504	1.77197e-54	UP	NA
RSL24D1	1.46985e-76	0.350146	0.974	0.79	2.93073e-72	UP	NA
CYSTM1	6.86959e-59	0.34994	0.895	0.624	1.36973e-54	UP	NA
FRA10AC1	1.15891e-65	0.349571	0.802	0.414	2.31075e-61	UP	NA
NOSTRIN	2.97126e-45	0.349218	0.633	0.297	5.92439e-41	UP	NA
ILK	2.52913e-55	0.349153	0.935	0.742	5.04284e-51	UP	NA
XPOT	8.96713e-60	0.349079	0.88	0.623	1.78796e-55	UP	NA
RARA	1.14997e-42	0.348601	0.685	0.381	2.29293e-38	UP	NA
RNF181	7.39285e-106	0.348039	0.994	0.964	1.47406e-101	UP	UPR
RAE1	1.08866e-52	0.347864	0.843	0.583	2.17067e-48	UP	NA
NUDT4	1.41896e-61	0.347698	0.977	0.843	2.82926e-57	UP	NA
SAMD4A	1.38185e-58	0.347113	0.656	0.251	2.75526e-54	UP	NA
SAP30BP	2.28026e-60	0.346786	0.865	0.53	4.54661e-56	UP	NA
HM13	5.5839e-112	0.346572	0.996	0.985	1.11337e-107	UP	NA
DAAM1	6.88906e-51	0.346506	0.831	0.559	1.37361e-46	UP	NA
ZNF444	1.38653e-71	0.346431	0.961	0.836	2.76461e-67	UP	NA
MIA2	2.36989e-62	0.344751	0.753	0.39	4.72532e-58	UP	NA
KIF21A	2.30432e-84	0.344536	0.993	0.93	4.59457e-80	UP	NA
PITPNM1	2.31179e-55	0.344249	0.652	0.285	4.60947e-51	UP	NA
ADPRHL2	1.58616e-56	0.343958	0.804	0.463	3.16265e-52	UP	NA
SYF2	1.4875e-63	0.343218	0.845	0.486	2.96593e-59	UP	NA
SEC31A	4.16548e-74	0.343165	0.974	0.858	8.30556e-70	UP	UPR
CRELD2	5.08732e-52	0.342338	0.863	0.623	1.01436e-47	UP	UPR
MOSPD1	3.69355e-57	0.342022	0.773	0.39	7.36457e-53	UP	NA
MED19	1.6766e-74	0.341341	0.983	0.884	3.34296e-70	UP	NA
LUC7L2	1.39487e-78	0.341283	0.99	0.881	2.78124e-74	UP	NA
SCYL1	9.91583e-60	0.34079	0.862	0.544	1.97712e-55	UP	UPR
UBE2B	5.35692e-65	0.340424	0.711	0.291	1.06812e-60	UP	NA
KLHDC2	8.74251e-57	0.339621	0.867	0.576	1.74317e-52	UP	NA
TXNL1	4.6186e-85	0.339567	0.986	0.919	9.20902e-81	UP	NA
FKBP11	2.86585e-47	0.339518	0.92	0.815	5.71421e-43	UP	UPR
ARL1	7.58898e-64	0.339308	0.932	0.757	1.51317e-59	UP	NA
ZFAND2B	5.39788e-60	0.336941	0.888	0.558	1.07628e-55	UP	NA
SNW1	1.06924e-58	0.336483	0.865	0.565	2.13196e-54	UP	NA
SARNP	6.51952e-59	0.336254	0.925	0.7	1.29993e-54	UP	NA
SH3GLB1	1.12297e-55	0.336131	0.905	0.682	2.23909e-51	UP	NA
DUSP12	1.86343e-58	0.335315	0.884	0.608	3.7155e-54	UP	NA
SLC25A36	6.12742e-57	0.335216	0.732	0.354	1.22175e-52	UP	NA
APBA3	1.25135e-60	0.334942	0.711	0.307	2.49508e-56	UP	NA
ARL4A	5.75985e-46	0.33485	0.845	0.61	1.14846e-41	UP	NA
PSPH	5.13445e-55	0.33434	0.949	0.796	1.02376e-50	UP	UPR
MAP1B	3.97173e-45	0.334272	0.884	0.622	7.91923e-41	UP	NA
LCORL	2.06631e-51	0.334224	0.751	0.425	4.12002e-47	UP	NA
YIPF2	1.12119e-57	0.333703	0.849	0.521	2.23553e-53	UP	NA
ERO1B	3.68465e-71	0.333178	0.548	0.108	7.34682e-67	UP	UPR
CDK2AP2	8.63912e-96	0.332586	0.999	0.99	1.72256e-91	UP	UPR
EIF2S2	1.67255e-130	0.332562	1	0.983	3.3349e-126	UP	NA
EIF5	4.77556e-120	0.331739	1	0.983	9.522e-116	UP	NA
CCPG1	2.81044e-51	0.331325	0.786	0.45	5.60373e-47	UP	NA
SEL1L	1.02013e-47	0.331079	0.796	0.492	2.03404e-43	UP	UPR
CDC5L	3.39635e-55	0.330987	0.863	0.602	6.77198e-51	UP	NA
MSTO1	9.57693e-50	0.330558	0.808	0.477	1.90954e-45	UP	UPR
TSSC4	7.53315e-53	0.330063	0.858	0.587	1.50204e-48	UP	NA
CFDP1	7.56585e-62	0.330054	0.959	0.787	1.50855e-57	UP	NA
KIF5C	1.18569e-66	0.32977	0.615	0.175	2.36414e-62	UP	NA
RSF1	1.73475e-54	0.329765	0.885	0.666	3.45892e-50	UP	NA
EIF2A	1.25786e-60	0.32931	0.898	0.644	2.50804e-56	UP	NA
ENDOV	8.26881e-59	0.32915	0.688	0.293	1.64872e-54	UP	NA
NFKB2	1.18882e-42	0.32867	0.564	0.236	2.37038e-38	UP	UPR
RBCK1	2.61551e-50	0.328645	0.869	0.615	5.21506e-46	UP	IFN_STIM
MAF1	3.24226e-56	0.328488	0.847	0.557	6.46475e-52	UP	NA
GOLT1B	1.39902e-52	0.328049	0.843	0.521	2.78951e-48	UP	NA
EPRS1	1.10906e-92	0.327916	0.994	0.949	2.21136e-88	UP	UPR
PABPC1L	1.58206e-71	0.327549	0.54	0.102	3.15446e-67	UP	NA
AHR	1.47839e-46	0.327472	0.707	0.36	2.94776e-42	UP	NA
RCHY1	4.74236e-56	0.327084	0.671	0.286	9.4558e-52	UP	NA
SMIM14	1.52855e-52	0.327082	0.773	0.42	3.04778e-48	UP	NA
PCNP	4.50154e-68	0.326306	0.974	0.833	8.97562e-64	UP	NA
PRKRA	1.71534e-51	0.32627	0.896	0.662	3.42021e-47	UP	NA
PDRG1	1.58456e-44	0.32575	0.834	0.572	3.15945e-40	UP	NA
ATXN2L	1.54854e-53	0.325137	0.859	0.552	3.08764e-49	UP	NA
AMOTL2	1.70654e-39	0.324347	0.76	0.463	3.40266e-35	UP	NA
TRA2A	1.51492e-56	0.32426	0.907	0.646	3.02059e-52	UP	NA
ESCO1	2.08582e-57	0.324208	0.76	0.369	4.15891e-53	UP	NA
TBC1D15	1.28282e-58	0.324147	0.706	0.312	2.55781e-54	UP	NA
GGNBP2	8.34997e-53	0.323338	0.888	0.669	1.6649e-48	UP	NA
TMEM214	2.74446e-54	0.322803	0.883	0.62	5.47217e-50	UP	UPR
MRPS18B	4.66248e-54	0.321991	0.917	0.674	9.29652e-50	UP	NA
FOXA3	3.5686e-31	0.321872	0.848	0.751	7.11544e-27	UP	NA
CYTH2	1.50695e-60	0.321529	0.699	0.301	3.00471e-56	UP	NA
MAP3K20	4.30906e-42	0.321459	0.758	0.471	8.59184e-38	UP	NA
DNAJC2	9.32198e-76	0.321157	0.988	0.891	1.85871e-71	UP	NA
SAMD11	1.18739e-18	0.32068	0.633	0.5	2.36753e-14	UP	NA
LYSMD3	2.60827e-59	0.320305	0.671	0.264	5.20062e-55	UP	UPR
MST1	4.87355e-57	0.320252	0.626	0.221	9.71737e-53	UP	NA
MBNL2	4.5218e-52	0.319922	0.825	0.465	9.01601e-48	UP	UPR
CSNK1D	8.59395e-51	0.319893	0.896	0.677	1.71355e-46	UP	NA
TNKS2	5.94703e-54	0.319859	0.859	0.575	1.18578e-49	UP	NA
BCAS2	5.45841e-62	0.319793	0.943	0.768	1.08835e-57	UP	NA
RNF113A	7.34102e-55	0.319444	0.731	0.352	1.46373e-50	UP	NA
LOXL4	2.99414e-36	0.318945	0.787	0.535	5.97001e-32	UP	NA
LMAN1	3.00644e-71	0.318783	0.977	0.913	5.99453e-67	UP	NA
TMEM198	1.53763e-74	0.318738	0.512	0.076	3.06589e-70	UP	NA
HPS1	6.5845e-54	0.318348	0.916	0.713	1.31288e-49	UP	NA
PPIL4	1.18049e-54	0.318323	0.88	0.615	2.35378e-50	UP	NA
TSEN15	2.57945e-54	0.31819	0.859	0.561	5.14316e-50	UP	NA
MITD1	1.96711e-49	0.318186	0.849	0.569	3.92222e-45	UP	NA
IBTK	8.10702e-52	0.318151	0.883	0.675	1.61646e-47	UP	NA
NEURL3	3.00551e-52	0.317859	0.319	0.018	5.99269e-48	UP	NA
KLF4	1.14353e-68	0.317752	0.468	0.058	2.28008e-64	UP	UPR
C15orf61	4.42969e-58	0.317516	0.946	0.794	8.83235e-54	UP	NA
C12orf10	3.69955e-61	0.317476	0.97	0.827	7.37653e-57	UP	NA
DUSP3	9.98439e-50	0.317119	0.934	0.746	1.99079e-45	UP	NA
MRPL10	3.07975e-50	0.316897	0.775	0.482	6.14072e-46	UP	NA
PSMG2	6.83862e-83	0.316835	0.996	0.93	1.36355e-78	UP	NA
AKNA	3.31709e-77	0.31672	0.482	0.048	6.61395e-73	UP	UPR
PRKAA2	1.51986e-45	0.316106	0.747	0.434	3.03045e-41	UP	NA
GNA13	1.073e-63	0.315956	0.602	0.182	2.13945e-59	UP	NA
AP3D1	5.34825e-52	0.315093	0.891	0.66	1.06639e-47	UP	UPR
RNFT1	1.85428e-59	0.314791	0.678	0.264	3.69725e-55	UP	NA
CHPF	5.53111e-45	0.314087	0.746	0.446	1.10285e-40	UP	NA
HDAC5	2.17676e-53	0.313855	0.61	0.232	4.34024e-49	UP	NA
TMF1	1.26235e-52	0.31382	0.692	0.316	2.51699e-48	UP	NA
CWC25	1.60339e-49	0.313758	0.714	0.385	3.197e-45	UP	NA
KLF7	4.17571e-52	0.31364	0.53	0.162	8.32595e-48	UP	NA
MPHOSPH10	8.03297e-61	0.313208	0.941	0.794	1.60169e-56	UP	NA
LYPD1	2.94102e-42	0.312882	0.409	0.105	5.8641e-38	UP	NA
TJP1	8.76308e-47	0.312414	0.826	0.566	1.74727e-42	UP	NA
WBP2	3.97128e-51	0.312264	0.815	0.504	7.91834e-47	UP	NA
WASL	7.16097e-62	0.311744	0.95	0.802	1.42783e-57	UP	NA
NCOA7	2.2033e-51	0.31166	0.61	0.24	4.39317e-47	UP	NA
NAMPT	1.14937e-53	0.311597	0.762	0.398	2.29174e-49	UP	UPR
ARHGAP29	5.10803e-47	0.311574	0.917	0.74	1.01849e-42	UP	NA
GCC2	1.86231e-49	0.31091	0.769	0.446	3.71326e-45	UP	NA
ILKAP	1.82909e-44	0.310833	0.789	0.51	3.64701e-40	UP	NA
SRP68	7.48714e-53	0.309765	0.934	0.688	1.49286e-48	UP	UPR
AFF4	7.44197e-51	0.309363	0.804	0.499	1.48385e-46	UP	NA
TRIP6	4.30593e-47	0.309015	0.907	0.754	8.58559e-43	UP	NA
RBM5	4.1297e-38	0.308937	0.669	0.372	8.23421e-34	UP	NA
DNAJB2	1.06873e-53	0.308779	0.628	0.243	2.13094e-49	UP	NA
DNTTIP1	1.79884e-48	0.307444	0.814	0.523	3.58671e-44	UP	NA
RB1CC1	2.79003e-55	0.307108	0.68	0.291	5.56303e-51	UP	NA
CCDC186	2.32722e-53	0.307043	0.669	0.3	4.64024e-49	UP	NA
SPCS2	1.74799e-76	0.30688	0.994	0.932	3.48531e-72	UP	UPR
MCEE	1.54822e-49	0.306398	0.754	0.394	3.087e-45	UP	UPR
CDC6	4.2751e-35	0.306108	0.892	0.757	8.52413e-31	UP	UPR
MYDGF	5.52167e-96	0.305979	0.999	0.99	1.10097e-91	UP	NA
EMC2	3.36631e-48	0.305404	0.724	0.374	6.71208e-44	UP	NA
BOD1L1	1.75149e-49	0.305371	0.869	0.617	3.49229e-45	UP	NA
ATF2	1.10346e-49	0.30531	0.805	0.489	2.20018e-45	UP	NA
HYOU1	4.9003e-39	0.304861	0.89	0.757	9.77071e-35	UP	UPR
STX3	5.22647e-51	0.304612	0.663	0.291	1.04211e-46	UP	NA
OSBP	5.92698e-51	0.304147	0.801	0.49	1.18178e-46	UP	UPR
CLK3	1.08506e-49	0.303945	0.773	0.453	2.1635e-45	UP	NA
KLF10	1.61567e-34	0.303819	0.456	0.174	3.22148e-30	UP	NA
NT5C2	3.71028e-39	0.303761	0.785	0.522	7.39793e-35	UP	NA
VAPA	2.98249e-109	0.303413	0.999	0.989	5.94678e-105	UP	NA
ODR4	6.38609e-52	0.302879	0.735	0.369	1.27332e-47	UP	NA
ARID5B	4.99946e-39	0.302868	0.667	0.356	9.96843e-35	UP	NA
CISD2	1.39473e-59	0.302439	0.965	0.866	2.78095e-55	UP	UPR
VAPB	1.65324e-48	0.301932	0.744	0.398	3.2964e-44	UP	NA
COQ10B	2.37378e-51	0.301206	0.754	0.391	4.73307e-47	UP	NA
ZFAND5	5.21916e-51	0.301015	0.934	0.724	1.04065e-46	UP	NA
DOHH	6.83128e-52	0.301006	0.814	0.479	1.36209e-47	UP	NA
ARF4	6.27797e-59	0.300938	0.985	0.877	1.25176e-54	UP	NA
PPP1R12A	1.27172e-43	0.300932	0.877	0.664	2.53568e-39	UP	NA
NSD3	6.9886e-50	0.300444	0.903	0.684	1.39346e-45	UP	NA
ZMYM5	1.65694e-55	0.300409	0.601	0.203	3.30377e-51	UP	NA
EIF3A	3.86138e-90	0.299424	0.997	0.967	7.6992e-86	UP	NA
SPAG9	3.08688e-49	0.299334	0.732	0.383	6.15493e-45	UP	NA
KCNMB3	5.24184e-51	0.299318	0.528	0.167	1.04517e-46	UP	NA
TTLL7	1.72855e-47	0.299166	0.664	0.305	3.44655e-43	UP	NA
LYPD6B	3.78662e-56	0.299136	0.442	0.08	7.55013e-52	UP	NA
GALK2	1.0781e-57	0.298722	0.696	0.283	2.14963e-53	UP	NA
TMED2	1.24884e-61	0.298567	0.99	0.903	2.49005e-57	UP	UPR
ATP6V0D1	2.98983e-52	0.297555	0.924	0.756	5.96143e-48	UP	NA
CXXC5	2.11738e-33	0.297104	0.859	0.706	4.22184e-29	UP	NA
NOP53	9.58048e-54	0.296812	0.963	0.808	1.91025e-49	UP	NA
TSC22D3	1.2409e-54	0.296757	0.561	0.163	2.47422e-50	UP	NA
PATL1	5.0172e-43	0.296505	0.818	0.559	1.00038e-38	UP	NA
RAD9A	1.32228e-40	0.296498	0.834	0.61	2.63649e-36	UP	UPR
CAPN7	5.90823e-46	0.296343	0.957	0.797	1.17804e-41	UP	NA
CXCL3	5.39776e-33	0.295696	0.432	0.156	1.07626e-28	UP	NA
LIN37	8.1657e-60	0.295666	0.588	0.186	1.62816e-55	UP	NA
KIF16B	5.32079e-53	0.295456	0.635	0.253	1.06091e-48	UP	NA
S100P	2.10801e-24	0.295333	0.431	0.198	4.20316e-20	UP	NA
PHLDB2	1.36917e-37	0.295176	0.771	0.526	2.72998e-33	UP	NA
SPSB3	5.99289e-53	0.295123	0.608	0.233	1.19492e-48	UP	NA
BCKDHA	2.41313e-41	0.294764	0.808	0.564	4.81154e-37	UP	NA
RAB6A	6.58482e-45	0.294649	0.888	0.641	1.31295e-40	UP	NA
SDE2	2.9905e-43	0.294584	0.805	0.503	5.96275e-39	UP	NA
CCDC90B	2.38027e-49	0.294464	0.816	0.497	4.74603e-45	UP	NA
SYS1	5.10099e-45	0.29425	0.761	0.431	1.01709e-40	UP	NA
COPB1	2.0103e-46	0.293728	0.862	0.588	4.00833e-42	UP	UPR
DCAF10	1.09e-47	0.293709	0.794	0.472	2.17335e-43	UP	NA
WDR13	4.05396e-47	0.292826	0.827	0.519	8.08318e-43	UP	NA
MRPL49	2.27174e-50	0.292762	0.677	0.307	4.52962e-46	UP	NA
PYCR1	1.49665e-48	0.292681	0.954	0.805	2.98417e-44	UP	UPR
HSPA9	7.61187e-93	0.292676	1	0.981	1.51773e-88	UP	UPR
GTPBP2	1.93542e-70	0.292567	0.477	0.066	3.85904e-66	UP	UPR
PRXL2C	2.24878e-44	0.292301	0.671	0.334	4.48384e-40	UP	NA
YIPF4	5.90086e-45	0.292223	0.698	0.377	1.17657e-40	UP	NA
SLC4A1AP	4.26792e-51	0.291808	0.709	0.351	8.50981e-47	UP	NA
FAM83G	1.33032e-50	0.291506	0.644	0.265	2.65252e-46	UP	NA
IL32	2.02805e-25	0.291505	0.914	0.733	4.04373e-21	UP	NA
H4C3	1.24139e-28	0.291176	0.979	0.935	2.47521e-24	UP	NA
UBE2J1	4.91212e-48	0.290797	0.92	0.758	9.79427e-44	UP	UPR
DARS1	4.90476e-50	0.290675	0.92	0.709	9.7796e-46	UP	UPR
ZNF581	2.50251e-42	0.290167	0.707	0.384	4.98976e-38	UP	NA
YY1AP1	1.35637e-38	0.290058	0.75	0.461	2.70446e-34	UP	NA
IER2	6.24533e-20	0.28966	0.699	0.537	1.24526e-15	UP	NA
ELF1	1.79181e-41	0.289105	0.805	0.515	3.57269e-37	UP	NA
MCFD2	5.43565e-48	0.288982	0.942	0.818	1.08381e-43	UP	NA
HBEGF	2.81996e-41	0.288822	0.449	0.138	5.62272e-37	UP	NA
KCMF1	3.30398e-45	0.288192	0.756	0.446	6.58781e-41	UP	NA
BNIP1	5.26599e-58	0.287725	0.609	0.192	1.04999e-53	UP	NA
HOOK3	4.4841e-43	0.287643	0.874	0.61	8.94085e-39	UP	NA
SAR1B	1.17136e-44	0.287622	0.892	0.628	2.33557e-40	UP	NA
FAM133B	1.47879e-44	0.287569	0.794	0.494	2.94857e-40	UP	NA
DPH7	2.89734e-43	0.287424	0.783	0.483	5.77701e-39	UP	NA
MARCHF7	2.62412e-37	0.287132	0.785	0.525	5.23223e-33	UP	NA
BNIP3L	6.69606e-53	0.28698	0.581	0.195	1.33513e-48	UP	NA
PHIP	2.05803e-38	0.286885	0.876	0.747	4.10351e-34	UP	NA
ARL13B	1.88431e-45	0.286676	0.68	0.344	3.75713e-41	UP	NA
AGA	8.93332e-45	0.286435	0.673	0.348	1.78122e-40	UP	NA
SEC24D	1.0455e-44	0.285671	0.606	0.269	2.08463e-40	UP	UPR
RFC1	7.76098e-44	0.285539	0.906	0.733	1.54746e-39	UP	NA
CDK13	3.68226e-43	0.285289	0.71	0.381	7.34206e-39	UP	NA
DHRS3	7.09217e-34	0.285253	0.64	0.349	1.41411e-29	UP	NA
HSP90B1	3.31804e-98	0.285119	1	0.993	6.61584e-94	UP	NA
ATG12	2.81108e-46	0.285057	0.818	0.528	5.60502e-42	UP	NA
MBIP	2.21924e-43	0.284829	0.688	0.349	4.42494e-39	UP	NA
DEDD2	4.58935e-49	0.284107	0.637	0.269	9.15071e-45	UP	UPR
RPS6KB2	2.58302e-66	0.284105	0.992	0.953	5.15027e-62	UP	NA
NSRP1	5.78981e-45	0.283757	0.786	0.485	1.15443e-40	UP	NA
THAP5	2.59688e-44	0.283533	0.652	0.314	5.17791e-40	UP	NA
C5orf51	5.8892e-41	0.2834	0.874	0.648	1.17425e-36	UP	NA
KRCC1	6.76683e-41	0.283249	0.758	0.467	1.34924e-36	UP	NA
ZNF292	3.05944e-37	0.283212	0.736	0.468	6.10021e-33	UP	NA
RABGEF1	2.66899e-51	0.282996	0.581	0.209	5.3217e-47	UP	NA
THAP1	2.08623e-42	0.282424	0.68	0.343	4.15974e-38	UP	NA
SLC66A1	4.11756e-45	0.281982	0.688	0.337	8.21e-41	UP	NA
UTP11	4.43623e-46	0.28167	0.902	0.677	8.8454e-42	UP	NA
GPR108	3.50231e-47	0.281656	0.894	0.667	6.98326e-43	UP	NA
TRIP11	8.57991e-45	0.281407	0.816	0.523	1.71075e-40	UP	NA
AKR1A1	2.27329e-68	0.281378	0.992	0.946	4.53272e-64	UP	NA
RPAIN	1.50508e-44	0.281213	0.905	0.699	3.00099e-40	UP	NA
TLCD4	2.00068e-41	0.280978	0.735	0.421	3.98916e-37	UP	NA
CDK10	1.86369e-42	0.280622	0.914	0.742	3.71602e-38	UP	NA
ACBD3	4.04479e-47	0.280292	0.725	0.378	8.06491e-43	UP	NA
HACL1	3.3383e-44	0.280114	0.912	0.713	6.65624e-40	UP	NA
TACC2	3.80178e-39	0.279747	0.851	0.587	7.58036e-35	UP	NA
USO1	1.51952e-44	0.279734	0.909	0.681	3.02976e-40	UP	NA
FAM53C	1.03814e-39	0.279444	0.696	0.391	2.06995e-35	UP	NA
ISCU	9.99747e-48	0.279248	0.968	0.878	1.9934e-43	UP	NA
TUT4	3.36029e-40	0.279207	0.743	0.449	6.70009e-36	UP	NA
RRAGC	2.00602e-57	0.278046	0.525	0.133	3.9998e-53	UP	NA
GOSR1	6.55133e-44	0.277837	0.873	0.644	1.30627e-39	UP	NA
ZFPL1	4.3468e-42	0.277463	0.739	0.432	8.66709e-38	UP	NA
PMAIP1	2.18706e-51	0.277056	0.482	0.123	4.36078e-47	UP	UPR
EIF3D	9.2895e-57	0.277053	0.981	0.887	1.85223e-52	UP	NA
KIZ	1.55739e-51	0.276666	0.57	0.192	3.10528e-47	UP	NA
FLOT1	1.32587e-40	0.276549	0.898	0.722	2.64366e-36	UP	NA
CHMP2B	5.1858e-45	0.276259	0.83	0.557	1.034e-40	UP	NA
TMEM45A	2.13856e-42	0.275556	0.663	0.322	4.26408e-38	UP	NA
SMAD7	1.45388e-24	0.27546	0.606	0.391	2.89889e-20	UP	NA
ELF3	3.53863e-29	0.274684	0.698	0.421	7.05568e-25	UP	NA
COPS3	3.48898e-56	0.274595	0.982	0.872	6.95668e-52	UP	NA
SLC7A1	4.62367e-51	0.274459	0.628	0.238	9.21915e-47	UP	NA
YPEL5	3.79475e-47	0.274451	0.586	0.22	7.56636e-43	UP	NA
USP15	5.78559e-39	0.272726	0.848	0.642	1.15359e-34	UP	NA
MAFK	7.71451e-59	0.27269	0.506	0.116	1.5382e-54	UP	NA
TGIF1	2.20808e-33	0.272461	0.825	0.623	4.4027e-29	UP	UPR
NKAP	1.23768e-37	0.272447	0.707	0.405	2.46782e-33	UP	NA
EDEM2	3.25176e-39	0.272391	0.786	0.521	6.48368e-35	UP	NA
LRIF1	2.8216e-35	0.271898	0.807	0.541	5.62598e-31	UP	NA
BDNF	5.00674e-53	0.271694	0.366	0.041	9.98294e-49	UP	NA
UBE2D3	7.55323e-67	0.271473	0.994	0.956	1.50604e-62	UP	NA
TATDN1	4.6347e-40	0.271305	0.856	0.609	9.24113e-36	UP	NA
SLC2A8	4.05322e-32	0.270889	0.895	0.768	8.08172e-28	UP	NA
DDX49	5.12809e-58	0.27085	0.975	0.891	1.02249e-53	UP	UPR
TRAPPC6B	1.39363e-45	0.270792	0.634	0.294	2.77875e-41	UP	NA
KANSL2	2.82268e-40	0.270431	0.659	0.351	5.62814e-36	UP	NA
SLC38A2	5.37171e-46	0.270235	0.963	0.874	1.07107e-41	UP	NA
CHTOP	3.62681e-39	0.269725	0.914	0.736	7.23149e-35	UP	NA
ARL5B	4.17044e-37	0.269608	0.761	0.47	8.31543e-33	UP	NA
C12orf57	1.29983e-62	0.269392	0.996	0.972	2.59174e-58	UP	NA
EFNA1	6.86943e-28	0.269148	0.548	0.29	1.3697e-23	UP	NA
BORCS6	1.51959e-49	0.268835	0.523	0.157	3.02991e-45	UP	NA
YEATS4	1.92008e-38	0.268659	0.811	0.544	3.82844e-34	UP	NA
RPF2	2.9527e-42	0.26834	0.916	0.742	5.88739e-38	UP	NA
RNF5	3.51918e-45	0.268327	0.936	0.822	7.0169e-41	UP	NA
OCLN	3.5886e-49	0.268196	0.53	0.171	7.15531e-45	UP	NA
SERTAD3	8.90411e-42	0.267899	0.671	0.336	1.77539e-37	UP	NA
LTN1	5.94941e-38	0.267539	0.733	0.448	1.18625e-33	UP	NA
WDSUB1	1.20904e-48	0.267388	0.521	0.169	2.41071e-44	UP	NA
ZC3H15	8.58912e-72	0.267375	0.993	0.95	1.71258e-67	UP	NA
STK16	3.22628e-38	0.267206	0.776	0.482	6.43287e-34	UP	NA
NR3C1	4.48705e-30	0.267076	0.761	0.53	8.94674e-26	UP	NA
ANXA7	1.12357e-44	0.266867	0.934	0.772	2.24028e-40	UP	NA
FICD	6.68579e-54	0.266393	0.448	0.09	1.33308e-49	UP	UPR
MRPL45	1.19722e-41	0.266211	0.887	0.693	2.38714e-37	UP	NA
IARS1	3.464e-54	0.266204	0.979	0.913	6.90687e-50	UP	NA
MRRF	1.45267e-38	0.265903	0.725	0.421	2.89648e-34	UP	NA
STYXL1	9.79206e-46	0.265602	0.953	0.833	1.95244e-41	UP	NA
SYVN1	1.75844e-38	0.265315	0.678	0.377	3.50616e-34	UP	UPR
BDP1	1.48876e-33	0.265247	0.782	0.552	2.96844e-29	UP	NA
ISCA2	2.33531e-42	0.264767	0.691	0.362	4.65638e-38	UP	NA
GNL2	1.45655e-38	0.264706	0.892	0.707	2.90421e-34	UP	NA
UVRAG	1.09568e-37	0.26459	0.61	0.314	2.18467e-33	UP	NA
MEF2A	5.6291e-39	0.264418	0.866	0.626	1.12239e-34	UP	NA
NFU1	1.26591e-38	0.264225	0.909	0.729	2.5241e-34	UP	NA
NSUN5	5.94421e-39	0.264209	0.902	0.717	1.18522e-34	UP	NA
EDEM1	1.5774e-43	0.264044	0.606	0.257	3.14518e-39	UP	UPR
AKIRIN2	2.39775e-32	0.263838	0.8	0.57	4.78087e-28	UP	NA
CCNT2	1.61319e-35	0.263638	0.767	0.496	3.21654e-31	UP	NA
MMADHC	1.41797e-95	0.263551	1	0.989	2.82729e-91	UP	NA
CDK7	2.67968e-42	0.263249	0.634	0.291	5.34301e-38	UP	NA
DNAJA3	5.18859e-40	0.262817	0.807	0.546	1.03455e-35	UP	NA
TRAF2	4.76064e-43	0.26281	0.558	0.221	9.49223e-39	UP	NA
ING3	6.71869e-47	0.262547	0.613	0.243	1.33964e-42	UP	NA
AKIRIN1	2.70405e-34	0.261904	0.899	0.724	5.3916e-30	UP	NA
CLIC4	1.67788e-36	0.261742	0.856	0.619	3.34552e-32	UP	NA
CSRNP1	4.47536e-42	0.26156	0.529	0.196	8.92342e-38	UP	NA
CDC42EP1	5.57915e-57	0.261361	0.99	0.957	1.11243e-52	UP	NA
YIPF6	6.1247e-41	0.261315	0.856	0.595	1.2212e-36	UP	NA
XPA	7.04222e-34	0.261195	0.746	0.463	1.40415e-29	UP	NA
PMPCB	3.54089e-43	0.26101	0.924	0.762	7.06018e-39	UP	NA
BUD31	1.5167e-50	0.260981	0.97	0.872	3.02416e-46	UP	NA
EMC9	3.6861e-35	0.260895	0.642	0.344	7.34971e-31	UP	NA
ANXA3	1.46169e-24	0.26079	0.602	0.345	2.91446e-20	UP	NA
PQBP1	3.81452e-74	0.260634	1	0.974	7.60577e-70	UP	NA
CBWD5	2.03593e-36	0.260389	0.825	0.575	4.05943e-32	UP	NA
INTS12	1.26874e-41	0.260326	0.689	0.363	2.52975e-37	UP	NA
ACBD6	1.05278e-35	0.260224	0.771	0.532	2.09914e-31	UP	NA
CAMLG	2.23093e-39	0.260168	0.715	0.401	4.44826e-35	UP	NA
SAT1	2.1838e-28	0.259826	0.927	0.83	4.35428e-24	UP	IFN_STIM
TIPRL	2.84006e-40	0.259532	0.901	0.7	5.6628e-36	UP	NA
FKBP14	1.08022e-32	0.259493	0.646	0.352	2.15386e-28	UP	NA
C1orf35	2.34281e-33	0.259177	0.801	0.543	4.67132e-29	UP	NA
NFE2L2	2.15269e-45	0.258835	0.986	0.942	4.29226e-41	UP	NA
GPN2	1.371e-39	0.258749	0.642	0.322	2.73363e-35	UP	NA
NSMCE2	5.8779e-42	0.258501	0.678	0.343	1.17199e-37	UP	NA
BHLHE40	2.14749e-43	0.258038	0.486	0.151	4.28187e-39	UP	NA
MIER1	2.86477e-34	0.258001	0.761	0.522	5.71206e-30	UP	NA
ATG13	4.48613e-41	0.257994	0.657	0.327	8.9449e-37	UP	UPR
ASB3	1.15775e-37	0.257218	0.657	0.355	2.30844e-33	UP	NA
CHD9	5.57763e-42	0.256881	0.598	0.253	1.11212e-37	UP	NA
METTL6	9.74479e-38	0.256787	0.739	0.443	1.94301e-33	UP	NA
YIPF5	4.69012e-34	0.256705	0.798	0.532	9.35163e-30	UP	UPR
FGD4	2.4325e-35	0.256622	0.506	0.204	4.85016e-31	UP	NA
RAB10	1.92737e-39	0.256575	0.902	0.725	3.84298e-35	UP	NA
RCN1	3.70073e-38	0.256463	0.474	0.164	7.37888e-34	UP	NA
LRRC59	8.38914e-70	0.256416	0.999	0.986	1.67271e-65	UP	UPR
SCNM1	4.65418e-41	0.256378	0.896	0.662	9.27996e-37	UP	NA
GOPC	1.698e-38	0.255854	0.894	0.695	3.38565e-34	UP	NA
MUS81	5.31762e-43	0.255672	0.645	0.282	1.06028e-38	UP	NA
NAPA	2.96284e-46	0.254434	0.982	0.887	5.9076e-42	UP	NA
SRSF11	1.07566e-45	0.254428	0.977	0.935	2.14476e-41	UP	NA
OXSM	1.47308e-35	0.25434	0.715	0.428	2.93718e-31	UP	NA
NBR1	6.39505e-47	0.254138	0.533	0.175	1.27511e-42	UP	NA
BRD2	8.46732e-31	0.254132	0.844	0.64	1.6883e-26	UP	NA
N4BP2	3.77064e-37	0.254025	0.681	0.363	7.51828e-33	UP	NA
RBMS1	3.52542e-34	0.253949	0.678	0.384	7.02934e-30	UP	NA
COX19	7.85251e-36	0.253892	0.751	0.475	1.56571e-31	UP	NA
CCDC12	5.09667e-38	0.253275	0.928	0.797	1.01623e-33	UP	NA
ATP6V1B2	9.40969e-40	0.252998	0.753	0.445	1.8762e-35	UP	NA
YME1L1	1.44693e-39	0.252839	0.949	0.811	2.88504e-35	UP	NA
LRRC42	7.77637e-35	0.252682	0.859	0.631	1.55053e-30	UP	NA
JAK1	1.09301e-35	0.252503	0.967	0.865	2.17936e-31	UP	IFN_STIM
CHMP4C	4.4249e-52	0.252426	0.547	0.173	8.82281e-48	UP	NA
RHOU	1.88355e-30	0.252414	0.721	0.461	3.7556e-26	UP	NA
PNRC2	1.81203e-28	0.252236	0.834	0.678	3.613e-24	UP	NA
TGDS	4.83185e-52	0.252196	0.504	0.135	9.63423e-48	UP	NA
DNAH14	4.90279e-37	0.252168	0.704	0.395	9.77567e-33	UP	NA
ANKRD11	3.61963e-44	0.252037	0.964	0.888	7.21718e-40	UP	NA
C9orf85	1.15139e-43	0.251977	0.61	0.258	2.29576e-39	UP	NA
N4BP2L2	1.55741e-34	0.251912	0.762	0.494	3.10532e-30	UP	NA
CCDC93	6.12704e-35	0.251706	0.664	0.376	1.22167e-30	UP	NA
FOXO3	2.20073e-35	0.251678	0.59	0.287	4.38803e-31	UP	NA
CDV3	9.4759e-37	0.251654	0.912	0.742	1.8894e-32	UP	NA
KIF2A	2.23853e-38	0.251613	0.885	0.729	4.46341e-34	UP	NA
POLR3D	3.94308e-41	0.251488	0.626	0.283	7.8621e-37	UP	NA
SLC6A9	1.44481e-50	0.251229	0.519	0.145	2.88081e-46	UP	UPR
RBM4	5.92986e-35	0.2511	0.917	0.802	1.18236e-30	UP	NA
KATNA1	9.35434e-40	0.251079	0.648	0.307	1.86516e-35	UP	NA
USE1	1.5159e-35	0.25106	0.874	0.655	3.02255e-31	UP	NA
EIF2B2	1.18349e-36	0.250829	0.804	0.526	2.35975e-32	UP	UPR
TMEM199	9.08931e-37	0.250819	0.847	0.682	1.81232e-32	UP	NA
TOM1	4.90489e-34	0.250399	0.816	0.535	9.77985e-30	UP	NA
SENP6	8.71485e-32	0.250244	0.825	0.606	1.73765e-27	UP	NA
JADE1	1.66421e-41	0.250019	0.5	0.174	3.31827e-37	UP	NA
FNDC3A	8.90915e-34	0.249838	0.815	0.579	1.7764e-29	NA	NA
FAM210A	2.50229e-34	0.24969	0.773	0.5	4.98932e-30	NA	NA
STK19	1.66445e-49	0.249412	0.499	0.145	3.31874e-45	NA	NA
NUB1	9.61341e-35	0.249276	0.711	0.419	1.91682e-30	NA	IFN_STIM
TBC1D23	1.97395e-42	0.24925	0.572	0.222	3.93586e-38	NA	NA
NR1D2	2.64842e-39	0.249216	0.53	0.21	5.28068e-35	NA	NA
GOLPH3	1.51931e-34	0.249139	0.786	0.565	3.02934e-30	NA	NA
NAT9	5.13067e-41	0.249023	0.619	0.279	1.023e-36	NA	NA
PSMF1	1.22032e-46	0.24828	0.968	0.872	2.43319e-42	NA	NA
GRAMD1A	1.19921e-37	0.248111	0.637	0.315	2.3911e-33	NA	NA
KLHL24	4.16137e-54	0.24809	0.457	0.09	8.29736e-50	NA	NA
LSM8	1.0504e-45	0.248082	0.963	0.843	2.0944e-41	NA	NA
ARL14EP	7.37142e-32	0.248056	0.703	0.439	1.46979e-27	NA	NA
SMDT1	8.91926e-46	0.247985	0.982	0.899	1.77841e-41	NA	NA
NUDT9	7.67866e-31	0.247853	0.57	0.293	1.53105e-26	NA	NA
SLC22A15	2.67821e-51	0.247754	0.435	0.09	5.34009e-47	NA	NA
TIA1	6.85812e-29	0.247175	0.751	0.529	1.36744e-24	NA	NA
ATF6	4.81335e-36	0.247145	0.615	0.312	9.59733e-32	NA	UPR
LRRFIP2	3.51818e-43	0.247083	0.957	0.838	7.01489e-39	NA	NA
KIF5B	4.87438e-50	0.246957	0.992	0.936	9.71904e-46	NA	NA
ZNF644	8.15411e-32	0.246792	0.844	0.674	1.62585e-27	NA	NA
NEPRO	3.29593e-38	0.246766	0.702	0.372	6.57175e-34	NA	NA
TMEM222	4.12977e-33	0.246672	0.783	0.543	8.23434e-29	NA	NA
INPP1	2.75104e-31	0.246101	0.714	0.439	5.48531e-27	NA	NA
MYSM1	1.82691e-37	0.246051	0.626	0.318	3.64267e-33	NA	NA
DR1	5.68012e-35	0.245854	0.754	0.486	1.13256e-30	NA	NA
LYPLAL1	1.78456e-34	0.245837	0.82	0.579	3.55823e-30	NA	NA
DUSP11	1.17058e-37	0.245824	0.728	0.401	2.33401e-33	NA	NA
ABRACL	2.06784e-25	0.24567	0.709	0.504	4.12307e-21	NA	NA
BRD4	4.00742e-36	0.245637	0.883	0.691	7.99039e-32	NA	NA
NAA60	8.84595e-34	0.245377	0.771	0.517	1.76379e-29	NA	NA
SETD5	3.94479e-34	0.244875	0.934	0.814	7.86552e-30	NA	NA
ACTR10	1.19351e-35	0.244651	0.796	0.497	2.37973e-31	NA	NA
CNOT4	2.06785e-30	0.244611	0.769	0.515	4.12309e-26	NA	NA
KDM5A	7.12694e-33	0.244463	0.761	0.501	1.42104e-28	NA	NA
VPS28	2.92798e-38	0.244157	0.927	0.796	5.83809e-34	NA	NA
RHBDD3	2.93858e-31	0.243271	0.791	0.566	5.85924e-27	NA	NA
RASAL2	1.04517e-25	0.243178	0.659	0.416	2.08397e-21	NA	NA
PPIE	1.23376e-31	0.243008	0.761	0.511	2.46e-27	NA	NA
TRIM27	4.89169e-28	0.242825	0.771	0.55	9.75354e-24	NA	NA
CCNL2	5.7333e-32	0.242713	0.79	0.536	1.14316e-27	NA	NA
RIOK2	6.45798e-40	0.242442	0.644	0.298	1.28766e-35	NA	NA
CHORDC1	9.05573e-30	0.242431	0.852	0.651	1.80562e-25	NA	NA
H1-0	1.27772e-28	0.242333	0.62	0.358	2.54765e-24	NA	UPR
ANKHD1	1.26805e-35	0.24225	0.686	0.383	2.52837e-31	NA	NA
HMGCL	1.94694e-35	0.242199	0.631	0.326	3.88201e-31	NA	NA
TCF25	1.43767e-59	0.24204	0.992	0.952	2.86657e-55	NA	NA
CCDC18	8.61114e-31	0.241902	0.627	0.349	1.71697e-26	NA	NA
CNOT2	8.59807e-36	0.241864	0.913	0.739	1.71437e-31	NA	NA
CBX4	7.40341e-42	0.241813	0.583	0.235	1.47617e-37	NA	NA
SRSF7	9.57516e-35	0.241621	0.99	0.977	1.90919e-30	NA	NA
CHD2	2.20776e-28	0.241595	0.722	0.486	4.40205e-24	NA	NA
DAP	4.58989e-39	0.241586	0.938	0.805	9.15178e-35	NA	NA
NARS1	1.16321e-36	0.24156	0.905	0.698	2.31932e-32	NA	NA
AIMP2	1.90188e-34	0.241125	0.95	0.833	3.79215e-30	NA	NA
ANAPC13	1.54542e-38	0.241072	0.954	0.797	3.08141e-34	NA	NA
C1orf109	6.09292e-41	0.241052	0.566	0.235	1.21487e-36	NA	NA
RAB3IP	3.35575e-32	0.240999	0.698	0.427	6.69103e-28	NA	NA
TFB2M	4.88927e-31	0.240883	0.831	0.612	9.74872e-27	NA	NA
KIN	9.65396e-33	0.240882	0.8	0.564	1.9249e-28	NA	NA
CREBRF	9.16598e-54	0.240656	0.421	0.073	1.82761e-49	NA	NA
KDM5B	4.46283e-28	0.240496	0.633	0.376	8.89844e-24	NA	NA
RASSF7	3.04417e-28	0.240346	0.699	0.441	6.06977e-24	NA	NA
DENND4A	7.59232e-30	0.240245	0.785	0.565	1.51383e-25	NA	NA
LENG1	2.60016e-41	0.239113	0.594	0.244	5.18445e-37	NA	NA
RICTOR	1.34302e-36	0.238998	0.641	0.319	2.67785e-32	NA	IFN_STIM
PITPNB	3.39255e-31	0.238655	0.82	0.577	6.76441e-27	NA	NA
TRPC4AP	2.88829e-33	0.238541	0.885	0.696	5.75897e-29	NA	NA
BBX	2.03866e-30	0.238289	0.678	0.413	4.06489e-26	NA	NA
IER3	2.3345e-20	0.237922	0.492	0.269	4.65476e-16	NA	NA
BCLAF1	5.42297e-52	0.237898	0.99	0.935	1.08129e-47	NA	NA
COG3	3.63548e-35	0.237796	0.583	0.273	7.24879e-31	NA	NA
CDK5RAP1	1.70476e-32	0.23768	0.808	0.577	3.39913e-28	NA	NA
ARMCX6	2.0608e-38	0.237525	0.601	0.269	4.10903e-34	NA	NA
SRPK2	3.83074e-29	0.23744	0.88	0.715	7.63811e-25	NA	NA
SMG9	1.66258e-34	0.237421	0.547	0.25	3.31502e-30	NA	NA
LETMD1	1.03738e-34	0.237245	0.675	0.362	2.06843e-30	NA	NA
HSCB	1.22746e-32	0.237234	0.753	0.489	2.44743e-28	NA	NA
CDC37L1	1.10561e-34	0.236907	0.691	0.38	2.20448e-30	NA	NA
TBC1D17	1.65933e-34	0.236874	0.756	0.445	3.30853e-30	NA	NA
CYP20A1	8.36322e-35	0.236708	0.663	0.372	1.66754e-30	NA	NA
GPBP1L1	3.13279e-33	0.236701	0.698	0.401	6.24647e-29	NA	NA
NIPBL	3.98435e-28	0.2366	0.863	0.711	7.94439e-24	NA	NA
NRCAM	1.89082e-30	0.236592	0.649	0.363	3.77011e-26	NA	NA
SMIM29	1.94216e-33	0.23653	0.54	0.253	3.87248e-29	NA	NA
PAIP2	1.48496e-34	0.236528	0.891	0.699	2.96086e-30	NA	NA
SEC62	4.14674e-41	0.236455	0.957	0.852	8.26819e-37	NA	NA
SWAP70	2.17323e-34	0.236436	0.586	0.278	4.33321e-30	NA	NA
MRPL58	7.27803e-34	0.236363	0.921	0.733	1.45117e-29	NA	NA
ARFGAP2	5.50408e-36	0.236359	0.64	0.315	1.09746e-31	NA	NA
FUNDC2	1.69441e-36	0.236325	0.96	0.877	3.37848e-32	NA	NA
CLINT1	2.02884e-33	0.236051	0.836	0.644	4.0453e-29	NA	NA
TBRG4	1.10754e-27	0.235631	0.833	0.627	2.20833e-23	NA	NA
TOLLIP	2.62664e-30	0.23543	0.891	0.721	5.23725e-26	NA	NA
YES1	2.60433e-34	0.235199	0.942	0.798	5.19277e-30	NA	NA
AK6	1.99496e-36	0.234949	0.914	0.775	3.97775e-32	NA	NA
TEAD4	2.239e-21	0.234934	0.616	0.409	4.46434e-17	NA	NA
RHBDD2	5.21709e-27	0.234922	0.858	0.666	1.04023e-22	NA	NA
TCEAL9	5.67662e-31	0.234716	0.787	0.519	1.13186e-26	NA	NA
SH3BP2	1.29767e-58	0.234617	0.402	0.046	2.58743e-54	NA	NA
UTRN	2.59832e-28	0.234568	0.84	0.619	5.18078e-24	NA	NA
COPG1	8.73974e-33	0.233777	0.925	0.787	1.74262e-28	NA	NA
UHRF1BP1L	1.66312e-31	0.233324	0.906	0.751	3.31609e-27	NA	NA
NBPF12	2.1683e-42	0.233216	0.536	0.2	4.32338e-38	NA	NA
METTL22	1.2941e-34	0.233148	0.593	0.283	2.58031e-30	NA	NA
VPS37A	1.31672e-35	0.233146	0.638	0.315	2.6254e-31	NA	NA
KDM6B	7.78362e-37	0.233112	0.562	0.244	1.55198e-32	NA	NA
SMC6	3.75957e-30	0.233102	0.746	0.503	7.49621e-26	NA	NA
ATP6V1E1	2.94491e-33	0.232488	0.917	0.775	5.87185e-29	NA	NA
AP5Z1	4.62603e-28	0.232227	0.66	0.403	9.22385e-24	NA	NA
FBXO31	1.40947e-33	0.232216	0.579	0.29	2.81035e-29	NA	NA
XRN2	7.09094e-66	0.232054	0.997	0.977	1.41386e-61	NA	NA
HSPA5	7.45821e-50	0.231925	0.989	0.993	1.48709e-45	NA	UPR
ASS1	8.29874e-23	0.23191	0.815	0.645	1.65469e-18	NA	NA
ARIH2	4.5951e-39	0.231672	0.967	0.867	9.16217e-35	NA	NA
ROCK1	3.4025e-34	0.231631	0.935	0.786	6.78425e-30	NA	NA
RBM7	4.54041e-40	0.231285	0.597	0.251	9.05312e-36	NA	NA
FAM204A	2.89135e-33	0.231014	0.888	0.709	5.76507e-29	NA	NA
NGLY1	2.60241e-31	0.22987	0.888	0.696	5.18894e-27	NA	NA
FAM219B	4.21269e-29	0.22985	0.786	0.533	8.39969e-25	NA	NA
NR2C1	8.22988e-35	0.229459	0.577	0.268	1.64096e-30	NA	NA
NT5C	1.17911e-28	0.229345	0.89	0.733	2.35104e-24	NA	NA
HMGXB3	6.04209e-28	0.229069	0.736	0.497	1.20473e-23	NA	NA
SFSWAP	8.76589e-28	0.22904	0.711	0.479	1.74783e-23	NA	NA
TRIM11	4.79817e-37	0.229028	0.529	0.213	9.56707e-33	NA	NA
USP47	1.52925e-31	0.228567	0.678	0.378	3.04917e-27	NA	NA
ESF1	1.76875e-30	0.228566	0.919	0.778	3.52671e-26	NA	NA
MNAT1	1.28435e-28	0.228236	0.761	0.514	2.56086e-24	NA	NA
NIFK	1.34189e-33	0.227953	0.96	0.84	2.6756e-29	NA	NA
PEA15	6.75802e-26	0.227951	0.818	0.617	1.34748e-21	NA	NA
GHITM	4.21471e-61	0.227853	0.997	0.986	8.40371e-57	NA	UPR
NOL7	1.31781e-52	0.227753	0.989	0.97	2.62757e-48	NA	NA
REEP5	6.12422e-32	0.227484	0.925	0.794	1.22111e-27	NA	NA
PSMG1	8.78102e-31	0.227077	0.881	0.706	1.75085e-26	NA	UPR
STX18	1.5357e-30	0.227073	0.728	0.459	3.06203e-26	NA	NA
PTPN2	2.03083e-32	0.226913	0.936	0.782	4.04928e-28	NA	IFN_STIM
GYG1	9.71072e-28	0.226829	0.802	0.572	1.93622e-23	NA	NA
CEP350	1.05055e-25	0.226788	0.756	0.559	2.09469e-21	NA	NA
REV1	9.87028e-33	0.226656	0.617	0.314	1.96803e-28	NA	NA
RTN3	2.46832e-47	0.22646	0.989	0.948	4.92159e-43	NA	NA
RIPOR1	3.30403e-22	0.226404	0.59	0.365	6.58791e-18	NA	NA
WSB1	1.95771e-30	0.22635	0.938	0.767	3.90348e-26	NA	NA
HNF1A	1.05184e-30	0.226296	0.499	0.228	2.09727e-26	NA	NA
CCDC117	7.00418e-26	0.22581	0.88	0.732	1.39656e-21	NA	NA
DDX39A	6.55397e-40	0.225768	0.985	0.945	1.3068e-35	NA	NA
DUSP14	1.53986e-23	0.225754	0.779	0.598	3.07033e-19	NA	NA
WDR48	2.16813e-28	0.225752	0.735	0.479	4.32304e-24	NA	NA
SRRM1	8.66966e-49	0.225238	0.993	0.965	1.72864e-44	NA	NA
EIF3M	4.93256e-44	0.224701	0.979	0.916	9.83503e-40	NA	NA
HNRNPLL	1.79331e-24	0.224473	0.715	0.503	3.57569e-20	NA	NA
SLC25A6	8.04739e-43	0.224441	0.983	0.943	1.60457e-38	NA	NA
CRTC2	5.40049e-40	0.224357	0.583	0.238	1.0768e-35	NA	NA
TYW5	3.58371e-38	0.224296	0.514	0.195	7.14555e-34	NA	NA
CGRRF1	1.3436e-41	0.223888	0.533	0.198	2.679e-37	NA	NA
THUMPD3	1.67257e-27	0.223807	0.888	0.743	3.33493e-23	NA	NA
IFT43	4.51628e-34	0.223711	0.602	0.286	9.00501e-30	NA	NA
ENO3	2.23372e-14	0.223495	0.699	0.555	4.45381e-10	NA	NA
MKRN2	3.7643e-27	0.223368	0.728	0.472	7.50563e-23	NA	NA
PCCA	5.25328e-33	0.223079	0.61	0.297	1.04745e-28	NA	NA
POC5	7.65966e-32	0.222966	0.479	0.199	1.52726e-27	NA	NA
MRPL22	1.47671e-43	0.222767	0.978	0.91	2.94441e-39	NA	NA
CRB3	1.11709e-23	0.222708	0.733	0.521	2.22736e-19	NA	NA
REXO2	7.01282e-34	0.222679	0.967	0.878	1.39829e-29	NA	NA
SRSF10	1.20543e-47	0.222678	0.994	0.956	2.4035e-43	NA	NA
DXO	2.98604e-39	0.222665	0.541	0.206	5.95387e-35	NA	NA
DDX50	1.67282e-32	0.222627	0.651	0.354	3.33544e-28	NA	NA
XRN1	5.50247e-35	0.22231	0.525	0.222	1.09714e-30	NA	UPR
SF3B2	5.62285e-70	0.222191	0.997	0.982	1.12114e-65	NA	NA
ISL2	3.00813e-42	0.222075	0.464	0.138	5.99791e-38	NA	UPR
AAK1	1.07621e-29	0.222022	0.606	0.338	2.14585e-25	NA	UPR
TRA2B	2.87287e-33	0.221996	0.953	0.876	5.72822e-29	NA	NA
EHD4	5.85415e-32	0.221943	0.566	0.269	1.16726e-27	NA	IFN_STIM
UPP1	8.0855e-28	0.221889	0.664	0.407	1.61217e-23	NA	NA
FTSJ1	1.75249e-28	0.221731	0.909	0.789	3.49428e-24	NA	NA
GPT2	1.19287e-31	0.221709	0.66	0.365	2.37845e-27	NA	UPR
PHF23	4.30401e-23	0.221623	0.699	0.475	8.58178e-19	NA	NA
CLASRP	1.55392e-27	0.22133	0.669	0.406	3.09836e-23	NA	NA
ZEB1	1.20784e-30	0.221251	0.562	0.289	2.40832e-26	NA	NA
BRF2	2.18192e-23	0.220918	0.62	0.384	4.35053e-19	NA	NA
NFXL1	3.78641e-39	0.220738	0.475	0.159	7.54973e-35	NA	NA
SMC3	4.43165e-37	0.220637	0.975	0.901	8.83627e-33	NA	NA
CELSR2	1.1503e-47	0.220595	0.448	0.106	2.29358e-43	NA	NA
CNPPD1	4.83675e-31	0.220593	0.686	0.401	9.644e-27	NA	NA
NUP54	9.79832e-32	0.220441	0.731	0.446	1.95369e-27	NA	NA
EIF4B	3.63779e-55	0.22041	1	0.965	7.25339e-51	NA	NA
NFKBIA	4.61461e-07	0.220332	0.811	0.782	0.00920107	NA	UPR
EIF2S1	1.39852e-29	0.220329	0.928	0.782	2.78852e-25	NA	UPR
ELMSAN1	3.85574e-33	0.220283	0.511	0.222	7.68795e-29	NA	NA
SASS6	9.9929e-28	0.220264	0.633	0.374	1.99248e-23	NA	NA
MAGOHB	1.58764e-32	0.220119	0.921	0.772	3.16559e-28	NA	NA
DYM	1.55548e-33	0.220003	0.597	0.285	3.10148e-29	NA	NA
RARS2	1.09359e-28	0.219926	0.84	0.635	2.1805e-24	NA	NA
EMC8	6.99966e-26	0.219726	0.906	0.768	1.39566e-21	NA	NA
ELP2	3.60407e-31	0.219718	0.674	0.384	7.18615e-27	NA	NA
UAP1L1	1.14384e-43	0.219716	0.39	0.083	2.28071e-39	NA	NA
WASHC4	7.18638e-30	0.21963	0.71	0.442	1.43289e-25	NA	NA
GOLGA5	7.06733e-32	0.219523	0.59	0.29	1.40916e-27	NA	NA
OSTC	1.66541e-49	0.219367	0.988	0.983	3.32065e-45	NA	NA
PRKRIP1	2.34252e-31	0.219351	0.659	0.367	4.67075e-27	NA	NA
ZNHIT3	1.38065e-28	0.21917	0.757	0.506	2.75288e-24	NA	NA
DYRK4	4.39813e-33	0.219022	0.51	0.214	8.76944e-29	NA	NA
SEC23IP	6.75905e-29	0.218542	0.727	0.475	1.34769e-24	NA	NA
NSUN4	7.26589e-30	0.218096	0.641	0.355	1.44874e-25	NA	NA
PSAT1	1.87201e-48	0.218004	0.999	0.988	3.7326e-44	NA	UPR
SNAP29	4.72823e-27	0.217743	0.765	0.511	9.42762e-23	NA	NA
CDC42EP2	1.13939e-29	0.21765	0.37	0.12	2.27184e-25	NA	NA
NRBF2	2.02909e-27	0.217456	0.791	0.564	4.04581e-23	NA	UPR
SMPDL3A	2.52017e-28	0.217441	0.519	0.249	5.02498e-24	NA	NA
WASHC3	1.27552e-29	0.217345	0.599	0.323	2.54325e-25	NA	NA
DYNC1LI1	1.3496e-36	0.217257	0.967	0.88	2.69097e-32	NA	NA
MEF2B	1.83895e-51	0.217023	0.381	0.051	3.66669e-47	NA	NA
CNST	2.58109e-27	0.216945	0.749	0.501	5.14644e-23	NA	NA
GOLPH3L	3.41409e-37	0.216873	0.508	0.186	6.80735e-33	NA	UPR
COPS5	1.23064e-31	0.216796	0.913	0.796	2.45377e-27	NA	NA
DPH3	3.70852e-42	0.216522	0.985	0.948	7.39442e-38	NA	NA
SMIM26	4.79601e-47	0.2165	0.988	0.939	9.56276e-43	NA	NA
ATP6V1C1	3.57786e-29	0.21633	0.61	0.331	7.1339e-25	NA	NA
DTD1	4.30575e-26	0.216316	0.838	0.645	8.58523e-22	NA	NA
HDLBP	1.31247e-40	0.216196	0.99	0.963	2.61693e-36	NA	NA
COQ9	1.61274e-25	0.216177	0.718	0.463	3.21564e-21	NA	NA
RELB	5.65573e-42	0.216039	0.401	0.093	1.1277e-37	NA	NA
FLRT3	1.55775e-17	0.215857	0.681	0.499	3.106e-13	NA	NA
SKIL	5.41051e-21	0.215853	0.559	0.341	1.0788e-16	NA	NA
NAGK	2.40125e-24	0.215642	0.691	0.465	4.78785e-20	NA	NA
DUSP16	1.78934e-26	0.215598	0.576	0.316	3.56776e-22	NA	NA
GNAI3	1.21232e-29	0.215572	0.916	0.76	2.41725e-25	NA	NA
SRBD1	1.49581e-29	0.215473	0.736	0.471	2.98249e-25	NA	NA
VPS72	3.04853e-28	0.215403	0.88	0.677	6.07846e-24	NA	NA
JMJD4	1.05468e-25	0.21512	0.768	0.558	2.10293e-21	NA	NA
WBP4	3.53991e-32	0.215085	0.59	0.3	7.05822e-28	NA	NA
ALAS1	9.58438e-25	0.214908	0.834	0.624	1.91103e-20	NA	NA
TTC33	2.39479e-33	0.214897	0.559	0.247	4.77496e-29	NA	NA
AC022966.1	1.85383e-26	0.214686	0.721	0.457	3.69635e-22	NA	NA
COPA	4.75451e-27	0.214678	0.896	0.738	9.48001e-23	NA	NA
EMD	4.2392e-27	0.21451	0.834	0.615	8.45254e-23	NA	NA
LONP1	1.51447e-26	0.21447	0.791	0.561	3.01971e-22	NA	UPR
CCDC28A	3.15657e-40	0.214374	0.496	0.159	6.29389e-36	NA	NA
MRPL48	7.35509e-25	0.214119	0.816	0.586	1.46653e-20	NA	NA
DHX36	3.83239e-25	0.214077	0.811	0.622	7.64141e-21	NA	NA
SLC1A4	1.82453e-38	0.21383	0.479	0.159	3.63793e-34	NA	NA
CCNH	3.09594e-30	0.213758	0.684	0.403	6.17299e-26	NA	NA
DYNC1I2	1.54603e-25	0.213465	0.721	0.477	3.08263e-21	NA	NA
COQ4	2.26095e-30	0.21319	0.905	0.742	4.5081e-26	NA	NA
WDR83	8.65362e-33	0.213045	0.66	0.338	1.72545e-28	NA	NA
ATXN2	2.58148e-23	0.213028	0.718	0.523	5.14721e-19	NA	NA
IP6K1	1.27085e-26	0.212987	0.669	0.41	2.53395e-22	NA	NA
PTAR1	7.65587e-24	0.212637	0.736	0.523	1.5265e-19	NA	NA
VPS26A	1.31087e-27	0.212622	0.742	0.5	2.61374e-23	NA	NA
GON4L	5.1259e-26	0.212495	0.765	0.528	1.02205e-21	NA	NA
CFL2	2.06708e-25	0.212427	0.79	0.588	4.12155e-21	NA	NA
NFKBIE	2.61487e-34	0.212375	0.387	0.113	5.21378e-30	NA	NA
PRR14	3.7807e-33	0.212188	0.51	0.215	7.53834e-29	NA	NA
ZNF330	1.66974e-29	0.212167	0.649	0.387	3.3293e-25	NA	NA
ATP6V1D	1.03269e-28	0.212094	0.691	0.431	2.05907e-24	NA	NA
EAF2	1.12136e-39	0.212076	0.475	0.145	2.23588e-35	NA	NA
ID4	9.21832e-15	0.211754	0.605	0.448	1.83804e-10	NA	NA
PCM1	2.27037e-25	0.211731	0.786	0.579	4.52689e-21	NA	NA
FBXL12	2.34407e-28	0.211689	0.703	0.421	4.67384e-24	NA	NA
SLC30A7	4.8444e-28	0.211673	0.59	0.316	9.65926e-24	NA	NA
PRKAB1	5.91711e-35	0.21167	0.504	0.198	1.17981e-30	NA	NA
GZF1	2.22434e-30	0.211521	0.569	0.279	4.43511e-26	NA	NA
EXOSC7	1.69229e-29	0.211243	0.903	0.749	3.37427e-25	NA	NA
SUPV3L1	2.06421e-25	0.21121	0.601	0.341	4.11583e-21	NA	NA
LSM14A	6.00065e-55	0.211203	0.996	0.983	1.19647e-50	NA	IFN_STIM
TBRG1	1.83998e-28	0.210946	0.738	0.483	3.66873e-24	NA	NA
BCL7B	6.16627e-28	0.21067	0.71	0.463	1.22949e-23	NA	NA
ATRX	2.23803e-26	0.210648	0.941	0.829	4.4624e-22	NA	NA
RBM25	3.71531e-32	0.210645	0.952	0.866	7.40795e-28	NA	NA
UTP6	1.7198e-26	0.210616	0.794	0.579	3.42911e-22	NA	NA
TIMM17A	1.60236e-32	0.210522	0.96	0.92	3.19495e-28	NA	UPR
WWC2	3.94998e-27	0.210511	0.519	0.257	7.87586e-23	NA	NA
RPP38	6.77474e-28	0.210368	0.731	0.49	1.35082e-23	NA	NA
SLC31A1	4.45565e-25	0.210282	0.823	0.628	8.88413e-21	NA	UPR
EIF4G3	5.48035e-24	0.210189	0.801	0.615	1.09273e-19	NA	NA
UBR5	1.14412e-27	0.210116	0.674	0.403	2.28127e-23	NA	NA
SHC2	7.05482e-43	0.210085	0.452	0.13	1.40666e-38	NA	NA
MAEA	1.34661e-25	0.210076	0.8	0.594	2.685e-21	NA	NA
USP16	2.72258e-27	0.209957	0.888	0.713	5.42856e-23	NA	NA
IGFBP1	3.41852e-28	0.209957	0.22	0.03	6.81619e-24	NA	NA
SERINC1	1.55064e-26	0.209812	0.785	0.565	3.09183e-22	NA	NA
DRAM2	6.86562e-28	0.209651	0.622	0.351	1.36894e-23	NA	NA
PHF3	8.11551e-25	0.209646	0.885	0.742	1.61815e-20	NA	NA
SHC1	1.01375e-26	0.209277	0.601	0.336	2.02131e-22	NA	NA
TMEM263	5.79619e-24	0.209166	0.789	0.583	1.1557e-19	NA	NA
AP3S2	1.00519e-30	0.209104	0.633	0.329	2.00425e-26	NA	NA
SLC7A6OS	1.13172e-23	0.209078	0.649	0.412	2.25653e-19	NA	NA
CDC26	3.47567e-24	0.208972	0.89	0.767	6.93013e-20	NA	NA
OGA	5.12252e-22	0.208853	0.58	0.359	1.02138e-17	NA	NA
TBP	2.44857e-27	0.208832	0.664	0.406	4.88221e-23	NA	NA
BAG3	2.58612e-17	0.208817	0.627	0.424	5.15646e-13	NA	UPR
ATG5	2.06311e-26	0.208698	0.881	0.68	4.11363e-22	NA	NA
SPTSSA	1.29055e-24	0.208238	0.794	0.575	2.57323e-20	NA	NA
YKT6	1.05828e-25	0.208216	0.747	0.518	2.11011e-21	NA	NA
TAF1A	4.76282e-35	0.207894	0.483	0.178	9.49659e-31	NA	NA
TSC22D1	1.79835e-20	0.207833	0.648	0.434	3.58573e-16	NA	NA
EBAG9	5.87367e-32	0.207818	0.627	0.32	1.17115e-27	NA	NA
SLC25A46	5.57789e-30	0.20769	0.588	0.308	1.11218e-25	NA	NA
GIGYF2	1.78709e-24	0.207622	0.775	0.544	3.56328e-20	NA	NA
COPS4	6.27195e-25	0.207463	0.646	0.392	1.25056e-20	NA	NA
KYAT3	8.3797e-35	0.207412	0.523	0.215	1.67083e-30	NA	NA
SGF29	5.49612e-33	0.207326	0.593	0.28	1.09587e-28	NA	NA
UNC50	3.02972e-23	0.207278	0.812	0.659	6.04096e-19	NA	NA
SRA1	8.64243e-29	0.20703	0.916	0.789	1.72321e-24	NA	UPR
ZNF706	4.34335e-27	0.206824	0.892	0.757	8.6602e-23	NA	NA
ARCN1	2.53102e-27	0.206794	0.917	0.785	5.0466e-23	NA	NA
AARSD1	1.2086e-25	0.206794	0.841	0.619	2.40982e-21	NA	NA
FBXO42	5.63586e-32	0.206567	0.539	0.236	1.12373e-27	NA	NA
ZC3H7A	3.33801e-29	0.206538	0.557	0.28	6.65566e-25	NA	NA
SDCCAG8	5.06892e-26	0.206519	0.624	0.362	1.01069e-21	NA	NA
ATF1	1.52105e-28	0.206397	0.709	0.423	3.03282e-24	NA	NA
SLC39A5	1.45567e-24	0.206354	0.53	0.269	2.90247e-20	NA	NA
MEAF6	2.50507e-24	0.206338	0.807	0.641	4.99487e-20	NA	NA
CBY1	6.16039e-31	0.206215	0.544	0.251	1.22832e-26	NA	NA
MAU2	8.50424e-28	0.20611	0.624	0.356	1.69566e-23	NA	NA
WDR25	2.38396e-38	0.206029	0.489	0.167	4.75337e-34	NA	NA
RRP8	2.24937e-28	0.205975	0.573	0.301	4.48503e-24	NA	NA
GTF2H1	2.70741e-29	0.20577	0.623	0.338	5.39831e-25	NA	NA
GNPDA1	5.29623e-19	0.205689	0.736	0.559	1.05602e-14	NA	NA
MLLT10	6.95363e-28	0.205644	0.649	0.387	1.38648e-23	NA	NA
NUS1	5.26585e-24	0.205297	0.685	0.442	1.04996e-19	NA	NA
CCDC43	7.48279e-27	0.205192	0.724	0.454	1.49199e-22	NA	NA
TMEM150A	2.93158e-22	0.205086	0.738	0.519	5.84527e-18	NA	NA
A1CF	4.63355e-25	0.204967	0.916	0.807	9.23883e-21	NA	NA
RNF41	2.41908e-29	0.204956	0.62	0.325	4.82341e-25	NA	UPR
CCNDBP1	1.07636e-27	0.20477	0.642	0.349	2.14616e-23	NA	NA
NUFIP1	1.2218e-23	0.20472	0.597	0.366	2.43614e-19	NA	NA
RNF185	1.90486e-31	0.20438	0.544	0.244	3.7981e-27	NA	NA
BCAT1	4.96853e-23	0.204366	0.876	0.669	9.90675e-19	NA	NA
CANX	1.52195e-84	0.204315	1	0.997	3.03462e-80	NA	NA
TYW3	4.8084e-25	0.204195	0.767	0.584	9.58748e-21	NA	NA
PPFIA1	8.04436e-26	0.203757	0.811	0.612	1.60397e-21	NA	NA
DNAJA2	5.70628e-25	0.203613	0.894	0.742	1.13777e-20	NA	NA
ZBTB2	2.69315e-21	0.20329	0.456	0.242	5.36988e-17	NA	NA
PEX16	7.08602e-33	0.203205	0.51	0.215	1.41288e-28	NA	NA
PDPK1	5.38337e-26	0.202485	0.619	0.365	1.07339e-21	NA	NA
BTG2	8.05696e-30	0.202468	0.459	0.182	1.60648e-25	NA	NA
MRPL2	1.94962e-24	0.202123	0.829	0.604	3.88734e-20	NA	NA
IGBP1	5.50722e-24	0.202042	0.758	0.543	1.09808e-19	NA	NA
NOP16	3.8167e-27	0.201979	0.956	0.858	7.61011e-23	NA	NA
ARF1	1.6902e-61	0.201889	1	0.992	3.37008e-57	NA	NA
ZNF518A	4.5259e-20	0.201856	0.765	0.59	9.02419e-16	NA	NA
NUAK2	2.55031e-22	0.201843	0.336	0.128	5.08506e-18	NA	NA
DDX21	3.45119e-36	0.201803	0.978	0.924	6.88132e-32	NA	NA
AC118549.1	8.09429e-24	0.201783	0.693	0.467	1.61392e-19	NA	NA
UPF3A	1.66738e-26	0.201768	0.902	0.738	3.32459e-22	NA	NA
C11orf58	2.14319e-39	0.201637	0.993	0.953	4.2733e-35	NA	NA
GPRC5C	2.94153e-19	0.201633	0.8	0.626	5.86511e-15	NA	NA
TNFRSF10B	3.47877e-29	0.20156	0.53	0.247	6.93633e-25	NA	NA
RBM33	7.43154e-23	0.201527	0.758	0.554	1.48178e-18	NA	NA
BHLHA15	6.14511e-48	0.201519	0.347	0.043	1.22527e-43	NA	UPR
RSBN1	7.51859e-23	0.201513	0.657	0.432	1.49913e-18	NA	NA
RAB2B	6.03107e-31	0.201441	0.558	0.267	1.20254e-26	NA	NA
TPR	7.86374e-32	0.201383	0.975	0.907	1.56795e-27	NA	NA
MRPS30	1.34766e-24	0.201356	0.847	0.67	2.6871e-20	NA	NA
DLC1	8.37701e-21	0.201252	0.732	0.528	1.67029e-16	NA	NA
RNF10	1.8333e-23	0.201248	0.796	0.594	3.65541e-19	NA	NA
TMEM9	1.36269e-25	0.201228	0.914	0.78	2.71707e-21	NA	NA
TRIM24	1.53013e-20	0.200892	0.733	0.533	3.05092e-16	NA	NA
BET1L	1.47201e-25	0.200513	0.677	0.419	2.93505e-21	NA	UPR
ATAD1	1.79243e-24	0.200472	0.709	0.463	3.57393e-20	NA	NA
NDUFAF2	2.41211e-25	0.200371	0.787	0.543	4.80951e-21	NA	NA
PTRH2	9.92155e-22	0.200085	0.894	0.758	1.97826e-17	NA	NA
PSMD7	1.10216e-63	0.199766	1	0.993	2.1976e-59	NA	NA
USP32	1.65087e-24	0.199673	0.698	0.46	3.29168e-20	NA	NA
MOB4	9.58215e-24	0.199656	0.729	0.493	1.91058e-19	NA	NA
ARFGEF2	1.88985e-30	0.199488	0.619	0.319	3.76818e-26	NA	NA
PEF1	2.8835e-26	0.199426	0.866	0.713	5.7494e-22	NA	NA
ALG12	8.70062e-24	0.199254	0.684	0.436	1.73482e-19	NA	NA
RIT1	3.11584e-31	0.198985	0.441	0.166	6.21268e-27	NA	NA
MCUR1	1.2933e-22	0.198952	0.883	0.722	2.57872e-18	NA	NA
CYP51A1	1.0968e-18	0.198921	0.849	0.703	2.1869e-14	NA	NA
RIF1	3.8905e-22	0.198773	0.818	0.64	7.75727e-18	NA	NA
ITCH	1.16684e-24	0.198768	0.695	0.421	2.32657e-20	NA	NA
SEC24A	3.57956e-26	0.198573	0.642	0.365	7.13729e-22	NA	NA
ZBTB48	1.58485e-32	0.198422	0.506	0.214	3.16004e-28	NA	NA
THAP3	6.14546e-33	0.198343	0.454	0.166	1.22534e-28	NA	NA
MLH1	1.21839e-23	0.198312	0.732	0.479	2.42934e-19	NA	NA
CAPN2	6.29366e-33	0.198192	0.356	0.093	1.25489e-28	NA	NA
NKIRAS1	6.76821e-29	0.198186	0.496	0.217	1.34951e-24	NA	NA
AGO3	1.39784e-30	0.198092	0.575	0.279	2.78716e-26	NA	NA
COPE	5.69251e-99	0.198039	1	1	1.13503e-94	NA	NA
C1orf43	2.56558e-60	0.198022	0.999	0.992	5.11551e-56	NA	NA
PLAAT3	8.63034e-40	0.197926	1	0.992	1.7208e-35	NA	NA
NFIL3	1.1185e-37	0.197302	0.425	0.128	2.23017e-33	NA	UPR
RBM18	8.92336e-26	0.197297	0.626	0.383	1.77923e-21	NA	NA
C16orf58	1.09275e-28	0.197274	0.568	0.279	2.17883e-24	NA	NA
ARL16	9.76505e-25	0.197271	0.856	0.652	1.94705e-20	NA	NA
SCAPER	1.30879e-27	0.197056	0.541	0.272	2.6096e-23	NA	NA
PPP1R13L	1.66069e-35	0.196757	0.421	0.13	3.31125e-31	NA	NA
GOT1	1.86693e-29	0.196473	0.961	0.912	3.72248e-25	NA	UPR
GRPEL2	5.07362e-35	0.196233	0.468	0.163	1.01163e-30	NA	NA
NAA35	4.72046e-25	0.196127	0.757	0.546	9.41213e-21	NA	NA
SRPRA	1.46478e-28	0.195993	0.964	0.917	2.92062e-24	NA	UPR
SMAD2	9.40833e-26	0.195873	0.667	0.396	1.87593e-21	NA	NA
GTPBP8	3.73369e-24	0.195793	0.764	0.557	7.44461e-20	NA	NA
LURAP1L	9.52055e-37	0.195713	0.405	0.112	1.8983e-32	NA	NA
RAB2A	1.65575e-26	0.19567	0.943	0.829	3.30141e-22	NA	NA
LSM1	1.77477e-24	0.195668	0.899	0.746	3.53871e-20	NA	NA
CLTA	3.8889e-80	0.195319	0.999	0.994	7.75408e-76	NA	NA
MIS12	7.92467e-33	0.195168	0.463	0.174	1.5801e-28	NA	UPR
PMM1	6.08396e-23	0.194942	0.685	0.442	1.21308e-18	NA	NA
IK	1.55342e-22	0.194779	0.783	0.593	3.09736e-18	NA	NA
EIF3E	1.39435e-35	0.194758	0.993	0.927	2.78019e-31	NA	NA
SLC25A25	9.64198e-28	0.19462	0.449	0.189	1.92251e-23	NA	NA
NXT1	2.32694e-24	0.194597	0.913	0.793	4.63969e-20	NA	NA
PANK2	2.21288e-20	0.194532	0.802	0.659	4.41226e-16	NA	NA
SNX5	2.33942e-36	0.194349	0.989	0.945	4.66457e-32	NA	NA
SARAF	1.03657e-31	0.194187	0.978	0.931	2.06681e-27	NA	NA
RWDD2A	4.8205e-39	0.194031	0.42	0.113	9.61159e-35	NA	UPR
GTF2F1	1.32141e-21	0.194027	0.862	0.691	2.63477e-17	NA	NA
PTBP2	6.96677e-22	0.194017	0.566	0.33	1.3891e-17	NA	NA
ZNF131	5.51093e-22	0.193909	0.729	0.517	1.09882e-17	NA	NA
EXOC6	3.26156e-20	0.193838	0.612	0.385	6.50323e-16	NA	NA
IQCB1	2.64981e-31	0.193603	0.548	0.242	5.28346e-27	NA	NA
RIOK1	2.63899e-24	0.193599	0.724	0.479	5.26187e-20	NA	NA
COASY	2.53811e-23	0.193275	0.873	0.686	5.06073e-19	NA	NA
ZNF205	6.90397e-32	0.193025	0.485	0.195	1.37658e-27	NA	NA
PPP4R3B	7.23247e-23	0.192891	0.739	0.512	1.44208e-18	NA	NA
NFAT5	2.43448e-22	0.192858	0.709	0.464	4.85412e-18	NA	NA
DPM1	9.01091e-23	0.192831	0.88	0.743	1.79668e-18	NA	NA
DST	2.08484e-19	0.192691	0.903	0.79	4.15695e-15	NA	NA
KAT6B	3.73691e-29	0.192668	0.536	0.253	7.45103e-25	NA	NA
GPKOW	1.46854e-24	0.192623	0.756	0.536	2.92812e-20	NA	NA
NPRL2	1.33746e-25	0.192623	0.638	0.39	2.66676e-21	NA	NA
RIC8A	8.30079e-19	0.192396	0.812	0.675	1.65509e-14	NA	NA
PHF1	6.44874e-27	0.192327	0.579	0.301	1.28581e-22	NA	NA
NFX1	2.91519e-22	0.192248	0.669	0.428	5.8126e-18	NA	NA
TRAPPC4	4.75906e-21	0.192236	0.823	0.66	9.48909e-17	NA	NA
TMED10	3.99005e-25	0.192157	0.953	0.866	7.95576e-21	NA	UPR
ALG14	8.59872e-21	0.191913	0.807	0.593	1.7145e-16	NA	NA
WDFY1	1.14747e-26	0.191853	0.533	0.26	2.28794e-22	NA	NA
MARCHF5	9.48297e-23	0.191686	0.655	0.421	1.89081e-18	NA	NA
ZFP36L1	4.56706e-15	0.191649	0.894	0.794	9.10625e-11	NA	NA
PUM1	5.53789e-22	0.191497	0.826	0.703	1.1042e-17	NA	NA
GAD1	1.42907e-26	0.191297	0.329	0.102	2.84942e-22	NA	NA
PARP6	3.16721e-29	0.191251	0.533	0.244	6.3151e-25	NA	NA
RAB11B	1.21232e-26	0.191246	0.943	0.856	2.41724e-22	NA	NA
HNRNPH3	1.66848e-24	0.191244	0.924	0.849	3.32678e-20	NA	NA
DUS3L	5.89511e-21	0.191203	0.63	0.41	1.17543e-16	NA	NA
CYP1A1	1.42314e-07	0.191065	0.5	0.385	0.00283759	NA	NA
HDAC9	7.53431e-28	0.190631	0.326	0.095	1.50227e-23	NA	NA
PRRC1	1.61033e-24	0.190577	0.584	0.318	3.21083e-20	NA	UPR
CLPX	1.38748e-21	0.190315	0.845	0.707	2.76649e-17	NA	NA
KRAS	3.52777e-20	0.190202	0.88	0.782	7.03403e-16	NA	NA
MRPL1	1.07342e-29	0.190189	0.597	0.3	2.14029e-25	NA	NA
MPHOSPH8	3.73774e-21	0.19016	0.776	0.559	7.45268e-17	NA	NA
NINJ1	6.31553e-25	0.190086	0.979	0.96	1.25925e-20	NA	NA
SCAF11	9.08369e-22	0.190071	0.91	0.816	1.8112e-17	NA	NA
UBAP1	1.69824e-20	0.19004	0.637	0.417	3.38612e-16	NA	NA
CHKA	5.68545e-20	0.189942	0.841	0.682	1.13362e-15	NA	NA
CREB3L2	1.24366e-20	0.189754	0.66	0.439	2.47973e-16	NA	NA
NMD3	2.14797e-24	0.189527	0.673	0.42	4.28283e-20	NA	NA
RAB3GAP1	1.22639e-21	0.189466	0.773	0.577	2.44529e-17	NA	NA
TMEM101	4.39411e-20	0.189209	0.754	0.54	8.76141e-16	NA	NA
TPST1	2.79141e-22	0.189141	0.71	0.47	5.5658e-18	NA	NA
PROSER2	9.9264e-31	0.189086	0.439	0.169	1.97922e-26	NA	NA
ASCC3	3.29839e-20	0.189027	0.79	0.62	6.57665e-16	NA	UPR
ZBTB43	2.91741e-24	0.189001	0.575	0.32	5.81703e-20	NA	NA
ZC3H13	7.34158e-22	0.188934	0.727	0.511	1.46384e-17	NA	NA
MAFF	3.79874e-32	0.188844	0.365	0.101	7.5743e-28	NA	NA
JUND	6.39711e-22	0.188668	0.641	0.402	1.27552e-17	NA	NA
TMEM11	2.52324e-23	0.188621	0.731	0.503	5.03108e-19	NA	NA
PLEKHM2	1.10814e-27	0.188443	0.521	0.253	2.20953e-23	NA	NA
TIPARP	1.97088e-23	0.188356	0.478	0.238	3.92974e-19	NA	NA
STAG1	9.1288e-24	0.188279	0.623	0.362	1.82019e-19	NA	NA
TOE1	8.85397e-23	0.188198	0.645	0.41	1.76539e-18	NA	NA
CRELD1	2.42332e-31	0.187892	0.46	0.173	4.83186e-27	NA	NA
DNAJB1	4.61886e-10	0.187444	0.866	0.765	9.20955e-06	NA	NA
WASF2	1.3448e-21	0.187441	0.883	0.739	2.6814e-17	NA	NA
NVL	6.01884e-23	0.187408	0.682	0.449	1.2001e-18	NA	NA
TRAK2	4.82729e-23	0.187202	0.522	0.279	9.62514e-19	NA	NA
PPCDC	6.83286e-27	0.187151	0.496	0.232	1.3624e-22	NA	NA
PLRG1	2.73001e-21	0.187149	0.856	0.684	5.44337e-17	NA	NA
CCNC	2.18196e-23	0.187122	0.93	0.838	4.35061e-19	NA	NA
SART3	2.00713e-19	0.186912	0.805	0.645	4.00203e-15	NA	NA
C19orf25	6.83105e-20	0.186451	0.793	0.616	1.36204e-15	NA	NA
FAM50A	3.27622e-23	0.186377	0.588	0.347	6.53246e-19	NA	NA
MRPS10	1.88464e-21	0.186196	0.825	0.63	3.75779e-17	NA	NA
ZNF507	5.32206e-20	0.186128	0.722	0.53	1.06116e-15	NA	NA
PROM1	2.28097e-20	0.186095	0.467	0.238	4.54802e-16	NA	NA
GLRX2	3.58172e-18	0.185941	0.805	0.656	7.1416e-14	NA	UPR
SUPT20H	3.94639e-25	0.185752	0.565	0.29	7.8687e-21	NA	NA
BEX1	3.31445e-12	0.18574	0.584	0.403	6.60868e-08	NA	NA
RAB14	3.8579e-25	0.185592	0.935	0.877	7.69228e-21	NA	NA
GPATCH3	3.83345e-20	0.185478	0.648	0.431	7.64352e-16	NA	NA
SUPT7L	1.49443e-24	0.185403	0.57	0.315	2.97975e-20	NA	NA
HDDC3	1.05186e-20	0.185294	0.738	0.519	2.09731e-16	NA	NA
WDR45B	2.00432e-20	0.185271	0.815	0.608	3.99641e-16	NA	NA
CREBZF	1.6432e-21	0.185266	0.622	0.392	3.27637e-17	NA	NA
ATP6V0B	5.58906e-77	0.184996	1	0.997	1.1144e-72	NA	NA
BOD1	5.94691e-25	0.184995	0.57	0.311	1.18576e-20	NA	NA
ERF	1.77111e-20	0.184914	0.569	0.345	3.53143e-16	NA	NA
OSGEP	3.15522e-22	0.184824	0.67	0.439	6.29119e-18	NA	NA
ANXA5	8.81205e-29	0.1848	0.977	0.928	1.75703e-24	NA	NA
ZNHIT2	6.30355e-27	0.184737	0.554	0.276	1.25687e-22	NA	NA
INO80	4.94247e-30	0.184641	0.494	0.209	9.8548e-26	NA	NA
MACROH2A2	2.42675e-16	0.184534	0.645	0.467	4.83869e-12	NA	NA
MRPS18A	1.03775e-19	0.184526	0.775	0.55	2.06918e-15	NA	NA
COQ6	4.88575e-23	0.184491	0.532	0.285	9.7417e-19	NA	NA
PPP1CB	1.84849e-21	0.184456	0.63	0.391	3.68571e-17	NA	NA
FNIP1	2.40993e-29	0.184326	0.46	0.192	4.80517e-25	NA	NA
RTCA	4.39935e-18	0.184273	0.787	0.616	8.77187e-14	NA	NA
KCNJ8	6.64465e-20	0.184054	0.41	0.199	1.32488e-15	NA	NA
JMY	4.74852e-41	0.184042	0.369	0.073	9.46808e-37	NA	NA
TRIM4	9.63066e-25	0.184009	0.615	0.348	1.92026e-20	NA	NA
WASHC1	6.36923e-28	0.183998	0.533	0.254	1.26996e-23	NA	NA
GFER	1.03164e-21	0.183861	0.785	0.579	2.05698e-17	NA	NA
KLF5	4.6939e-20	0.183819	0.477	0.256	9.35917e-16	NA	UPR
TAMM41	2.26328e-19	0.183733	0.58	0.367	4.51276e-15	NA	NA
DRAM1	4.37336e-20	0.18335	0.684	0.459	8.72004e-16	NA	NA
EFL1	2.23345e-27	0.183332	0.511	0.238	4.45328e-23	NA	NA
TSG101	2.11061e-18	0.18307	0.789	0.604	4.20834e-14	NA	NA
RNF13	1.7639e-23	0.182955	0.677	0.41	3.51704e-19	NA	NA
PIBF1	9.31241e-31	0.182884	0.449	0.171	1.8568e-26	NA	NA
OSBPL2	7.17535e-27	0.182737	0.544	0.265	1.43069e-22	NA	NA
WDR41	5.72516e-29	0.182728	0.432	0.166	1.14154e-24	NA	NA
CNNM2	1.75398e-27	0.182638	0.467	0.21	3.49727e-23	NA	NA
CFAP36	2.12311e-20	0.18261	0.624	0.399	4.23327e-16	NA	NA
DPP8	3.90242e-19	0.182561	0.698	0.485	7.78104e-15	NA	NA
CSNK1A1	4.65724e-20	0.182519	0.892	0.732	9.28607e-16	NA	NA
UTP18	4.03856e-19	0.18243	0.816	0.63	8.05248e-15	NA	NA
AUH	3.95205e-23	0.182386	0.653	0.394	7.88e-19	NA	NA
MRPL38	1.706e-26	0.18237	0.961	0.891	3.4016e-22	NA	NA
GPANK1	2.70183e-22	0.182254	0.598	0.352	5.38718e-18	NA	NA
TMBIM1	2.18636e-14	0.182142	0.8	0.659	4.35938e-10	NA	NA
ZNF24	1.90539e-19	0.182124	0.765	0.57	3.79915e-15	NA	NA
SLC12A4	5.40904e-26	0.182022	0.492	0.229	1.07851e-21	NA	NA
PDLIM1	7.52913e-38	0.181977	0.997	0.992	1.50123e-33	NA	NA
WASHC2C	7.6878e-23	0.181726	0.566	0.329	1.53287e-18	NA	NA
SLC50A1	7.09168e-19	0.181666	0.822	0.651	1.41401e-14	NA	NA
TIMM29	5.67196e-21	0.181587	0.599	0.365	1.13093e-16	NA	NA
IGHMBP2	9.22172e-21	0.181573	0.617	0.391	1.83872e-16	NA	NA
MYNN	1.15735e-24	0.1815	0.535	0.271	2.30763e-20	NA	NA
DCUN1D4	1.25597e-19	0.181403	0.819	0.646	2.50428e-15	NA	NA
AGPS	1.46642e-18	0.181319	0.801	0.635	2.92389e-14	NA	NA
PARM1	4.85779e-43	0.181228	0.294	0.028	9.68595e-39	NA	NA
ACTR1B	2.22687e-20	0.181203	0.785	0.579	4.44015e-16	NA	NA
XRRA1	5.89232e-25	0.181137	0.551	0.286	1.17487e-20	NA	NA
LSM12	1.89572e-22	0.181135	0.88	0.699	3.77988e-18	NA	NA
CLCN7	1.56146e-28	0.181114	0.427	0.169	3.1134e-24	NA	NA
PPP1R10	1.61926e-17	0.181096	0.68	0.497	3.22864e-13	NA	NA
LIN54	1.1761e-26	0.181039	0.486	0.225	2.34502e-22	NA	UPR
MICU2	1.31766e-24	0.180793	0.64	0.378	2.62728e-20	NA	NA
RAB7A	5.87936e-33	0.180476	0.988	0.957	1.17228e-28	NA	NA
WTAP	1.86661e-26	0.18047	0.954	0.876	3.72183e-22	NA	NA
FAM177A1	1.13256e-20	0.180369	0.877	0.678	2.25821e-16	NA	NA
KIFC3	3.67415e-19	0.180319	0.657	0.442	7.32588e-15	NA	NA
BBC3	1.5721e-44	0.180228	0.311	0.033	3.1346e-40	NA	NA
AC129492.3	1.0463e-27	0.180222	0.478	0.206	2.08622e-23	NA	NA
GLIS3	8.49119e-18	0.18019	0.576	0.362	1.69306e-13	NA	NA
SRSF4	3.02078e-20	0.180105	0.895	0.769	6.02314e-16	NA	NA
PSMD9	2.34818e-20	0.179928	0.833	0.671	4.68203e-16	NA	NA
ADGRG6	2.10757e-23	0.179828	0.529	0.267	4.20228e-19	NA	NA
ZNF593	7.87705e-32	0.179815	0.986	0.946	1.5706e-27	NA	NA
CEP83	3.5736e-24	0.179649	0.583	0.316	7.12541e-20	NA	NA
MORC3	1.65817e-26	0.179461	0.508	0.238	3.30623e-22	NA	IFN_STIM
AAGAB	4.3089e-20	0.179366	0.797	0.602	8.59152e-16	NA	NA
TOMM20	2.1508e-54	0.17931	1	0.989	4.28847e-50	NA	NA
AL117339.5	1.08971e-42	0.179225	0.318	0.04	2.17278e-38	NA	NA
OSTM1	7.65442e-24	0.179201	0.633	0.366	1.52621e-19	NA	NA
EIF3H	5.80371e-29	0.17914	0.978	0.92	1.1572e-24	NA	NA
GRINA	3.9474e-21	0.179008	0.964	0.89	7.87072e-17	NA	NA
CNBP	1.0585e-57	0.178885	1	0.994	2.11055e-53	NA	NA
PMM2	6.17846e-19	0.178804	0.707	0.492	1.23192e-14	NA	NA
ACAD11	1.38613e-27	0.178599	0.45	0.18	2.7638e-23	NA	NA
AIMP1	2.42033e-18	0.178364	0.855	0.644	4.82589e-14	NA	NA
TMEM208	1.15869e-28	0.17822	0.968	0.906	2.31032e-24	NA	NA
FNDC3B	1.29262e-21	0.178172	0.938	0.83	2.57735e-17	NA	UPR
MAPK1IP1L	9.71363e-21	0.177961	0.892	0.746	1.9368e-16	NA	NA
RNF25	4.49855e-18	0.177935	0.623	0.414	8.96966e-14	NA	NA
MYO9A	2.87497e-26	0.177822	0.427	0.184	5.7324e-22	NA	NA
SMOX	2.32978e-23	0.177645	0.49	0.24	4.64534e-19	NA	NA
CEP295	2.30484e-21	0.177519	0.45	0.224	4.59562e-17	NA	NA
ARHGAP5	5.114e-35	0.177479	0.99	0.985	1.01968e-30	NA	NA
ZFR	9.95156e-21	0.177454	0.909	0.8	1.98424e-16	NA	NA
LMO4	4.77856e-19	0.17732	0.896	0.74	9.52797e-15	NA	NA
RINT1	2.37486e-24	0.17731	0.583	0.309	4.73522e-20	NA	NA
NEDD4	8.69443e-27	0.177224	0.424	0.177	1.73358e-22	NA	NA
C12orf29	3.39973e-21	0.177103	0.61	0.391	6.77872e-17	NA	NA
CNKSR3	2.77069e-26	0.177086	0.493	0.232	5.52448e-22	NA	NA
CPNE8	1.37562e-25	0.17684	0.481	0.217	2.74285e-21	NA	NA
CHMP1A	8.00681e-18	0.176632	0.825	0.682	1.59648e-13	NA	NA
NEMF	2.96086e-18	0.176627	0.663	0.446	5.90366e-14	NA	NA
CEP104	2.85296e-22	0.176583	0.628	0.362	5.68852e-18	NA	NA
AUP1	5.25933e-31	0.176559	0.985	0.938	1.04866e-26	NA	NA
PCBP1	2.18466e-21	0.176548	0.956	0.858	4.356e-17	NA	NA
UTP14A	6.06296e-23	0.176473	0.649	0.362	1.20889e-18	NA	NA
XAB2	1.19436e-18	0.176424	0.674	0.459	2.38143e-14	NA	NA
PTS	5.80302e-18	0.176382	0.797	0.606	1.15706e-13	NA	NA
TGIF2	3.14693e-18	0.176328	0.57	0.365	6.27466e-14	NA	NA
SLC7A5	4.99705e-17	0.176159	0.888	0.725	9.96362e-13	NA	NA
SSR4	3.16991e-48	0.175929	0.993	0.99	6.32049e-44	NA	NA
PLAGL1	1.11367e-19	0.175903	0.587	0.362	2.22054e-15	NA	NA
UCHL5	3.55169e-20	0.175767	0.827	0.659	7.08172e-16	NA	NA
PRPF40A	5.83965e-38	0.175635	0.994	0.977	1.16437e-33	NA	NA
NPPB	0.000174685	0.175456	0.522	0.441	1	NA	NA
COG1	4.76442e-24	0.175142	0.486	0.239	9.49978e-20	NA	NA
C5orf34	1.22218e-20	0.175075	0.416	0.2	2.4369e-16	NA	NA
FASTK	5.70448e-20	0.175005	0.851	0.693	1.13742e-15	NA	NA
ZBTB17	2.56167e-20	0.174972	0.537	0.311	5.10771e-16	NA	NA
EPOR	2.61021e-32	0.17478	0.377	0.11	5.20451e-28	NA	NA
RAB3GAP2	4.72217e-18	0.17472	0.631	0.424	9.41553e-14	NA	NA
LARS1	6.12532e-19	0.174696	0.833	0.717	1.22133e-14	NA	NA
WASHC2A	1.65619e-20	0.174631	0.576	0.337	3.30228e-16	NA	NA
GPBP1	1.69682e-18	0.174574	0.754	0.541	3.38329e-14	NA	NA
PUM3	1.92741e-17	0.17457	0.804	0.648	3.84306e-13	NA	NA
DUSP10	1.01204e-28	0.174551	0.448	0.175	2.01791e-24	NA	NA
TDG	4.47511e-18	0.174546	0.8	0.616	8.92292e-14	NA	NA
UBE2D2	4.88107e-24	0.174387	0.943	0.838	9.73237e-20	NA	NA
BCAR1	8.65692e-20	0.174313	0.646	0.409	1.7261e-15	NA	NA
MRAS	7.03867e-19	0.174259	0.517	0.307	1.40344e-14	NA	NA
RAD1	6.29157e-20	0.174231	0.747	0.555	1.25448e-15	NA	NA
MDM4	9.48439e-28	0.174203	0.453	0.191	1.89109e-23	NA	NA
C19orf48	2.67628e-18	0.174088	0.878	0.762	5.33623e-14	NA	NA
UBXN7	9.85367e-25	0.174052	0.492	0.231	1.96472e-20	NA	NA
KANSL1	4.71958e-20	0.174027	0.63	0.391	9.41038e-16	NA	NA
TLK1	7.39452e-17	0.17399	0.616	0.424	1.47439e-12	NA	NA
RPF1	2.22627e-20	0.173702	0.678	0.428	4.43895e-16	NA	NA
KLHL28	8.69712e-31	0.173671	0.42	0.144	1.73412e-26	NA	NA
ORC4	2.38182e-21	0.173649	0.649	0.403	4.74911e-17	NA	NA
LRRFIP1	2.94621e-17	0.173633	0.912	0.782	5.87445e-13	NA	NA
APPBP2	8.36907e-23	0.173465	0.494	0.251	1.66871e-18	NA	NA
F7	3.3047e-26	0.173374	0.47	0.203	6.58924e-22	NA	NA
HNRNPDL	1.55375e-45	0.173332	0.999	0.993	3.09802e-41	NA	NA
ORC5	2.80992e-21	0.173272	0.64	0.399	5.6027e-17	NA	NA
USP39	1.58922e-14	0.173214	0.826	0.722	3.16875e-10	NA	NA
RBM22	6.24767e-21	0.173113	0.655	0.423	1.24572e-16	NA	NA
CHD1	1.24973e-18	0.172981	0.685	0.494	2.49184e-14	NA	NA
WDR20	1.22273e-26	0.172873	0.508	0.235	2.438e-22	NA	NA
DCUN1D2	2.0101e-28	0.172867	0.464	0.188	4.00793e-24	NA	NA
GPR89A	4.03805e-19	0.172846	0.642	0.406	8.05147e-15	NA	NA
UPF2	4.63949e-21	0.17283	0.619	0.378	9.25067e-17	NA	NA
PTPN23	9.36149e-22	0.172818	0.599	0.363	1.86659e-17	NA	NA
ZNHIT6	1.27646e-19	0.172775	0.642	0.427	2.54513e-15	NA	NA
PXDC1	9.80932e-39	0.172546	0.309	0.047	1.95588e-34	NA	NA
UBN1	6.86623e-19	0.172543	0.743	0.536	1.36906e-14	NA	NA
USP8	1.07205e-21	0.172479	0.593	0.356	2.13756e-17	NA	NA
IL6ST	1.67653e-15	0.172427	0.674	0.501	3.34283e-11	NA	NA
PLEKHH2	1.73018e-29	0.172386	0.347	0.102	3.44981e-25	NA	NA
BAZ1B	6.76976e-23	0.172288	0.948	0.888	1.34982e-18	NA	NA
CDC73	4.51528e-17	0.172265	0.686	0.489	9.00301e-13	NA	NA
NUP42	7.00801e-18	0.172202	0.671	0.456	1.39733e-13	NA	NA
SUGP1	4.61261e-21	0.172184	0.597	0.366	9.19708e-17	NA	NA
ZNF841	1.85302e-30	0.17215	0.41	0.137	3.69474e-26	NA	NA
EIF3G	2.90931e-43	0.172134	0.993	0.979	5.80087e-39	NA	NA
MARVELD2	2.95372e-22	0.17202	0.514	0.272	5.88943e-18	NA	NA
SCRN3	2.7898e-25	0.172015	0.508	0.242	5.56258e-21	NA	NA
RAB28	1.2078e-19	0.171803	0.677	0.46	2.40822e-15	NA	NA
CDK11A	1.15379e-21	0.171659	0.568	0.32	2.30054e-17	NA	NA
ZMYND11	4.44609e-19	0.171302	0.587	0.355	8.86506e-15	NA	NA
MRTFA	1.46132e-18	0.171135	0.517	0.305	2.91372e-14	NA	NA
TIAL1	9.7313e-19	0.17113	0.903	0.762	1.94032e-14	NA	NA
CEP290	7.24169e-23	0.171063	0.481	0.233	1.44392e-18	NA	NA
POLR2C	9.97444e-22	0.171025	0.954	0.865	1.9888e-17	NA	NA
ABI1	6.96872e-21	0.170938	0.599	0.345	1.38949e-16	NA	NA
CXorf40B	1.30027e-19	0.170928	0.645	0.412	2.59262e-15	NA	NA
TNFAIP3	5.36819e-21	0.170833	0.309	0.109	1.07036e-16	NA	NA
PWP1	1.14574e-19	0.170794	0.884	0.767	2.28449e-15	NA	NA
SLC39A7	5.47201e-19	0.170727	0.852	0.7	1.09106e-14	NA	UPR
AFTPH	5.83667e-24	0.170632	0.557	0.289	1.16377e-19	NA	NA
DPAGT1	7.60363e-17	0.170614	0.732	0.548	1.51609e-12	NA	NA
ACSL1	2.05801e-21	0.170413	0.539	0.289	4.10347e-17	NA	NA
DTX3	7.56396e-30	0.170393	0.41	0.141	1.50818e-25	NA	NA
LCA5	1.09317e-36	0.170377	0.294	0.046	2.17966e-32	NA	UPR
UBL3	4.19693e-31	0.170333	0.347	0.095	8.36827e-27	NA	NA
TSPAN4	7.39553e-15	0.170314	0.878	0.771	1.47459e-10	NA	NA
AEN	1.80261e-18	0.17012	0.57	0.348	3.59422e-14	NA	NA
TPT1	3.35552e-101	0.170028	1	1	6.69057e-97	NA	NA
MGAT2	5.25218e-15	0.169898	0.631	0.448	1.04723e-10	NA	NA
LRRC8D	1.40172e-21	0.169767	0.54	0.293	2.79488e-17	NA	NA
GNS	4.0804e-19	0.16972	0.626	0.395	8.13591e-15	NA	NA
SNX13	3.31605e-21	0.169617	0.512	0.28	6.61186e-17	NA	NA
HBS1L	3.2705e-19	0.169567	0.931	0.811	6.52105e-15	NA	NA
ME1	8.41803e-16	0.169552	0.769	0.606	1.67847e-11	NA	NA
HOOK1	3.40634e-17	0.169419	0.695	0.504	6.7919e-13	NA	NA
TBC1D10A	1.23911e-32	0.169363	0.374	0.104	2.47067e-28	NA	NA
ARRB2	1.78794e-18	0.169346	0.619	0.391	3.56497e-14	NA	NA
NFYC	1.8237e-17	0.169321	0.772	0.602	3.63628e-13	NA	NA
RIOX2	7.51987e-20	0.169313	0.718	0.497	1.49939e-15	NA	NA
SWI5	3.78527e-19	0.169264	0.883	0.746	7.54745e-15	NA	NA
NELFE	2.46407e-17	0.169254	0.827	0.651	4.91311e-13	NA	NA
RNF115	4.97782e-23	0.169227	0.478	0.236	9.92527e-19	NA	NA
ALG5	1.61715e-18	0.169098	0.798	0.587	3.22444e-14	NA	NA
TMEM167B	3.7886e-28	0.169039	0.464	0.192	7.55408e-24	NA	NA
SIRT2	9.23675e-24	0.168879	0.514	0.253	1.84172e-19	NA	NA
RSPRY1	6.60244e-18	0.168674	0.631	0.432	1.31646e-13	NA	NA
ANKRD26	2.02474e-17	0.16866	0.609	0.414	4.03714e-13	NA	NA
WDR43	1.05724e-17	0.168464	0.796	0.601	2.10803e-13	NA	NA
SSBP2	1.40793e-19	0.168415	0.403	0.196	2.80728e-15	NA	NA
PIGP	1.70576e-21	0.16832	0.572	0.322	3.40111e-17	NA	NA
CRIP2	4.12828e-13	0.1682	0.282	0.137	8.23137e-09	NA	NA
ELOA	6.42921e-18	0.168089	0.49	0.282	1.28192e-13	NA	NA
SPOP	1.03277e-17	0.167989	0.746	0.537	2.05923e-13	NA	NA
DNAJB14	1.64027e-24	0.167909	0.507	0.244	3.27053e-20	NA	NA
DALRD3	1.48604e-21	0.167901	0.608	0.358	2.96301e-17	NA	NA
SEPTIN7	1.67716e-25	0.167799	0.965	0.941	3.3441e-21	NA	NA
STAMBP	3.46807e-19	0.167573	0.667	0.45	6.91499e-15	NA	NA
ZPR1	4.94895e-17	0.167485	0.74	0.535	9.86771e-13	NA	NA
CRCP	1.68362e-19	0.167442	0.622	0.392	3.35697e-15	NA	NA
MYL12B	2.14838e-65	0.167251	1	1	4.28365e-61	NA	NA
STAM	1.86486e-17	0.167173	0.657	0.456	3.71834e-13	NA	NA
MRPS31	1.61734e-23	0.167119	0.543	0.275	3.22481e-19	NA	NA
ARFGAP1	3.87963e-20	0.167104	0.608	0.37	7.73559e-16	NA	NA
DSTN	9.01953e-29	0.167089	0.993	0.97	1.7984e-24	NA	NA
BRAP	2.59388e-21	0.166989	0.507	0.271	5.17193e-17	NA	NA
RRNAD1	4.11307e-25	0.166973	0.445	0.189	8.20106e-21	NA	NA
UBE2J2	3.12486e-18	0.166971	0.843	0.706	6.23065e-14	NA	NA
CCS	1.40681e-29	0.166792	0.99	0.953	2.80503e-25	NA	NA
ATG14	6.49934e-23	0.166651	0.474	0.235	1.2959e-18	NA	NA
ATG4D	3.9657e-20	0.166512	0.532	0.3	7.9072e-16	NA	NA
SLC1A5	1.39228e-13	0.166143	0.798	0.628	2.77607e-09	NA	NA
TPRA1	1.16694e-14	0.166126	0.656	0.475	2.32676e-10	NA	NA
RND1	1.35166e-19	0.166111	0.24	0.07	2.69508e-15	NA	NA
SLC52A2	2.95181e-16	0.165986	0.653	0.45	5.88561e-12	NA	NA
C12orf65	5.79141e-21	0.165984	0.55	0.312	1.15475e-16	NA	NA
TRMO	2.66709e-24	0.165856	0.449	0.199	5.3179e-20	NA	NA
THAP8	2.2375e-23	0.165846	0.472	0.221	4.46134e-19	NA	NA
MARK3	7.30361e-20	0.165819	0.601	0.36	1.45627e-15	NA	NA
PVR	7.03207e-17	0.165801	0.575	0.363	1.40212e-12	NA	NA
ASB8	9.17136e-19	0.165749	0.59	0.362	1.82868e-14	NA	NA
PPP4R2	1.53165e-15	0.165577	0.717	0.564	3.05395e-11	NA	NA
HERPUD2	1.66467e-28	0.165548	0.452	0.171	3.31919e-24	NA	NA
RBMX2	1.48105e-19	0.165156	0.67	0.438	2.95307e-15	NA	NA
COA7	3.33227e-21	0.165154	0.626	0.378	6.64421e-17	NA	NA
KLC2	6.14601e-18	0.165093	0.651	0.442	1.22545e-13	NA	NA
OS9	1.93301e-18	0.16503	0.923	0.814	3.85423e-14	NA	NA
BCL3	5.36439e-05	0.164959	0.606	0.561	1	NA	NA
TRAPPC6A	3.8394e-16	0.164909	0.76	0.58	7.65539e-12	NA	NA
DHDDS	5.35312e-19	0.164881	0.515	0.29	1.06736e-14	NA	UPR
DESI2	2.65905e-17	0.164748	0.872	0.751	5.30188e-13	NA	NA
NAA20	3.52848e-24	0.164693	0.977	0.891	7.03544e-20	NA	NA
LCOR	3.06868e-15	0.164684	0.807	0.673	6.11864e-11	NA	NA
ZNF394	1.17927e-21	0.164585	0.518	0.273	2.35134e-17	NA	NA
DGUOK	2.38334e-28	0.164578	0.993	0.95	4.75214e-24	NA	NA
UAP1	2.10568e-15	0.164486	0.765	0.635	4.19852e-11	NA	NA
COX7A2L	4.73827e-20	0.164455	0.96	0.887	9.44764e-16	NA	NA
KBTBD2	1.15801e-24	0.164451	0.499	0.242	2.30895e-20	NA	NA
DDX55	1.08526e-17	0.164371	0.599	0.383	2.1639e-13	NA	NA
MCL1	3.51733e-14	0.164306	0.91	0.841	7.01321e-10	NA	NA
FDX2	3.41111e-25	0.164293	0.477	0.221	6.8014e-21	NA	NA
ATP6V1H	1.70219e-23	0.16424	0.459	0.209	3.394e-19	NA	NA
UIMC1	1.98867e-18	0.164177	0.557	0.329	3.96522e-14	NA	NA
SNRPA1	1.41428e-28	0.164151	0.982	0.95	2.81994e-24	NA	NA
SOCS2	3.05422e-34	0.16415	0.289	0.047	6.08981e-30	NA	NA
PRSS23	5.27078e-13	0.164058	0.627	0.431	1.05094e-08	NA	NA
UTP23	2.19439e-23	0.16403	0.535	0.275	4.37539e-19	NA	NA
RMND5B	1.63683e-18	0.164026	0.642	0.407	3.26368e-14	NA	NA
AP2A2	1.27495e-17	0.163935	0.543	0.32	2.54212e-13	NA	NA
TEX10	2.52857e-21	0.163826	0.494	0.257	5.04171e-17	NA	NA
CEBPZ	4.1108e-17	0.163609	0.709	0.507	8.19652e-13	NA	NA
TMEM259	1.29948e-18	0.163597	0.686	0.452	2.59103e-14	NA	NA
MVD	7.16165e-15	0.163416	0.891	0.793	1.42796e-10	NA	NA
PKN2	7.5622e-16	0.163389	0.738	0.572	1.50783e-11	NA	NA
MGAT1	3.81343e-16	0.163144	0.773	0.602	7.60359e-12	NA	NA
MED30	3.90165e-26	0.163087	0.474	0.21	7.7795e-22	NA	NA
DENND5A	4.29027e-21	0.162958	0.474	0.243	8.55437e-17	NA	NA
DTWD1	1.27887e-22	0.162849	0.526	0.26	2.54994e-18	NA	NA
PPP2R3C	1.75892e-18	0.162763	0.53	0.308	3.50712e-14	NA	NA
LACTB2	4.07523e-14	0.162747	0.771	0.617	8.12559e-10	NA	NA
CDKN2AIP	2.66815e-27	0.162651	0.439	0.171	5.32003e-23	NA	NA
C2orf49	5.39186e-26	0.162586	0.457	0.195	1.07508e-21	NA	NA
PLA2G4C	1.37175e-34	0.162555	0.267	0.035	2.73512e-30	NA	NA
EMC7	9.38134e-19	0.162543	0.876	0.756	1.87055e-14	NA	NA
PHLDA1	1.57633e-08	0.162464	0.743	0.612	0.000314304	NA	NA
TRAPPC3	1.38678e-19	0.162434	0.943	0.847	2.7651e-15	NA	NA
THAP7	1.00979e-16	0.162384	0.74	0.569	2.01342e-12	NA	NA
IRAK2	1.73143e-19	0.162359	0.482	0.251	3.45229e-15	NA	NA
HELQ	2.10298e-29	0.162163	0.348	0.104	4.19314e-25	NA	NA
HHEX	1.73094e-06	0.162123	0.783	0.746	0.0345132	NA	NA
MPV17L2	3.19205e-15	0.162122	0.798	0.671	6.36462e-11	NA	UPR
ZNF410	5.44132e-24	0.162073	0.454	0.204	1.08495e-19	NA	NA
POLDIP3	4.2076e-17	0.162053	0.591	0.377	8.38953e-13	NA	NA
ECD	1.40917e-19	0.162012	0.562	0.327	2.80973e-15	NA	NA
NBPF14	2.18637e-22	0.161977	0.395	0.164	4.3594e-18	NA	NA
ITSN2	8.54676e-20	0.161942	0.512	0.28	1.70414e-15	NA	NA
QKI	6.35122e-16	0.161936	0.706	0.528	1.26637e-11	NA	NA
AIP	8.57658e-22	0.161908	0.972	0.91	1.71008e-17	NA	NA
SUPT3H	4.9886e-28	0.161907	0.438	0.171	9.94677e-24	NA	NA
GULP1	1.67577e-14	0.161772	0.751	0.568	3.34131e-10	NA	NA
FBXO34	1.59896e-20	0.1617	0.525	0.282	3.18816e-16	NA	NA
IKBIP	2.83199e-15	0.161649	0.779	0.628	5.6467e-11	NA	NA
ZC3H11A	2.29241e-17	0.161649	0.541	0.319	4.57083e-13	NA	NA
ARIH1	4.22709e-19	0.161635	0.677	0.457	8.4284e-15	NA	NA
SETD2	1.85589e-14	0.161624	0.801	0.702	3.70046e-10	NA	NA
PTPN14	5.30649e-21	0.161577	0.471	0.243	1.05806e-16	NA	NA
MDFI	4.20603e-19	0.161536	0.186	0.04	8.38641e-15	NA	NA
PPP1R37	1.40455e-23	0.161459	0.507	0.25	2.80052e-19	NA	NA
NEXN	2.42779e-14	0.1614	0.384	0.207	4.84077e-10	NA	NA
TUBG2	6.11552e-21	0.161366	0.412	0.192	1.21937e-16	NA	NA
AHI1	1.02519e-18	0.161318	0.572	0.33	2.04414e-14	NA	NA
PLAA	9.06814e-18	0.161299	0.653	0.446	1.8081e-13	NA	NA
PCIF1	2.82151e-19	0.161235	0.591	0.352	5.62582e-15	NA	NA
MRPS9	3.5502e-16	0.1612	0.75	0.58	7.07874e-12	NA	NA
ELP4	2.1542e-18	0.161188	0.681	0.459	4.29526e-14	NA	NA
CCAR1	1.47517e-15	0.161135	0.862	0.742	2.94134e-11	NA	NA
TAF9	1.60519e-16	0.161035	0.93	0.8	3.20058e-12	NA	NA
MED27	7.95777e-16	0.160998	0.744	0.566	1.5867e-11	NA	NA
IMMP1L	6.84027e-16	0.160963	0.722	0.546	1.36388e-11	NA	NA
SPRYD7	2.60571e-19	0.160918	0.539	0.301	5.19553e-15	NA	NA
CDC40	2.79379e-16	0.160837	0.798	0.627	5.57053e-12	NA	NA
TAOK1	5.67921e-15	0.160775	0.78	0.61	1.13238e-10	NA	NA
NAV2	1.17477e-15	0.160609	0.637	0.424	2.34238e-11	NA	NA
SELENOF	8.65568e-25	0.160473	0.983	0.953	1.72586e-20	NA	NA
LUC7L3	2.69943e-16	0.160443	0.898	0.843	5.3824e-12	NA	NA
HSPBAP1	1.60344e-24	0.160116	0.394	0.157	3.1971e-20	NA	NA
YTHDF2	2.718e-20	0.159777	0.945	0.876	5.41943e-16	NA	NA
ZNF655	1.58e-15	0.159482	0.684	0.506	3.15037e-11	NA	NA
GPATCH1	5.36972e-22	0.159468	0.475	0.235	1.07067e-17	NA	NA
GDAP2	9.31961e-22	0.15946	0.533	0.283	1.85824e-17	NA	NA
GPATCH2	2.29685e-16	0.159437	0.615	0.409	4.5797e-12	NA	NA
AKT1S1	3.90328e-16	0.159331	0.854	0.713	7.78275e-12	NA	NA
FSD1L	3.02254e-28	0.159206	0.381	0.127	6.02665e-24	NA	NA
TOX4	3.97484e-15	0.158858	0.858	0.739	7.92543e-11	NA	NA
MED17	6.93926e-23	0.158798	0.446	0.198	1.38362e-18	NA	NA
SEC61G	5.78924e-52	0.158789	0.999	0.996	1.15432e-47	NA	UPR
FAM120AOS	5.41374e-17	0.158653	0.711	0.503	1.07945e-12	NA	NA
SKAP2	1.70986e-20	0.158551	0.49	0.256	3.40929e-16	NA	NA
BLOC1S6	5.34304e-19	0.158525	0.562	0.329	1.06535e-14	NA	NA
ZFP69B	1.29755e-30	0.158521	0.338	0.091	2.58718e-26	NA	NA
ACOT9	6.15231e-22	0.158473	0.464	0.225	1.22671e-17	NA	NA
RAD50	1.50184e-17	0.158297	0.544	0.334	2.99451e-13	NA	NA
GPR89B	4.51586e-21	0.158175	0.489	0.257	9.00417e-17	NA	NA
ST7L	2.84888e-21	0.157935	0.471	0.24	5.68038e-17	NA	NA
USP42	2.48879e-21	0.157913	0.508	0.264	4.9624e-17	NA	NA
PHF20	1.07769e-14	0.157879	0.685	0.501	2.1488e-10	NA	NA
TCEAL4	4.43834e-17	0.157848	0.615	0.394	8.84961e-13	NA	NA
RHBDF2	3.52407e-26	0.15783	0.341	0.109	7.02665e-22	NA	NA
ZNF583	3.14118e-28	0.157811	0.405	0.138	6.26321e-24	NA	NA
E2F6	2.60616e-15	0.157726	0.64	0.427	5.19642e-11	NA	NA
PRPSAP1	4.14031e-14	0.157716	0.837	0.714	8.25536e-10	NA	NA
DERL1	5.94069e-16	0.157694	0.71	0.504	1.18451e-11	NA	NA
C12orf49	7.62192e-18	0.157355	0.475	0.264	1.51974e-13	NA	NA
B4GALT2	1.24177e-20	0.15728	0.468	0.231	2.47597e-16	NA	NA
WAPL	2.1605e-15	0.157108	0.885	0.773	4.30783e-11	NA	NA
RAB9A	6.26448e-20	0.157003	0.483	0.254	1.24907e-15	NA	NA
ZFAND3	6.21045e-17	0.156969	0.624	0.406	1.2383e-12	NA	NA
CRYBG2	1.44523e-22	0.156964	0.344	0.13	2.88164e-18	NA	NA
BAZ2B	9.34976e-14	0.15694	0.566	0.376	1.86425e-09	NA	NA
FAM193A	3.41161e-19	0.156913	0.488	0.264	6.80242e-15	NA	NA
PRKAB2	5.30214e-14	0.156849	0.727	0.546	1.05719e-09	NA	NA
AKAP17A	2.62374e-33	0.156845	0.331	0.076	5.23147e-29	NA	NA
NBEAL1	2.33503e-15	0.156827	0.847	0.715	4.65582e-11	NA	NA
CENPBD1	6.99517e-20	0.156781	0.503	0.273	1.39477e-15	NA	NA
PCYT2	2.88967e-14	0.156723	0.921	0.814	5.7617e-10	NA	NA
UCHL3	9.20783e-15	0.156438	0.88	0.762	1.83595e-10	NA	NA
SPIN1	1.18905e-16	0.156434	0.627	0.417	2.37084e-12	NA	NA
WDR74	2.95086e-15	0.156431	0.873	0.728	5.88372e-11	NA	NA
SCOC	3.16508e-15	0.156182	0.756	0.544	6.31086e-11	NA	NA
SPTY2D1	2.19959e-18	0.156127	0.47	0.253	4.38576e-14	NA	NA
HACD2	3.8976e-14	0.156055	0.793	0.652	7.77143e-10	NA	NA
GTF2F2	7.92213e-16	0.155935	0.704	0.504	1.57959e-11	NA	NA
DCUN1D5	1.97096e-18	0.155907	0.895	0.756	3.92989e-14	NA	NA
VPS41	1.31469e-15	0.155863	0.572	0.381	2.62137e-11	NA	NA
SMIM7	1.02851e-17	0.15577	0.912	0.797	2.05074e-13	NA	NA
GTSF1	1.08409e-23	0.1557	0.989	0.936	2.16156e-19	NA	NA
SEC22C	1.68811e-17	0.155521	0.591	0.39	3.36592e-13	NA	NA
STK17A	1.082e-10	0.155494	0.809	0.68	2.15739e-06	NA	NA
VPS37C	5.52906e-22	0.155164	0.456	0.217	1.10244e-17	NA	NA
NDUFS4	1.09228e-15	0.155097	0.912	0.769	2.17789e-11	NA	NA
TASOR2	6.51492e-14	0.154933	0.735	0.565	1.29901e-09	NA	NA
RC3H2	8.29787e-17	0.154897	0.561	0.355	1.65451e-12	NA	NA
ZNF408	4.02205e-23	0.154882	0.436	0.198	8.01957e-19	NA	NA
TMED9	1.17415e-38	0.154798	0.999	0.993	2.34113e-34	NA	NA
NIBAN1	3.75086e-35	0.15479	0.262	0.03	7.47883e-31	NA	UPR
COPB2	3.03152e-22	0.154772	0.938	0.895	6.04454e-18	NA	NA
UBR4	3.73503e-13	0.154663	0.834	0.725	7.44728e-09	NA	NA
NECAP2	1.579e-16	0.154633	0.648	0.441	3.14837e-12	NA	NA
RAMAC	3.63471e-15	0.154626	0.894	0.764	7.24725e-11	NA	NA
RAB39B	3.1601e-36	0.154572	0.28	0.037	6.30091e-32	NA	UPR
DHX29	7.33766e-14	0.154419	0.816	0.667	1.46306e-09	NA	NA
TNIP1	4.32474e-15	0.154277	0.644	0.452	8.62311e-11	NA	NA
ABCE1	5.83419e-16	0.154213	0.888	0.765	1.16328e-11	NA	NA
PWWP2A	1.20476e-20	0.154171	0.507	0.264	2.40217e-16	NA	NA
EAPP	2.24249e-16	0.154161	0.622	0.41	4.47131e-12	NA	NA
DMAP1	7.25426e-15	0.154074	0.728	0.533	1.44643e-10	NA	NA
RRN3	9.80151e-18	0.154015	0.5	0.293	1.95432e-13	NA	NA
ZNF791	1.41923e-23	0.153947	0.407	0.17	2.8298e-19	NA	NA
NKAPD1	9.23702e-15	0.153931	0.601	0.405	1.84177e-10	NA	NA
OTUD5	6.61218e-19	0.153888	0.564	0.336	1.3184e-14	NA	NA
MYADM	5.9959e-15	0.153819	0.548	0.338	1.19552e-10	NA	NA
RPS6KB1	7.4971e-15	0.153779	0.666	0.467	1.49485e-10	NA	NA
ARG2	1.00942e-11	0.153776	0.591	0.42	2.01268e-07	NA	NA
NHLRC2	5.19368e-17	0.153708	0.529	0.322	1.03557e-12	NA	NA
TCP11L2	1.05056e-38	0.153681	0.247	0.015	2.09472e-34	NA	NA
PSMD6	1.53596e-16	0.15363	0.873	0.749	3.06255e-12	NA	NA
IRF2BP2	3.50717e-11	0.153622	0.76	0.63	6.99294e-07	NA	NA
RPP30	1.63923e-15	0.153582	0.773	0.593	3.26846e-11	NA	NA
EDEM3	1.07353e-17	0.153442	0.547	0.326	2.14052e-13	NA	NA
BNIP2	2.47245e-17	0.153405	0.609	0.387	4.92982e-13	NA	NA
NEDD9	4.25222e-17	0.153033	0.362	0.17	8.4785e-13	NA	NA
DSP	2.09497e-11	0.153029	0.805	0.704	4.17717e-07	NA	NA
COMMD2	6.10867e-16	0.152982	0.773	0.583	1.21801e-11	NA	NA
RBM3	1.85279e-35	0.152955	0.999	0.986	3.69429e-31	NA	NA
PRELID3B	2.18808e-17	0.152889	0.551	0.326	4.36282e-13	NA	UPR
REL	6.19174e-16	0.152862	0.45	0.253	1.23457e-11	NA	NA
PITHD1	1.1532e-13	0.152708	0.678	0.489	2.29937e-09	NA	NA
TUT7	2.4262e-19	0.152697	0.503	0.271	4.83761e-15	NA	NA
UBN2	7.7618e-21	0.152633	0.477	0.24	1.54763e-16	NA	NA
RMC1	2.38554e-21	0.152366	0.504	0.256	4.75654e-17	NA	NA
COQ5	3.05863e-16	0.152283	0.557	0.351	6.0986e-12	NA	NA
PRPF6	4.66227e-15	0.152256	0.833	0.695	9.2961e-11	NA	NA
DNAL4	3.62363e-22	0.152105	0.454	0.21	7.22515e-18	NA	NA
DPF2	1.70147e-14	0.152089	0.573	0.401	3.39256e-10	NA	NA
CDIP1	3.06714e-17	0.152005	0.57	0.362	6.11556e-13	NA	NA
SND1	1.39344e-21	0.151928	0.972	0.934	2.77837e-17	NA	NA
SEC13	3.55796e-58	0.151925	1	0.999	7.09421e-54	NA	UPR
VPS11	1.24435e-22	0.15181	0.424	0.185	2.48111e-18	NA	NA
BAG1	3.78974e-15	0.151588	0.883	0.753	7.55636e-11	NA	NA
SUCLG1	1.82852e-17	0.151587	0.956	0.885	3.64588e-13	NA	NA
BACH1	9.41895e-15	0.151514	0.615	0.41	1.87804e-10	NA	NA
OSBPL6	4.67065e-21	0.151481	0.434	0.202	9.31281e-17	NA	NA
DNAJB5	3.14698e-27	0.151476	0.318	0.09	6.27477e-23	NA	UPR
PLEKHA5	1.07135e-10	0.151389	0.798	0.724	2.13617e-06	NA	NA
HGS	4.52876e-14	0.151236	0.749	0.57	9.0299e-10	NA	UPR
IFT20	1.79781e-12	0.150857	0.739	0.626	3.58466e-08	NA	NA
CNOT7	1.8967e-17	0.150855	0.912	0.825	3.78184e-13	NA	NA
ZC3H14	1.28892e-14	0.150737	0.64	0.439	2.56998e-10	NA	NA
NUP37	3.61794e-15	0.150662	0.725	0.535	7.21382e-11	NA	NA
TEPSIN	5.03785e-24	0.150582	0.362	0.131	1.0045e-19	NA	NA
GTPBP4	4.67136e-17	0.150526	0.943	0.863	9.31423e-13	NA	NA
SNX8	2.87983e-19	0.150409	0.45	0.225	5.74209e-15	NA	NA
B4GALT7	8.13016e-17	0.150404	0.606	0.392	1.62107e-12	NA	NA
WRN	2.90737e-17	0.15032	0.515	0.298	5.797e-13	NA	NA
C18orf21	2.6436e-18	0.150279	0.518	0.294	5.27107e-14	NA	NA
VDAC2	3.76179e-35	0.150278	0.999	0.989	7.50064e-31	NA	NA
KLHL5	2.99937e-12	0.150104	0.686	0.514	5.98044e-08	NA	NA
BROX	2.29686e-16	0.149993	0.634	0.417	4.57971e-12	NA	NA
PTPDC1	2.01044e-19	0.149955	0.436	0.214	4.00861e-15	NA	NA
DRG1	5.90736e-15	0.14995	0.91	0.787	1.17787e-10	NA	NA
TMEM243	9.59229e-16	0.149779	0.475	0.278	1.91261e-11	NA	NA
RLF	7.24904e-20	0.149676	0.47	0.247	1.44539e-15	NA	NA
ZNF143	5.30115e-16	0.149667	0.557	0.344	1.057e-11	NA	NA
TMEM192	1.60574e-16	0.149648	0.546	0.337	3.20169e-12	NA	NA
MINDY3	4.53756e-20	0.149597	0.435	0.21	9.04745e-16	NA	NA
CLCN6	3.8998e-24	0.149414	0.452	0.192	7.77581e-20	NA	NA
ZC3HC1	1.90258e-13	0.14938	0.644	0.477	3.79356e-09	NA	NA
CPEB4	1.34888e-19	0.149359	0.461	0.233	2.68953e-15	NA	UPR
TM2D1	2.94268e-15	0.149346	0.794	0.64	5.86741e-11	NA	NA
FAM24B	6.55616e-27	0.149257	0.341	0.106	1.30723e-22	NA	NA
SETD7	3.91682e-16	0.149209	0.566	0.367	7.80974e-12	NA	NA
RO60	7.27464e-14	0.149149	0.739	0.557	1.45049e-09	NA	NA
RRAS2	2.07278e-15	0.149124	0.638	0.436	4.13292e-11	NA	NA
ORAI2	2.01083e-22	0.1491	0.394	0.162	4.0094e-18	NA	NA
CEP63	5.09701e-18	0.149051	0.572	0.34	1.01629e-13	NA	NA
KXD1	1.82501e-17	0.149045	0.932	0.83	3.63888e-13	NA	NA
YIF1B	4.6481e-14	0.149039	0.82	0.677	9.26784e-10	NA	NA
TRIT1	4.43864e-16	0.148783	0.58	0.366	8.85021e-12	NA	NA
CPSF7	9.90766e-14	0.148402	0.834	0.693	1.97549e-09	NA	NA
AHCYL1	3.69244e-15	0.148376	0.753	0.593	7.36235e-11	NA	NA
BRIX1	1.07682e-13	0.148354	0.873	0.776	2.14708e-09	NA	NA
CXCL2	2.55721e-22	0.148114	0.222	0.048	5.09882e-18	NA	NA
ARFGEF1	3.60783e-19	0.147981	0.457	0.238	7.19366e-15	NA	NA
KRR1	3.50925e-16	0.147835	0.903	0.79	6.99709e-12	NA	NA
CBWD2	1.95868e-14	0.147717	0.865	0.728	3.90542e-10	NA	NA
TSEN34	7.97978e-14	0.147711	0.883	0.758	1.59109e-09	NA	NA
KTN1	5.60254e-25	0.147696	0.993	0.974	1.11709e-20	NA	NA
MFSD9	6.93335e-19	0.147599	0.41	0.193	1.38244e-14	NA	NA
GTF3C5	1.14203e-12	0.147501	0.72	0.544	2.2771e-08	NA	NA
STRAP	1.4587e-17	0.147391	0.967	0.891	2.9085e-13	NA	NA
CASP4	1.12801e-13	0.147385	0.616	0.439	2.24914e-09	NA	NA
LDAH	4.03701e-20	0.147315	0.448	0.222	8.0494e-16	NA	NA
PIP5K1A	8.83457e-13	0.14729	0.76	0.627	1.76153e-08	NA	NA
SNX9	3.81394e-14	0.147155	0.609	0.42	7.60462e-10	NA	NA
EIF3L	1.61268e-20	0.147092	0.989	0.941	3.21552e-16	NA	NA
GSTZ1	8.83412e-18	0.147078	0.439	0.233	1.76143e-13	NA	NA
PISD	5.13942e-20	0.147036	0.475	0.24	1.02475e-15	NA	NA
PPP6C	7.24736e-15	0.146976	0.854	0.733	1.44505e-10	NA	NA
U2AF1L4	4.13861e-28	0.146971	0.352	0.108	8.25197e-24	NA	NA
TXNDC11	4.5466e-18	0.146912	0.517	0.296	9.06546e-14	NA	UPR
COPZ1	6.63833e-19	0.146556	0.963	0.91	1.32362e-14	NA	UPR
ENAH	1.73085e-13	0.146434	0.948	0.901	3.45113e-09	NA	NA
NPNT	2.8293e-20	0.14634	0.367	0.155	5.64134e-16	NA	NA
REV3L	3.20449e-16	0.146218	0.503	0.298	6.38944e-12	NA	NA
NUAK1	1.24366e-08	0.14617	0.401	0.276	0.000247973	NA	NA
CWC22	5.25296e-16	0.146147	0.551	0.334	1.04739e-11	NA	NA
IVNS1ABP	3.60441e-16	0.146095	0.616	0.401	7.18682e-12	NA	NA
PJA2	1.41116e-20	0.146047	0.459	0.225	2.81371e-16	NA	NA
SMC5	1.5075e-12	0.146013	0.706	0.517	3.0058e-08	NA	NA
RHEB	5.52134e-15	0.145995	0.891	0.775	1.1009e-10	NA	NA
SIAH2	1.39304e-16	0.145929	0.588	0.355	2.77759e-12	NA	UPR
EIF2AK3	6.75729e-22	0.145811	0.388	0.162	1.34734e-17	NA	UPR
NR1H2	2.08501e-15	0.145698	0.633	0.407	4.1573e-11	NA	NA
RHOQ	4.10009e-28	0.145664	0.331	0.095	8.17517e-24	NA	NA
REST	2.01227e-12	0.145544	0.772	0.664	4.01226e-08	NA	NA
NUDT18	6.04074e-19	0.145514	0.33	0.135	1.20446e-14	NA	NA
STARD3	3.63276e-16	0.145503	0.635	0.417	7.24336e-12	NA	NA
TRPM7	3.57197e-16	0.145483	0.508	0.298	7.12215e-12	NA	NA
ARFRP1	1.29353e-15	0.145351	0.562	0.355	2.57917e-11	NA	NA
LRRC41	3.56822e-15	0.145292	0.66	0.452	7.11467e-11	NA	NA
RPS19BP1	9.17133e-20	0.145286	0.988	0.938	1.82867e-15	NA	NA
TBL2	1.10723e-16	0.145186	0.601	0.372	2.20771e-12	NA	NA
CLCN3	1.78399e-15	0.145033	0.631	0.409	3.55711e-11	NA	NA
PALLD	2.0202e-12	0.145017	0.74	0.598	4.02808e-08	NA	NA
MAP2K5	1.7253e-18	0.14499	0.481	0.25	3.44009e-14	NA	NA
RIMKLB	3.63295e-37	0.144886	0.25	0.021	7.24375e-33	NA	NA
UBAP2	6.66668e-16	0.144823	0.606	0.38	1.32927e-11	NA	NA
MAIP1	9.60243e-17	0.144712	0.586	0.363	1.91463e-12	NA	NA
ATAD2B	6.43523e-16	0.144532	0.403	0.22	1.28312e-11	NA	NA
TIMM23B	3.53419e-31	0.144518	0.33	0.081	7.04682e-27	NA	NA
SNRNP48	4.74043e-15	0.144515	0.584	0.38	9.45195e-11	NA	NA
GABARAPL2	1.31061e-19	0.144456	0.961	0.934	2.61323e-15	NA	NA
WEE1	3.15783e-21	0.144371	0.41	0.181	6.29639e-17	NA	NA
UGDH	6.07711e-09	0.144253	0.76	0.669	0.000121172	NA	UPR
PLPP1	4.56843e-17	0.144183	0.54	0.311	9.109e-13	NA	NA
RESF1	5.51196e-14	0.144141	0.463	0.286	1.09903e-09	NA	NA
SH2B3	8.01124e-26	0.143789	0.349	0.116	1.59736e-21	NA	NA
ASB6	6.60265e-21	0.143514	0.41	0.182	1.3165e-16	NA	NA
AAAS	6.77882e-14	0.14335	0.722	0.546	1.35163e-09	NA	NA
KDELR2	1.1089e-22	0.143333	0.99	0.974	2.21103e-18	NA	NA
HABP4	1.6235e-20	0.143295	0.392	0.174	3.2371e-16	NA	NA
CEP170	2.03221e-12	0.143221	0.798	0.612	4.05203e-08	NA	NA
DESI1	5.56892e-12	0.143194	0.878	0.793	1.11039e-07	NA	NA
VRK2	1.59588e-17	0.143184	0.511	0.294	3.18203e-13	NA	NA
KAT7	2.40057e-18	0.143046	0.471	0.247	4.7865e-14	NA	NA
HAT1	1.86212e-11	0.143023	0.797	0.649	3.71287e-07	NA	NA
HEG1	9.69088e-10	0.142898	0.62	0.475	1.93226e-05	NA	NA
TMEM134	8.34827e-12	0.142845	0.823	0.682	1.66456e-07	NA	NA
PRPF39	6.20751e-18	0.142784	0.472	0.25	1.23772e-13	NA	NA
C6orf136	1.40678e-17	0.14277	0.493	0.272	2.80497e-13	NA	NA
PHC2	1.33753e-16	0.142705	0.49	0.283	2.66689e-12	NA	NA
CHMP5	3.05419e-14	0.142666	0.826	0.681	6.08974e-10	NA	NA
BLZF1	1.3817e-19	0.142638	0.463	0.239	2.75497e-15	NA	NA
STAM2	7.51149e-17	0.142491	0.503	0.297	1.49772e-12	NA	NA
MCTS1	8.18877e-16	0.142438	0.638	0.409	1.63276e-11	NA	NA
LTBR	1.62765e-12	0.142384	0.678	0.514	3.24536e-08	NA	NA
DNAJB4	3.14614e-18	0.14236	0.412	0.2	6.27308e-14	NA	NA
B9D1	7.30515e-13	0.14233	0.579	0.391	1.45657e-08	NA	NA
DPH1	4.4399e-16	0.142193	0.591	0.372	8.85271e-12	NA	NA
ABLIM3	3.44837e-20	0.142162	0.348	0.142	6.8757e-16	NA	NA
AMACR	5.04683e-12	0.141985	0.485	0.323	1.00629e-07	NA	NA
RANGAP1	2.15982e-10	0.141984	0.74	0.569	4.30647e-06	NA	NA
INSIG2	3.61715e-14	0.141979	0.558	0.373	7.21224e-10	NA	NA
ANKLE2	5.16309e-18	0.141979	0.432	0.221	1.02947e-13	NA	NA
ZNF621	1.27507e-20	0.141857	0.395	0.173	2.54236e-16	NA	NA
SLC30A10	5.04484e-12	0.141835	0.508	0.338	1.00589e-07	NA	NA
NELFA	4.89918e-12	0.141809	0.699	0.557	9.76847e-08	NA	NA
STRN3	7.54351e-12	0.141762	0.862	0.764	1.5041e-07	NA	NA
PPP1R11	2.17439e-13	0.141681	0.727	0.525	4.33551e-09	NA	NA
DTNA	1.16567e-12	0.141601	0.648	0.449	2.32422e-08	NA	NA
PAK1	1.25972e-22	0.141595	0.36	0.135	2.51175e-18	NA	NA
TMEM216	2.34911e-17	0.141548	0.533	0.309	4.6839e-13	NA	NA
ECSIT	1.75803e-13	0.141542	0.796	0.666	3.50533e-09	NA	NA
IMP4	2.67743e-13	0.141497	0.888	0.769	5.33853e-09	NA	NA
DOLPP1	1.7907e-13	0.141472	0.657	0.471	3.57048e-09	NA	NA
BAK1	9.64204e-19	0.14137	0.494	0.267	1.92253e-14	NA	NA
KIF20B	1.02156e-09	0.14137	0.427	0.291	2.03688e-05	NA	NA
CTU2	3.24467e-13	0.141346	0.729	0.568	6.46955e-09	NA	NA
ZBTB38	6.51685e-16	0.141325	0.57	0.358	1.29939e-11	NA	NA
ZNF197	2.01912e-19	0.141244	0.438	0.209	4.02593e-15	NA	NA
USP48	6.92457e-13	0.141242	0.807	0.653	1.38069e-08	NA	NA
BRPF3	1.32837e-24	0.141164	0.366	0.133	2.64865e-20	NA	NA
ZNF277	1.10018e-13	0.14112	0.551	0.37	2.19364e-09	NA	NA
MRPS22	1.96796e-13	0.140946	0.653	0.453	3.92391e-09	NA	NA
POLI	1.60781e-30	0.140895	0.316	0.075	3.20582e-26	NA	NA
ATP6V1G1	1.69005e-39	0.140861	0.999	0.994	3.3698e-35	NA	NA
NME6	3.48201e-14	0.140861	0.851	0.718	6.94279e-10	NA	NA
NDEL1	6.53477e-21	0.140855	0.391	0.169	1.30297e-16	NA	NA
MMS19	3.19801e-14	0.140679	0.645	0.453	6.3765e-10	NA	NA
FAM114A2	5.53683e-25	0.140577	0.402	0.152	1.10399e-20	NA	NA
TCF12	5.80029e-12	0.140576	0.805	0.662	1.15652e-07	NA	NA
CNOT3	2.11031e-14	0.140503	0.678	0.464	4.20775e-10	NA	NA
VIM	9.5914e-12	0.140496	0.992	0.949	1.91243e-07	NA	NA
PHLDB3	1.86863e-20	0.140461	0.338	0.137	3.72586e-16	NA	NA
H2AW	0.0215959	0.140348	0.709	0.68	1	NA	NA
KAT5	1.70175e-18	0.140305	0.434	0.215	3.39311e-14	NA	NA
ZNF211	1.59065e-27	0.140299	0.298	0.075	3.1716e-23	NA	NA
CYP4F12	8.64205e-14	0.14027	0.405	0.233	1.72314e-09	NA	NA
HCFC2	2.2408e-28	0.140216	0.285	0.064	4.46794e-24	NA	NA
POGZ	9.44352e-16	0.139903	0.547	0.341	1.88294e-11	NA	NA
SPX	8.17487e-20	0.13985	0.21	0.05	1.62999e-15	NA	NA
THUMPD2	3.51362e-22	0.139813	0.37	0.145	7.0058e-18	NA	NA
UBR2	1.1916e-17	0.139693	0.475	0.257	2.37592e-13	NA	NA
TEAD1	3.24038e-10	0.139691	0.541	0.407	6.461e-06	NA	NA
TTC9C	1.43855e-15	0.139653	0.569	0.363	2.86833e-11	NA	NA
PAPOLA	8.76473e-12	0.139494	0.894	0.762	1.7476e-07	NA	NA
SF3A3	1.98025e-15	0.139473	0.909	0.83	3.94842e-11	NA	NA
NCK1	1.97576e-16	0.139435	0.529	0.308	3.93947e-12	NA	NA
FBXO8	9.1174e-26	0.139432	0.336	0.104	1.81792e-21	NA	NA
MED1	5.86585e-13	0.139419	0.79	0.648	1.16959e-08	NA	NA
SCRN1	1.43084e-16	0.139388	0.472	0.261	2.85295e-12	NA	NA
PFDN1	6.10755e-10	0.139366	0.728	0.583	1.21778e-05	NA	NA
PIGBOS1	1.46153e-20	0.139097	0.42	0.189	2.91414e-16	NA	NA
RALA	5.63926e-13	0.139095	0.895	0.775	1.12441e-08	NA	NA
MAFG	4.0329e-24	0.139053	0.359	0.128	8.04119e-20	NA	NA
KAT6A	6.21942e-15	0.138999	0.515	0.315	1.24009e-10	NA	NA
VEZT	3.86033e-13	0.138931	0.615	0.428	7.6971e-09	NA	NA
REPS1	1.40514e-16	0.13891	0.493	0.275	2.8017e-12	NA	NA
MED16	1.58455e-14	0.138815	0.613	0.405	3.15944e-10	NA	NA
ANKRD13A	7.56078e-15	0.138785	0.503	0.301	1.50754e-10	NA	NA
FAM207A	7.50306e-14	0.138779	0.626	0.427	1.49604e-09	NA	NA
MAP7D1	4.66087e-11	0.138708	0.67	0.521	9.29332e-07	NA	NA
ZBTB20	1.25361e-10	0.138677	0.901	0.83	2.49957e-06	NA	NA
MATR3.1	1.578e-11	0.138628	0.845	0.729	3.14638e-07	NA	NA
ALKBH3	3.4161e-23	0.138605	0.377	0.142	6.81136e-19	NA	NA
H3-3B	8.65007e-43	0.138539	0.999	0.999	1.72474e-38	NA	NA
HINFP	9.90323e-22	0.138504	0.405	0.173	1.9746e-17	NA	NA
RBM42	1.96099e-12	0.138489	0.838	0.715	3.91001e-08	NA	NA
SERTAD2	4.0978e-12	0.138421	0.475	0.308	8.17059e-08	NA	NA
RAF1	6.00419e-12	0.138398	0.848	0.767	1.19717e-07	NA	NA
EIF3J	3.06816e-13	0.138189	0.754	0.577	6.11761e-09	NA	NA
GTPBP10	3.68571e-20	0.13814	0.471	0.229	7.34894e-16	NA	NA
SPATA2L	7.92203e-14	0.13805	0.441	0.258	1.57957e-09	NA	NA
ASPSCR1	1.44978e-13	0.137912	0.613	0.419	2.89072e-09	NA	NA
MPP1	1.8201e-18	0.137843	0.294	0.11	3.6291e-14	NA	NA
CUL3	5.93059e-14	0.137812	0.586	0.39	1.1825e-09	NA	NA
TM9SF2	1.84126e-11	0.137808	0.815	0.706	3.67128e-07	NA	NA
ZNF689	1.67239e-18	0.137784	0.377	0.174	3.33458e-14	NA	NA
ZNF148	1.04841e-11	0.137768	0.619	0.464	2.09043e-07	NA	NA
CSNK2A1	2.18373e-13	0.137734	0.873	0.751	4.35415e-09	NA	NA
MKLN1	2.84013e-12	0.137709	0.729	0.575	5.66293e-08	NA	NA
CHMP4A	1.34796e-15	0.137382	0.504	0.294	2.6877e-11	NA	NA
WDR75	2.29928e-14	0.137353	0.581	0.376	4.58453e-10	NA	NA
ZNF563	3.22296e-23	0.137326	0.33	0.11	6.42626e-19	NA	NA
LARP4	1.84892e-11	0.137258	0.802	0.7	3.68657e-07	NA	NA
PPIB	5.83376e-52	0.137223	0.999	0.999	1.16319e-47	NA	NA
FRG1	3.50568e-19	0.137222	0.468	0.235	6.98997e-15	NA	NA
CCDC163	6.6396e-27	0.137197	0.275	0.065	1.32387e-22	NA	NA
RHOD	5.34267e-11	0.137196	0.952	0.943	1.06527e-06	NA	NA
ANKRD13C	1.24879e-17	0.137151	0.496	0.272	2.48996e-13	NA	NA
UBE2G1	1.51497e-11	0.137072	0.769	0.612	3.02069e-07	NA	NA
IFT57	7.97154e-17	0.136991	0.43	0.227	1.58945e-12	NA	NA
NBPF9	2.05295e-22	0.136849	0.423	0.184	4.09338e-18	NA	NA
BCL2L13	5.02438e-12	0.136751	0.811	0.671	1.00181e-07	NA	NA
CAMSAP3	1.3017e-16	0.136733	0.414	0.214	2.59547e-12	NA	NA
ZRSR2	5.05093e-25	0.136727	0.34	0.109	1.00711e-20	NA	NA
FAF2	2.77348e-13	0.136713	0.935	0.826	5.53003e-09	NA	NA
TBC1D12	1.38606e-17	0.13669	0.391	0.191	2.76366e-13	NA	NA
ABCF3	5.51866e-14	0.136566	0.583	0.388	1.10037e-09	NA	UPR
NCOR1	5.348e-12	0.136444	0.836	0.739	1.06634e-07	NA	NA
RDH13	2.33304e-14	0.136386	0.349	0.181	4.65184e-10	NA	NA
KLHDC8B	4.49763e-14	0.136376	0.394	0.211	8.96782e-10	NA	NA
MBD6	1.87466e-16	0.136153	0.493	0.282	3.73789e-12	NA	NA
NECAP1	6.97078e-18	0.136133	0.485	0.254	1.3899e-13	NA	NA
RNF187	6.09753e-11	0.136034	0.819	0.682	1.21579e-06	NA	NA
DIS3	1.04164e-13	0.13603	0.547	0.338	2.07692e-09	NA	NA
RPN1	2.18367e-27	0.136009	0.997	0.978	4.35401e-23	NA	NA
PRRC2C	4.80034e-21	0.135916	0.989	0.968	9.57139e-17	NA	NA
RUFY1	6.51248e-18	0.13582	0.463	0.243	1.29852e-13	NA	NA
DCAF7	2.29291e-12	0.135812	0.801	0.622	4.57184e-08	NA	NA
RETREG1	3.07334e-28	0.135716	0.239	0.039	6.12793e-24	NA	NA
IMPA1	9.21386e-16	0.135699	0.465	0.257	1.83715e-11	NA	NA
TSTD2	2.14325e-19	0.135658	0.445	0.215	4.27342e-15	NA	NA
DAZAP1	3.88238e-14	0.135657	0.878	0.801	7.74107e-10	NA	NA
MMP11	1.88757e-07	0.135514	0.497	0.377	0.00376363	NA	NA
PRH1	3.83605e-19	0.135431	0.439	0.214	7.6487e-15	NA	NA
KDELR3	2.17405e-10	0.135397	0.666	0.517	4.33484e-06	NA	NA
GLRB	2.29232e-24	0.135333	0.3	0.086	4.57065e-20	NA	NA
TMEM151A	9.70695e-29	0.135314	0.262	0.05	1.93547e-24	NA	NA
TUFT1	4.97412e-21	0.135116	0.314	0.11	9.91789e-17	NA	UPR
POLL	4.61334e-15	0.134914	0.533	0.326	9.19854e-11	NA	NA
HINT2	3.91982e-18	0.134872	0.967	0.942	7.81572e-14	NA	NA
SH3TC1	2.55756e-18	0.134722	0.391	0.181	5.09952e-14	NA	NA
DUSP8	9.54195e-28	0.134706	0.262	0.054	1.90257e-23	NA	NA
EWSR1	6.54375e-20	0.134688	0.99	0.989	1.30476e-15	NA	NA
SNCA	3.92563e-23	0.134566	0.333	0.115	7.82732e-19	NA	NA
DDX59	1.29611e-23	0.134559	0.33	0.11	2.58431e-19	NA	UPR
UTP4	3.43419e-11	0.134522	0.83	0.67	6.84744e-07	NA	NA
CD2AP	5.68158e-14	0.134509	0.616	0.424	1.13285e-09	NA	NA
FAM118B	3.77854e-13	0.1344	0.555	0.367	7.53404e-09	NA	NA
ASH1L	2.1614e-10	0.13432	0.707	0.548	4.30962e-06	NA	NA
NBPF26	4.64314e-21	0.134301	0.331	0.124	9.25797e-17	NA	NA
HSD17B14	5.5889e-30	0.134253	0.225	0.026	1.11437e-25	NA	NA
UBE2E1	1.25588e-11	0.13421	0.841	0.721	2.5041e-07	NA	NA
CCDC198	1.83955e-21	0.134011	0.302	0.104	3.66788e-17	NA	NA
FAM168B	6.12146e-12	0.133998	0.641	0.464	1.22056e-07	NA	NA
HS1BP3	1.69397e-18	0.133956	0.349	0.155	3.37761e-14	NA	NA
PAFAH1B1	3.04664e-18	0.133794	0.467	0.243	6.07469e-14	NA	NA
PPP1R15B	3.95704e-17	0.133771	0.424	0.22	7.88995e-13	NA	NA
CRNKL1	2.13611e-13	0.133755	0.564	0.376	4.25919e-09	NA	NA
SYCP2L	5.08906e-29	0.13369	0.286	0.062	1.01471e-24	NA	NA
RAD23A	2.89178e-24	0.133683	0.993	0.972	5.76593e-20	NA	NA
OXSR1	2.02699e-13	0.133671	0.642	0.445	4.04162e-09	NA	NA
SMCHD1	1.37214e-08	0.133642	0.822	0.721	0.000273591	NA	NA
SLC20A1	7.67789e-11	0.133579	0.74	0.586	1.5309e-06	NA	NA
FBXO22	7.12425e-12	0.133486	0.812	0.685	1.4205e-07	NA	NA
PIH1D1	2.13228e-15	0.133375	0.96	0.905	4.25156e-11	NA	NA
AC004151.1	8.85245e-15	0.133313	0.365	0.186	1.76509e-10	NA	NA
LARP1B	3.25959e-25	0.133199	0.316	0.093	6.4993e-21	NA	UPR
SLC35A2	3.40194e-12	0.133173	0.735	0.572	6.78313e-08	NA	NA
ABRAXAS2	3.35563e-14	0.133171	0.568	0.366	6.6908e-10	NA	NA
ZNF219	6.59694e-27	0.133023	0.326	0.093	1.31536e-22	NA	NA
MRPS18C	6.42598e-14	0.133012	0.923	0.852	1.28128e-09	NA	NA
SURF6	4.2692e-12	0.132917	0.64	0.453	8.51236e-08	NA	NA
WDR33	2.05158e-10	0.132778	0.814	0.707	4.09065e-06	NA	NA
SNAP23	2.42691e-11	0.13277	0.662	0.493	4.83902e-07	NA	NA
SHARPIN	1.0644e-12	0.132698	0.686	0.526	2.12231e-08	NA	NA
TBPL1	5.77843e-11	0.132688	0.642	0.468	1.15216e-06	NA	NA
BCL10	4.86892e-17	0.132655	0.446	0.229	9.70814e-13	NA	NA
UBQLN1	5.28929e-14	0.132487	0.939	0.874	1.05463e-09	NA	NA
TJAP1	3.71949e-14	0.132351	0.486	0.297	7.41629e-10	NA	NA
SMC4	2.28145e-06	0.132303	0.786	0.747	0.0454898	NA	NA
TPD52L2	1.32869e-11	0.13211	0.798	0.693	2.64927e-07	NA	NA
METTL2A	6.73243e-15	0.132067	0.503	0.297	1.34238e-10	NA	NA
APLF	1.64434e-23	0.132028	0.316	0.099	3.27865e-19	NA	NA
RWDD1	1.05188e-19	0.131981	0.982	0.952	2.09734e-15	NA	NA
ZBTB21	3.26998e-24	0.131899	0.316	0.098	6.52001e-20	NA	NA
C3orf38	1.70036e-12	0.131616	0.584	0.405	3.39034e-08	NA	NA
ARNT	1.29742e-15	0.131615	0.461	0.256	2.58693e-11	NA	NA
KDM3A	8.23249e-16	0.131545	0.461	0.257	1.64148e-11	NA	NA
ZNF140	1.44019e-25	0.131542	0.296	0.08	2.8716e-21	NA	NA
NAA15	1.69938e-11	0.131512	0.733	0.558	3.38839e-07	NA	NA
C1orf50	9.55673e-15	0.13126	0.519	0.309	1.90552e-10	NA	NA
RNF11	1.75576e-16	0.131136	0.454	0.243	3.50082e-12	NA	NA
BMP4	1.42245e-19	0.131083	0.34	0.134	2.83622e-15	NA	NA
MICU3	4.12228e-25	0.13107	0.319	0.094	8.21942e-21	NA	NA
TPP1	8.33828e-18	0.131013	0.417	0.199	1.66257e-13	NA	NA
IFNGR1	2.98603e-15	0.130767	0.501	0.287	5.95385e-11	NA	NA
SERPINB1	7.05903e-11	0.130682	0.939	0.847	1.4075e-06	NA	NA
ZNF473	4.91712e-19	0.130515	0.402	0.188	9.80425e-15	NA	NA
DDX19B	1.54248e-18	0.130488	0.406	0.195	3.07555e-14	NA	NA
XIAP	7.05518e-17	0.130481	0.384	0.192	1.40673e-12	NA	NA
C8orf76	5.04011e-15	0.130451	0.523	0.314	1.00495e-10	NA	NA
SLC25A32	3.81832e-12	0.13039	0.503	0.336	7.61335e-08	NA	NA
PRPSAP2	1.10301e-15	0.130337	0.449	0.246	2.19928e-11	NA	NA
NKIRAS2	1.55976e-11	0.130324	0.651	0.47	3.11e-07	NA	NA
MEF2D	5.25725e-22	0.130319	0.36	0.137	1.04824e-17	NA	NA
ZNF503	1.66493e-14	0.130205	0.351	0.18	3.3197e-10	NA	NA
WDR73	1.72891e-14	0.130085	0.514	0.307	3.44727e-10	NA	NA
ZNF3	6.90609e-16	0.129973	0.432	0.238	1.37701e-11	NA	NA
CCDC66	6.37365e-27	0.129928	0.291	0.072	1.27084e-22	NA	NA
PLA2G12A	4.54273e-12	0.129867	0.543	0.358	9.05775e-08	NA	NA
EXOC5	1.11403e-11	0.129854	0.686	0.525	2.22125e-07	NA	NA
MAX	7.67677e-21	0.129731	0.383	0.156	1.53067e-16	NA	NA
UPF3B	4.56825e-13	0.129587	0.59	0.41	9.10864e-09	NA	NA
SEPSECS	1.73854e-17	0.129578	0.376	0.173	3.46648e-13	NA	NA
TENT2	5.63128e-18	0.129487	0.441	0.217	1.12282e-13	NA	NA
MOSPD2	2.60321e-23	0.129475	0.322	0.106	5.19053e-19	NA	NA
IGF2BP2	3.11811e-11	0.129447	0.747	0.617	6.21719e-07	NA	NA
RAD17	1.20059e-22	0.129297	0.36	0.134	2.39386e-18	NA	NA
POMZP3	4.19026e-13	0.12925	0.485	0.301	8.35497e-09	NA	NA
C12orf4	1.98689e-16	0.129198	0.45	0.236	3.96165e-12	NA	NA
ALX1	1.084e-16	0.12918	0.312	0.133	2.16138e-12	NA	NA
RUSC2	3.70842e-20	0.129089	0.358	0.144	7.39422e-16	NA	NA
ERN1	1.67217e-16	0.128978	0.406	0.204	3.33413e-12	NA	UPR
PCID2	7.75888e-12	0.128904	0.66	0.477	1.54704e-07	NA	NA
RBM34	2.28044e-18	0.128793	0.419	0.198	4.54696e-14	NA	NA
IFT74	3.49564e-21	0.128709	0.355	0.138	6.96996e-17	NA	NA
HSF1	1.2133e-12	0.128702	0.722	0.555	2.4192e-08	NA	NA
SNAP25	1.01759e-13	0.128619	0.395	0.209	2.02897e-09	NA	NA
DNAJC24	7.90762e-15	0.128597	0.512	0.301	1.5767e-10	NA	NA
KIAA0319L	2.61366e-12	0.128549	0.521	0.341	5.21138e-08	NA	NA
LATS2	1.01382e-15	0.128482	0.424	0.227	2.02146e-11	NA	NA
HIVEP2	4.69601e-14	0.128398	0.378	0.198	9.36337e-10	NA	NA
FOXN2	2.58921e-14	0.128321	0.475	0.282	5.16263e-10	NA	NA
ARFGEF3	4.13352e-16	0.128301	0.417	0.21	8.24183e-12	NA	UPR
TOGARAM1	6.44128e-19	0.128263	0.374	0.164	1.28433e-14	NA	NA
IFT52	2.4808e-14	0.12824	0.55	0.336	4.94646e-10	NA	NA
TRIM23	3.00587e-23	0.128199	0.304	0.095	5.99341e-19	NA	NA
C20orf194	1.67369e-18	0.128175	0.345	0.146	3.33718e-14	NA	NA
GAR1	5.59399e-14	0.128154	0.489	0.294	1.11539e-09	NA	NA
BTAF1	1.38603e-11	0.128149	0.616	0.436	2.76361e-07	NA	NA
SIPA1L2	2.10269e-14	0.128133	0.387	0.213	4.19256e-10	NA	NA
ABHD12	4.26865e-09	0.128092	0.902	0.838	8.51127e-05	NA	NA
TRAPPC2B	6.52312e-20	0.128051	0.323	0.12	1.30065e-15	NA	NA
RAD21	4.39486e-10	0.127987	0.894	0.812	8.76291e-06	NA	NA
DNAJC7	7.12361e-15	0.12795	0.939	0.901	1.42038e-10	NA	NA
SEC61A1	2.13077e-14	0.127879	0.959	0.917	4.24855e-10	NA	UPR
FAM13B	9.09114e-14	0.127824	0.488	0.29	1.81268e-09	NA	NA
OXA1L	1.56523e-11	0.127802	0.883	0.779	3.12092e-07	NA	NA
SCYL2	1.55247e-14	0.127664	0.548	0.341	3.09546e-10	NA	NA
TMUB1	5.21893e-11	0.127661	0.898	0.791	1.0406e-06	NA	NA
CKAP4	1.19556e-09	0.127594	0.812	0.666	2.38382e-05	NA	NA
ZCCHC10	8.11592e-14	0.127534	0.445	0.267	1.61823e-09	NA	NA
AGFG1	1.7346e-14	0.127479	0.525	0.312	3.45861e-10	NA	NA
PDCD6IP	7.49762e-16	0.127464	0.974	0.927	1.49495e-11	NA	NA
PRPF4B	2.0886e-11	0.127401	0.626	0.456	4.16445e-07	NA	NA
SECISBP2	1.35144e-10	0.127297	0.807	0.709	2.69463e-06	NA	NA
TTC19	1.01584e-12	0.127271	0.536	0.36	2.02549e-08	NA	NA
TRNAU1AP	1.69724e-12	0.127228	0.554	0.37	3.38413e-08	NA	NA
ZNF830	1.20985e-10	0.127169	0.544	0.39	2.41232e-06	NA	NA
IST1	1.288e-11	0.127131	0.735	0.577	2.56815e-07	NA	NA
AKAP8	9.07842e-11	0.127028	0.59	0.441	1.81015e-06	NA	NA
MPI	1.5393e-13	0.126942	0.541	0.336	3.06921e-09	NA	NA
SMARCB1	2.02752e-17	0.126793	0.989	0.961	4.04268e-13	NA	NA
BRWD1	1.28545e-13	0.126642	0.459	0.273	2.56305e-09	NA	NA
MVK	6.89807e-12	0.126603	0.558	0.373	1.37541e-07	NA	NA
SCAMP2	9.284e-14	0.126595	0.939	0.89	1.85114e-09	NA	NA
VKORC1L1	6.28229e-17	0.126589	0.387	0.185	1.25263e-12	NA	NA
EXOSC10	1.66666e-10	0.12654	0.749	0.63	3.32315e-06	NA	NA
BCDIN3D	5.42177e-19	0.12651	0.36	0.152	1.08105e-14	NA	NA
LATS1	8.82184e-13	0.126497	0.449	0.271	1.75899e-08	NA	NA
RAB3IL1	9.65053e-27	0.126469	0.242	0.044	1.92422e-22	NA	NA
CENPC	1.71283e-13	0.126345	0.359	0.191	3.41521e-09	NA	NA
RNASEH2B	5.03095e-11	0.126192	0.613	0.461	1.00312e-06	NA	NA
AKTIP	3.04233e-23	0.12619	0.322	0.104	6.0661e-19	NA	NA
HMBOX1	2.04407e-17	0.126172	0.414	0.199	4.07567e-13	NA	NA
SETX	8.19191e-11	0.126146	0.622	0.465	1.63339e-06	NA	NA
ATE1	2.85166e-11	0.126077	0.675	0.481	5.68593e-07	NA	NA
EPS8	1.14521e-08	0.125977	0.773	0.657	0.000228344	NA	NA
IWS1	5.12712e-10	0.125876	0.779	0.667	1.0223e-05	NA	NA
PEX13	3.44913e-11	0.125857	0.55	0.384	6.87723e-07	NA	NA
CAB39	2.1826e-12	0.125834	0.533	0.348	4.35189e-08	NA	NA
PLD3	1.04563e-10	0.12583	0.877	0.797	2.08488e-06	NA	NA
SIRT6	4.23975e-12	0.125799	0.555	0.374	8.45364e-08	NA	NA
HROB	5.53227e-18	0.125668	0.287	0.109	1.10308e-13	NA	NA
RASGEF1B	1.96704e-29	0.125638	0.254	0.043	3.92209e-25	NA	NA
OXNAD1	3.61407e-11	0.125613	0.617	0.463	7.2061e-07	NA	NA
CUTC	1.27483e-11	0.125496	0.657	0.465	2.54189e-07	NA	NA
SMIM19	6.6964e-10	0.125451	0.791	0.677	1.3352e-05	NA	NA
ZNF721	2.58214e-11	0.125448	0.649	0.472	5.14852e-07	NA	NA
GTF2H4	9.48946e-15	0.125399	0.501	0.286	1.8921e-10	NA	NA
PPM1K	2.29992e-14	0.12528	0.457	0.257	4.58581e-10	NA	NA
SMAD9	8.74699e-13	0.125226	0.314	0.159	1.74406e-08	NA	NA
TAGLN2	3.68751e-23	0.125163	0.997	0.994	7.35252e-19	NA	NA
NFRKB	8.54599e-16	0.125147	0.399	0.204	1.70398e-11	NA	NA
MCOLN1	7.16638e-10	0.125135	0.588	0.438	1.4289e-05	NA	NA
UBE2H	5.49352e-14	0.125088	0.507	0.298	1.09535e-09	NA	NA
SLC35G2	7.22506e-23	0.125009	0.302	0.094	1.4406e-18	NA	NA
SLC7A6	1.14307e-10	0.125008	0.641	0.472	2.27917e-06	NA	NA
TMSB4X	1.05163e-11	0.124916	0.528	0.345	2.09685e-07	NA	NA
DLST	2.16349e-11	0.124898	0.591	0.419	4.31378e-07	NA	NA
LIN7B	1.76034e-12	0.124887	0.367	0.206	3.50994e-08	NA	NA
DSC2	1.87795e-16	0.124859	0.399	0.199	3.74445e-12	NA	NA
EIF4A2	2.32896e-10	0.124803	0.901	0.822	4.64372e-06	NA	NA
ZNF805	3.11815e-29	0.124712	0.278	0.055	6.21727e-25	NA	NA
MRPL21	6.41351e-32	0.124574	0.999	0.996	1.27879e-27	NA	NA
TTC27	4.96441e-18	0.124536	0.396	0.188	9.89855e-14	NA	NA
RAB18	8.29535e-11	0.1243	0.728	0.575	1.65401e-06	NA	NA
ZBTB8A	3.49655e-30	0.124216	0.221	0.023	6.97176e-26	NA	NA
ETNK1	3.05951e-11	0.1242	0.74	0.58	6.10036e-07	NA	NA
TBC1D25	1.8229e-15	0.124082	0.454	0.249	3.63468e-11	NA	NA
RXRB	6.64665e-22	0.124065	0.322	0.112	1.32528e-17	NA	NA
SRSF6	7.94406e-10	0.124032	0.771	0.638	1.58397e-05	NA	NA
BRPF1	9.16944e-12	0.124031	0.547	0.374	1.8283e-07	NA	NA
THOC1	1.38111e-15	0.123952	0.479	0.267	2.75379e-11	NA	NA
TAB2	1.68682e-16	0.123926	0.427	0.224	3.36336e-12	NA	NA
CNIH4	1.44961e-10	0.123911	0.927	0.855	2.89038e-06	NA	NA
SNIP1	1.24211e-15	0.12384	0.42	0.22	2.47664e-11	NA	NA
MICU1	2.71722e-12	0.123824	0.499	0.323	5.41787e-08	NA	NA
CHTF8	7.47121e-10	0.12374	0.609	0.446	1.48969e-05	NA	NA
TCAIM	7.16281e-12	0.123588	0.623	0.441	1.42819e-07	NA	NA
SHOC2	1.14191e-14	0.123584	0.481	0.275	2.27685e-10	NA	NA
SLC10A7	5.8381e-21	0.123478	0.327	0.12	1.16406e-16	NA	UPR
ALG11	1.54697e-17	0.123458	0.387	0.185	3.08451e-13	NA	NA
GALE	5.48625e-09	0.123374	0.86	0.739	0.00010939	NA	NA
ABITRAM	3.30509e-13	0.123348	0.57	0.365	6.59003e-09	NA	NA
PPP2R5B	2.93926e-21	0.123315	0.319	0.113	5.86059e-17	NA	NA
TNFRSF19	6.73775e-17	0.123229	0.329	0.146	1.34344e-12	NA	NA
ZNF7	1.23437e-18	0.123157	0.359	0.157	2.4612e-14	NA	NA
RDH14	1.56473e-14	0.123139	0.497	0.294	3.11992e-10	NA	NA
LEMD3	1.11828e-12	0.123127	0.557	0.359	2.22973e-08	NA	NA
SDHAF1	7.08656e-13	0.123127	0.619	0.419	1.41299e-08	NA	NA
ZNF414	2.1246e-10	0.123126	0.577	0.425	4.23624e-06	NA	NA
EPC2	2.55523e-16	0.122948	0.431	0.225	5.09487e-12	NA	NA
INTS6	1.89857e-15	0.122876	0.407	0.21	3.78557e-11	NA	NA
TCERG1	9.86053e-11	0.122854	0.903	0.838	1.96609e-06	NA	NA
RPS6KC1	5.37976e-11	0.122722	0.53	0.359	1.07267e-06	NA	NA
BRMS1L	1.49865e-09	0.122696	0.789	0.66	2.98815e-05	NA	NA
ARGLU1	1.60627e-08	0.12265	0.805	0.714	0.000320275	NA	NA
[truncated: 1,574 more rows]

## Sheet: YFV_highly_vs_lowly_infected
gene	p_val	avg_log2FC	pct.1	pct.2	p_val_adj	diffexpressed	master_list_call
GADD45B	1.5263e-236	0.949857	0.923	0.427	3.04329e-232	UP	NA
ANKRD1	1.28874e-216	0.853915	0.894	0.353	2.56962e-212	UP	NA
TRIB3	6.69077e-224	0.78299	0.967	0.533	1.33407e-219	UP	UPR
DUSP1	2.84849e-219	0.754614	0.963	0.611	5.67961e-215	UP	NA
KLF6	7.21062e-212	0.715901	0.966	0.643	1.43773e-207	UP	NA
PPP1R15A	6.76845e-228	0.714629	0.975	0.644	1.34956e-223	UP	UPR
JUNB	1.17347e-160	0.693549	0.872	0.453	2.33977e-156	UP	UPR
GDF15	3.85961e-196	0.632676	0.996	0.848	7.69568e-192	UP	UPR
ATF3	2.60832e-147	0.621221	0.829	0.371	5.20073e-143	UP	UPR
DDIT3	1.17598e-218	0.621102	0.992	0.731	2.34478e-214	UP	UPR
JUN	4.29464e-219	0.617402	0.988	0.778	8.56308e-215	UP	NA
AREG	9.19033e-100	0.601986	0.751	0.344	1.83246e-95	UP	NA
TAF1D	1.13103e-222	0.576692	0.984	0.772	2.25517e-218	UP	NA
PIM3	3.73521e-128	0.519635	0.835	0.467	7.44765e-124	UP	NA
CCDC174	6.46124e-153	0.505415	0.917	0.593	1.28831e-148	UP	UPR
DNAJB9	5.26916e-138	0.494754	0.938	0.692	1.05062e-133	UP	UPR
RSRC2	3.49276e-170	0.492986	0.972	0.78	6.96422e-166	UP	NA
CCNL1	1.84913e-134	0.483684	0.844	0.458	3.68698e-130	UP	NA
RBM39	6.22173e-221	0.476185	0.996	0.92	1.24055e-216	UP	NA
ANKRD12	2.39685e-158	0.474844	0.95	0.652	4.77908e-154	UP	NA
TNFRSF12A	5.96952e-146	0.449857	0.99	0.874	1.19026e-141	UP	NA
MYC	5.32619e-106	0.449384	0.889	0.582	1.06199e-101	UP	NA
GADD45A	6.77923e-102	0.443361	0.822	0.521	1.35171e-97	UP	UPR
ELF3	2.0416e-96	0.442317	0.826	0.525	4.07075e-92	UP	NA
CREB5	3.07954e-115	0.438869	0.803	0.389	6.1403e-111	UP	NA
DDIT4	8.56405e-94	0.437102	0.942	0.653	1.70759e-89	UP	UPR
RND3	2.0695e-108	0.43526	0.803	0.438	4.12638e-104	UP	NA
NFKBIA	2.79247e-89	0.426045	0.894	0.694	5.56791e-85	UP	UPR
STBD1	2.28249e-111	0.423233	0.76	0.345	4.55105e-107	UP	NA
ZFP36L1	3.37977e-117	0.414866	0.958	0.814	6.73892e-113	UP	NA
SLC3A2	1.89136e-198	0.413292	1	0.965	3.77119e-194	UP	NA
CEBPG	1.58631e-168	0.41223	0.988	0.877	3.16295e-164	UP	UPR
SESN2	1.45151e-104	0.405203	0.84	0.476	2.89416e-100	UP	UPR
CHD2	1.84701e-110	0.404218	0.835	0.502	3.68275e-106	UP	NA
SCN9A	1.63279e-102	0.402968	0.869	0.567	3.25563e-98	UP	NA
CCN1	6.56709e-83	0.392652	0.759	0.399	1.30941e-78	UP	NA
NKTR	1.58896e-140	0.389418	0.98	0.803	3.16822e-136	UP	NA
CXCL3	2.40056e-61	0.383722	0.511	0.199	4.78648e-57	UP	NA
YTHDC1	3.51697e-119	0.383588	0.941	0.749	7.01248e-115	UP	NA
RHOB	9.43172e-83	0.383397	0.92	0.727	1.88059e-78	UP	NA
ZBTB20	3.96124e-115	0.382799	0.97	0.804	7.89831e-111	UP	NA
ARID4B	8.02699e-107	0.381919	0.925	0.695	1.6005e-102	UP	NA
TP53BP2	8.37217e-99	0.377667	0.776	0.422	1.66933e-94	UP	NA
TCIM	1.13757e-57	0.372018	0.676	0.391	2.26821e-53	UP	NA
MCL1	3.49128e-97	0.368724	0.857	0.552	6.96125e-93	UP	NA
YPEL2	5.1164e-106	0.365503	0.626	0.205	1.02016e-101	UP	NA
SREK1	3.14895e-96	0.364578	0.821	0.493	6.27869e-92	UP	NA
IER2	3.93891e-74	0.364387	0.859	0.636	7.8538e-70	UP	NA
PACS1	1.08826e-105	0.363569	0.95	0.784	2.16989e-101	UP	NA
CLK1	1.77021e-106	0.36206	0.628	0.21	3.52962e-102	UP	NA
PRPF38B	2.5419e-94	0.358331	0.861	0.579	5.0683e-90	UP	NA
SAT2	4.02875e-112	0.357795	0.974	0.843	8.03292e-108	UP	NA
RHOU	1.75779e-93	0.355545	0.715	0.328	3.50486e-89	UP	NA
IRF2BP2	6.04663e-90	0.351337	0.844	0.544	1.20564e-85	UP	NA
FLRT3	1.41376e-78	0.349796	0.775	0.458	2.81889e-74	UP	NA
IER3	1.28489e-60	0.348689	0.642	0.336	2.56195e-56	UP	NA
ZNF292	1.36221e-90	0.34788	0.816	0.493	2.71611e-86	UP	NA
DAB2	1.32736e-82	0.344869	0.702	0.348	2.64662e-78	UP	NA
IRF1	1.54851e-71	0.344831	0.58	0.255	3.08758e-67	UP	NA
TNFAIP3	7.78295e-83	0.342929	0.514	0.15	1.55184e-78	UP	NA
WSB1	8.05988e-96	0.341656	0.942	0.729	1.60706e-91	UP	NA
ASNS	9.37105e-88	0.339262	0.987	0.822	1.86849e-83	UP	UPR
SETD5	6.45548e-103	0.338665	0.953	0.775	1.28716e-98	UP	NA
INHBE	9.52762e-96	0.337831	0.555	0.155	1.89971e-91	UP	UPR
ARID4A	6.61807e-80	0.337596	0.778	0.478	1.31958e-75	UP	NA
TMEM39A	4.15826e-86	0.333895	0.828	0.544	8.29115e-82	UP	NA
EPC1	1.37633e-88	0.333706	0.88	0.64	2.74426e-84	UP	NA
SARS1	3.99568e-92	0.332795	0.918	0.674	7.96698e-88	UP	UPR
NPPB	2.74734e-30	0.330699	0.468	0.261	5.47792e-26	UP	NA
BHLHE40	3.8724e-82	0.33051	0.552	0.181	7.72117e-78	UP	NA
CLGN	9.86805e-86	0.32592	0.886	0.614	1.96759e-81	UP	NA
AMOTL2	1.81675e-77	0.323451	0.668	0.319	3.62241e-73	UP	NA
HBP1	3.45953e-77	0.323276	0.698	0.36	6.89795e-73	UP	NA
JMJD1C	8.70825e-83	0.323061	0.76	0.443	1.73634e-78	UP	NA
XBP1	3.50513e-181	0.321465	0.999	0.99	6.98888e-177	UP	UPR
SAMD4A	4.55492e-78	0.320107	0.623	0.265	9.08206e-74	UP	NA
ZCCHC7	5.26914e-91	0.318751	0.915	0.699	1.05061e-86	UP	NA
FILIP1L	5.43072e-63	0.318314	0.766	0.491	1.08283e-58	UP	NA
DTNA	2.18904e-74	0.316619	0.714	0.377	4.36474e-70	UP	NA
CIRBP	4.2463e-110	0.313582	0.986	0.911	8.46669e-106	UP	NA
SMAD7	1.35806e-77	0.312189	0.613	0.266	2.70784e-73	UP	NA
CTH	1.02922e-73	0.311754	0.765	0.423	2.05215e-69	UP	UPR
TRIM71	9.45159e-69	0.310984	0.757	0.472	1.88455e-64	UP	NA
OSER1	4.02913e-73	0.310816	0.844	0.558	8.03369e-69	UP	NA
GORAB	4.37198e-84	0.308632	0.595	0.223	8.71729e-80	UP	UPR
KLF10	3.69255e-80	0.307142	0.507	0.151	7.36257e-76	UP	NA
HERPUD1	1.0129e-69	0.306745	0.967	0.828	2.01963e-65	UP	UPR
SQSTM1	5.11293e-138	0.304702	0.999	0.988	1.01947e-133	UP	NA
NR3C1	2.69496e-72	0.304694	0.748	0.427	5.37347e-68	UP	NA
PROX1	3.68037e-64	0.303839	0.865	0.656	7.3383e-60	UP	NA
GOLGA2	5.51643e-73	0.303074	0.834	0.527	1.09992e-68	UP	NA
DAPK3	1.522e-64	0.302813	0.7	0.392	3.03472e-60	UP	NA
NFIL3	5.20104e-89	0.302393	0.571	0.189	1.03704e-84	UP	UPR
ELMSAN1	2.93869e-89	0.302239	0.547	0.166	5.85944e-85	UP	NA
GOLGB1	2.16757e-66	0.301961	0.903	0.738	4.32192e-62	UP	NA
ARMCX3	1.24039e-64	0.300472	0.776	0.507	2.47321e-60	UP	NA
FNDC3B	3.04512e-71	0.299827	0.916	0.731	6.07167e-67	UP	UPR
SLC43A1	2.47903e-91	0.299597	0.986	0.858	4.94293e-87	UP	NA
HEG1	3.46269e-68	0.298976	0.666	0.342	6.90426e-64	UP	NA
ARHGEF2	7.79698e-70	0.298465	0.67	0.33	1.55464e-65	UP	UPR
ICAM1	1.16809e-42	0.298018	0.713	0.461	2.32905e-38	UP	NA
ZCCHC8	4.16432e-76	0.295399	0.668	0.323	8.30323e-72	UP	NA
CEP57	1.03161e-72	0.295291	0.849	0.587	2.05693e-68	UP	NA
CXCL8	5.65881e-23	0.294406	0.559	0.378	1.12831e-18	UP	NA
RABGGTB	2.62697e-75	0.294049	0.924	0.725	5.23792e-71	UP	NA
BEX2	5.62515e-70	0.293917	0.639	0.298	1.1216e-65	UP	UPR
ASH1L	3.27842e-70	0.293233	0.767	0.473	6.53685e-66	UP	NA
TERF2IP	4.80509e-85	0.292905	0.954	0.817	9.58086e-81	UP	NA
UACA	6.77175e-51	0.291852	0.814	0.625	1.35022e-46	UP	NA
SKIL	1.58823e-63	0.29078	0.631	0.327	3.16677e-59	UP	NA
A1CF	3.20618e-80	0.290633	0.938	0.776	6.3928e-76	UP	NA
CXCL1	6.34176e-26	0.287184	0.643	0.442	1.26448e-21	UP	NA
ZFAND2A	4.3808e-79	0.286436	0.978	0.881	8.73488e-75	UP	UPR
LARP6	7.73822e-51	0.286097	0.644	0.378	1.54292e-46	UP	UPR
ERRFI1	8.37274e-63	0.286009	0.889	0.715	1.66944e-58	UP	NA
PLIN2	5.51938e-92	0.285126	0.988	0.945	1.10051e-87	UP	NA
DLC1	2.04188e-64	0.285002	0.767	0.463	4.0713e-60	UP	NA
GOSR1	2.13906e-70	0.284577	0.865	0.633	4.26508e-66	UP	NA
SELENOS	1.52403e-81	0.284559	0.983	0.918	3.03877e-77	UP	UPR
BAMBI	2.53068e-70	0.284242	0.97	0.875	5.04593e-66	UP	NA
MAFF	3.67672e-80	0.283239	0.454	0.109	7.33102e-76	UP	NA
GOLGA4	7.13068e-105	0.282723	0.993	0.939	1.42179e-100	UP	NA
SDC4	4.28697e-49	0.281566	0.721	0.45	8.5478e-45	UP	NA
H2AW	6.63716e-26	0.280282	0.79	0.65	1.32338e-21	UP	NA
OPTN	7.54686e-54	0.279192	0.844	0.581	1.50477e-49	UP	NA
FOXO3	7.70048e-64	0.278971	0.677	0.373	1.5354e-59	UP	NA
NEU1	4.42165e-62	0.278802	0.933	0.755	8.81632e-58	UP	NA
RASSF1	2.17897e-58	0.278194	0.72	0.437	4.34464e-54	UP	NA
BCL3	3.57793e-51	0.276971	0.587	0.32	7.13403e-47	UP	NA
PNRC1	3.15888e-57	0.275695	0.928	0.774	6.29849e-53	UP	NA
OSBP	1.0358e-62	0.275332	0.806	0.524	2.06528e-58	UP	UPR
ZNF24	1.39323e-62	0.27438	0.787	0.531	2.77795e-58	UP	NA
CEBPB	6.75859e-63	0.274354	0.71	0.399	1.3476e-58	UP	UPR
ARID5B	2.6373e-56	0.274212	0.656	0.377	5.25852e-52	UP	NA
ESF1	1.83434e-67	0.273508	0.928	0.769	3.65749e-63	UP	NA
HSD17B7	3.35192e-54	0.273343	0.741	0.478	6.6834e-50	UP	NA
CDKN1B	3.42294e-59	0.272591	0.724	0.437	6.82501e-55	UP	UPR
CSPP1	9.68567e-62	0.269673	0.628	0.319	1.93123e-57	UP	NA
SERTAD2	2.62839e-62	0.269161	0.551	0.245	5.24075e-58	UP	NA
MCEE	2.82834e-59	0.268481	0.735	0.443	5.63942e-55	UP	UPR
ZBTB43	1.93505e-61	0.267304	0.627	0.315	3.8583e-57	UP	NA
DUSP16	8.70634e-66	0.26685	0.622	0.297	1.73596e-61	UP	NA
LCORL	4.96683e-62	0.266428	0.669	0.359	9.90337e-58	UP	NA
CIR1	3.69637e-60	0.265652	0.821	0.564	7.37019e-56	UP	NA
RRAGC	1.11404e-72	0.265615	0.506	0.164	2.22129e-68	UP	NA
AAK1	9.24326e-58	0.26535	0.645	0.352	1.84301e-53	UP	UPR
N4BP2L2	1.76865e-59	0.26472	0.838	0.597	3.52651e-55	UP	NA
BMP2	4.15547e-47	0.263979	0.717	0.471	8.2856e-43	UP	NA
TRIM24	4.98079e-55	0.263691	0.766	0.502	9.93119e-51	UP	NA
TDG	3.95918e-63	0.263493	0.89	0.682	7.89422e-59	UP	NA
SSR3	1.10579e-85	0.262964	0.995	0.927	2.20483e-81	UP	NA
ZNF644	8.95634e-59	0.262447	0.886	0.695	1.78581e-54	UP	NA
MBNL2	8.8689e-54	0.262367	0.745	0.486	1.76837e-49	UP	UPR
THBS1	5.88671e-52	0.261742	0.503	0.219	1.17375e-47	UP	NA
CCDC59	2.01746e-64	0.261419	0.938	0.761	4.02262e-60	UP	NA
AZI2	1.95059e-59	0.261079	0.89	0.708	3.88928e-55	UP	NA
TGIF1	5.64258e-53	0.261005	0.897	0.698	1.12507e-48	UP	UPR
SUCO	5.32111e-49	0.260843	0.775	0.535	1.06098e-44	UP	NA
NSRP1	2.69518e-59	0.260739	0.833	0.602	5.37393e-55	UP	NA
GFPT1	3.50616e-54	0.260469	0.88	0.686	6.99092e-50	UP	UPR
ARL8B	2.39177e-65	0.260432	0.944	0.796	4.76896e-61	UP	NA
NOL8	1.05541e-56	0.260316	0.789	0.547	2.10438e-52	UP	NA
PHIP	5.48434e-55	0.260252	0.864	0.659	1.09352e-50	UP	NA
TIMM9	4.09186e-57	0.260196	0.769	0.484	8.15875e-53	UP	NA
ANKRD11	1.42501e-73	0.259908	0.979	0.892	2.84134e-69	UP	NA
AKAP13	2.93325e-59	0.259818	0.908	0.725	5.84861e-55	UP	NA
AKAP9	3.63013e-55	0.259106	0.899	0.703	7.23811e-51	UP	NA
CHIC2	9.03446e-56	0.25871	0.8	0.527	1.80138e-51	UP	NA
ARHGAP29	7.72852e-48	0.258342	0.844	0.614	1.54099e-43	UP	NA
RSF1	2.36303e-57	0.257785	0.881	0.683	4.71165e-53	UP	NA
HBEGF	4.81317e-62	0.257452	0.394	0.107	9.59697e-58	UP	NA
EEA1	4.80021e-59	0.256877	0.903	0.738	9.57115e-55	UP	NA
FAM133B	1.8755e-58	0.256568	0.791	0.522	3.73957e-54	UP	NA
TUT4	6.33798e-54	0.255772	0.695	0.425	1.26373e-49	UP	NA
SOX4	4.32193e-68	0.254912	0.988	0.932	8.61749e-64	UP	NA
PPP1R12A	4.11067e-54	0.254902	0.859	0.672	8.19627e-50	UP	NA
TES	4.04596e-55	0.254431	0.918	0.79	8.06723e-51	UP	NA
NRBF2	1.04622e-55	0.253512	0.82	0.564	2.08606e-51	UP	UPR
ZNF638	9.58923e-56	0.253429	0.865	0.651	1.912e-51	UP	NA
GGNBP2	8.24184e-57	0.253053	0.881	0.683	1.64334e-52	UP	NA
CREBRF	5.76424e-73	0.252691	0.418	0.099	1.14933e-68	UP	NA
YAF2	4.34465e-57	0.252564	0.65	0.345	8.6628e-53	UP	NA
SRP19	1.28905e-76	0.252148	0.98	0.913	2.57023e-72	UP	NA
PHF3	8.68999e-53	0.251447	0.867	0.656	1.7327e-48	UP	NA
JAG1	2.74707e-36	0.249893	0.742	0.517	5.47739e-32	NA	NA
LPIN2	7.48275e-53	0.249874	0.895	0.735	1.49198e-48	NA	NA
PAWR	7.04789e-53	0.249542	0.662	0.39	1.40528e-48	NA	NA
KDM6B	1.48163e-56	0.248593	0.567	0.272	2.95422e-52	NA	NA
TMEM41B	1.35446e-53	0.248489	0.768	0.505	2.70065e-49	NA	NA
EFNA1	5.1301e-44	0.248419	0.544	0.279	1.02289e-39	NA	NA
SMAP1	1.33512e-63	0.248229	0.903	0.758	2.6621e-59	NA	NA
LYSMD3	1.45282e-54	0.247592	0.589	0.294	2.89677e-50	NA	UPR
NUAK2	8.66097e-61	0.247216	0.393	0.106	1.72691e-56	NA	NA
MAP1LC3B2	4.61489e-80	0.246904	0.995	0.963	9.20163e-76	NA	NA
MAP1LC3B	3.12018e-49	0.246554	0.74	0.473	6.22132e-45	NA	NA
TRA2A	6.84989e-51	0.246299	0.83	0.598	1.3658e-46	NA	NA
CPEB4	6.84327e-68	0.246218	0.48	0.159	1.36448e-63	NA	UPR
FNBP4	8.44263e-50	0.245684	0.796	0.582	1.68338e-45	NA	NA
BTG1	2.43659e-46	0.244967	0.904	0.745	4.85831e-42	NA	UPR
CCL20	4.17933e-22	0.244958	0.824	0.666	8.33317e-18	NA	NA
DERL2	1.03686e-47	0.244863	0.865	0.67	2.0674e-43	NA	UPR
MLLT10	1.39062e-58	0.244538	0.673	0.349	2.77276e-54	NA	NA
FOXA3	2.50047e-37	0.244128	0.777	0.618	4.98569e-33	NA	NA
TANK	2.17091e-53	0.244049	0.853	0.624	4.32857e-49	NA	NA
ZFAND1	1.33059e-55	0.243943	0.732	0.433	2.65306e-51	NA	NA
NFATC2	3.55958e-63	0.24327	0.483	0.172	7.09744e-59	NA	NA
ZFP36	1.63452e-49	0.243152	0.548	0.259	3.25907e-45	NA	NA
CXCL2	1.54548e-43	0.242044	0.349	0.113	3.08153e-39	NA	NA
PGM3	1.80043e-52	0.241935	0.903	0.775	3.58988e-48	NA	UPR
EIF1B	9.55426e-77	0.241897	0.988	0.927	1.90502e-72	NA	UPR
NUPR1	1.08797e-22	0.241093	0.726	0.551	2.16929e-18	NA	NA
JMJD6	5.74176e-48	0.240616	0.602	0.341	1.14485e-43	NA	NA
SLC25A36	3.92928e-50	0.240027	0.702	0.438	7.83459e-46	NA	NA
DAAM1	1.65901e-41	0.24	0.704	0.478	3.30789e-37	NA	NA
UVRAG	1.72534e-56	0.239684	0.529	0.231	3.44015e-52	NA	NA
RIOK3	8.72357e-51	0.239399	0.636	0.364	1.73939e-46	NA	NA
GARS1	1.4272e-79	0.239151	0.993	0.947	2.84569e-75	NA	UPR
HDAC9	1.85253e-51	0.238726	0.383	0.12	3.69375e-47	NA	NA
KDM5A	8.70192e-47	0.238214	0.739	0.483	1.73507e-42	NA	NA
EIF1	7.58058e-201	0.238137	1	0.998	1.51149e-196	NA	NA
LDLR	4.73498e-46	0.238007	0.621	0.364	9.44107e-42	NA	NA
KIF21A	1.11713e-63	0.237841	0.969	0.889	2.22745e-59	NA	NA
UBXN4	3.54964e-92	0.237669	0.995	0.956	7.07764e-88	NA	NA
EIF4G3	9.95654e-47	0.237291	0.796	0.56	1.98523e-42	NA	NA
SMAD5	2.07303e-46	0.237284	0.738	0.489	4.13341e-42	NA	NA
PPIG	1.50546e-76	0.237222	0.979	0.937	3.00173e-72	NA	NA
GCC2	1.93462e-44	0.236961	0.726	0.495	3.85743e-40	NA	NA
NAV2	3.99211e-41	0.23637	0.705	0.458	7.95987e-37	NA	NA
FZD5	4.07115e-46	0.235791	0.559	0.29	8.11747e-42	NA	NA
DNAJB1	4.64916e-42	0.235761	0.856	0.711	9.26996e-38	NA	NA
TNRC6B	2.2029e-45	0.23542	0.686	0.451	4.39237e-41	NA	NA
MEF2A	4.88611e-50	0.235065	0.658	0.379	9.74241e-46	NA	NA
HID1	4.86359e-49	0.235013	0.511	0.235	9.6975e-45	NA	UPR
PHLDB2	4.39997e-44	0.234752	0.695	0.453	8.77311e-40	NA	NA
TRIP11	1.01911e-46	0.234407	0.712	0.462	2.032e-42	NA	NA
NT5C2	3.30018e-45	0.233646	0.713	0.462	6.58023e-41	NA	NA
SLC38A2	3.65074e-46	0.232747	0.864	0.689	7.27922e-42	NA	NA
SEC23B	1.58733e-45	0.231713	0.87	0.739	3.16498e-41	NA	UPR
CELSR2	2.79702e-60	0.230769	0.524	0.21	5.57698e-56	NA	NA
ACBD3	2.6441e-46	0.230254	0.69	0.427	5.27207e-42	NA	NA
NFKBIB	3.85093e-42	0.230133	0.684	0.437	7.67837e-38	NA	NA
WHAMM	2.92913e-57	0.229364	0.466	0.173	5.84039e-53	NA	NA
NEURL3	7.76542e-68	0.229215	0.295	0.031	1.54835e-63	NA	NA
DNAJC2	4.39592e-60	0.229105	0.96	0.864	8.76503e-56	NA	NA
ZNF518A	3.11217e-44	0.229022	0.799	0.582	6.20536e-40	NA	NA
UFL1	7.17062e-45	0.228951	0.791	0.583	1.42975e-40	NA	UPR
CCDC91	5.85974e-45	0.22873	0.716	0.463	1.16837e-40	NA	NA
HES1	1.01396e-41	0.227613	0.52	0.265	2.02172e-37	NA	NA
GALK2	5.27426e-49	0.227421	0.623	0.349	1.05163e-44	NA	NA
DST	4.01375e-41	0.227121	0.861	0.676	8.00303e-37	NA	NA
EXOSC8	1.01505e-49	0.226899	0.908	0.77	2.02391e-45	NA	NA
ZNF444	1.11124e-47	0.226348	0.899	0.799	2.2157e-43	NA	NA
BTG2	1.735e-47	0.226223	0.503	0.233	3.45941e-43	NA	NA
SETD2	2.32769e-42	0.225544	0.743	0.502	4.64118e-38	NA	NA
ZFAND5	2.10276e-43	0.225527	0.842	0.64	4.19268e-39	NA	NA
JUND	3.13499e-43	0.225197	0.688	0.423	6.25086e-39	NA	NA
BET1	1.42579e-46	0.224981	0.661	0.389	2.84289e-42	NA	UPR
EIF3A	8.71355e-75	0.224938	0.983	0.944	1.7374e-70	NA	NA
CLK4	1.86711e-66	0.224677	0.43	0.121	3.72282e-62	NA	NA
ESCO1	9.59026e-49	0.223276	0.641	0.361	1.9122e-44	NA	NA
PIP5K1A	2.0048e-47	0.222726	0.679	0.407	3.99736e-43	NA	NA
BACH1	7.1363e-46	0.222708	0.645	0.371	1.42291e-41	NA	NA
DENND4A	1.57501e-45	0.222504	0.613	0.347	3.14041e-41	NA	NA
KLF7	5.90253e-55	0.222272	0.441	0.159	1.17691e-50	NA	NA
MAP1B	2.81241e-34	0.222042	0.784	0.587	5.60766e-30	NA	NA
SRP72	2.17557e-53	0.221406	0.962	0.841	4.33788e-49	NA	UPR
MPHOSPH10	1.96863e-44	0.221262	0.922	0.76	3.92526e-40	NA	NA
MAP3K20	1.57118e-38	0.221166	0.668	0.435	3.13277e-34	NA	NA
MAFG	5.35277e-59	0.220737	0.461	0.163	1.06729e-54	NA	NA
SEC63	6.2876e-67	0.220581	0.983	0.921	1.25369e-62	NA	UPR
RSBN1	1.03024e-43	0.220256	0.646	0.383	2.05419e-39	NA	NA
ZNF622	2.23877e-37	0.219719	0.702	0.48	4.46389e-33	NA	UPR
SELENOK	4.16571e-41	0.219483	0.897	0.786	8.30602e-37	NA	UPR
AARS1	8.25168e-56	0.219448	0.973	0.891	1.6453e-51	NA	UPR
CARS1	4.08217e-42	0.218985	0.837	0.626	8.13944e-38	NA	UPR
WARS1	9.83543e-40	0.218738	0.774	0.553	1.96109e-35	NA	UPR
SNAPC1	2.42717e-47	0.218465	0.542	0.262	4.83954e-43	NA	NA
RAB32	6.76435e-34	0.218255	0.76	0.575	1.34874e-29	NA	NA
PHF20L1	7.66694e-43	0.217971	0.61	0.36	1.52871e-38	NA	NA
AFF4	6.09187e-43	0.217872	0.631	0.377	1.21466e-38	NA	NA
RAB5A	6.27119e-39	0.217607	0.774	0.572	1.25041e-34	NA	NA
CHKA	9.76561e-40	0.217119	0.834	0.656	1.94716e-35	NA	NA
CCN2	2.03264e-27	0.21686	0.743	0.554	4.05288e-23	NA	NA
VEZF1	3.93842e-44	0.215867	0.624	0.366	7.85281e-40	NA	NA
SPOP	5.55082e-41	0.215838	0.791	0.581	1.10678e-36	NA	NA
PALM2AKAP2	2.84988e-34	0.21581	0.764	0.567	5.68237e-30	NA	NA
CSNK1D	2.775e-40	0.215799	0.809	0.611	5.53307e-36	NA	NA
SLC38A1	3.65872e-43	0.215774	0.876	0.71	7.29512e-39	NA	NA
PNPLA8	1.11413e-44	0.215452	0.597	0.321	2.22146e-40	NA	UPR
SYS1	5.91456e-39	0.21526	0.673	0.442	1.1793e-34	NA	NA
TULP3	3.66062e-40	0.213916	0.635	0.394	7.29892e-36	NA	UPR
C15orf61	6.80625e-48	0.21379	0.913	0.775	1.3571e-43	NA	NA
UPF2	3.33587e-44	0.213757	0.638	0.381	6.65139e-40	NA	NA
HIVEP2	3.51356e-53	0.21362	0.424	0.15	7.00569e-49	NA	NA
CBX4	3.20651e-46	0.213592	0.542	0.27	6.39345e-42	NA	NA
NOP58	4.40506e-49	0.213244	0.968	0.894	8.78325e-45	NA	NA
HYOU1	1.66094e-36	0.213091	0.832	0.65	3.31175e-32	NA	UPR
TSC22D1	6.08237e-39	0.212631	0.748	0.527	1.21276e-34	NA	NA
ERLEC1	2.82525e-34	0.212535	0.831	0.685	5.63326e-30	NA	NA
C5orf51	3.89412e-39	0.211906	0.801	0.587	7.76448e-35	NA	NA
H1-0	8.96426e-41	0.211626	0.506	0.251	1.78738e-36	NA	UPR
GOPC	1.57939e-40	0.211528	0.864	0.693	3.14915e-36	NA	NA
TOM1	7.13838e-38	0.211282	0.747	0.522	1.42332e-33	NA	NA
NOSTRIN	5.92537e-32	0.210193	0.57	0.353	1.18146e-27	NA	NA
BOD1L1	4.18545e-37	0.210112	0.822	0.644	8.34537e-33	NA	NA
NRIP1	5.53889e-40	0.209837	0.62	0.363	1.1044e-35	NA	NA
SMNDC1	1.45974e-41	0.209576	0.798	0.599	2.91057e-37	NA	NA
NFE2L2	3.28312e-47	0.209508	0.968	0.883	6.54622e-43	NA	NA
CCNT2	4.60531e-46	0.209237	0.564	0.279	9.18254e-42	NA	NA
IRAK2	1.58878e-39	0.209214	0.503	0.255	3.16787e-35	NA	NA
NFKBIL1	1.2102e-43	0.208899	0.629	0.36	2.41302e-39	NA	NA
FNTA	7.72536e-46	0.208458	0.918	0.788	1.54036e-41	NA	NA
IBTK	8.04177e-39	0.208321	0.846	0.676	1.60345e-34	NA	NA
AJUBA	9.51701e-37	0.208102	0.623	0.384	1.8976e-32	NA	NA
WAC	7.80044e-39	0.206977	0.762	0.549	1.55533e-34	NA	NA
YY1AP1	4.06624e-38	0.206726	0.654	0.411	8.10768e-34	NA	NA
KRCC1	5.40496e-38	0.206323	0.636	0.39	1.0777e-33	NA	NA
TCEA1	2.60684e-39	0.206165	0.804	0.623	5.19777e-35	NA	NA
PCK2	2.3607e-35	0.205248	0.824	0.616	4.707e-31	NA	UPR
MED8	3.31628e-44	0.205086	0.928	0.818	6.61233e-40	NA	UPR
CRBN	7.07854e-36	0.205012	0.754	0.551	1.41139e-31	NA	NA
YTHDF2	3.24958e-45	0.204813	0.923	0.795	6.47933e-41	NA	NA
DNAJB11	1.79802e-45	0.204802	0.964	0.879	3.58508e-41	NA	UPR
SDAD1	3.12111e-37	0.204477	0.836	0.652	6.22319e-33	NA	NA
SLU7	3.98917e-38	0.204328	0.698	0.468	7.954e-34	NA	NA
NBPF12	1.82907e-46	0.203979	0.505	0.235	3.64698e-42	NA	NA
LZTFL1	1.01824e-41	0.203927	0.548	0.285	2.03026e-37	NA	UPR
MIA2	3.50308e-40	0.203704	0.656	0.414	6.98479e-36	NA	NA
REV1	2.98372e-42	0.203692	0.554	0.293	5.94924e-38	NA	NA
MITD1	1.38338e-36	0.203543	0.77	0.577	2.75833e-32	NA	NA
ZNF281	5.87462e-38	0.203371	0.573	0.342	1.17134e-33	NA	NA
NUCB2	6.00157e-34	0.203257	0.677	0.448	1.19665e-29	NA	UPR
RB1CC1	2.12205e-38	0.203009	0.582	0.335	4.23115e-34	NA	NA
ATXN2L	1.67654e-37	0.202608	0.767	0.557	3.34285e-33	NA	NA
LMAN1	2.99419e-54	0.202603	0.984	0.925	5.97012e-50	NA	NA
GORASP2	5.95939e-46	0.202245	0.961	0.879	1.18824e-41	NA	UPR
PATL1	1.29524e-39	0.202216	0.657	0.397	2.58258e-35	NA	NA
FICD	6.7805e-46	0.201784	0.418	0.159	1.35196e-41	NA	UPR
CLIP1	2.93697e-34	0.201716	0.705	0.5	5.85603e-30	NA	NA
DDX39A	5.61818e-43	0.201601	0.965	0.899	1.12021e-38	NA	NA
ALG2	1.23046e-35	0.201158	0.835	0.663	2.45341e-31	NA	UPR
ITGAV	1.57376e-35	0.200999	0.611	0.37	3.13791e-31	NA	NA
FRA10AC1	1.05564e-37	0.200942	0.752	0.545	2.10484e-33	NA	NA
S100P	1.56378e-16	0.200815	0.63	0.47	3.11801e-12	NA	NA
CWC25	1.19569e-38	0.200323	0.597	0.346	2.38408e-34	NA	NA
CXXC5	1.14102e-31	0.200251	0.797	0.645	2.27507e-27	NA	NA
MANF	2.62334e-43	0.199553	0.986	0.948	5.23067e-39	NA	UPR
KANSL1	6.93755e-38	0.199429	0.586	0.351	1.38328e-33	NA	NA
ZNF3	6.32458e-42	0.198797	0.529	0.27	1.26106e-37	NA	NA
LCOR	2.52895e-33	0.19847	0.761	0.552	5.04247e-29	NA	NA
AHR	4.58916e-36	0.198347	0.516	0.28	9.15034e-32	NA	NA
ARID1A	6.91062e-34	0.19828	0.68	0.468	1.37791e-29	NA	NA
GON4L	6.27426e-36	0.198222	0.775	0.564	1.25103e-31	NA	NA
ID3	8.75922e-55	0.198207	0.99	0.979	1.7465e-50	NA	NA
STX3	1.95677e-37	0.198029	0.583	0.329	3.90161e-33	NA	NA
AK6	1.76188e-41	0.197969	0.908	0.786	3.513e-37	NA	NA
NIPBL	2.63838e-37	0.197889	0.869	0.722	5.26067e-33	NA	NA
DIAPH3	9.03686e-25	0.197703	0.575	0.399	1.80186e-20	NA	NA
NUAK1	2.08973e-40	0.197164	0.433	0.194	4.16671e-36	NA	NA
PLPP3	5.05439e-32	0.197135	0.624	0.412	1.00779e-27	NA	NA
TRIP6	1.7242e-32	0.196528	0.819	0.631	3.43789e-28	NA	NA
TIA1	9.93152e-40	0.196356	0.632	0.382	1.98024e-35	NA	NA
ADGRG6	2.83882e-31	0.195866	0.621	0.41	5.66033e-27	NA	NA
SON	2.63845e-47	0.19567	0.963	0.887	5.26081e-43	NA	NA
GOT1	1.70545e-39	0.19537	0.953	0.864	3.4005e-35	NA	UPR
ELOA	3.00225e-45	0.195312	0.463	0.204	5.98619e-41	NA	NA
ISG20	2.38774e-29	0.19521	0.586	0.369	4.7609e-25	NA	NA
SEC11C	5.10431e-46	0.194468	0.981	0.927	1.01775e-41	NA	UPR
PPIL4	1.61281e-35	0.194331	0.751	0.554	3.21579e-31	NA	NA
WASL	1.70891e-35	0.193312	0.879	0.74	3.40739e-31	NA	NA
YIPF5	8.4971e-32	0.193277	0.741	0.542	1.69424e-27	NA	UPR
TAF1A	3.12632e-44	0.193055	0.465	0.201	6.23356e-40	NA	NA
ERN1	1.94453e-47	0.192989	0.443	0.171	3.8772e-43	NA	UPR
OXSM	2.99986e-33	0.192982	0.705	0.502	5.98142e-29	NA	NA
NEDD4L	9.69956e-33	0.192691	0.582	0.353	1.93399e-28	NA	NA
CEP350	4.95116e-31	0.192423	0.685	0.473	9.87213e-27	NA	NA
PCGF1	1.88011e-39	0.192153	0.542	0.288	3.74875e-35	NA	NA
RP9	7.93579e-35	0.192131	0.636	0.405	1.58232e-30	NA	NA
CADPS2	4.57288e-34	0.192087	0.593	0.361	9.11786e-30	NA	NA
SLC25A38	2.17473e-33	0.192063	0.735	0.515	4.33619e-29	NA	NA
CCDC93	1.0811e-38	0.191783	0.511	0.265	2.15561e-34	NA	NA
BRD4	1.05037e-34	0.191639	0.84	0.646	2.09434e-30	NA	NA
FOXA2	1.21295e-29	0.191579	0.654	0.465	2.41851e-25	NA	NA
IL6ST	8.12008e-32	0.191542	0.662	0.436	1.61906e-27	NA	NA
CNOT2	1.71339e-35	0.191281	0.87	0.719	3.41634e-31	NA	NA
DNAJC1	3.69373e-32	0.191213	0.829	0.66	7.36493e-28	NA	NA
CCDC18	1.75758e-28	0.191182	0.615	0.423	3.50443e-24	NA	NA
PKP4	3.62739e-31	0.190477	0.839	0.676	7.23265e-27	NA	NA
FBLIM1	1.94732e-30	0.190401	0.661	0.438	3.88276e-26	NA	NA
SERP1	9.16849e-60	0.190255	0.993	0.983	1.82811e-55	NA	UPR
CREB3L2	5.11359e-32	0.190113	0.733	0.515	1.0196e-27	NA	NA
BTF3L4	1.41478e-38	0.190085	0.908	0.771	2.82093e-34	NA	NA
UBD	5.92299e-15	0.19	0.552	0.402	1.18098e-10	NA	NA
AKNA	1.5633e-61	0.189933	0.343	0.068	3.11707e-57	NA	UPR
CSF1	2.02213e-41	0.18991	0.338	0.111	4.03193e-37	NA	NA
LRMDA	2.05897e-28	0.189881	0.645	0.434	4.10538e-24	NA	NA
RNF114	6.45507e-31	0.189483	0.821	0.669	1.28708e-26	NA	NA
CSRNP1	1.8046e-39	0.189006	0.404	0.168	3.59819e-35	NA	NA
SLC7A11	3.61394e-35	0.188992	0.598	0.352	7.20583e-31	NA	NA
ARL4A	6.42246e-31	0.188806	0.75	0.562	1.28057e-26	NA	NA
CCNB1IP1	2.65328e-34	0.188771	0.834	0.657	5.29038e-30	NA	NA
MED13	1.90178e-37	0.188368	0.577	0.324	3.79197e-33	NA	NA
DOHH	3.78238e-32	0.188159	0.632	0.418	7.54168e-28	NA	NA
PPP6R3	5.02886e-30	0.188071	0.795	0.62	1.0027e-25	NA	NA
DUSP10	1.3289e-51	0.187973	0.403	0.128	2.6497e-47	NA	NA
WBP2	6.60261e-32	0.187358	0.751	0.528	1.3165e-27	NA	NA
MED1	4.74914e-30	0.187295	0.652	0.458	9.46932e-26	NA	NA
ARL5B	3.33743e-33	0.187269	0.562	0.331	6.6545e-29	NA	NA
NFX1	1.89568e-39	0.187148	0.543	0.285	3.77981e-35	NA	NA
SLC17A9	1.16353e-28	0.186965	0.658	0.46	2.31996e-24	NA	NA
MOSPD1	4.25606e-35	0.186904	0.588	0.339	8.48616e-31	NA	NA
NR0B2	5.07475e-18	0.186765	0.557	0.408	1.01185e-13	NA	NA
GPCPD1	9.68417e-35	0.186441	0.542	0.302	1.93093e-30	NA	NA
EPHA2	1.60633e-31	0.186291	0.554	0.329	3.20286e-27	NA	NA
ARL14EP	1.30692e-31	0.18618	0.695	0.482	2.60586e-27	NA	NA
ZNF669	6.4052e-38	0.18605	0.481	0.24	1.27713e-33	NA	NA
PFDN1	1.35859e-30	0.185938	0.737	0.547	2.70889e-26	NA	NA
FNIP1	3.85559e-46	0.185614	0.428	0.169	7.68767e-42	NA	NA
CCPG1	5.89805e-30	0.185434	0.712	0.512	1.17601e-25	NA	NA
CHMP2B	2.8158e-33	0.185007	0.769	0.567	5.61442e-29	NA	NA
ZFAND3	9.26243e-35	0.184823	0.63	0.406	1.84684e-30	NA	NA
STRN3	2.82591e-31	0.184524	0.831	0.669	5.63458e-27	NA	NA
RGS3	4.11659e-23	0.184455	0.433	0.253	8.20807e-19	NA	NA
SCFD1	7.36592e-60	0.18426	0.995	0.969	1.46869e-55	NA	NA
RND1	8.14571e-34	0.184199	0.327	0.124	1.62417e-29	NA	NA
GOLPH3L	3.35888e-39	0.184035	0.478	0.226	6.69727e-35	NA	UPR
KLHL24	9.27547e-45	0.183881	0.379	0.132	1.84943e-40	NA	NA
ILK	2.37359e-29	0.183854	0.89	0.746	4.7327e-25	NA	NA
PTRH2	9.8484e-32	0.18383	0.899	0.77	1.96367e-27	NA	NA
CDV3	1.35559e-28	0.18347	0.813	0.646	2.70292e-24	NA	NA
JMY	1.65049e-51	0.183247	0.366	0.106	3.29092e-47	NA	NA
REL	1.25201e-35	0.183245	0.479	0.25	2.49639e-31	NA	NA
RLF	2.67751e-41	0.18318	0.462	0.205	5.33869e-37	NA	NA
SELENOM	1.19177e-40	0.183167	0.993	0.973	2.37627e-36	NA	NA
ZNF148	9.90173e-34	0.183005	0.641	0.413	1.97431e-29	NA	NA
TBC1D15	6.98499e-35	0.182836	0.552	0.313	1.39274e-30	NA	NA
SPTBN1	6.35701e-35	0.182689	0.992	0.925	1.26752e-30	NA	NA
TNS3	2.64861e-27	0.182641	0.743	0.564	5.28106e-23	NA	NA
VEZT	4.53358e-33	0.182597	0.586	0.364	9.0395e-29	NA	NA
THAP5	3.46303e-40	0.182553	0.467	0.212	6.90494e-36	NA	NA
SRSF10	3.67715e-62	0.182448	0.992	0.965	7.33188e-58	NA	NA
BAZ2B	1.5549e-34	0.182382	0.562	0.324	3.10032e-30	NA	NA
EIF5	1.88436e-86	0.182166	0.998	0.993	3.75722e-82	NA	NA
RNF19A	4.68536e-42	0.181966	0.43	0.18	9.34214e-38	NA	NA
MARS1	4.83791e-36	0.181821	0.939	0.819	9.6463e-32	NA	UPR
ASB3	3.09519e-33	0.181817	0.593	0.354	6.1715e-29	NA	NA
WBP4	9.71316e-36	0.181816	0.623	0.388	1.93671e-31	NA	NA
ZBTB5	2.77875e-36	0.181792	0.487	0.253	5.54055e-32	NA	NA
NR1D2	5.77313e-38	0.181731	0.38	0.156	1.1511e-33	NA	NA
DUSP8	5.20341e-59	0.181723	0.324	0.063	1.03751e-54	NA	NA
BDP1	8.11962e-30	0.180938	0.653	0.434	1.61897e-25	NA	NA
DNAJC25	4.69612e-28	0.180684	0.654	0.462	9.36359e-24	NA	NA
ANKRD17	8.38879e-30	0.180585	0.854	0.702	1.67264e-25	NA	NA
SLC25A25	1.69197e-39	0.180524	0.468	0.22	3.37361e-35	NA	NA
YIPF6	3.59003e-29	0.180238	0.751	0.557	7.15817e-25	NA	NA
BEX1	6.23844e-17	0.180232	0.691	0.553	1.24388e-12	NA	NA
GPBP1	8.67649e-31	0.179883	0.66	0.458	1.73e-26	NA	NA
TLE1	8.55272e-28	0.179762	0.72	0.503	1.70533e-23	NA	NA
WWC1	1.14091e-36	0.179735	0.457	0.215	2.27487e-32	NA	NA
ATF6	4.16611e-35	0.17966	0.517	0.281	8.30681e-31	NA	UPR
USP47	1.81044e-32	0.179409	0.607	0.391	3.60983e-28	NA	NA
NAMPT	1.86251e-33	0.179398	0.554	0.321	3.71366e-29	NA	UPR
TMEM11	6.555e-30	0.179098	0.721	0.547	1.307e-25	NA	NA
ZNF274	3.24479e-29	0.178942	0.668	0.456	6.46979e-25	NA	NA
CDC42EP1	3.90063e-39	0.178916	0.982	0.925	7.77746e-35	NA	NA
CEP295	2.24662e-37	0.178643	0.419	0.191	4.47954e-33	NA	NA
LONP1	2.41776e-27	0.178553	0.698	0.504	4.82077e-23	NA	UPR
SEL1L	1.20023e-32	0.178347	0.572	0.344	2.39314e-28	NA	UPR
MED19	5.13537e-42	0.177975	0.966	0.903	1.02394e-37	NA	NA
CHD9	3.64367e-35	0.177824	0.484	0.249	7.26511e-31	NA	NA
GNL3	6.92338e-29	0.17777	0.661	0.458	1.38045e-24	NA	UPR
SEC62	4.86655e-39	0.177752	0.958	0.881	9.70342e-35	NA	NA
ATG3	2.74962e-32	0.177616	0.869	0.72	5.48246e-28	NA	NA
TMEM263	5.16496e-29	0.177498	0.737	0.562	1.02984e-24	NA	NA
LRIF1	1.99187e-29	0.177335	0.755	0.559	3.97158e-25	NA	NA
RICTOR	2.02147e-40	0.177275	0.485	0.226	4.03061e-36	NA	NA
AKIRIN1	5.88524e-28	0.177186	0.842	0.67	1.17346e-23	NA	NA
SEC31A	9.47887e-32	0.17706	0.901	0.785	1.88999e-27	NA	UPR
SNX2	9.52059e-31	0.176856	0.853	0.701	1.89831e-26	NA	NA
USP15	1.19787e-26	0.176827	0.722	0.529	2.38844e-22	NA	NA
PMAIP1	4.93339e-30	0.176823	0.492	0.264	9.83668e-26	NA	UPR
ATG12	2.36977e-31	0.176778	0.683	0.458	4.72508e-27	NA	NA
SDF2L1	1.16939e-30	0.176703	0.993	0.956	2.33166e-26	NA	UPR
HSP90B1	1.43334e-96	0.176324	1	0.991	2.85794e-92	NA	NA
NFKBIE	1.05903e-43	0.176307	0.34	0.108	2.11161e-39	NA	NA
NEDD9	1.23008e-35	0.176222	0.36	0.142	2.45266e-31	NA	NA
AKAP8L	3.01955e-29	0.176056	0.648	0.429	6.02068e-25	NA	NA
ZC3H13	5.28307e-29	0.175932	0.642	0.433	1.05339e-24	NA	NA
LARP4	3.43692e-28	0.17567	0.78	0.603	6.85287e-24	NA	NA
UFM1	8.58986e-28	0.175522	0.694	0.511	1.71273e-23	NA	UPR
RFC1	5.09167e-30	0.17525	0.888	0.771	1.01523e-25	NA	NA
ATRX	2.79221e-29	0.175241	0.879	0.773	5.56738e-25	NA	NA
FNDC3A	5.08285e-27	0.175126	0.757	0.574	1.01347e-22	NA	NA
UBE2H	8.28485e-35	0.175085	0.532	0.291	1.65192e-30	NA	NA
ARHGAP5	1.36768e-38	0.174888	0.989	0.935	2.72701e-34	NA	NA
CCDC186	2.62578e-32	0.174864	0.513	0.287	5.23554e-28	NA	NA
CEP95	2.36266e-34	0.174856	0.494	0.259	4.71091e-30	NA	NA
EXOSC1	3.47932e-30	0.174776	0.876	0.775	6.93741e-26	NA	UPR
UTRN	1.02894e-24	0.174394	0.717	0.561	2.05161e-20	NA	NA
ID2	1.73885e-23	0.174157	0.894	0.834	3.4671e-19	NA	NA
SLC35B1	2.46441e-42	0.173981	0.978	0.928	4.91379e-38	NA	UPR
TARS1	1.08696e-30	0.173933	0.889	0.749	2.16728e-26	NA	UPR
GPATCH2	2.81305e-29	0.17324	0.577	0.362	5.60894e-25	NA	NA
PPP4R2	1.8975e-27	0.173135	0.676	0.478	3.78342e-23	NA	NA
IGF2R	1.41272e-29	0.173079	0.62	0.397	2.81682e-25	NA	NA
COQ10B	4.83919e-33	0.172891	0.592	0.36	9.64887e-29	NA	NA
PCF11	5.98115e-34	0.172796	0.52	0.283	1.19258e-29	NA	NA
DNAJC10	5.01864e-27	0.172779	0.68	0.498	1.00067e-22	NA	NA
CREB1	3.27137e-30	0.172703	0.562	0.337	6.52279e-26	NA	NA
MIA3	1.55302e-25	0.172365	0.757	0.602	3.09657e-21	NA	NA
SRP68	9.39171e-28	0.172283	0.726	0.545	1.87261e-23	NA	UPR
CUX1	6.99066e-27	0.172019	0.825	0.651	1.39387e-22	NA	NA
JADE1	1.32224e-40	0.172015	0.369	0.136	2.63642e-36	NA	NA
SBDS	5.7356e-36	0.171748	0.949	0.879	1.14362e-31	NA	NA
SAT1	2.4178e-29	0.171596	0.98	0.918	4.82085e-25	NA	NA
TNKS2	6.10352e-30	0.171485	0.587	0.366	1.21698e-25	NA	NA
NRP2	2.09023e-27	0.171484	0.43	0.231	4.1677e-23	NA	NA
ZMYM5	1.25545e-38	0.171407	0.433	0.195	2.50325e-34	NA	NA
PDCD4	1.15704e-31	0.171333	0.557	0.319	2.30702e-27	NA	NA
PIAS1	4.88284e-27	0.170887	0.73	0.552	9.7359e-23	NA	NA
MYNN	3.9833e-37	0.170828	0.471	0.227	7.9423e-33	NA	NA
AL117339.5	2.07686e-49	0.170501	0.314	0.077	4.14105e-45	NA	NA
FBXO34	7.25729e-35	0.1705	0.479	0.241	1.44703e-30	NA	NA
RPF2	8.0778e-28	0.170294	0.854	0.705	1.61063e-23	NA	NA
NEMF	8.85764e-28	0.170165	0.645	0.459	1.76612e-23	NA	NA
BNIP1	1.06268e-36	0.169821	0.477	0.232	2.11887e-32	NA	NA
LOXL4	4.14147e-28	0.169772	0.431	0.229	8.25768e-24	NA	NA
TIAL1	6.94558e-26	0.169632	0.832	0.694	1.38488e-21	NA	NA
TSC22D2	2.27844e-38	0.169574	0.407	0.175	4.54299e-34	NA	NA
DUSP12	2.88792e-28	0.169556	0.814	0.646	5.75822e-24	NA	NA
FAF2	7.1388e-29	0.169412	0.913	0.794	1.42341e-24	NA	NA
FKBP14	4.56597e-23	0.169381	0.619	0.445	9.1041e-19	NA	NA
HSPA9	1.01288e-53	0.169363	0.993	0.97	2.01959e-49	NA	UPR
TFE3	1.2016e-28	0.169267	0.667	0.458	2.39586e-24	NA	NA
WEE1	4.83717e-36	0.169246	0.39	0.166	9.64483e-32	NA	NA
KDM5B	7.63322e-26	0.169187	0.55	0.338	1.52199e-21	NA	NA
DESI2	1.14586e-27	0.169037	0.868	0.728	2.28474e-23	NA	NA
AL135905.2	8.70884e-27	0.168645	0.624	0.425	1.73646e-22	NA	NA
HSPB8	6.92273e-37	0.168125	0.364	0.141	1.38032e-32	NA	NA
RASAL2	8.50083e-30	0.168048	0.503	0.284	1.69498e-25	NA	NA
RBM5	1.09434e-29	0.167986	0.588	0.369	2.18201e-25	NA	NA
REST	6.2155e-27	0.167755	0.659	0.447	1.23931e-22	NA	NA
BTG3	1.57533e-24	0.167657	0.586	0.4	3.14106e-20	NA	NA
SYF2	1.27996e-25	0.167065	0.735	0.557	2.55211e-21	NA	NA
CCNT1	2.42631e-26	0.166916	0.637	0.453	4.83782e-22	NA	NA
CLCN6	4.9797e-36	0.166881	0.457	0.217	9.92901e-32	NA	NA
IWS1	1.39499e-25	0.166829	0.758	0.585	2.78147e-21	NA	NA
SLC22A15	1.79927e-46	0.166628	0.338	0.098	3.58757e-42	NA	NA
TYW3	1.13549e-26	0.166516	0.779	0.595	2.26405e-22	NA	NA
ERP44	1.82386e-26	0.166322	0.854	0.746	3.63659e-22	NA	NA
ZNF131	2.43274e-27	0.16621	0.697	0.49	4.85065e-23	NA	NA
TGFBI	7.45448e-24	0.166111	0.846	0.696	1.48635e-19	NA	NA
IGF2	5.98704e-28	0.166024	0.988	0.959	1.19376e-23	NA	NA
SNTB1	1.19159e-25	0.165942	0.608	0.403	2.37592e-21	NA	NA
PHLDA1	1.46586e-15	0.165567	0.745	0.605	2.92277e-11	NA	NA
ONECUT2	1.58484e-25	0.165561	0.695	0.52	3.16002e-21	NA	NA
THAP1	2.93907e-27	0.165461	0.543	0.335	5.86022e-23	NA	NA
TUBE1	1.15047e-32	0.165405	0.473	0.245	2.29392e-28	NA	UPR
MBIP	6.31616e-29	0.165294	0.569	0.35	1.25938e-24	NA	NA
UBA5	1.03574e-24	0.165249	0.794	0.639	2.06516e-20	NA	NA
AC118549.1	1.44089e-29	0.165075	0.577	0.354	2.873e-25	NA	NA
C1orf52	4.88776e-26	0.16499	0.782	0.594	9.7457e-22	NA	NA
CLK3	1.19132e-26	0.16495	0.624	0.416	2.37538e-22	NA	NA
GPC6	9.28428e-19	0.164788	0.893	0.773	1.85119e-14	NA	NA
ARFIP2	3.90799e-24	0.16476	0.798	0.652	7.79214e-20	NA	UPR
HHEX	2.1222e-17	0.164698	0.723	0.605	4.23145e-13	NA	NA
NAPA	1.28437e-28	0.164692	0.924	0.833	2.5609e-24	NA	NA
TGDS	1.99938e-36	0.164684	0.455	0.214	3.98656e-32	NA	NA
POGZ	4.8512e-30	0.164648	0.549	0.334	9.67281e-26	NA	NA
TMF1	4.36137e-31	0.164478	0.5	0.283	8.69614e-27	NA	NA
PLEKHA5	1.62962e-24	0.163903	0.815	0.64	3.2493e-20	NA	NA
RTCA	1.22447e-26	0.163891	0.796	0.622	2.44147e-22	NA	NA
MAPK6	2.19839e-26	0.163752	0.76	0.587	4.38337e-22	NA	NA
ZNF22	2.28378e-25	0.163571	0.813	0.64	4.55363e-21	NA	NA
EDEM1	2.46011e-32	0.163324	0.443	0.219	4.90521e-28	NA	UPR
TIPRL	1.55321e-25	0.163182	0.834	0.701	3.09696e-21	NA	NA
UHRF1BP1L	1.74875e-25	0.162992	0.661	0.463	3.48683e-21	NA	NA
TMEM140	5.57e-31	0.162882	0.34	0.141	1.1106e-26	NA	NA
TIPARP	4.76708e-29	0.162783	0.396	0.194	9.50507e-25	NA	NA
GTF2B	3.44072e-22	0.162742	0.73	0.58	6.86045e-18	NA	NA
LETMD1	1.38441e-27	0.162719	0.602	0.379	2.76037e-23	NA	NA
HSPA13	2.96856e-30	0.162372	0.502	0.275	5.91902e-26	NA	NA
KIF16B	3.47406e-25	0.162214	0.504	0.319	6.92692e-21	NA	NA
ATG101	1.62898e-26	0.161937	0.887	0.75	3.24802e-22	NA	UPR
MGA	9.65289e-26	0.161902	0.585	0.389	1.92469e-21	NA	NA
EIF2AK3	1.14928e-32	0.161831	0.407	0.195	2.29154e-28	NA	UPR
GLIS3	9.46238e-25	0.161708	0.498	0.305	1.8867e-20	NA	NA
FOXN2	5.13413e-32	0.161572	0.443	0.223	1.02369e-27	NA	NA
ATXN2	1.59269e-24	0.161524	0.605	0.412	3.17567e-20	NA	NA
WWOX	2.28295e-21	0.161472	0.79	0.64	4.55197e-17	NA	NA
TVP23B	2.89025e-24	0.16144	0.649	0.462	5.76288e-20	NA	NA
COPA	2.82719e-25	0.161249	0.814	0.673	5.63714e-21	NA	NA
OGA	1.65112e-27	0.161111	0.552	0.33	3.29218e-23	NA	NA
PLCB1	6.95853e-24	0.160885	0.922	0.802	1.38746e-19	NA	NA
ZEB1	8.70842e-29	0.160655	0.463	0.254	1.73637e-24	NA	NA
ARL13B	1.26709e-24	0.160601	0.634	0.435	2.52646e-20	NA	NA
LMCD1	1.6362e-21	0.160505	0.539	0.356	3.26243e-17	NA	NA
FRAT2	6.35455e-23	0.160473	0.556	0.372	1.26703e-18	NA	NA
CLDN1	6.1425e-26	0.160121	0.93	0.823	1.22475e-21	NA	NA
EIF2S2	1.00469e-77	0.159834	1	0.994	2.00326e-73	NA	NA
SMC4	1.0237e-16	0.159817	0.77	0.668	2.04117e-12	NA	NA
SREBF2	3.07517e-23	0.159666	0.628	0.444	6.13159e-19	NA	NA
ZC3H7A	2.34313e-29	0.159583	0.52	0.305	4.67197e-25	NA	NA
PLPP5	2.96846e-25	0.159306	0.918	0.839	5.91881e-21	NA	UPR
ODR4	9.08106e-26	0.158979	0.551	0.344	1.81067e-21	NA	NA
SPAG9	1.54919e-24	0.15895	0.557	0.356	3.08892e-20	NA	NA
SNORC	4.28874e-21	0.158907	0.567	0.389	8.55133e-17	NA	NA
CDC5L	8.9809e-23	0.1589	0.773	0.614	1.7907e-18	NA	NA
H2AC6	4.96903e-09	0.158718	0.696	0.616	9.90774e-05	NA	NA
XPOT	7.38143e-23	0.158676	0.667	0.488	1.47178e-18	NA	NA
TFG	8.51076e-33	0.158673	0.963	0.902	1.69696e-28	NA	UPR
H4C3	2.23036e-19	0.158357	0.988	0.97	4.44711e-15	NA	NA
SGMS1	2.44574e-27	0.158131	0.511	0.304	4.87656e-23	NA	NA
NXT1	1.22585e-22	0.157963	0.856	0.738	2.44423e-18	NA	NA
LRRC8D	2.51901e-27	0.157819	0.483	0.276	5.02265e-23	NA	NA
MCFD2	1.72589e-26	0.157433	0.938	0.851	3.44126e-22	NA	NA
CDK13	8.25185e-27	0.15723	0.501	0.3	1.64534e-22	NA	NA
CAPN7	2.45861e-23	0.156826	0.869	0.757	4.90223e-19	NA	NA
KCNT2	2.25666e-25	0.156634	0.489	0.287	4.49956e-21	NA	NA
BAIAP2L1	2.35486e-21	0.156583	0.779	0.625	4.69536e-17	NA	NA
SNIP1	1.55376e-32	0.156267	0.4	0.191	3.09805e-28	NA	NA
WIPI1	1.11948e-20	0.156137	0.673	0.501	2.23213e-16	NA	UPR
CCDC130	5.73704e-28	0.155914	0.531	0.309	1.14391e-23	NA	NA
DNAH14	6.53276e-25	0.155797	0.552	0.355	1.30257e-20	NA	NA
ETS2	3.24079e-23	0.155343	0.469	0.28	6.46181e-19	NA	NA
HIF1A	6.30825e-22	0.155257	0.861	0.735	1.2578e-17	NA	UPR
AKIRIN2	1.10337e-22	0.155073	0.729	0.562	2.20001e-18	NA	NA
TGFBR2	1.14026e-19	0.155026	0.738	0.582	2.27356e-15	NA	NA
ISL2	1.24657e-33	0.154878	0.428	0.198	2.48555e-29	NA	UPR
TRAF4	2.43278e-25	0.154869	0.922	0.81	4.85071e-21	NA	NA
KBTBD2	3.26903e-32	0.154855	0.434	0.212	6.51811e-28	NA	NA
SPATS2L	6.3515e-25	0.154658	0.926	0.822	1.26642e-20	NA	NA
CHPF	3.32392e-22	0.154116	0.644	0.472	6.62757e-18	NA	NA
EIF2A	7.23245e-24	0.154094	0.792	0.627	1.44208e-19	NA	NA
ARFGAP3	4.09267e-20	0.154089	0.626	0.469	8.16037e-16	NA	UPR
IFRD1	9.79402e-24	0.154052	0.836	0.69	1.95283e-19	NA	UPR
ELF1	1.03751e-22	0.15405	0.578	0.389	2.06869e-18	NA	NA
LATS2	7.51765e-34	0.15376	0.381	0.169	1.49894e-29	NA	NA
CNST	2.85881e-27	0.153462	0.544	0.329	5.70018e-23	NA	NA
AFDN	2.07345e-21	0.153443	0.755	0.583	4.13426e-17	NA	NA
VAPA	1.89402e-45	0.153329	0.993	0.958	3.77649e-41	NA	NA
TCEAL9	3.16369e-22	0.153151	0.764	0.584	6.30808e-18	NA	NA
LACTB2	1.12778e-22	0.153122	0.887	0.777	2.24869e-18	NA	NA
BRD2	2.6849e-24	0.153115	0.671	0.489	5.35342e-20	NA	NA
SRPRB	5.59261e-26	0.1531	0.928	0.857	1.11511e-21	NA	UPR
TRAM1	4.94084e-32	0.152799	0.971	0.931	9.85155e-28	NA	NA
BBX	7.37409e-21	0.152752	0.615	0.443	1.47032e-16	NA	NA
FGD4	3.82013e-27	0.152663	0.336	0.156	7.61695e-23	NA	NA
ICA1	1.42211e-24	0.152571	0.51	0.309	2.83555e-20	NA	NA
UBXN1	3.3757e-35	0.152568	0.983	0.931	6.73081e-31	NA	NA
WTAP	1.51159e-22	0.152398	0.876	0.759	3.01395e-18	NA	NA
PIP4P1	1.58038e-23	0.152391	0.516	0.338	3.15112e-19	NA	NA
SERTAD3	7.4959e-23	0.152318	0.529	0.343	1.49461e-18	NA	NA
CDK10	1.97705e-22	0.152257	0.8	0.646	3.94204e-18	NA	NA
ITCH	8.98249e-24	0.152218	0.631	0.433	1.79102e-19	NA	NA
RCHY1	1.98752e-25	0.15216	0.516	0.319	3.96292e-21	NA	NA
G2E3	1.86971e-12	0.152145	0.788	0.681	3.72802e-08	NA	NA
LTN1	3.37887e-23	0.152052	0.603	0.413	6.73713e-19	NA	NA
HAX1	8.24583e-35	0.151877	0.983	0.943	1.64414e-30	NA	NA
KIN	1.18384e-23	0.151626	0.719	0.53	2.36046e-19	NA	NA
AP3D1	9.04319e-21	0.151617	0.79	0.639	1.80312e-16	NA	UPR
SMAD3	9.33458e-23	0.151562	0.512	0.319	1.86122e-18	NA	NA
BRAF	1.57304e-23	0.151486	0.582	0.382	3.13649e-19	NA	NA
PPFIA1	8.50401e-22	0.151486	0.71	0.551	1.69562e-17	NA	NA
KIFC3	3.19005e-24	0.151464	0.547	0.352	6.36064e-20	NA	NA
BCAS3	2.14945e-20	0.151437	0.577	0.408	4.28579e-16	NA	NA
SRP54	1.62895e-21	0.151289	0.767	0.607	3.24796e-17	NA	NA
ENAH	2.33495e-21	0.151101	0.908	0.814	4.65565e-17	NA	NA
MAFK	9.14077e-38	0.151013	0.314	0.104	1.82258e-33	NA	NA
ZC3H15	1.45967e-44	0.150951	0.99	0.963	2.91043e-40	NA	NA
EAF1	3.60236e-25	0.150663	0.533	0.326	7.18275e-21	NA	UPR
IMMP1L	9.81122e-22	0.150653	0.719	0.541	1.95626e-17	NA	NA
GNL2	5.71788e-23	0.150531	0.818	0.657	1.14009e-18	NA	NA
TENT5A	6.0355e-15	0.150516	0.577	0.429	1.20342e-10	NA	NA
KIF5C	3.86411e-31	0.150462	0.375	0.169	7.70465e-27	NA	NA
GABARAPL1	1.19389e-23	0.150372	0.573	0.377	2.3805e-19	NA	NA
SLC30A10	1.66559e-23	0.150275	0.502	0.317	3.32101e-19	NA	NA
TMCO3	8.97173e-23	0.150262	0.585	0.387	1.78887e-18	NA	NA
ZBTB2	9.61115e-31	0.150018	0.373	0.166	1.91637e-26	NA	NA
SLC22A9	3.27788e-19	0.149964	0.623	0.459	6.53577e-15	NA	NA
SLC7A1	4.66689e-30	0.149832	0.47	0.248	9.30531e-26	NA	NA
RAB3GAP2	1.10605e-22	0.14952	0.555	0.373	2.20534e-18	NA	NA
TMED5	4.4369e-23	0.149449	0.886	0.804	8.84673e-19	NA	NA
KAT6A	2.40648e-31	0.149256	0.425	0.21	4.79827e-27	NA	NA
FURIN	1.23209e-17	0.149236	0.74	0.605	2.45667e-13	NA	NA
UBALD1	8.1026e-21	0.149204	0.586	0.406	1.61558e-16	NA	NA
SLC31A1	3.28151e-21	0.149097	0.836	0.686	6.54301e-17	NA	UPR
ELP2	2.39504e-25	0.149068	0.552	0.349	4.77547e-21	NA	NA
SETD7	5.71227e-27	0.148914	0.489	0.279	1.13897e-22	NA	NA
MIDN	6.68074e-22	0.14889	0.759	0.595	1.33207e-17	NA	NA
RBM33	2.2491e-24	0.148787	0.595	0.391	4.48449e-20	NA	NA
SCAPER	5.85251e-25	0.148683	0.5	0.313	1.16693e-20	NA	NA
NBEAL1	3.72545e-22	0.148627	0.79	0.651	7.42817e-18	NA	NA
ROCK1	2.35451e-21	0.147987	0.893	0.773	4.69465e-17	NA	NA
SMG1	2.25012e-24	0.147773	0.532	0.338	4.48652e-20	NA	NA
SRSF4	1.19809e-20	0.147741	0.83	0.712	2.38888e-16	NA	NA
PLXNC1	1.43482e-35	0.147741	0.303	0.101	2.86088e-31	NA	NA
TNFRSF10B	2.21717e-28	0.14771	0.427	0.218	4.42082e-24	NA	NA
ZNF330	4.18573e-25	0.147652	0.568	0.36	8.34593e-21	NA	NA
SMCO4	4.32618e-24	0.147256	0.502	0.307	8.62597e-20	NA	NA
KDM2A	1.69479e-22	0.14679	0.934	0.832	3.37924e-18	NA	NA
HAMP	8.69479e-09	0.146721	0.272	0.175	0.000173365	NA	NA
SETX	3.25407e-20	0.14643	0.58	0.413	6.48829e-16	NA	NA
RNF185	2.72445e-27	0.146387	0.436	0.238	5.43228e-23	NA	NA
ZBTB38	1.17453e-22	0.146359	0.552	0.372	2.34191e-18	NA	NA
PTPRK	3.58956e-19	0.146162	0.819	0.689	7.15722e-15	NA	NA
YIPF2	6.32598e-22	0.146135	0.753	0.571	1.26134e-17	NA	NA
RAB24	5.01707e-20	0.146088	0.688	0.515	1.00035e-15	NA	NA
TTLL7	1.32779e-21	0.145994	0.463	0.287	2.64748e-17	NA	NA
KLHL5	1.58756e-19	0.145991	0.611	0.43	3.16544e-15	NA	NA
BICC1	1.27253e-22	0.145965	0.547	0.343	2.5373e-18	NA	NA
HNRNPH3	7.39848e-25	0.145952	0.938	0.864	1.47518e-20	NA	NA
SQLE	4.75179e-19	0.145909	0.884	0.796	9.4746e-15	NA	NA
DRAM1	1.35459e-21	0.145853	0.525	0.336	2.70092e-17	NA	NA
SEC61A1	1.8507e-27	0.145514	0.963	0.895	3.69012e-23	NA	UPR
STK17A	1.23194e-17	0.145444	0.744	0.603	2.45636e-13	NA	NA
EPRS1	2.21709e-37	0.145434	0.987	0.964	4.42065e-33	NA	UPR
ATP6V1D	1.06991e-22	0.145344	0.624	0.428	2.1333e-18	NA	NA
ERF	1.88832e-26	0.145197	0.468	0.263	3.76512e-22	NA	NA
ZKSCAN1	1.67069e-20	0.145048	0.719	0.536	3.33119e-16	NA	NA
IST1	1.94992e-23	0.144843	0.674	0.477	3.88795e-19	NA	NA
PDE8A	1.75528e-19	0.144829	0.696	0.537	3.49986e-15	NA	NA
MYDGF	4.40875e-46	0.144806	0.999	0.985	8.79061e-42	NA	NA
ZFAND2B	2.23277e-21	0.144685	0.636	0.456	4.45192e-17	NA	NA
FIP1L1	3.20372e-21	0.144466	0.812	0.665	6.38789e-17	NA	NA
TASOR2	1.52582e-19	0.144428	0.631	0.463	3.04233e-15	NA	NA
SNX5	2.08142e-29	0.144305	0.974	0.921	4.15015e-25	NA	NA
CTNND1	3.29931e-21	0.144149	0.585	0.404	6.5785e-17	NA	NA
PVR	1.14578e-22	0.144022	0.438	0.253	2.28458e-18	NA	NA
ATF2	2.96506e-21	0.14316	0.668	0.491	5.91204e-17	NA	NA
SRRM1	5.21093e-25	0.143009	0.981	0.925	1.03901e-20	NA	NA
INPP1	2.39082e-22	0.142997	0.61	0.404	4.76706e-18	NA	NA
SRBD1	7.3215e-29	0.142946	0.426	0.215	1.45983e-24	NA	NA
NFAT5	9.78457e-21	0.142695	0.582	0.397	1.95095e-16	NA	NA
BIRC2	1.36351e-23	0.142643	0.445	0.262	2.71871e-19	NA	NA
CALU	1.17895e-30	0.142641	0.981	0.939	2.35071e-26	NA	NA
SMCHD1	4.97558e-17	0.142581	0.691	0.554	9.92082e-13	NA	NA
SRPK2	1.08155e-19	0.142538	0.789	0.67	2.1565e-15	NA	NA
DHX36	2.72127e-20	0.142343	0.757	0.601	5.42594e-16	NA	NA
SPTY2D1	7.52149e-27	0.142261	0.43	0.229	1.49971e-22	NA	NA
KDM6A	1.05095e-26	0.142228	0.465	0.254	2.0955e-22	NA	NA
MNAT1	3.92411e-21	0.142196	0.681	0.505	7.82428e-17	NA	NA
TGS1	7.77543e-22	0.14206	0.679	0.506	1.55034e-17	NA	NA
LUC7L2	1.97667e-17	0.141915	0.795	0.653	3.94127e-13	NA	NA
ZFR	1.17837e-21	0.141849	0.859	0.725	2.34955e-17	NA	NA
NEPRO	9.18779e-24	0.141835	0.524	0.324	1.83195e-19	NA	NA
KLF3	1.30125e-23	0.141764	0.53	0.334	2.59457e-19	NA	NA
DDX21	4.33672e-22	0.141744	0.938	0.849	8.64698e-18	NA	NA
EIF4A2	7.29959e-21	0.14154	0.901	0.805	1.45546e-16	NA	NA
PHACTR2	1.04789e-17	0.141442	0.819	0.67	2.08939e-13	NA	NA
RARA	1.5076e-23	0.141275	0.402	0.221	3.00599e-19	NA	NA
PCNX4	8.91655e-26	0.141074	0.445	0.245	1.77787e-21	NA	NA
TEAD1	1.75948e-20	0.141044	0.522	0.347	3.50822e-16	NA	NA
IARS1	1.91532e-23	0.14082	0.943	0.86	3.81896e-19	NA	NA
TTC33	4.90299e-26	0.140819	0.458	0.255	9.77608e-22	NA	NA
SPEN	2.37165e-19	0.140815	0.56	0.386	4.72883e-15	NA	NA
UGP2	2.94545e-18	0.140809	0.8	0.671	5.87292e-14	NA	NA
SAP30BP	2.05788e-19	0.140784	0.656	0.498	4.10322e-15	NA	NA
ZNF563	3.88565e-32	0.140768	0.344	0.14	7.7476e-28	NA	NA
ARIH2	5.4359e-25	0.140689	0.921	0.851	1.08386e-20	NA	NA
RPP38	4.3923e-20	0.140605	0.564	0.399	8.75781e-16	NA	NA
MRPS18B	1.14942e-20	0.140451	0.844	0.73	2.29183e-16	NA	NA
RO60	7.76923e-22	0.140369	0.611	0.428	1.54911e-17	NA	NA
TOGARAM1	2.31132e-31	0.140155	0.348	0.145	4.60853e-27	NA	NA
PARD3B	1.4247e-19	0.140137	0.49	0.312	2.84072e-15	NA	NA
ACSL3	1.30409e-20	0.139776	0.943	0.877	2.60023e-16	NA	NA
RCAN1	2.37714e-17	0.139623	0.582	0.416	4.73978e-13	NA	UPR
EDEM3	1.97246e-22	0.139278	0.498	0.309	3.9329e-18	NA	NA
ARHGAP35	7.15358e-21	0.139247	0.578	0.395	1.42635e-16	NA	NA
RNF181	8.87971e-32	0.139202	0.991	0.963	1.77053e-27	NA	UPR
SLC7A6	3.47761e-20	0.139137	0.533	0.349	6.934e-16	NA	NA
SNW1	1.55427e-19	0.138903	0.797	0.632	3.09907e-15	NA	NA
MED10	1.19478e-18	0.138545	0.766	0.584	2.38227e-14	NA	NA
RNF113A	1.39379e-20	0.138468	0.475	0.301	2.77908e-16	NA	NA
CHD6	3.78402e-22	0.138304	0.524	0.34	7.54496e-18	NA	NA
KDM4A	4.61702e-27	0.138027	0.437	0.23	9.20588e-23	NA	UPR
DUSP3	4.54802e-17	0.137903	0.747	0.593	9.06831e-13	NA	NA
KLHL28	8.81568e-30	0.137669	0.351	0.151	1.75776e-25	NA	NA
GNS	6.31395e-23	0.137612	0.489	0.292	1.25894e-18	NA	NA
MAPK1IP1L	1.97474e-18	0.1375	0.813	0.691	3.93744e-14	NA	NA
ANKHD1	6.94235e-22	0.13749	0.468	0.287	1.38424e-17	NA	NA
MRPL10	2.14305e-19	0.137368	0.72	0.547	4.27302e-15	NA	NA
KCMF1	2.5488e-21	0.137341	0.566	0.386	5.08205e-17	NA	NA
TXNDC9	2.30312e-19	0.137313	0.844	0.723	4.59218e-15	NA	NA
TANC1	5.68428e-17	0.137217	0.603	0.473	1.13339e-12	NA	NA
THUMPD3	8.80294e-19	0.13698	0.845	0.75	1.75522e-14	NA	NA
INSR	2.35671e-23	0.136943	0.421	0.237	4.69905e-19	NA	NA
GIGYF2	6.33945e-16	0.136875	0.615	0.482	1.26402e-11	NA	NA
COA7	2.44715e-20	0.136853	0.524	0.357	4.87938e-16	NA	NA
TMEM199	2.10576e-18	0.136815	0.787	0.64	4.19868e-14	NA	NA
PDRG1	8.76752e-18	0.136693	0.637	0.485	1.74816e-13	NA	NA
ALAS1	2.71276e-17	0.136651	0.733	0.579	5.40898e-13	NA	NA
CNTNAP2	8.95036e-16	0.136501	0.562	0.41	1.78461e-11	NA	NA
SNX13	9.8908e-26	0.136215	0.399	0.204	1.97213e-21	NA	NA
HMGXB3	9.46945e-21	0.136171	0.543	0.359	1.88811e-16	NA	NA
CSRP1	2.15378e-12	0.136156	0.76	0.661	4.29443e-08	NA	NA
RAB2A	5.94945e-25	0.136051	0.962	0.89	1.18626e-20	NA	NA
SOX9	5.92597e-15	0.136009	0.702	0.57	1.18158e-10	NA	NA
UBE2D3	9.22892e-26	0.135956	0.97	0.912	1.84015e-21	NA	NA
RAB6A	1.69877e-19	0.13594	0.723	0.572	3.38718e-15	NA	NA
USO1	3.005e-17	0.135906	0.805	0.69	5.99168e-13	NA	NA
MST1	1.05713e-20	0.135855	0.424	0.248	2.10781e-16	NA	NA
APOB	2.07735e-21	0.135831	0.988	0.938	4.14203e-17	NA	NA
SEC24D	1.09984e-21	0.135628	0.463	0.285	2.19297e-17	NA	UPR
TPP1	4.94503e-23	0.135612	0.391	0.21	9.85991e-19	NA	NA
PDIA4	1.23075e-21	0.13559	0.978	0.914	2.45399e-17	NA	UPR
DCP1A	9.60406e-29	0.135514	0.363	0.165	1.91495e-24	NA	NA
WRN	1.92393e-24	0.135341	0.422	0.229	3.83612e-20	NA	NA
UBN1	6.87766e-21	0.135293	0.554	0.369	1.37134e-16	NA	NA
EMC2	7.509e-22	0.135235	0.545	0.346	1.49722e-17	NA	NA
PRKAA2	9.16376e-25	0.135223	0.454	0.255	1.82716e-20	NA	NA
RABGAP1	8.71997e-20	0.135169	0.549	0.37	1.73867e-15	NA	NA
QKI	9.79247e-20	0.134959	0.594	0.422	1.95252e-15	NA	NA
LSM1	5.21609e-21	0.134893	0.859	0.735	1.04004e-16	NA	NA
TSPYL2	6.03891e-23	0.134876	0.412	0.225	1.2041e-18	NA	NA
ZNF581	2.45514e-19	0.134652	0.517	0.344	4.8953e-15	NA	NA
COL5A2	1.49731e-14	0.134649	0.776	0.66	2.98549e-10	NA	NA
AHCYL1	1.1362e-17	0.134612	0.761	0.6	2.26547e-13	NA	NA
CLINT1	4.8248e-17	0.134376	0.77	0.628	9.62016e-13	NA	NA
CELF1	5.14932e-20	0.134371	0.599	0.413	1.02672e-15	NA	NA
NFXL1	1.48454e-23	0.134344	0.38	0.201	2.96002e-19	NA	NA
AFTPH	2.1795e-23	0.134184	0.44	0.254	4.34571e-19	NA	NA
CEP170	3.55272e-17	0.134118	0.654	0.502	7.08378e-13	NA	NA
LIN37	1.16272e-29	0.134112	0.399	0.186	2.31834e-25	NA	NA
DYRK1A	3.29511e-31	0.133937	0.317	0.125	6.57012e-27	NA	NA
HIC2	2.91222e-17	0.13393	0.647	0.505	5.80668e-13	NA	NA
NUFIP1	1.86196e-20	0.133875	0.522	0.349	3.71256e-16	NA	NA
WAPL	9.3888e-18	0.133829	0.684	0.526	1.87203e-13	NA	NA
ATXN1	1.52695e-17	0.133828	0.585	0.421	3.04459e-13	NA	NA
GSK3B	4.41404e-18	0.133735	0.687	0.53	8.80116e-14	NA	NA
PTPN2	4.29954e-19	0.133689	0.874	0.755	8.57286e-15	NA	NA
WASHC4	4.40595e-19	0.1336	0.599	0.428	8.78503e-15	NA	NA
GATAD2B	8.47982e-27	0.13351	0.411	0.209	1.69079e-22	NA	NA
SEC24A	3.9751e-26	0.133447	0.395	0.201	7.92595e-22	NA	NA
ATP6V1E1	5.02393e-17	0.133365	0.83	0.72	1.00172e-12	NA	NA
EIF4B	9.30405e-25	0.133294	0.948	0.896	1.85513e-20	NA	NA
RAB28	3.2951e-19	0.133281	0.612	0.444	6.57009e-15	NA	NA
BBC3	2.7439e-39	0.133254	0.26	0.062	5.47106e-35	NA	NA
EFL1	3.18932e-25	0.133173	0.384	0.195	6.35919e-21	NA	NA
GATA2	4.60798e-21	0.133049	0.416	0.241	9.18785e-17	NA	NA
ZNF670	1.22808e-19	0.132875	0.491	0.319	2.44866e-15	NA	NA
BCAR1	4.75192e-19	0.132872	0.439	0.277	9.47486e-15	NA	NA
FBXO42	1.51152e-24	0.132763	0.405	0.21	3.01382e-20	NA	NA
RBCK1	2.88377e-16	0.132648	0.747	0.593	5.74996e-12	NA	NA
TPST1	2.57397e-18	0.132638	0.549	0.378	5.13225e-14	NA	NA
ACSL1	1.73733e-22	0.132584	0.413	0.226	3.46407e-18	NA	NA
NCK1	6.52906e-22	0.132501	0.533	0.342	1.30183e-17	NA	NA
MLH1	5.73186e-18	0.132473	0.706	0.549	1.14287e-13	NA	NA
EGLN2	1.16684e-19	0.132467	0.542	0.372	2.32656e-15	NA	NA
SEPHS2	4.22325e-19	0.132329	0.938	0.867	8.42074e-15	NA	UPR
GOLT1B	7.30508e-18	0.132189	0.656	0.493	1.45656e-13	NA	NA
PROSER2	7.56529e-26	0.13218	0.37	0.181	1.50844e-21	NA	NA
TASP1	1.99207e-22	0.132127	0.489	0.295	3.97199e-18	NA	NA
RNF146	4.89889e-22	0.132104	0.438	0.257	9.76789e-18	NA	NA
INSIG1	2.7857e-14	0.132067	0.755	0.639	5.5544e-10	NA	NA
GNA13	8.19888e-30	0.132025	0.332	0.135	1.63478e-25	NA	NA
MIS12	5.18172e-22	0.132021	0.434	0.255	1.03318e-17	NA	UPR
FBXL12	4.5634e-19	0.131883	0.652	0.499	9.09896e-15	NA	NA
TMEM192	2.87674e-21	0.131866	0.458	0.281	5.73593e-17	NA	NA
ENC1	3.60807e-13	0.131861	0.574	0.445	7.19414e-09	NA	NA
USP16	1.20632e-17	0.131642	0.844	0.725	2.40529e-13	NA	NA
MAST4	1.17224e-20	0.13149	0.413	0.241	2.33733e-16	NA	NA
NKAP	1.39531e-17	0.131362	0.592	0.418	2.78211e-13	NA	NA
RIOK2	3.41654e-22	0.131353	0.447	0.26	6.81224e-18	NA	NA
TAOK1	1.68761e-17	0.131287	0.643	0.476	3.36493e-13	NA	NA
FOXO1	4.09187e-22	0.131255	0.38	0.208	8.15878e-18	NA	NA
MRRF	7.5844e-18	0.131246	0.55	0.376	1.51225e-13	NA	NA
WASHC2C	1.54192e-22	0.131152	0.416	0.234	3.07443e-18	NA	NA
MICAL3	1.12572e-18	0.130925	0.434	0.275	2.24457e-14	NA	NA
OCIAD1	1.03578e-17	0.130748	0.672	0.505	2.06524e-13	NA	NA
ARFGEF2	1.09788e-20	0.130653	0.435	0.263	2.18907e-16	NA	NA
HMGCL	1.72762e-19	0.13064	0.549	0.366	3.4447e-15	NA	NA
CHD7	2.45392e-17	0.130608	0.623	0.467	4.89286e-13	NA	NA
PEX13	2.41889e-20	0.130572	0.52	0.336	4.82303e-16	NA	NA
ARMCX6	1.63013e-20	0.130392	0.477	0.295	3.25032e-16	NA	NA
CNOT4	2.61598e-17	0.129678	0.612	0.436	5.21601e-13	NA	NA
ARL1	3.91764e-18	0.129617	0.856	0.736	7.81138e-14	NA	NA
SLC19A3	3.33365e-15	0.129595	0.473	0.319	6.64697e-11	NA	NA
C12orf57	6.11702e-26	0.129571	0.983	0.959	1.21967e-21	NA	NA
CEBPZ	3.22331e-17	0.129405	0.675	0.505	6.42697e-13	NA	NA
CLIC4	1.04032e-16	0.129373	0.755	0.614	2.07429e-12	NA	NA
TMEM69	2.57921e-17	0.129328	0.621	0.465	5.14268e-13	NA	NA
ZCCHC9	1.83472e-17	0.12929	0.686	0.522	3.65826e-13	NA	NA
PNRC2	1.83866e-15	0.129276	0.829	0.681	3.66611e-11	NA	NA
NBR1	5.79915e-24	0.129158	0.384	0.2	1.15629e-19	NA	NA
PPP4R1	5.67133e-18	0.12914	0.623	0.448	1.13081e-13	NA	NA
NAA20	4.00259e-19	0.129138	0.932	0.859	7.98077e-15	NA	NA
IP6K1	2.70108e-20	0.129078	0.473	0.29	5.38569e-16	NA	NA
TP53INP1	4.92188e-31	0.128954	0.285	0.1	9.81374e-27	NA	NA
NELFA	5.72577e-17	0.128853	0.632	0.465	1.14166e-12	NA	NA
RSPRY1	2.29074e-20	0.128839	0.502	0.326	4.5675e-16	NA	NA
SMIM32	2.21579e-28	0.1287	0.245	0.08	4.41806e-24	NA	NA
DCAF10	3.9569e-20	0.128679	0.578	0.389	7.88967e-16	NA	NA
SLC25A33	1.51175e-17	0.128573	0.894	0.802	3.01429e-13	NA	NA
MARCHF7	2.1857e-15	0.128504	0.649	0.486	4.35806e-11	NA	NA
CDK2AP2	3.56003e-52	0.128404	0.999	0.998	7.09834e-48	NA	UPR
ZNF830	2.55922e-17	0.128334	0.588	0.426	5.10283e-13	NA	NA
NSD3	2.1597e-16	0.128334	0.748	0.624	4.30623e-12	NA	NA
[truncated: 964 more rows]

## Sheet: Unchallenged_by_guide
genes	p_val	avg_log2FC	pct.1	pct.2	p_val_adj	diff_expressed	guide
[truncated: 1,089 more rows]

[truncated: 4 more sheets: DENV_DEGs_by_guide, LGTV_DEGs_by_guide, WNV_DEGs_by_guide, YFV_DEGs_by_guide]
