# Supplementary material for: Dissecting the host determinants of orthoflavivirus infection using QIC-seq
Source: PLoS Pathog. 2026 Jun 26;22(6):e1014279. doi: 10.1371/journal.ppat.1014279 (PMC13327515; doi:10.1371/journal.ppat.1014279)
Supplement: S6 Table — (XLSX) [file ppat.1014279.s006.xlsx]

## Sheet: Table of Contents
Tab name	Description	Additional details
GO_DENV_Huh7.5.1_UP	Pathways corresponding to upregualted genes in highly infected DENV-challenged cells as determined by Gene Ontology analysis.	Differential gene expression was determined between highly and lowly DENV-infected Huh7.5.1 cells. Upregulated genes (log2FC >0.25 & adjusted p values < 0.05) were used for GO analysis.
GO_LGTV_Huh7.5.1_UP	Pathways corresponding to upregualted genes in highly infected LGTVV-challenged cells as determined by Gene Ontology analysis.	Differential gene expression was determined between highly and lowly LGTV-infected Huh7.5.1 cells. Upregulated genes (log2FC >0.25 & adjusted p values < 0.05) were used for GO analysis.
GO_WNV_Huh7.5.1_UP	Pathways corresponding to upregualted genes in highly infected WNV-challenged cells as determined by Gene Ontology analysis.	Differential gene expression was determined between highly and lowly WNV-infected Huh7.5.1 cells. Upregulated genes (log2FC >0.25 & adjusted p values < 0.05) were used for GO analysis.
GO_YFV_Huh7.5.1_UP	Pathways corresponding to upregualted genes in highly infected YFV-challenged cells as determined by Gene Ontology analysis.	Differential gene expression was determined between highly and lowly YFV-infected Huh7.5.1 cells. Upregulated genes (log2FC >0.25 & adjusted p values < 0.05) were used for GO analysis.
GO_LGTV_Huh7.5.1_DOWN	Pathways corresponding to downregulated genes in highly infected LGTV-challenged cells as determined by Gene Ontology analysis.	Differential gene expression was determined between highly and lowly LGTV-infected Huh7.5.1 cells. Downregulated genes (log2FC < -0.25 & adjusted p values < 0.05) were used for GO analysis.
GO_WNV_Huh7.5.1_DOWN	Pathways corresponding to downregulated genes in highly infected WNV-challenged cells as determined by Gene Ontology analysis.	Differential gene expression was determined between highly and lowly WNV-infected Huh7.5.1 cells. Downregulated genes (log2FC < -0.25 & adjusted p values < 0.05) were used for GO analysis.
GO_YFV_Huh7.5.1_DOWN	Pathways corresponding to downregulated genes in highly infected YFV-challenged cells as determined by Gene Ontology analysis.	Differential gene expression was determined between highly and lowly YFV-infected Huh7.5.1 cells. Downregulated genes (log2FC < -0.25 & adjusted p values < 0.05) were used for GO analysis.

## Sheet: GO_DENV_Huh7.5.1_UP
ID	Description	GeneRatio	BgRatio	pvalue	p.adjust	qvalue	geneID	Count
GO:0034976	response to endoplasmic reticulum stress	47/281	261/18903	2.86434e-37	8.24644e-34	7.56488e-34	SESN2/CTH/ATF3/ERLEC1/GORASP2/MANF/SELENOK/SERP1/DNAJB9/HSPA5/HYOU1/DDIT3/HSP90B1/DNAJC3/CHAC1/SELENOS/HERPUD1/DERL2/TRIB3/HM13/CALR/PPP1R15A/SDF2L1/XBP1/JUN/PDIA3/STC2/PDIA6/PDIA4/ERP44/UBXN1/CEBPB/CREB3/SEL1L/CLGN/UFM1/ATF4/EDEM1/DNAJC10/NRBF2/NUPR1/EDEM2/UBA5/UBE2J1/UFL1/OS9/CXCL8	47
GO:0006986	response to unfolded protein	29/281	141/18903	5.69837e-25	8.20281e-22	7.52485e-22	CTH/ATF3/ERLEC1/MANF/SERP1/DNAJB9/TRAM1/HSPA5/DDIT3/DNAJC3/CHAC1/SELENOS/HERPUD1/DERL2/PPP1R15A/XBP1/STC2/ERP44/HSPB8/CREB3/OPTN/HSPA9/ATF4/EDEM1/DNAJC10/EDEM2/UFL1/OS9/DNAJB1	29
GO:0035966	response to topologically incorrect protein	30/281	163/18903	2.71619e-24	2.60664e-21	2.3912e-21	CTH/ATF3/ERLEC1/MANF/SERP1/DNAJB9/TRAM1/HSPA5/DDIT3/DNAJC3/CHAC1/SELENOS/HERPUD1/DERL2/PPP1R15A/SDF2L1/XBP1/STC2/ERP44/HSPB8/CREB3/OPTN/HSPA9/ATF4/EDEM1/DNAJC10/EDEM2/UFL1/OS9/DNAJB1	30
GO:0034620	cellular response to unfolded protein	21/281	100/18903	1.39136e-18	1.00143e-15	9.18664e-16	CTH/ATF3/ERLEC1/SERP1/DNAJB9/HSPA5/DDIT3/SELENOS/HERPUD1/DERL2/PPP1R15A/XBP1/STC2/HSPB8/CREB3/OPTN/HSPA9/ATF4/DNAJC10/UFL1/OS9	21
GO:0035967	cellular response to topologically incorrect protein	22/281	120/18903	4.61452e-18	2.65704e-15	2.43744e-15	CTH/ATF3/ERLEC1/SERP1/DNAJB9/HSPA5/DDIT3/SELENOS/HERPUD1/DERL2/PPP1R15A/SDF2L1/XBP1/STC2/HSPB8/CREB3/OPTN/HSPA9/ATF4/DNAJC10/UFL1/OS9	22
GO:0030968	endoplasmic reticulum unfolded protein response	18/281	77/18903	5.4233e-17	2.60228e-14	2.3872e-14	CTH/ATF3/ERLEC1/SERP1/DNAJB9/HSPA5/DDIT3/SELENOS/HERPUD1/DERL2/PPP1R15A/XBP1/STC2/CREB3/ATF4/DNAJC10/UFL1/OS9	18
GO:0036503	ERAD pathway	19/281	112/18903	4.12877e-15	1.69811e-12	1.55776e-12	ERLEC1/DNAJB9/HSPA5/HSP90B1/SELENOS/HERPUD1/DERL2/HM13/CALR/SDF2L1/XBP1/UBXN1/SEL1L/CLGN/EDEM1/DNAJC10/EDEM2/UBE2J1/OS9	19
GO:0045047	protein targeting to ER	13/281	46/18903	8.61589e-14	3.10064e-11	2.84438e-11	SSR3/SRP19/ZFAND2A/TRAM1/HSPA5/HERPUD1/SRPRB/SEC63/SPCS2/SRP72/SRP54/EDEM1/SRP68	13
GO:0030970	retrograde protein transport, ER to cytosol	11/281	29/18903	1.75835e-13	5.06228e-11	4.64388e-11	ERLEC1/HSP90B1/SELENOS/HERPUD1/DERL2/HM13/SEL1L/EDEM1/EDEM2/UBE2J1/OS9	11
GO:1903513	endoplasmic reticulum to cytosol transport	11/281	29/18903	1.75835e-13	5.06228e-11	4.64388e-11	ERLEC1/HSP90B1/SELENOS/HERPUD1/DERL2/HM13/SEL1L/EDEM1/EDEM2/UBE2J1/OS9	11
GO:0072599	establishment of protein localization to endoplasmic reticulum	13/281	50/18903	2.84927e-13	7.45731e-11	6.84097e-11	SSR3/SRP19/ZFAND2A/TRAM1/HSPA5/HERPUD1/SRPRB/SEC63/SPCS2/SRP72/SRP54/EDEM1/SRP68	13
GO:0006457	protein folding	23/281	223/18903	3.1938e-13	7.66246e-11	7.02916e-11	DNAJB11/HSPA5/HYOU1/HSP90B1/DNAJC3/PPIB/CALR/SDF2L1/ERO1B/PDIA3/PDIA6/PDIA4/ERP44/CLGN/HSPA9/DNAJC1/FKBP11/DNAJC10/DNAJC25/CHORDC1/PDRG1/NPPB/DNAJB1	23
GO:0070972	protein localization to endoplasmic reticulum	15/281	78/18903	4.97258e-13	1.10124e-10	1.01022e-10	SSR3/SRP19/ZFAND2A/TRAM1/HSPA5/HERPUD1/PPP1R15A/SRPRB/SEC63/SPCS2/SRP72/SRP54/EDEM1/SRP68/OS9	15
GO:0030433	ubiquitin-dependent ERAD pathway	15/281	87/18903	2.65891e-12	5.46786e-10	5.01594e-10	ERLEC1/DNAJB9/HSPA5/HSP90B1/SELENOS/HERPUD1/DERL2/CALR/SEL1L/CLGN/EDEM1/DNAJC10/EDEM2/UBE2J1/OS9	15
GO:0032527	protein exit from endoplasmic reticulum	12/281	48/18903	3.9855e-12	7.64951e-10	7.01729e-10	ERLEC1/HSP90B1/SELENOS/HERPUD1/DERL2/HM13/PREB/SEL1L/EDEM1/EDEM2/UBE2J1/OS9	12
GO:0070059	intrinsic apoptotic signaling pathway in response to endoplasmic reticulum stress	13/281	63/18903	7.07547e-12	1.27314e-09	1.16792e-09	SELENOK/HYOU1/DDIT3/CHAC1/SELENOS/HERPUD1/TRIB3/PPP1R15A/XBP1/CEBPB/CREB3/ATF4/DNAJC10	13
GO:1903008	organelle disassembly	17/281	139/18903	2.80953e-11	4.75803e-09	4.36478e-09	HAX1/MAP1LC3B2/SQSTM1/STX5/PLIN2/WIPI1/CISD2/ZFAND1/OPTN/MAP1LC3B/ARFIP2/UFM1/GABARAPL1/UBA5/WDR45/UFL1/GOLGA2	17
GO:0034975	protein folding in endoplasmic reticulum	7/281	11/18903	4.67024e-11	7.46979e-09	6.85242e-09	HSPA5/HSP90B1/DNAJC3/CALR/ERO1B/PDIA3/DNAJC10	7
GO:0016236	macroautophagy	24/281	317/18903	7.30855e-11	1.10744e-08	1.01591e-08	SESN2/MAP1LC3B2/SQSTM1/SCFD1/TMEM39A/STBD1/WIPI1/HSPB8/OPTN/RAB5A/ATG101/MAP1LC3B/ARFIP2/UFM1/GABARAPL1/TMEM41B/NUPR1/UBA5/ATP6V0D1/ARL8B/TOM1/WDR45/UFL1/LGALS8	24
GO:1905897	regulation of response to endoplasmic reticulum stress	13/281	82/18903	2.3444e-10	3.37476e-08	3.09584e-08	MANF/DNAJB9/HSPA5/HYOU1/DDIT3/SELENOS/HERPUD1/PPP1R15A/XBP1/UBXN1/CREB3/NUPR1/UFL1	13
GO:1903573	negative regulation of response to endoplasmic reticulum stress	10/281	44/18903	7.13686e-10	9.7843e-08	8.97563e-08	DNAJB9/HSPA5/HYOU1/SELENOS/HERPUD1/PPP1R15A/XBP1/UBXN1/CREB3/UFL1	10
GO:0000045	autophagosome assembly	14/281	110/18903	9.5585e-10	1.25086e-07	1.14748e-07	MAP1LC3B2/SCFD1/TMEM39A/STBD1/WIPI1/RAB5A/ATG101/MAP1LC3B/ARFIP2/GABARAPL1/TMEM41B/NUPR1/TOM1/WDR45	14
GO:1905037	autophagosome organization	14/281	117/18903	2.18048e-09	2.72939e-07	2.50381e-07	MAP1LC3B2/SCFD1/TMEM39A/STBD1/WIPI1/RAB5A/ATG101/MAP1LC3B/ARFIP2/GABARAPL1/TMEM41B/NUPR1/TOM1/WDR45	14
GO:0061912	selective autophagy	12/281	83/18903	3.48978e-09	4.18628e-07	3.84029e-07	SESN2/SQSTM1/STBD1/HSPB8/OPTN/MAP1LC3B/ARFIP2/UFM1/GABARAPL1/UBA5/UFL1/LGALS8	12
GO:0006614	SRP-dependent cotranslational protein targeting to membrane	8/281	27/18903	3.75148e-09	4.32021e-07	3.96315e-07	SSR3/SRP19/TRAM1/SRPRB/SEC63/SRP72/SRP54/SRP68	8
GO:0048193	Golgi vesicle transport	21/281	298/18903	4.25212e-09	4.70841e-07	4.31926e-07	TMED9/HYOU1/STX5/SCFD1/PREB/SEC23B/BET1/TFG/ARFGAP3/WIPI1/ARF4/OPTN/ARL1/TMED5/SCYL1/NAPA/COPA/SNX2/GOLT1B/GOLGA2/YIPF5	21
GO:0140467	integrated stress response signaling	9/281	40/18903	5.69791e-09	6.07566e-07	5.57351e-07	HSPA5/DDIT3/CEBPG/PPP1R15A/JUN/JUNB/CEBPB/CREB3/ATF4	9
GO:0006418	tRNA aminoacylation for protein translation	9/281	41/18903	7.20612e-09	7.40944e-07	6.79705e-07	SARS1/GARS1/WARS1/AARS1/CARS1/YARS1/TARS1/MARS1/EPRS1	9
GO:0006888	endoplasmic reticulum to Golgi vesicle-mediated transport	14/281	134/18903	1.29347e-08	1.2841e-06	1.17797e-06	TMED9/HYOU1/STX5/SCFD1/PREB/SEC23B/BET1/TFG/ARF4/TMED5/COPA/GOLT1B/GOLGA2/YIPF5	14
GO:0043039	tRNA aminoacylation	9/281	44/18903	1.4024e-08	1.34583e-06	1.2346e-06	SARS1/GARS1/WARS1/AARS1/CARS1/YARS1/TARS1/MARS1/EPRS1	9
GO:0006613	cotranslational protein targeting to membrane	8/281	32/18903	1.66641e-08	1.54761e-06	1.41971e-06	SSR3/SRP19/TRAM1/SRPRB/SEC63/SRP72/SRP54/SRP68	8
GO:0043038	amino acid activation	9/281	45/18903	1.73035e-08	1.55678e-06	1.42811e-06	SARS1/GARS1/WARS1/AARS1/CARS1/YARS1/TARS1/MARS1/EPRS1	9
GO:0097193	intrinsic apoptotic signaling pathway	20/281	298/18903	2.28426e-08	1.99285e-06	1.82814e-06	SELENOK/HYOU1/DDIT4/DDIT3/CHAC1/SELENOS/HERPUD1/TRIB3/PPP1R15A/XBP1/CEBPB/MYC/CREB3/ARHGEF2/ATF4/RAD9A/DNAJC10/NUPR1/ZNF622/MCL1	20
GO:1904152	regulation of retrograde protein transport, ER to cytosol	6/281	14/18903	2.77998e-08	2.35398e-06	2.15943e-06	ERLEC1/DERL2/EDEM1/EDEM2/UBE2J1/OS9	6
GO:0042594	response to starvation	16/281	211/18903	1.14182e-07	9.39227e-06	8.616e-06	SESN2/ATF3/ASNS/HSPA5/DDIT3/XBP1/MAP1LC3B2/PLIN2/WIPI1/MAP1LC3B/PCK2/ATF4/GABARAPL1/KLF10/WDR45/FOXA3	16
GO:0007033	vacuole organization	16/281	213/18903	1.30033e-07	1.0399e-05	9.53954e-06	MAP1LC3B2/SCFD1/TMEM39A/STBD1/WIPI1/RAB5A/ATG101/MAP1LC3B/ARFIP2/GABARAPL1/TMEM41B/NUPR1/TMEM9/ARL8B/TOM1/WDR45	16
GO:0022411	cellular component disassembly	24/281	483/18903	2.70098e-07	2.10166e-05	1.92795e-05	HAX1/DDIT4/MAP1LC3B2/SQSTM1/STX5/TMEM39A/PLIN2/MYC/WIPI1/CISD2/ARHGEF2/ZFAND1/OPTN/MAP1LC3B/ARFIP2/UFM1/GABARAPL1/NAPA/UBA5/DEDD2/TOM1/WDR45/UFL1/GOLGA2	24
GO:1990440	positive regulation of transcription from RNA polymerase II promoter in response to endoplasmic reticulum stress	5/281	11/18903	3.00834e-07	2.27922e-05	2.09084e-05	ATF3/HSPA5/DDIT3/CEBPB/ATF4	5
GO:0006520	cellular amino acid metabolic process	18/281	289/18903	3.55998e-07	2.628e-05	2.41079e-05	CTH/SARS1/GARS1/ASNS/WARS1/GFPT1/SLC7A11/AARS1/CARS1/PSAT1/YARS1/GOT1/ATF4/TARS1/MARS1/EPRS1/PHGDH/PSPH	18
GO:0009267	cellular response to starvation	14/281	175/18903	3.73619e-07	2.68912e-05	2.46687e-05	SESN2/ATF3/ASNS/HSPA5/XBP1/MAP1LC3B2/PLIN2/WIPI1/MAP1LC3B/ATF4/GABARAPL1/KLF10/WDR45/FOXA3	14
GO:0010506	regulation of autophagy	19/281	344/18903	1.04328e-06	7.32587e-05	6.72039e-05	SESN2/HAX1/DDIT3/TRIB3/SCFD1/TMEM39A/WIPI1/HSPB8/CISD2/OPTN/ATG101/NUPR1/ATP6V0D1/TOM1/WDR45/DAPK3/MCL1/UFL1/GOLGA2	19
GO:0000422	autophagy of mitochondrion	10/281	93/18903	1.22467e-06	8.19957e-05	7.52188e-05	HAX1/MAP1LC3B2/SQSTM1/WIPI1/CISD2/OPTN/MAP1LC3B/ARFIP2/GABARAPL1/WDR45	10
GO:0061726	mitochondrion disassembly	10/281	93/18903	1.22467e-06	8.19957e-05	7.52188e-05	HAX1/MAP1LC3B2/SQSTM1/WIPI1/CISD2/OPTN/MAP1LC3B/ARFIP2/GABARAPL1/WDR45	10
GO:0006605	protein targeting	18/281	325/18903	1.93983e-06	0.000126927	0.000116436	HAX1/SSR3/SRP19/ZFAND2A/TRAM1/HSPA5/HERPUD1/SRPRB/SEC63/SPCS2/SRP72/TIMM44/TIMM17A/SRP54/EDEM1/SRP68/TIMM9/OS9	18
GO:0070861	regulation of protein exit from endoplasmic reticulum	6/281	27/18903	2.32888e-06	0.000148996	0.000136682	ERLEC1/DERL2/EDEM1/EDEM2/UBE2J1/OS9	6
GO:0031667	response to nutrient levels	22/281	474/18903	2.65105e-06	0.000165921	0.000152208	SESN2/ATF3/ASNS/HSPA5/DDIT3/GDF15/XBP1/MAP1LC3B2/STC2/NUCB2/PLIN2/WIPI1/MAP1LC3B/PCK2/ATF4/GABARAPL1/KLF10/SLC25A25/PSPH/WDR45/FOXA3/CYP1A1	22
GO:0043161	proteasome-mediated ubiquitin-dependent protein catabolic process	21/281	450/18903	4.13736e-06	0.000249904	0.00022925	ERLEC1/ZFAND2A/DNAJB9/HSPA5/DDIT3/HSP90B1/SELENOS/HERPUD1/DERL2/TRIB3/CALR/UBXN1/SEL1L/CLGN/EDEM1/DNAJC10/EDEM2/RBCK1/UBE2J1/UFL1/OS9	21
GO:0043620	regulation of DNA-templated transcription in response to stress	7/281	45/18903	4.16652e-06	0.000249904	0.00022925	ATF3/HSPA5/DDIT3/JUN/CEBPB/ATF4/TCIM	7
GO:1902235	regulation of endoplasmic reticulum stress-induced intrinsic apoptotic signaling pathway	6/281	32/18903	6.698e-06	0.000393542	0.000361016	HYOU1/DDIT3/SELENOS/HERPUD1/XBP1/CREB3	6
GO:0036003	positive regulation of transcription from RNA polymerase II promoter in response to stress	5/281	19/18903	6.86709e-06	0.000395407	0.000362727	ATF3/HSPA5/DDIT3/CEBPB/ATF4	5
GO:0071496	cellular response to external stimulus	17/281	328/18903	9.03332e-06	0.000491341	0.000450732	SESN2/ATF3/ASNS/HSPA5/ANKRD1/XBP1/MAP1LC3B2/GADD45A/PLIN2/WIPI1/IRF1/MAP1LC3B/ATF4/GABARAPL1/KLF10/WDR45/FOXA3	17
GO:0036498	IRE1-mediated unfolded protein response	5/281	20/18903	9.04517e-06	0.000491341	0.000450732	DNAJB9/HSPA5/XBP1/DNAJC10/UFL1	5
GO:1902236	negative regulation of endoplasmic reticulum stress-induced intrinsic apoptotic signaling pathway	5/281	20/18903	9.04517e-06	0.000491341	0.000450732	HYOU1/SELENOS/HERPUD1/XBP1/CREB3	5
GO:0070862	negative regulation of protein exit from endoplasmic reticulum	4/281	10/18903	9.35509e-06	0.000498765	0.000457542	ERLEC1/DERL2/UBE2J1/OS9	4
GO:0031669	cellular response to nutrient levels	14/281	231/18903	9.91074e-06	0.000518782	0.000475905	SESN2/ATF3/ASNS/HSPA5/XBP1/MAP1LC3B2/PLIN2/WIPI1/MAP1LC3B/ATF4/GABARAPL1/KLF10/WDR45/FOXA3	14
GO:0061077	chaperone-mediated protein folding	8/281	71/18903	1.02089e-05	0.000524849	0.000481471	HSPA5/PPIB/SDF2L1/PDIA4/HSPA9/FKBP11/CHORDC1/DNAJB1	8
GO:0072594	establishment of protein localization to organelle	20/281	449/18903	1.39118e-05	0.000702668	0.000644593	HAX1/SSR3/SRP19/ZFAND2A/TRAM1/HSPA5/DDIT3/HERPUD1/SQSTM1/SRPRB/SEC63/SPCS2/SRP72/TIMM44/TIMM17A/UFM1/SRP54/EDEM1/SRP68/TIMM9	20
GO:0043618	regulation of transcription from RNA polymerase II promoter in response to stress	6/281	39/18903	2.20996e-05	0.00109698	0.00100632	ATF3/HSPA5/DDIT3/JUN/CEBPB/ATF4	6
GO:2001235	positive regulation of apoptotic signaling pathway	10/281	135/18903	3.45435e-05	0.00168561	0.00154629	ATF3/DDIT3/TNFRSF12A/PDIA3/MYC/RAD9A/NUPR1/RBCK1/DEDD2/MCL1	10
GO:0007030	Golgi organization	11/281	165/18903	3.74995e-05	0.00179935	0.00165064	GORASP2/TMED9/STX5/BET1/GOLGB1/OPTN/LYSMD3/ARL1/TMED5/GOLGA2/YIPF5	11
GO:0031668	cellular response to extracellular stimulus	14/281	262/18903	4.02685e-05	0.00190054	0.00174346	SESN2/ATF3/ASNS/HSPA5/XBP1/MAP1LC3B2/PLIN2/WIPI1/MAP1LC3B/ATF4/GABARAPL1/KLF10/WDR45/FOXA3	14
GO:0071806	protein transmembrane transport	7/281	64/18903	4.48366e-05	0.00208201	0.00190993	TRAM1/HSPA5/SEC63/TIMM44/TIMM17A/SRP54/MCL1	7
GO:2001233	regulation of apoptotic signaling pathway	17/281	374/18903	4.8141e-05	0.00219997	0.00201814	CTH/ATF3/HYOU1/DDIT3/SELENOS/HERPUD1/XBP1/TNFRSF12A/PDIA3/MYC/CREB3/ARHGEF2/RAD9A/NUPR1/RBCK1/DEDD2/MCL1	17
GO:2000785	regulation of autophagosome assembly	6/281	45/18903	5.12003e-05	0.00230321	0.00211285	SCFD1/TMEM39A/WIPI1/RAB5A/NUPR1/WDR45	6
GO:2001242	regulation of intrinsic apoptotic signaling pathway	11/281	172/18903	5.48218e-05	0.00242818	0.0022275	HYOU1/DDIT3/SELENOS/HERPUD1/XBP1/MYC/CREB3/ARHGEF2/RAD9A/NUPR1/MCL1	11
GO:1900102	negative regulation of endoplasmic reticulum unfolded protein response	4/281	15/18903	5.73381e-05	0.00250116	0.00229444	DNAJB9/HSPA5/PPP1R15A/UFL1	4
GO:0006984	ER-nucleus signaling pathway	6/281	47/18903	6.58387e-05	0.0028291	0.00259528	HSPA5/DDIT3/SELENOS/PPP1R15A/XBP1/ATF4	6
GO:1900101	regulation of endoplasmic reticulum unfolded protein response	5/281	30/18903	7.36131e-05	0.00311665	0.00285906	DNAJB9/HSPA5/PPP1R15A/XBP1/UFL1	5
GO:0046685	response to arsenic-containing substance	5/281	32/18903	0.000101527	0.00423617	0.00388605	ATF3/ZFAND2A/ZFAND1/ATF4/CYP1A1	5
GO:0044088	regulation of vacuole organization	6/281	51/18903	0.000105072	0.00432146	0.00396429	SCFD1/TMEM39A/WIPI1/RAB5A/NUPR1/WDR45	6
GO:0007249	I-kappaB kinase/NF-kappaB signaling	14/281	288/18903	0.000111014	0.00450152	0.00412947	CTH/SQSTM1/AJUBA/TFG/NFKBIB/OPTN/TERF2IP/AZI2/NFKBIL1/RBCK1/RIOK3/GOLT1B/UFL1/UBD	14
GO:0036499	PERK-mediated unfolded protein response	4/281	18/18903	0.000124094	0.00496202	0.00455192	HSPA5/DDIT3/PPP1R15A/ATF4	4
GO:0065002	intracellular protein transmembrane transport	6/281	53/18903	0.000130654	0.00515279	0.00472692	TRAM1/HSPA5/SEC63/TIMM44/TIMM17A/SRP54	6
GO:0048199	vesicle targeting, to, from or within Golgi	5/281	34/18903	0.000136923	0.00532703	0.00488676	TMED9/PREB/TFG/ARFGAP3/WIPI1	5
GO:0016241	regulation of macroautophagy	10/281	160/18903	0.000144184	0.00549937	0.00504485	SESN2/SCFD1/TMEM39A/WIPI1/HSPB8/OPTN/NUPR1/ATP6V0D1/TOM1/WDR45	10
GO:0042149	cellular response to glucose starvation	6/281	54/18903	0.000145173	0.00549937	0.00504485	SESN2/ASNS/HSPA5/XBP1/PLIN2/ATF4	6
GO:0009226	nucleotide-sugar biosynthetic process	4/281	19/18903	0.000155354	0.00580863	0.00532855	GMPPB/PGM3/NANS/GFPT1	4
GO:0006612	protein targeting to membrane	9/281	134/18903	0.00018009	0.00664718	0.00609779	SSR3/SRP19/TRAM1/HSPA5/SRPRB/SEC63/SRP72/SRP54/SRP68	9
GO:0071243	cellular response to arsenic-containing substance	4/281	20/18903	0.000191931	0.00699456	0.00641647	ATF3/ZFAND2A/ZFAND1/ATF4	4
GO:1901522	positive regulation of transcription from RNA polymerase II promoter involved in cellular response to chemical stimulus	4/281	21/18903	0.000234332	0.00843303	0.00773605	XBP1/JUN/CREB3/ATF4	4
GO:0009070	serine family amino acid biosynthetic process	4/281	22/18903	0.000283074	0.0100614	0.0092298	CTH/PSAT1/PHGDH/PSPH	4
GO:0009069	serine family amino acid metabolic process	5/281	41/18903	0.000338768	0.0118941	0.010911	CTH/SLC7A11/PSAT1/PHGDH/PSPH	5
GO:0090161	Golgi ribbon formation	3/281	10/18903	0.000360973	0.012521	0.0114861	OPTN/TMED5/GOLGA2	3
GO:0043122	regulation of I-kappaB kinase/NF-kappaB signaling	12/281	255/18903	0.000456342	0.0156406	0.0143479	CTH/SQSTM1/AJUBA/TFG/NFKBIB/OPTN/TERF2IP/RBCK1/RIOK3/GOLT1B/UFL1/UBD	12
GO:0090317	negative regulation of intracellular protein transport	5/281	44/18903	0.000473436	0.0160356	0.0147102	ERLEC1/DERL2/UFM1/UBE2J1/OS9	5
GO:0036490	regulation of translation in response to endoplasmic reticulum stress	3/281	11/18903	0.000490889	0.0164334	0.0150752	SESN2/DNAJC3/PPP1R15A	3
GO:0042326	negative regulation of phosphorylation	15/281	381/18903	0.000615558	0.02037	0.0186864	DUSP1/DDIT4/DNAJC3/WARS1/TRIB3/JUN/GADD45A/AJUBA/GADD45B/TERF2IP/IBTK/DNAJC10/NUPR1/CDKN1B/CHORDC1	15
GO:0006983	ER overload response	3/281	12/18903	0.00064734	0.0206335	0.0189281	HSPA5/DDIT3/SELENOS	3
GO:0006995	cellular response to nitrogen starvation	3/281	12/18903	0.00064734	0.0206335	0.0189281	MAP1LC3B2/MAP1LC3B/GABARAPL1	3
GO:0043562	cellular response to nitrogen levels	3/281	12/18903	0.00064734	0.0206335	0.0189281	MAP1LC3B2/MAP1LC3B/GABARAPL1	3
GO:1901607	alpha-amino acid biosynthetic process	6/281	71/18903	0.000652186	0.0206335	0.0189281	CTH/ASNS/PSAT1/GOT1/PHGDH/PSPH	6
GO:0006399	tRNA metabolic process	10/281	195/18903	0.000698374	0.0218545	0.0200483	SARS1/GARS1/WARS1/AARS1/CARS1/YARS1/TARS1/MARS1/EPRS1/EXOSC8	10
GO:0090150	establishment of protein localization to membrane	12/281	270/18903	0.000756046	0.0234049	0.0214705	GORASP2/SSR3/SRP19/TRAM1/HSPA5/SRPRB/SEC63/SRP72/OPTN/SRP54/SRP68/TIMM9	12
GO:2001243	negative regulation of intrinsic apoptotic signaling pathway	7/281	101/18903	0.00077887	0.023855	0.0218834	HYOU1/SELENOS/HERPUD1/XBP1/CREB3/ARHGEF2/MCL1	7
GO:2001238	positive regulation of extrinsic apoptotic signaling pathway	5/281	50/18903	0.000859087	0.0260348	0.0238831	ATF3/TNFRSF12A/PDIA3/RBCK1/DEDD2	5
GO:0016239	positive regulation of macroautophagy	6/281	75/18903	0.000872748	0.0261733	0.0240101	SESN2/WIPI1/HSPB8/OPTN/TOM1/WDR45	6
GO:0045936	negative regulation of phosphate metabolic process	16/281	440/18903	0.00095525	0.0283522	0.0260089	DUSP1/DDIT4/DNAJC3/WARS1/TRIB3/PPP1R15A/JUN/GADD45A/AJUBA/GADD45B/TERF2IP/IBTK/DNAJC10/NUPR1/CDKN1B/CHORDC1	16
GO:0010563	negative regulation of phosphorus metabolic process	16/281	441/18903	0.000978216	0.0287376	0.0263624	DUSP1/DDIT4/DNAJC3/WARS1/TRIB3/PPP1R15A/JUN/GADD45A/AJUBA/GADD45B/TERF2IP/IBTK/DNAJC10/NUPR1/CDKN1B/CHORDC1	16
GO:0006417	regulation of translation	17/281	486/18903	0.00102224	0.0290034	0.0266063	SESN2/SERP1/EIF4EBP1/DNAJC3/EIF1/CIRBP/CALR/PPP1R15A/RBM3/AARS1/LARP6/EIF1B/DNAJC1/ATF4/EPRS1/EXOSC8/DAPK3	17
GO:0006465	signal peptide processing	3/281	14/18903	0.00104771	0.0290034	0.0266063	SEC11C/HM13/SPCS2	3
GO:0006563	L-serine metabolic process	3/281	14/18903	0.00104771	0.0290034	0.0266063	PSAT1/PHGDH/PSPH	3
GO:0006617	SRP-dependent cotranslational protein targeting to membrane, signal sequence recognition	3/281	14/18903	0.00104771	0.0290034	0.0266063	SRP19/SRPRB/SRP54	3
GO:0060628	regulation of ER to Golgi vesicle-mediated transport	3/281	14/18903	0.00104771	0.0290034	0.0266063	SCFD1/PREB/YIPF5	3
GO:1903894	regulation of IRE1-mediated unfolded protein response	3/281	14/18903	0.00104771	0.0290034	0.0266063	DNAJB9/HSPA5/UFL1	3
GO:0008652	cellular amino acid biosynthetic process	6/281	79/18903	0.00114676	0.031443	0.0288443	CTH/ASNS/PSAT1/GOT1/PHGDH/PSPH	6
GO:0030099	myeloid cell differentiation	15/281	407/18903	0.00119789	0.0325351	0.0298461	HAX1/CEBPG/JUN/JUNB/CEBPB/MYC/JMJD6/HSPA9/SMAP1/SRP54/KLF10/UBA5/UFL1/TFE3/UBD	15
GO:0051085	chaperone cofactor-dependent protein refolding	4/281	32/18903	0.00123829	0.033318	0.0305643	HSPA5/SDF2L1/HSPA9/DNAJB1	4
GO:1902902	negative regulation of autophagosome assembly	3/281	15/18903	0.0012953	0.0345294	0.0316756	SCFD1/TMEM39A/NUPR1	3
GO:0006446	regulation of translational initiation	6/281	82/18903	0.00139218	0.0367715	0.0337324	EIF4EBP1/DNAJC3/EIF1/PPP1R15A/EIF1B/ATF4	6
GO:0010508	positive regulation of autophagy	8/281	144/18903	0.00142316	0.0372481	0.0341696	SESN2/WIPI1/HSPB8/OPTN/ATG101/TOM1/WDR45/UFL1	8
GO:0006094	gluconeogenesis	6/281	83/18903	0.00148229	0.0384461	0.0352686	SESN2/ATF3/SELENOS/MST1/PCK2/ATF4	6
GO:0001933	negative regulation of protein phosphorylation	13/281	338/18903	0.00172434	0.0443249	0.0406614	DUSP1/DDIT4/DNAJC3/WARS1/TRIB3/JUN/GADD45A/GADD45B/TERF2IP/IBTK/DNAJC10/CDKN1B/CHORDC1	13
GO:0019319	hexose biosynthetic process	6/281	86/18903	0.00177942	0.0453359	0.0415889	SESN2/ATF3/SELENOS/MST1/PCK2/ATF4	6
GO:0015867	ATP transport	3/281	17/18903	0.00189374	0.0470006	0.043116	SLC35B1/SLC17A9/SLC25A25	3
GO:0034497	protein localization to phagophore assembly site	3/281	17/18903	0.00189374	0.0470006	0.043116	WIPI1/ARFIP2/WDR45	3
GO:0061709	reticulophagy	3/281	17/18903	0.00189374	0.0470006	0.043116	UFM1/UBA5/UFL1	3
GO:0000423	mitophagy	4/281	36/18903	0.0019362	0.0476437	0.043706	SQSTM1/OPTN/MAP1LC3B/ARFIP2	4

## Sheet: GO_LGTV_Huh7.5.1_UP
ID	Description	GeneRatio	BgRatio	pvalue	p.adjust	qvalue	geneID	Count
GO:0034976	response to endoplasmic reticulum stress	49/376	261/18903	1.56699e-33	5.22904e-30	4.91375e-30	HERPUD1/SELENOS/SERP1/HSP90B1/DNAJB9/TRIB3/HSPA5/MANF/SDF2L1/PPP1R15A/SELENOK/DDIT3/HM13/ATF3/DERL2/ERLEC1/XBP1/CTH/PDIA3/HYOU1/DNAJC3/PDIA6/PDIA4/CREB3/UBXN1/EDEM1/GORASP2/SEL1L/CANX/ERP44/TMED2/DNAJC10/OS9/CHAC1/CEBPB/RNF5/UFM1/UBE2J1/UBA5/FICD/EDEM2/SYVN1/CLGN/UFL1/ATF4/RNFT1/JUN/SESN2/NUPR1	49
GO:0035966	response to topologically incorrect protein	32/376	163/18903	8.23645e-23	1.37425e-19	1.29139e-19	HERPUD1/SELENOS/SERP1/DNAJB9/HSPA5/MANF/SDF2L1/PPP1R15A/DDIT3/ATF3/DERL2/ERLEC1/XBP1/CTH/TRAM1/DNAJC3/CREB3/EDEM1/OPTN/HSPA9/ERP44/TMED2/DNAJC10/OS9/CHAC1/RNF5/FICD/HSPB8/EDEM2/UFL1/ATF4/HSPA13	32
GO:0006986	response to unfolded protein	30/376	141/18903	1.57599e-22	1.75303e-19	1.64733e-19	HERPUD1/SELENOS/SERP1/DNAJB9/HSPA5/MANF/PPP1R15A/DDIT3/ATF3/DERL2/ERLEC1/XBP1/CTH/TRAM1/DNAJC3/CREB3/EDEM1/OPTN/HSPA9/ERP44/TMED2/DNAJC10/OS9/CHAC1/FICD/HSPB8/EDEM2/UFL1/ATF4/HSPA13	30
GO:0048193	Golgi vesicle transport	40/376	298/18903	8.35112e-22	6.96692e-19	6.54684e-19	WIPI1/GOLGA4/HYOU1/SEC23B/ARF4/LMAN1/STX5/TMED5/VAPA/OPTN/SCYL1/TFG/ARFGAP3/PREB/TMED2/MIA3/SEC31A/BET1/SCFD1/ARL1/CCDC91/YIF1B/INSIG1/RAB6A/COPB1/KDELR3/GOLGA2/AP3D1/COPG1/USO1/SNX2/NAPA/COPA/MIA2/SEC24A/KIF16B/GOLGA5/SEC22B/YIPF5/YIPF6	40
GO:0006888	endoplasmic reticulum to Golgi vesicle-mediated transport	27/376	134/18903	9.84428e-20	6.57008e-17	6.17392e-17	HYOU1/SEC23B/ARF4/LMAN1/STX5/TMED5/VAPA/TFG/PREB/TMED2/MIA3/SEC31A/BET1/SCFD1/YIF1B/INSIG1/COPB1/KDELR3/GOLGA2/COPG1/USO1/COPA/MIA2/SEC24A/SEC22B/YIPF5/YIPF6	27
GO:0035967	cellular response to topologically incorrect protein	25/376	120/18903	9.87626e-19	5.49285e-16	5.16164e-16	HERPUD1/SELENOS/SERP1/DNAJB9/HSPA5/SDF2L1/PPP1R15A/DDIT3/ATF3/DERL2/ERLEC1/XBP1/CTH/CREB3/OPTN/HSPA9/TMED2/DNAJC10/OS9/RNF5/FICD/HSPB8/UFL1/ATF4/HSPA13	25
GO:0070972	protein localization to endoplasmic reticulum	21/376	78/18903	2.08457e-18	9.71665e-16	9.13076e-16	HERPUD1/HSPA5/PPP1R15A/SSR3/ZFAND2A/SRP19/TRAM1/EDEM1/SRPRB/SEC63/SRP72/VAPA/MIA3/OS9/SPCS2/SRP54/INSIG1/KDELR3/SRPRA/SRP68/ZFAND2B	21
GO:0034620	cellular response to unfolded protein	23/376	100/18903	2.32943e-18	9.71665e-16	9.13076e-16	HERPUD1/SELENOS/SERP1/DNAJB9/HSPA5/PPP1R15A/DDIT3/ATF3/DERL2/ERLEC1/XBP1/CTH/CREB3/OPTN/HSPA9/TMED2/DNAJC10/OS9/FICD/HSPB8/UFL1/ATF4/HSPA13	23
GO:0036503	ERAD pathway	22/376	112/18903	4.66315e-16	1.72899e-13	1.62474e-13	HERPUD1/SELENOS/HSP90B1/DNAJB9/HSPA5/SDF2L1/HM13/DERL2/ERLEC1/XBP1/UBXN1/EDEM1/SEL1L/CANX/DNAJC10/OS9/RNF5/UBE2J1/EDEM2/SYVN1/CLGN/RNFT1	22
GO:0030968	endoplasmic reticulum unfolded protein response	19/376	77/18903	5.32959e-16	1.77848e-13	1.67125e-13	HERPUD1/SELENOS/SERP1/DNAJB9/HSPA5/PPP1R15A/DDIT3/ATF3/DERL2/ERLEC1/XBP1/CTH/CREB3/TMED2/DNAJC10/OS9/FICD/UFL1/ATF4	19
GO:0045047	protein targeting to ER	15/376	46/18903	6.68519e-15	2.02804e-12	1.90576e-12	HERPUD1/HSPA5/SSR3/ZFAND2A/SRP19/TRAM1/EDEM1/SRPRB/SEC63/SRP72/SPCS2/SRP54/SRPRA/SRP68/ZFAND2B	15
GO:0072599	establishment of protein localization to endoplasmic reticulum	15/376	50/18903	2.73542e-14	7.60674e-12	7.14808e-12	HERPUD1/HSPA5/SSR3/ZFAND2A/SRP19/TRAM1/EDEM1/SRPRB/SEC63/SRP72/SPCS2/SRP54/SRPRA/SRP68/ZFAND2B	15
GO:0030970	retrograde protein transport, ER to cytosol	12/376	29/18903	1.23333e-13	2.93973e-11	2.76248e-11	HERPUD1/SELENOS/HSP90B1/HM13/DERL2/ERLEC1/EDEM1/SEL1L/OS9/UBE2J1/EDEM2/SYVN1	12
GO:1903513	endoplasmic reticulum to cytosol transport	12/376	29/18903	1.23333e-13	2.93973e-11	2.76248e-11	HERPUD1/SELENOS/HSP90B1/HM13/DERL2/ERLEC1/EDEM1/SEL1L/OS9/UBE2J1/EDEM2/SYVN1	12
GO:0032527	protein exit from endoplasmic reticulum	14/376	48/18903	3.11801e-13	6.93652e-11	6.51827e-11	HERPUD1/SELENOS/HSP90B1/HM13/DERL2/ERLEC1/EDEM1/SEL1L/PREB/OS9/UBE2J1/INSIG1/EDEM2/SYVN1	14
GO:0030433	ubiquitin-dependent ERAD pathway	17/376	87/18903	1.16051e-12	2.42039e-10	2.27445e-10	HERPUD1/SELENOS/HSP90B1/DNAJB9/HSPA5/DERL2/ERLEC1/EDEM1/SEL1L/CANX/DNAJC10/OS9/RNF5/UBE2J1/EDEM2/SYVN1/CLGN	17
GO:1905897	regulation of response to endoplasmic reticulum stress	16/376	82/18903	5.52912e-12	1.08533e-09	1.01989e-09	HERPUD1/SELENOS/DNAJB9/HSPA5/MANF/PPP1R15A/DDIT3/XBP1/HYOU1/CREB3/UBXN1/FICD/SYVN1/UFL1/RNFT1/NUPR1	16
GO:0070059	intrinsic apoptotic signaling pathway in response to endoplasmic reticulum stress	14/376	63/18903	1.84442e-11	3.41935e-09	3.21317e-09	HERPUD1/SELENOS/TRIB3/PPP1R15A/SELENOK/DDIT3/XBP1/HYOU1/CREB3/DNAJC10/CHAC1/CEBPB/SYVN1/ATF4	14
GO:1903008	organelle disassembly	19/376	139/18903	4.03209e-11	7.08163e-09	6.65463e-09	WIPI1/MAP1LC3B2/CISD2/SQSTM1/HAX1/STX5/GABARAPL1/OPTN/WDR45/UFM1/BNIP3L/ATG3/ARFIP2/UBA5/MAP1LC3B/GOLGA2/UFL1/PLIN2/ZFAND1	19
GO:0006614	SRP-dependent cotranslational protein targeting to membrane	10/376	27/18903	5.37358e-11	8.96582e-09	8.42521e-09	SSR3/SRP19/TRAM1/SRPRB/SEC63/SRP72/SRP54/SRPRA/SRP68/ZFAND2B	10
GO:0016236	macroautophagy	27/376	317/18903	2.39553e-10	3.80661e-08	3.57708e-08	WIPI1/MAP1LC3B2/ATG101/SQSTM1/TMEM41B/TMEM39A/GABARAPL1/OPTN/WDR45/STBD1/ARL8B/SCFD1/RNF5/UFM1/BNIP3L/ATG3/RAB5A/ARFIP2/UBA5/MAP1LC3B/HSPB8/ATP6V0D1/UFL1/VPS37A/SEC22B/SESN2/NUPR1	27
GO:0034975	protein folding in endoplasmic reticulum	7/376	11/18903	3.59145e-10	5.44758e-08	5.11911e-08	HSP90B1/HSPA5/PDIA3/ERO1B/DNAJC3/CANX/DNAJC10	7
GO:0006613	cotranslational protein targeting to membrane	10/376	32/18903	3.76053e-10	5.45604e-08	5.12706e-08	SSR3/SRP19/TRAM1/SRPRB/SEC63/SRP72/SRP54/SRPRA/SRP68/ZFAND2B	10
GO:0000045	autophagosome assembly	16/376	110/18903	5.57507e-10	7.75167e-08	7.28427e-08	WIPI1/MAP1LC3B2/ATG101/TMEM41B/TMEM39A/GABARAPL1/WDR45/STBD1/SCFD1/RNF5/ATG3/RAB5A/ARFIP2/MAP1LC3B/SEC22B/NUPR1	16
GO:1903573	negative regulation of response to endoplasmic reticulum stress	11/376	44/18903	7.10171e-10	9.47937e-08	8.90779e-08	HERPUD1/SELENOS/DNAJB9/HSPA5/PPP1R15A/XBP1/HYOU1/CREB3/UBXN1/SYVN1/UFL1	11
GO:1905037	autophagosome organization	16/376	117/18903	1.41659e-09	1.81813e-07	1.70851e-07	WIPI1/MAP1LC3B2/ATG101/TMEM41B/TMEM39A/GABARAPL1/WDR45/STBD1/SCFD1/RNF5/ATG3/RAB5A/ARFIP2/MAP1LC3B/SEC22B/NUPR1	16
GO:0006605	protein targeting	26/376	325/18903	1.98773e-09	2.45669e-07	2.30856e-07	HERPUD1/HSPA5/SSR3/ZFAND2A/SRP19/TRAM1/HAX1/TIMM17A/EDEM1/SRPRB/LMAN1/SEC63/SRP72/OS9/SPCS2/SRP54/BNIP3L/ATG3/YIF1B/AP3D1/SRPRA/VPS37A/TIMM9/SRP68/TIMM44/ZFAND2B	26
GO:0097193	intrinsic apoptotic signaling pathway	23/376	298/18903	3.38256e-08	3.92739e-06	3.69058e-06	HERPUD1/SELENOS/TRIB3/PPP1R15A/SELENOK/DDIT3/XBP1/HYOU1/CREB3/MYC/DNAJC10/CHAC1/CEBPB/RAD9A/ARHGEF2/SYVN1/ATF2/ATF4/ZNF622/PRKRA/AEN/DDIT4/NUPR1	23
GO:0007030	Golgi organization	17/376	165/18903	3.41307e-08	3.92739e-06	3.69058e-06	GOLGB1/LMAN1/STX5/GORASP2/TMED5/OPTN/TMED2/BET1/ARL1/LYSMD3/AKAP9/GOLGA2/USO1/DYM/GOLGA5/SEC22B/YIPF5	17
GO:0140467	integrated stress response signaling	9/376	40/18903	7.02675e-08	7.81608e-06	7.3448e-06	HSPA5/PPP1R15A/DDIT3/CEBPG/CREB3/TMED2/CEBPB/ATF4/JUN	9
GO:0072594	establishment of protein localization to organelle	28/376	449/18903	1.06496e-07	1.14638e-05	1.07726e-05	HERPUD1/HSPA5/DDIT3/SSR3/ZFAND2A/SRP19/TRAM1/SQSTM1/HAX1/TIMM17A/EDEM1/SRPRB/LMAN1/SEC63/SRP72/SPCS2/SRP54/UFM1/BNIP3L/AP3D1/ATF2/SRPRA/VPS37A/TIMM9/WBP2/SRP68/TIMM44/ZFAND2B	28
GO:0006457	protein folding	19/376	223/18903	1.15423e-07	1.20365e-05	1.13107e-05	HSP90B1/HSPA5/SDF2L1/DNAJB11/PDIA3/ERO1B/HYOU1/FKBP11/DNAJC3/PDIA6/PDIA4/DNAJC1/LMAN1/CANX/HSPA9/ERP44/DNAJC10/CLGN/HSPA13	19
GO:0090114	COPII-coated vesicle budding	9/376	43/18903	1.3748e-07	1.39021e-05	1.30639e-05	SEC23B/VAPA/TFG/PREB/TMED2/MIA3/SEC31A/INSIG1/SEC24A	9
GO:1904152	regulation of retrograde protein transport, ER to cytosol	6/376	14/18903	1.56204e-07	1.5331e-05	1.44066e-05	DERL2/ERLEC1/EDEM1/OS9/UBE2J1/EDEM2	6
GO:0042594	response to starvation	18/376	211/18903	2.447e-07	2.33304e-05	2.19236e-05	HSPA5/WIPI1/DDIT3/MAP1LC3B2/ATF3/XBP1/GABARAPL1/WDR45/ASNS/MAP1LC3B/PCK2/ATF2/ATF4/PLIN2/SLC39A5/EIF2A/SESN2/SLC38A2	18
GO:0035459	vesicle cargo loading	8/376	34/18903	2.62795e-07	2.43596e-05	2.28908e-05	SEC23B/TMED2/MIA3/SEC31A/INSIG1/AP3D1/MIA2/SEC24A	8
GO:0007033	vacuole organization	18/376	213/18903	2.81713e-07	2.54074e-05	2.38754e-05	WIPI1/MAP1LC3B2/ATG101/TMEM41B/TMEM39A/GABARAPL1/WDR45/STBD1/ARL8B/SCFD1/RNF5/ATG3/RAB5A/ARFIP2/MAP1LC3B/ATF2/SEC22B/NUPR1	18
GO:0006984	ER-nucleus signaling pathway	9/376	47/18903	3.09686e-07	2.62872e-05	2.47022e-05	SELENOS/HSPA5/PPP1R15A/DDIT3/XBP1/TMED2/INSIG1/ATF4/EIF2A	9
GO:0000422	autophagy of mitochondrion	12/376	93/18903	3.151e-07	2.62872e-05	2.47022e-05	WIPI1/MAP1LC3B2/CISD2/SQSTM1/HAX1/GABARAPL1/OPTN/WDR45/BNIP3L/ATG3/ARFIP2/MAP1LC3B	12
GO:0061726	mitochondrion disassembly	12/376	93/18903	3.151e-07	2.62872e-05	2.47022e-05	WIPI1/MAP1LC3B2/CISD2/SQSTM1/HAX1/GABARAPL1/OPTN/WDR45/BNIP3L/ATG3/ARFIP2/MAP1LC3B	12
GO:0006612	protein targeting to membrane	14/376	134/18903	4.70109e-07	3.82623e-05	3.59552e-05	HSPA5/SSR3/SRP19/TRAM1/SRPRB/SEC63/SRP72/SRP54/ATG3/YIF1B/SRPRA/VPS37A/SRP68/ZFAND2B	14
GO:0070862	negative regulation of protein exit from endoplasmic reticulum	5/376	10/18903	7.03934e-07	5.53884e-05	5.20487e-05	DERL2/ERLEC1/OS9/UBE2J1/INSIG1	5
GO:0070861	regulation of protein exit from endoplasmic reticulum	7/376	27/18903	7.34094e-07	5.53884e-05	5.20487e-05	DERL2/ERLEC1/EDEM1/OS9/UBE2J1/INSIG1/EDEM2	7
GO:0006900	vesicle budding from membrane	11/376	83/18903	7.46922e-07	5.53884e-05	5.20487e-05	SEC23B/VAPA/TFG/ARFGAP3/PREB/TMED2/MIA3/SEC31A/INSIG1/AP3D1/SEC24A	11
GO:0061912	selective autophagy	11/376	83/18903	7.46922e-07	5.53884e-05	5.20487e-05	SQSTM1/GABARAPL1/OPTN/STBD1/UFM1/ARFIP2/UBA5/MAP1LC3B/HSPB8/UFL1/SESN2	11
GO:1990440	positive regulation of transcription from RNA polymerase II promoter in response to endoplasmic reticulum stress	5/376	11/18903	1.26948e-06	9.20923e-05	8.65395e-05	HSPA5/DDIT3/ATF3/CEBPB/ATF4	5
GO:0009226	nucleotide-sugar biosynthetic process	6/376	19/18903	1.29713e-06	9.20962e-05	8.65431e-05	NANS/GFPT1/PGM3/GMPPB/UAP1/UGDH	6
GO:0022411	cellular component disassembly	27/376	483/18903	1.52652e-06	0.000106125	9.97262e-05	WIPI1/MAP1LC3B2/CISD2/SQSTM1/HAX1/MYC/TMEM39A/STX5/GABARAPL1/OPTN/WDR45/MAP1B/UFM1/BNIP3L/ATG3/ARFIP2/UBA5/ARHGEF2/MAP1LC3B/GOLGA2/UFL1/NAPA/DEDD2/PLIN2/ZFAND1/DDIT4/NOSTRIN	27
GO:0036498	IRE1-mediated unfolded protein response	6/376	20/18903	1.82207e-06	0.000121605	0.000114273	DNAJB9/HSPA5/XBP1/DNAJC10/FICD/UFL1	6
GO:1902236	negative regulation of endoplasmic reticulum stress-induced intrinsic apoptotic signaling pathway	6/376	20/18903	1.82207e-06	0.000121605	0.000114273	HERPUD1/SELENOS/XBP1/HYOU1/CREB3/SYVN1	6
GO:0090150	establishment of protein localization to membrane	19/376	270/18903	2.14843e-06	0.000140575	0.000132098	HSPA5/GOLGA4/SSR3/SRP19/TRAM1/SRPRB/GORASP2/SEC63/SRP72/OPTN/SRP54/ATG3/YIF1B/SRPRA/VPS37A/TIMM9/SRP68/STX3/ZFAND2B	19
GO:0009267	cellular response to starvation	15/376	175/18903	2.32866e-06	0.000149437	0.000140426	HSPA5/WIPI1/MAP1LC3B2/ATF3/XBP1/GABARAPL1/WDR45/ASNS/MAP1LC3B/ATF2/ATF4/PLIN2/SLC39A5/SESN2/SLC38A2	15
GO:1902235	regulation of endoplasmic reticulum stress-induced intrinsic apoptotic signaling pathway	7/376	32/18903	2.55384e-06	0.000156383	0.000146953	HERPUD1/SELENOS/DDIT3/XBP1/HYOU1/CREB3/SYVN1	7
GO:0016050	vesicle organization	22/376	353/18903	2.56175e-06	0.000156383	0.000146953	SEC23B/SQSTM1/STX5/VAPA/TFG/ARFGAP3/PREB/TMED2/MIA3/SEC31A/ARL8B/BET1/INSIG1/AP3D1/OSBP/USO1/TMF1/VPS37A/SEC24A/SEC22B/STX3/YIPF5	22
GO:2000785	regulation of autophagosome assembly	8/376	45/18903	2.57748e-06	0.000156383	0.000146953	WIPI1/TMEM39A/WDR45/SCFD1/RNF5/RAB5A/SEC22B/NUPR1	8
GO:0044088	regulation of vacuole organization	8/376	51/18903	6.86199e-06	0.000408901	0.000384246	WIPI1/TMEM39A/WDR45/SCFD1/RNF5/RAB5A/SEC22B/NUPR1	8
GO:0009225	nucleotide-sugar metabolic process	7/376	37/18903	7.17075e-06	0.000419803	0.000394491	NANS/GFPT1/PGM3/GMPPB/UAP1/UGDH/MGAT1	7
GO:0090110	COPII-coated vesicle cargo loading	5/376	15/18903	7.72641e-06	0.000444535	0.000417731	SEC23B/MIA3/SEC31A/INSIG1/SEC24A	5
GO:0009306	protein secretion	21/376	359/18903	1.14518e-05	0.000647707	0.000608652	SERP1/PDIA4/DNAJC1/SEL1L/CANX/ARFGAP3/PREB/MIA3/ANKRD1/PIM3/ICA1/DPH3/TVP23B/OSBP/COPG1/PCK2/MIA2/SEC24A/CYP51A1/NDUFAF2/ANG	21
GO:0035592	establishment of protein localization to extracellular region	21/376	360/18903	1.1943e-05	0.000664232	0.000624181	SERP1/PDIA4/DNAJC1/SEL1L/CANX/ARFGAP3/PREB/MIA3/ANKRD1/PIM3/ICA1/DPH3/TVP23B/OSBP/COPG1/PCK2/MIA2/SEC24A/CYP51A1/NDUFAF2/ANG	21
GO:0006418	tRNA aminoacylation for protein translation	7/376	41/18903	1.46232e-05	0.000799963	0.000751728	WARS1/GARS1/AARS1/SARS1/EPRS1/TARS1/CARS1	7
GO:0071692	protein localization to extracellular region	21/376	368/18903	1.6611e-05	0.000894045	0.000840137	SERP1/PDIA4/DNAJC1/SEL1L/CANX/ARFGAP3/PREB/MIA3/ANKRD1/PIM3/ICA1/DPH3/TVP23B/OSBP/COPG1/PCK2/MIA2/SEC24A/CYP51A1/NDUFAF2/ANG	21
GO:0010506	regulation of autophagy	20/376	344/18903	2.01982e-05	0.00106986	0.00100535	TRIB3/WIPI1/DDIT3/ATG101/CISD2/HAX1/TMEM39A/OPTN/WDR45/SCFD1/RNF5/BNIP3L/TRIM27/GOLGA2/HSPB8/ATP6V0D1/UFL1/SEC22B/SESN2/NUPR1	20
GO:0036499	PERK-mediated unfolded protein response	5/376	18/18903	2.09853e-05	0.00108529	0.00101985	HSPA5/PPP1R15A/DDIT3/TMED2/ATF4	5
GO:0006520	cellular amino acid metabolic process	18/376	289/18903	2.11399e-05	0.00108529	0.00101985	GFPT1/CTH/WARS1/GARS1/ASNS/AARS1/PYCR1/SARS1/EPRS1/TARS1/FN3K/SLC7A11/ATF4/BCAT1/BCKDHA/SLC38A1/CARS1/ARG2	18
GO:1900101	regulation of endoplasmic reticulum unfolded protein response	6/376	30/18903	2.35906e-05	0.00116206	0.00109199	DNAJB9/HSPA5/PPP1R15A/XBP1/FICD/UFL1	6
GO:0043039	tRNA aminoacylation	7/376	44/18903	2.368e-05	0.00116206	0.00109199	WARS1/GARS1/AARS1/SARS1/EPRS1/TARS1/CARS1	7
GO:0090317	negative regulation of intracellular protein transport	7/376	44/18903	2.368e-05	0.00116206	0.00109199	DERL2/ERLEC1/LMAN1/OS9/UFM1/UBE2J1/INSIG1	7
GO:0043038	amino acid activation	7/376	45/18903	2.75673e-05	0.00133322	0.00125283	WARS1/GARS1/AARS1/SARS1/EPRS1/TARS1/CARS1	7
GO:0036003	positive regulation of transcription from RNA polymerase II promoter in response to stress	5/376	19/18903	2.80168e-05	0.0013356	0.00125507	HSPA5/DDIT3/ATF3/CEBPB/ATF4	5
GO:0032387	negative regulation of intracellular transport	8/376	62/18903	3.01208e-05	0.00141568	0.00133032	DERL2/ERLEC1/LMAN1/OS9/MAP1B/UFM1/UBE2J1/INSIG1	8
GO:0071243	cellular response to arsenic-containing substance	5/376	20/18903	3.67484e-05	0.00170319	0.00160049	ATF3/ZFAND2A/ATF4/ZFAND1/SLC38A2	5
GO:0043161	proteasome-mediated ubiquitin-dependent protein catabolic process	23/376	450/18903	3.79564e-05	0.00173508	0.00163046	HERPUD1/SELENOS/HSP90B1/DNAJB9/TRIB3/HSPA5/DDIT3/DERL2/ERLEC1/ZFAND2A/UBXN1/EDEM1/SEL1L/CANX/DNAJC10/OS9/RNF5/UBE2J1/EDEM2/SYVN1/CLGN/UFL1/ZFAND2B	23
GO:0016126	sterol biosynthetic process	8/376	65/18903	4.26938e-05	0.00192526	0.00180917	HSD17B7/INSIG1/SQLE/CYP51A1/HMGCS1/MVD/FDFT1/MSMO1	8
GO:0036490	regulation of translation in response to endoplasmic reticulum stress	4/376	11/18903	4.55164e-05	0.00202517	0.00190306	PPP1R15A/DNAJC3/TMED2/SESN2	4
GO:1901522	positive regulation of transcription from RNA polymerase II promoter involved in cellular response to chemical stimulus	5/376	21/18903	4.74484e-05	0.00208336	0.00195774	XBP1/CREB3/ATF2/ATF4/JUN	5
GO:0006891	intra-Golgi vesicle-mediated transport	6/376	34/18903	4.99633e-05	0.00216529	0.00203473	RAB6A/COPB1/COPG1/NAPA/COPA/GOLGA5	6
GO:0051224	negative regulation of protein transport	11/376	129/18903	5.45112e-05	0.0023321	0.00219148	DERL2/ERLEC1/LMAN1/OS9/PIM3/UFM1/UBE2J1/DPH3/INSIG1/CYP51A1/NDUFAF2	11
GO:0031669	cellular response to nutrient levels	15/376	231/18903	6.3918e-05	0.00269993	0.00253713	HSPA5/WIPI1/MAP1LC3B2/ATF3/XBP1/GABARAPL1/WDR45/ASNS/MAP1LC3B/ATF2/ATF4/PLIN2/SLC39A5/SESN2/SLC38A2	15
GO:1904950	negative regulation of establishment of protein localization	11/376	133/18903	7.20413e-05	0.00300502	0.00282383	DERL2/ERLEC1/LMAN1/OS9/PIM3/UFM1/UBE2J1/DPH3/INSIG1/CYP51A1/NDUFAF2	11
GO:0006487	protein N-linked glycosylation	8/376	71/18903	8.11384e-05	0.00328456	0.00308651	GFPT1/PGM3/ALG2/UBE2J1/MGAT2/MAGT1/MGAT1/NUS1	8
GO:0006890	retrograde vesicle-mediated transport, Golgi to endoplasmic reticulum	7/376	53/18903	8.16956e-05	0.00328456	0.00308651	ARF4/SCYL1/SCFD1/RAB6A/KDELR3/COPA/SEC22B	7
GO:0065002	intracellular protein transmembrane transport	7/376	53/18903	8.16956e-05	0.00328456	0.00308651	HSPA5/TRAM1/TIMM17A/SEC63/SRP54/TIMM44/ZFAND2B	7
GO:0035437	maintenance of protein localization in endoplasmic reticulum	4/376	13/18903	9.55518e-05	0.00379591	0.00356703	HSPA5/OS9/INSIG1/KDELR3	4
GO:0043618	regulation of transcription from RNA polymerase II promoter in response to stress	6/376	39/18903	0.000111465	0.00437598	0.00411212	HSPA5/DDIT3/ATF3/CEBPB/ATF4/JUN	6
GO:0006047	UDP-N-acetylglucosamine metabolic process	4/376	14/18903	0.000131678	0.00499329	0.00469221	GFPT1/PGM3/UAP1/MGAT1	4
GO:0006617	SRP-dependent cotranslational protein targeting to membrane, signal sequence recognition	4/376	14/18903	0.000131678	0.00499329	0.00469221	SRP19/SRPRB/SRP54/SRPRA	4
GO:1903894	regulation of IRE1-mediated unfolded protein response	4/376	14/18903	0.000131678	0.00499329	0.00469221	DNAJB9/HSPA5/FICD/UFL1	4
GO:0009100	glycoprotein metabolic process	20/376	395/18903	0.000137391	0.00515137	0.00484076	SERP1/GFPT1/PGM3/EDEM1/GMPPB/PAWR/ERP44/B4GALT2/ALG2/RNF5/UBE2J1/MGAT2/GOLGA2/UGDH/EDEM2/SYVN1/MAGT1/MGAT1/NUS1/CHPF	20
GO:0006695	cholesterol biosynthetic process	7/376	58/18903	0.000146353	0.00533054	0.00500912	HSD17B7/INSIG1/CYP51A1/HMGCS1/MVD/FDFT1/MSMO1	7
GO:1902653	secondary alcohol biosynthetic process	7/376	58/18903	0.000146353	0.00533054	0.00500912	HSD17B7/INSIG1/CYP51A1/HMGCS1/MVD/FDFT1/MSMO1	7
GO:0032386	regulation of intracellular transport	18/376	336/18903	0.000147428	0.00533054	0.00500912	DERL2/ERLEC1/HAX1/EDEM1/LMAN1/PREB/OS9/MAP1B/SCFD1/UFM1/BNIP3L/UBE2J1/INSIG1/REEP5/EDEM2/ZFAND1/YIPF5/NUS1	18
GO:0006040	amino sugar metabolic process	6/376	41/18903	0.000148559	0.00533054	0.00500912	GFPT1/PGM3/NAGK/UAP1/FN3K/MGAT1	6
GO:2001242	regulation of intrinsic apoptotic signaling pathway	12/376	172/18903	0.000175507	0.00608061	0.00571397	HERPUD1/SELENOS/DDIT3/XBP1/HYOU1/CREB3/MYC/RAD9A/ARHGEF2/SYVN1/PRKRA/NUPR1	12
GO:1900102	negative regulation of endoplasmic reticulum unfolded protein response	4/376	15/18903	0.000176751	0.00608061	0.00571397	DNAJB9/HSPA5/PPP1R15A/UFL1	4
GO:1902902	negative regulation of autophagosome assembly	4/376	15/18903	0.000176751	0.00608061	0.00571397	TMEM39A/SCFD1/SEC22B/NUPR1	4
GO:1904380	endoplasmic reticulum mannose trimming	4/376	15/18903	0.000176751	0.00608061	0.00571397	EDEM1/RNF5/EDEM2/SYVN1	4
GO:0043620	regulation of DNA-templated transcription in response to stress	6/376	45/18903	0.000251701	0.00857068	0.0080539	HSPA5/DDIT3/ATF3/CEBPB/ATF4/JUN	6
GO:0031668	cellular response to extracellular stimulus	15/376	262/18903	0.000256642	0.00865064	0.00812904	HSPA5/WIPI1/MAP1LC3B2/ATF3/XBP1/GABARAPL1/WDR45/ASNS/MAP1LC3B/ATF2/ATF4/PLIN2/SLC39A5/SESN2/SLC38A2	15
GO:0071806	protein transmembrane transport	7/376	64/18903	0.000273057	0.00911191	0.00856249	HSPA5/TRAM1/TIMM17A/SEC63/SRP54/TIMM44/ZFAND2B	7
GO:0071496	cellular response to external stimulus	17/376	328/18903	0.00032918	0.010876	0.0102202	HSPA5/WIPI1/MAP1LC3B2/ATF3/XBP1/GADD45A/GABARAPL1/WDR45/ANKRD1/ASNS/MAP1LC3B/ATF2/ATF4/PLIN2/SLC39A5/SESN2/SLC38A2	17
GO:0016241	regulation of macroautophagy	11/376	160/18903	0.00036794	0.0120374	0.0113116	WIPI1/TMEM39A/OPTN/WDR45/SCFD1/BNIP3L/HSPB8/ATP6V0D1/SEC22B/SESN2/NUPR1	11
GO:0036507	protein demannosylation	4/376	18/18903	0.000377947	0.012127	0.0113958	EDEM1/RNF5/EDEM2/SYVN1	4
GO:0036508	protein alpha-1,2-demannosylation	4/376	18/18903	0.000377947	0.012127	0.0113958	EDEM1/RNF5/EDEM2/SYVN1	4
GO:0046685	response to arsenic-containing substance	5/376	32/18903	0.000392313	0.0124681	0.0117163	ATF3/ZFAND2A/ATF4/ZFAND1/SLC38A2	5
GO:1990928	response to amino acid starvation	6/376	51/18903	0.000503509	0.015851	0.0148953	ATF3/ATF2/ATF4/EIF2A/SESN2/SLC38A2	6
GO:0048199	vesicle targeting, to, from or within Golgi	5/376	34/18903	0.000524713	0.0163642	0.0153775	WIPI1/TFG/ARFGAP3/PREB/TMED2	5
GO:2001233	regulation of apoptotic signaling pathway	18/376	374/18903	0.000537132	0.0165964	0.0155957	HERPUD1/SELENOS/DDIT3/ATF3/XBP1/CTH/PDIA3/HYOU1/CREB3/TNFRSF12A/MYC/GHITM/RAD9A/ARHGEF2/SYVN1/DEDD2/PRKRA/NUPR1	18
GO:0006399	tRNA metabolic process	12/376	195/18903	0.000552423	0.0169123	0.0158925	WARS1/GARS1/FTSJ1/AARS1/ZCCHC7/DPH3/SARS1/EPRS1/TARS1/CARS1/EXOSC8/ANG	12
GO:0031667	response to nutrient levels	21/376	474/18903	0.000567668	0.017221	0.0161826	HSPA5/WIPI1/DDIT3/MAP1LC3B2/ATF3/XBP1/NUCB2/GDF15/GABARAPL1/WDR45/MAP1B/ASNS/MAP1LC3B/PCK2/ATF2/ATF4/PLIN2/SLC39A5/EIF2A/SESN2/SLC38A2	21
GO:0016482	cytosolic transport	11/376	171/18903	0.000644902	0.0193877	0.0182187	WIPI1/STX5/ARL8B/ARL1/RAB5A/CCDC91/TRIM27/RAB6A/TBC1D17/SNX2/KIF16B	11
GO:0042149	cellular response to glucose starvation	6/376	54/18903	0.000686874	0.0204652	0.0192312	HSPA5/XBP1/ASNS/ATF4/PLIN2/SESN2	6
GO:0016075	rRNA catabolic process	4/376	21/18903	0.000705171	0.0206417	0.0193971	ZCCHC7/DDX49/DEDD2/EXOSC8	4
GO:0043555	regulation of translation in response to stress	4/376	21/18903	0.000705171	0.0206417	0.0193971	PPP1R15A/DNAJC3/TMED2/SESN2	4
GO:1903828	negative regulation of protein localization	12/376	203/18903	0.000787988	0.0228654	0.0214866	DERL2/ERLEC1/LMAN1/LZTFL1/OS9/PIM3/UFM1/UBE2J1/DPH3/INSIG1/CYP51A1/NDUFAF2	12
GO:0006413	translational initiation	9/376	123/18903	0.00079528	0.022878	0.0214985	EIF1/PPP1R15A/DNAJC3/EIF4EBP1/EIF1B/TMED2/EIF3A/ATF4/EIF2A	9
GO:0090161	Golgi ribbon formation	3/376	10/18903	0.000844397	0.0240834	0.0226312	TMED5/OPTN/GOLGA2	3
GO:0019080	viral gene expression	8/376	100/18903	0.000862027	0.0243778	0.0229079	CANX/EIF3A/MGAT2/TRIM27/GTF2B/EDEM2/MGAT1/JUN	8
GO:0006901	vesicle coating	5/376	40/18903	0.00112551	0.0315616	0.0296585	TFG/ARFGAP3/PREB/TMED2/AP3D1	5
GO:0046349	amino sugar biosynthetic process	3/376	11/18903	0.00114398	0.0318121	0.0298939	GFPT1/PGM3/UAP1	3
GO:0018279	protein N-linked glycosylation via asparagine	4/376	24/18903	0.00119443	0.0329407	0.0309545	UBE2J1/MGAT2/MAGT1/MGAT1	4
GO:0006446	regulation of translational initiation	7/376	82/18903	0.00123191	0.0336958	0.0316641	EIF1/PPP1R15A/DNAJC3/EIF4EBP1/EIF1B/TMED2/ATF4	7
GO:0070085	glycosylation	13/376	244/18903	0.00126112	0.0339404	0.0318939	SERP1/NANS/GFPT1/PGM3/GMPPB/B4GALT2/ALG2/UBE2J1/MGAT2/GOLGA2/MAGT1/MGAT1/NUS1	13
GO:0045454	cell redox homeostasis	5/376	41/18903	0.0012612	0.0339404	0.0318939	SELENOS/DDIT3/ERP44/EGLN2/TXNRD1	5
GO:0018196	peptidyl-asparagine modification	4/376	25/18903	0.00139984	0.0373702	0.0351169	UBE2J1/MGAT2/MAGT1/MGAT1	4
GO:0006983	ER overload response	3/376	12/18903	0.0015029	0.0391811	0.0368186	SELENOS/HSPA5/DDIT3	3
GO:0006995	cellular response to nitrogen starvation	3/376	12/18903	0.0015029	0.0391811	0.0368186	MAP1LC3B2/GABARAPL1/MAP1LC3B	3
GO:0043562	cellular response to nitrogen levels	3/376	12/18903	0.0015029	0.0391811	0.0368186	MAP1LC3B2/GABARAPL1/MAP1LC3B	3
GO:2001235	positive regulation of apoptotic signaling pathway	9/376	135/18903	0.00153509	0.03971	0.0373156	DDIT3/ATF3/PDIA3/TNFRSF12A/MYC/RAD9A/DEDD2/PRKRA/NUPR1	9
GO:0006517	protein deglycosylation	4/376	26/18903	0.00162866	0.0418065	0.0392857	EDEM1/RNF5/EDEM2/SYVN1	4
GO:0006417	regulation of translation	20/376	486/18903	0.00184831	0.0469697	0.0441376	SERP1/EIF1/PPP1R15A/CIRBP/LARP6/DNAJC3/DNAJC1/EIF4EBP1/EIF1B/TMED2/AARS1/DPH3/MPV17L2/EPRS1/CNOT10/ATF4/EXOSC8/EIF2A/ANG/SESN2	20
GO:0008203	cholesterol metabolic process	9/376	139/18903	0.00187832	0.0469697	0.0441376	HDLBP/HSD17B7/INSIG1/SQLE/CYP51A1/HMGCS1/MVD/FDFT1/MSMO1	9
GO:0006486	protein glycosylation	12/376	225/18903	0.00190018	0.0469697	0.0441376	SERP1/GFPT1/PGM3/GMPPB/B4GALT2/ALG2/UBE2J1/MGAT2/GOLGA2/MAGT1/MGAT1/NUS1	12
GO:0033157	regulation of intracellular protein transport	12/376	225/18903	0.00190018	0.0469697	0.0441376	DERL2/ERLEC1/HAX1/EDEM1/LMAN1/OS9/UFM1/BNIP3L/UBE2J1/INSIG1/EDEM2/ZFAND1	12
GO:0043413	macromolecule glycosylation	12/376	225/18903	0.00190018	0.0469697	0.0441376	SERP1/GFPT1/PGM3/GMPPB/B4GALT2/ALG2/UBE2J1/MGAT2/GOLGA2/MAGT1/MGAT1/NUS1	12
GO:1990253	cellular response to leucine starvation	3/376	13/18903	0.00192511	0.0472359	0.0443877	ATF2/ATF4/SESN2	3
GO:0007249	I-kappaB kinase/NF-kappaB signaling	14/376	288/18903	0.00197747	0.0481665	0.0452622	CTH/SQSTM1/VAPA/OPTN/TFG/NFKBIB/LURAP1L/TERF2IP/AZI2/TRIM27/AJUBA/UFL1/NFKBIL1/RIOK3	14
GO:0009101	glycoprotein biosynthetic process	15/376	321/18903	0.00203485	0.0492049	0.046238	SERP1/GFPT1/PGM3/GMPPB/PAWR/B4GALT2/ALG2/UBE2J1/MGAT2/GOLGA2/UGDH/MAGT1/MGAT1/NUS1/CHPF	15

## Sheet: GO_WNV_Huh7.5.1_UP
ID	Description	GeneRatio	BgRatio	pvalue	p.adjust	qvalue	geneID	Count
GO:0034976	response to endoplasmic reticulum stress	51/614	261/18903	1.80775e-25	7.37742e-22	6.9056e-22	DDIT3/TRIB3/CTH/PPP1R15A/ATF3/XBP1/HERPUD1/UBXN1/CHAC1/SELENOS/SERP1/DNAJB9/SESN2/SELENOK/HM13/MANF/UBXN4/ERLEC1/CEBPB/CREB3/GORASP2/HSP90B1/DERL2/CLGN/UFL1/ATF4/JUN/STC2/DNAJC10/ERP44/UFM1/SDF2L1/UBA5/TMED2/DNAJC3/RNFT1/FICD/DNAJB2/PMAIP1/VAPB/UBE2J1/SEL1L/NFE2L2/RNF5/EDEM1/TRAF2/FLOT1/EDEM2/HYOU1/SYVN1/NUPR1	51
GO:0048193	Golgi vesicle transport	50/614	298/18903	6.79e-22	1.3855e-18	1.29689e-18	GOLGA4/SCFD1/OPTN/VAPA/STX5/WIPI1/TFG/ARFGAP3/GOLGA2/CCDC91/PREB/TMED5/BET1/SEC23B/SEC31A/LMAN1/SNX2/WHAMM/ARL1/MIA3/MIA2/TMED2/SCYL1/ARF4/BNIP1/KIF16B/GOLT1B/AP3D1/CSNK1D/GCC2/VAPB/COPB1/NAPA/TRAPPC6B/SYS1/YIPF4/RAB6A/TRIP11/SEC24D/SAR1B/USO1/GOSR1/YIPF6/RAB10/HYOU1/GOPC/UVRAG/USE1/CCDC93/YIPF5	50
GO:0035966	response to topologically incorrect protein	36/614	163/18903	3.62662e-20	4.93341e-17	4.61789e-17	DDIT3/CTH/PPP1R15A/ATF3/XBP1/HERPUD1/CHAC1/SELENOS/SERP1/DNAJB9/TRAM1/OPTN/MANF/UBXN4/ERLEC1/CREB3/DERL2/HSPA9/UFL1/ATF4/HSPA13/STC2/DNAJC10/HSPB8/ERP44/SDF2L1/TMED2/DNAJC3/FICD/DNAJB2/VAPB/NFE2L2/RNF5/EDEM1/EDEM2/AKIRIN2	36
GO:0006986	response to unfolded protein	33/614	141/18903	2.03549e-19	2.07671e-16	1.94389e-16	DDIT3/CTH/PPP1R15A/ATF3/XBP1/HERPUD1/CHAC1/SELENOS/SERP1/DNAJB9/TRAM1/OPTN/MANF/UBXN4/ERLEC1/CREB3/DERL2/HSPA9/UFL1/ATF4/HSPA13/STC2/DNAJC10/HSPB8/ERP44/TMED2/DNAJC3/FICD/DNAJB2/VAPB/NFE2L2/EDEM1/EDEM2	33
GO:0006888	endoplasmic reticulum to Golgi vesicle-mediated transport	31/614	134/18903	3.67443e-18	2.99907e-15	2.80726e-15	SCFD1/VAPA/STX5/TFG/GOLGA2/PREB/TMED5/BET1/SEC23B/SEC31A/LMAN1/WHAMM/MIA3/MIA2/TMED2/ARF4/GOLT1B/CSNK1D/VAPB/COPB1/TRAPPC6B/YIPF4/TRIP11/SEC24D/SAR1B/USO1/GOSR1/YIPF6/HYOU1/GOPC/YIPF5	31
GO:0035967	cellular response to topologically incorrect protein	27/614	120/18903	1.16233e-15	7.90578e-13	7.40017e-13	DDIT3/CTH/PPP1R15A/ATF3/XBP1/HERPUD1/SELENOS/SERP1/DNAJB9/OPTN/ERLEC1/CREB3/DERL2/HSPA9/UFL1/ATF4/HSPA13/STC2/DNAJC10/HSPB8/SDF2L1/TMED2/FICD/VAPB/NFE2L2/RNF5/AKIRIN2	27
GO:0034620	cellular response to unfolded protein	24/614	100/18903	9.64777e-15	5.62465e-12	5.26492e-12	DDIT3/CTH/PPP1R15A/ATF3/XBP1/HERPUD1/SELENOS/SERP1/DNAJB9/OPTN/ERLEC1/CREB3/DERL2/HSPA9/UFL1/ATF4/HSPA13/STC2/DNAJC10/HSPB8/TMED2/FICD/VAPB/NFE2L2	24
GO:0030968	endoplasmic reticulum unfolded protein response	20/614	77/18903	3.28753e-13	1.67705e-10	1.5698e-10	DDIT3/CTH/PPP1R15A/ATF3/XBP1/HERPUD1/SELENOS/SERP1/DNAJB9/ERLEC1/CREB3/DERL2/UFL1/ATF4/STC2/DNAJC10/TMED2/FICD/VAPB/NFE2L2	20
GO:0016236	macroautophagy	39/614	317/18903	8.9253e-13	4.04713e-10	3.78829e-10	SQSTM1/MAP1LC3B2/ARL8B/SCFD1/STBD1/SESN2/OPTN/WIPI1/RAB5A/GABARAPL1/UFL1/TMEM39A/ATG3/ATG101/HSPB8/TMEM41B/ARFIP2/WAC/UFM1/MAP1LC3B/UBA5/WDR45/CALCOCO2/LGALS8/SH3GLB1/RB1CC1/BNIP3L/ATP6V0D1/CHMP4C/NBR1/ATG12/PRKAA2/RNF5/CHMP2B/ATG13/ATP6V1B2/UVRAG/TOM1/NUPR1	39
GO:1903008	organelle disassembly	25/614	139/18903	2.89432e-12	1.18117e-09	1.10563e-09	SQSTM1/MAP1LC3B2/HAX1/OPTN/STX5/WIPI1/PLIN2/GABARAPL1/UFL1/ATG3/GOLGA2/ZFAND1/ARFIP2/UFM1/MAP1LC3B/UBA5/WDR45/CISD2/RB1CC1/BNIP3L/ATG12/PRKAA2/FZD5/ATG13/MRRF	25
GO:0036503	ERAD pathway	22/614	112/18903	9.53363e-12	3.53698e-09	3.31077e-09	XBP1/HERPUD1/UBXN1/SELENOS/DNAJB9/HM13/UBXN4/ERLEC1/HSP90B1/DERL2/CLGN/DNAJC10/SDF2L1/RNFT1/DNAJB2/UBE2J1/SEL1L/NFE2L2/RNF5/EDEM1/EDEM2/SYVN1	22
GO:0070059	intrinsic apoptotic signaling pathway in response to endoplasmic reticulum stress	16/614	63/18903	1.12382e-10	3.82191e-08	3.57748e-08	DDIT3/TRIB3/PPP1R15A/XBP1/HERPUD1/CHAC1/SELENOS/SELENOK/CEBPB/CREB3/ATF4/DNAJC10/PMAIP1/TRAF2/HYOU1/SYVN1	16
GO:0032527	protein exit from endoplasmic reticulum	14/614	48/18903	2.18681e-10	6.8649e-08	6.42586e-08	HERPUD1/SELENOS/HM13/ERLEC1/HSP90B1/DERL2/PREB/GCC2/UBE2J1/SEL1L/SAR1B/EDEM1/EDEM2/SYVN1	14
GO:0000045	autophagosome assembly	20/614	110/18903	3.60283e-10	1.02141e-07	9.56086e-08	MAP1LC3B2/SCFD1/STBD1/WIPI1/RAB5A/GABARAPL1/TMEM39A/ATG3/ATG101/TMEM41B/ARFIP2/MAP1LC3B/WDR45/SH3GLB1/RB1CC1/ATG12/RNF5/ATG13/TOM1/NUPR1	20
GO:0070972	protein localization to endoplasmic reticulum	17/614	78/18903	3.97776e-10	1.02141e-07	9.56086e-08	PPP1R15A/ZFAND2A/HERPUD1/TRAM1/VAPA/SEC63/SRPRB/SSR3/SRP19/SRP72/SPCS2/SRP54/MIA3/ZFAND2B/SRP68/EDEM1/RAB10	17
GO:0072599	establishment of protein localization to endoplasmic reticulum	14/614	50/18903	4.00455e-10	1.02141e-07	9.56086e-08	ZFAND2A/HERPUD1/TRAM1/SEC63/SRPRB/SSR3/SRP19/SRP72/SPCS2/SRP54/ZFAND2B/SRP68/EDEM1/RAB10	14
GO:0030970	retrograde protein transport, ER to cytosol	11/614	29/18903	7.89575e-10	1.79014e-07	1.67565e-07	HERPUD1/SELENOS/HM13/ERLEC1/HSP90B1/DERL2/UBE2J1/SEL1L/EDEM1/EDEM2/SYVN1	11
GO:1903513	endoplasmic reticulum to cytosol transport	11/614	29/18903	7.89575e-10	1.79014e-07	1.67565e-07	HERPUD1/SELENOS/HM13/ERLEC1/HSP90B1/DERL2/UBE2J1/SEL1L/EDEM1/EDEM2/SYVN1	11
GO:1905897	regulation of response to endoplasmic reticulum stress	17/614	82/18903	9.1067e-10	1.95602e-07	1.83093e-07	DDIT3/PPP1R15A/XBP1/HERPUD1/UBXN1/SELENOS/DNAJB9/MANF/CREB3/UFL1/RNFT1/FICD/PMAIP1/NFE2L2/HYOU1/SYVN1/NUPR1	17
GO:1905037	autophagosome organization	20/614	117/18903	1.12485e-09	2.29525e-07	2.14846e-07	MAP1LC3B2/SCFD1/STBD1/WIPI1/RAB5A/GABARAPL1/TMEM39A/ATG3/ATG101/TMEM41B/ARFIP2/MAP1LC3B/WDR45/SH3GLB1/RB1CC1/ATG12/RNF5/ATG13/TOM1/NUPR1	20
GO:0045047	protein targeting to ER	13/614	46/18903	1.50017e-09	2.88383e-07	2.69939e-07	ZFAND2A/HERPUD1/TRAM1/SEC63/SRPRB/SSR3/SRP19/SRP72/SPCS2/SRP54/ZFAND2B/SRP68/EDEM1	13
GO:0007033	vacuole organization	27/614	213/18903	1.55462e-09	2.88383e-07	2.69939e-07	MAP1LC3B2/ARL8B/SCFD1/STBD1/WIPI1/RAB5A/GABARAPL1/TMEM39A/ATG3/ATG101/TMEM41B/ARFIP2/MAP1LC3B/WDR45/SH3GLB1/RB1CC1/HPS1/CHMP4C/ATF2/ATG12/RNF5/CHMP2B/HOOK3/ATG13/TMEM199/TOM1/NUPR1	27
GO:0030433	ubiquitin-dependent ERAD pathway	17/614	87/18903	2.39065e-09	4.24184e-07	3.97055e-07	HERPUD1/SELENOS/DNAJB9/UBXN4/ERLEC1/HSP90B1/DERL2/CLGN/DNAJC10/DNAJB2/UBE2J1/SEL1L/NFE2L2/RNF5/EDEM1/EDEM2/SYVN1	17
GO:0022411	cellular component disassembly	42/614	483/18903	7.36707e-09	1.25271e-06	1.17259e-06	DDIT4/SQSTM1/MAP1LC3B2/MYC/HAX1/ARHGEF2/OPTN/STX5/WIPI1/PLIN2/GABARAPL1/UFL1/TMEM39A/ATG3/GOLGA2/ZFAND1/ARFIP2/UFM1/MAP1LC3B/UBA5/WDR45/CALCOCO2/CISD2/AKAP8L/RB1CC1/BNIP3L/CHMP4C/DUSP3/DEDD2/ATG12/NAPA/PRKAA2/NOSTRIN/MAP1B/CHMP2B/FZD5/ATG13/FLOT1/MRRF/KIF2A/UVRAG/TOM1	42
GO:0006900	vesicle budding from membrane	16/614	83/18903	8.68012e-09	1.41694e-06	1.32632e-06	VAPA/TFG/ARFGAP3/PREB/SEC23B/SEC31A/MIA3/WASL/TMED2/CHMP4C/AP3D1/CSNK1D/VAPB/TRAPPC6B/SEC24D/SAR1B	16
GO:0016050	vesicle organization	34/614	353/18903	1.70461e-08	2.67558e-06	2.50447e-06	SQSTM1/ARL8B/VAPA/STX5/TFG/ARFGAP3/EEA1/PREB/BET1/SEC23B/SEC31A/MIA3/WASL/TMED2/RAB32/HPS1/TMF1/CHMP4C/AP3D1/STX3/OSBP/CSNK1D/VAPB/TRAPPC6B/CHMP2B/YIPF4/SEC24D/SAR1B/USO1/GOSR1/HOOK3/UVRAG/YIPF5/TOM1	34
GO:0043161	proteasome-mediated ubiquitin-dependent protein catabolic process	39/614	450/18903	2.81055e-08	4.21805e-06	3.94829e-06	DDIT3/TRIB3/ZFAND2A/HERPUD1/UBXN1/SELENOS/DNAJB9/UBXN4/ERLEC1/HSP90B1/DERL2/CLGN/UFL1/DNAJC10/CRBN/DAB2/WAC/PCNP/UBE2D3/UBE2B/ZFAND2B/KLHDC2/RCHY1/NOP53/DNAJB2/SPSB3/CSNK1D/RBCK1/UBE2J1/SEL1L/NFE2L2/RNF5/EDEM1/CAMLG/EDEM2/SYVN1/LTN1/AKIRIN2/SMAD7	39
GO:0008380	RNA splicing	40/614	469/18903	2.89403e-08	4.21805e-06	3.94829e-06	RBM39/CIRBP/PPIG/CIR1/SREK1/RP9/LUC7L/LUC7L2/ZCCHC8/ZNF638/PQBP1/CLK1/CLK4/YTHDC1/PRPF38B/SLU7/SYF2/SMNDC1/BCAS2/MPHOSPH10/JMJD6/AKAP8L/SNW1/RRAGC/TRA2A/CCNL1/CDC5L/RNF113A/TSEN15/MBNL2/BUD31/CLK3/CWC25/SLC38A2/SRSF11/NSRP1/CDK13/SCNM1/RBM5/RBM4	40
GO:0000422	autophagy of mitochondrion	16/614	93/18903	4.73138e-08	6.43625e-06	6.02462e-06	SQSTM1/MAP1LC3B2/HAX1/OPTN/WIPI1/GABARAPL1/ATG3/ARFIP2/MAP1LC3B/WDR45/CISD2/RB1CC1/BNIP3L/ATG12/FZD5/ATG13	16
GO:0061726	mitochondrion disassembly	16/614	93/18903	4.73138e-08	6.43625e-06	6.02462e-06	SQSTM1/MAP1LC3B2/HAX1/OPTN/WIPI1/GABARAPL1/ATG3/ARFIP2/MAP1LC3B/WDR45/CISD2/RB1CC1/BNIP3L/ATG12/FZD5/ATG13	16
GO:0006418	tRNA aminoacylation for protein translation	11/614	41/18903	5.05644e-08	6.65655e-06	6.23083e-06	GARS1/SARS1/YARS1/TARS1/CARS1/WARS1/EPRS1/AARS1/MARS1/IARS1/DARS1	11
GO:0061912	selective autophagy	15/614	83/18903	6.28572e-08	8.01626e-06	7.50358e-06	SQSTM1/STBD1/SESN2/OPTN/GABARAPL1/UFL1/HSPB8/ARFIP2/UFM1/MAP1LC3B/UBA5/CALCOCO2/LGALS8/RB1CC1/ATG13	15
GO:0090114	COPII-coated vesicle budding	11/614	43/18903	8.67757e-08	1.07313e-05	1.00449e-05	VAPA/TFG/PREB/SEC23B/SEC31A/MIA3/TMED2/CSNK1D/VAPB/SEC24D/SAR1B	11
GO:0010506	regulation of autophagy	32/614	344/18903	1.01293e-07	1.19466e-05	1.11825e-05	DDIT3/TRIB3/SCFD1/HAX1/SESN2/OPTN/WIPI1/UFL1/TMEM39A/GOLGA2/ATG101/HSPB8/WAC/WDR45/CALCOCO2/CISD2/RRAGC/SH3GLB1/RB1CC1/BNIP3L/ATP6V0D1/ATG12/DAPK3/PRKAA2/RNF5/FZD5/ATG13/ATP6V1B2/UVRAG/FOXO3/TOM1/NUPR1	32
GO:0042594	response to starvation	24/614	211/18903	1.03614e-07	1.19466e-05	1.11825e-05	DDIT3/ATF3/ASNS/XBP1/MAP1LC3B2/SESN2/PCK2/WIPI1/PLIN2/GABARAPL1/ATF4/MAP1LC3B/WDR45/EIF2A/RRAGC/SH3GLB1/PMAIP1/ATF2/SLC38A2/PRKAA2/NFE2L2/FOXO3/KLF10/FOXA3	24
GO:0006614	SRP-dependent cotranslational protein targeting to membrane	9/614	27/18903	1.05385e-07	1.19466e-05	1.11825e-05	TRAM1/SEC63/SRPRB/SSR3/SRP19/SRP72/SRP54/ZFAND2B/SRP68	9
GO:0043039	tRNA aminoacylation	11/614	44/18903	1.12335e-07	1.23902e-05	1.15978e-05	GARS1/SARS1/YARS1/TARS1/CARS1/WARS1/EPRS1/AARS1/MARS1/IARS1/DARS1	11
GO:0043038	amino acid activation	11/614	45/18903	1.44354e-07	1.55028e-05	1.45113e-05	GARS1/SARS1/YARS1/TARS1/CARS1/WARS1/EPRS1/AARS1/MARS1/IARS1/DARS1	11
GO:0097193	intrinsic apoptotic signaling pathway	29/614	298/18903	1.5526e-07	1.62466e-05	1.52075e-05	DDIT3/TRIB3/PPP1R15A/DDIT4/XBP1/HERPUD1/MYC/CHAC1/SELENOS/SELENOK/ARHGEF2/CEBPB/CREB3/ATF4/DNAJC10/ZNF622/TP53BP2/SNW1/PRKRA/PMAIP1/ATF2/STYXL1/NFE2L2/TRAF2/RAD9A/HYOU1/SYVN1/MARCHF7/NUPR1	29
GO:0009267	cellular response to starvation	21/614	175/18903	2.62861e-07	2.68184e-05	2.51032e-05	ATF3/ASNS/XBP1/MAP1LC3B2/SESN2/WIPI1/PLIN2/GABARAPL1/ATF4/MAP1LC3B/WDR45/RRAGC/SH3GLB1/PMAIP1/ATF2/SLC38A2/PRKAA2/NFE2L2/FOXO3/KLF10/FOXA3	21
GO:0140467	integrated stress response signaling	10/614	40/18903	4.27133e-07	4.25154e-05	3.97963e-05	DDIT3/PPP1R15A/CEBPG/CEBPB/CREB3/ATF4/JUN/TMED2/NFE2L2/JUNB	10
GO:0006613	cotranslational protein targeting to membrane	9/614	32/18903	5.4533e-07	5.29879e-05	4.9599e-05	TRAM1/SEC63/SRPRB/SSR3/SRP19/SRP72/SRP54/ZFAND2B/SRP68	9
GO:0072594	establishment of protein localization to organelle	36/614	449/18903	6.45816e-07	6.12925e-05	5.73725e-05	DDIT3/ZFAND2A/SQSTM1/HERPUD1/HAX1/TRAM1/SEC63/SRPRB/SSR3/SRP19/SRP72/TIMM44/SPCS2/LMAN1/TIMM9/UFM1/UBE2D3/SRP54/ZFAND2B/SH3GLB1/BNIP3L/SRP68/AP3D1/WBP2/ATF2/GCC2/RPAIN/HACL1/EDEM1/PMPCB/FZD5/ATG13/FAM53C/RAB10/AKIRIN2/RHOU	36
GO:0006605	protein targeting	29/614	325/18903	9.52181e-07	8.83148e-05	8.26666e-05	ZFAND2A/HERPUD1/HAX1/TRAM1/SEC63/SRPRB/SSR3/SRP19/SRP72/ATG3/TIMM44/SPCS2/LMAN1/TIMM9/UBE2D3/SRP54/ZFAND2B/SH3GLB1/BNIP3L/SRP68/AP3D1/RABGEF1/GCC2/HACL1/EDEM1/PMPCB/FZD5/ATG13/RHOU	29
GO:1903573	negative regulation of response to endoplasmic reticulum stress	10/614	44/18903	1.11208e-06	0.000100853	9.4403e-05	PPP1R15A/XBP1/HERPUD1/UBXN1/SELENOS/DNAJB9/CREB3/UFL1/HYOU1/SYVN1	10
GO:0034067	protein localization to Golgi apparatus	8/614	30/18903	3.68016e-06	0.000326494	0.000305613	OPTN/PACS1/ARL1/CSNK1D/GCC2/SYS1/RAB6A/ARL5B	8
GO:0010508	positive regulation of autophagy	17/614	144/18903	4.49596e-06	0.000390383	0.000365417	SESN2/OPTN/WIPI1/UFL1/ATG101/HSPB8/WAC/WDR45/CALCOCO2/SH3GLB1/RB1CC1/BNIP3L/PRKAA2/ATG13/UVRAG/FOXO3/TOM1	17
GO:0031331	positive regulation of cellular catabolic process	33/614	429/18903	4.62245e-06	0.000393005	0.00036787	TRIB3/ZFAND2A/HERPUD1/SESN2/EXOSC8/OPTN/WIPI1/UFL1/ATG101/HSPB8/DAB2/WAC/WDR45/CALCOCO2/CNOT10/SAMD4A/RCHY1/SH3GLB1/RB1CC1/NOP53/DNAJB2/BNIP3L/CSNK1D/PRKAA2/NFE2L2/PRXL2C/PATL1/ATG13/TUT4/UVRAG/FOXO3/TOM1/SMAD7	33
GO:0016241	regulation of macroautophagy	18/614	160/18903	4.73012e-06	0.000393951	0.000368756	SCFD1/SESN2/OPTN/WIPI1/TMEM39A/HSPB8/WAC/WDR45/CALCOCO2/SH3GLB1/BNIP3L/ATP6V0D1/ATG12/PRKAA2/ATP6V1B2/UVRAG/TOM1/NUPR1	18
GO:0016239	positive regulation of macroautophagy	12/614	75/18903	4.99001e-06	0.000407284	0.000381237	SESN2/OPTN/WIPI1/HSPB8/WAC/WDR45/CALCOCO2/SH3GLB1/BNIP3L/PRKAA2/UVRAG/TOM1	12
GO:1902235	regulation of endoplasmic reticulum stress-induced intrinsic apoptotic signaling pathway	8/614	32/18903	6.2447e-06	0.000499699	0.00046774	DDIT3/XBP1/HERPUD1/SELENOS/CREB3/PMAIP1/HYOU1/SYVN1	8
GO:0031669	cellular response to nutrient levels	22/614	231/18903	6.89255e-06	0.000535054	0.000500835	ATF3/ASNS/XBP1/MAP1LC3B2/SESN2/WIPI1/PLIN2/GABARAPL1/ATF4/MAP1LC3B/WDR45/SNW1/RRAGC/SH3GLB1/PMAIP1/ATF2/SLC38A2/PRKAA2/NFE2L2/FOXO3/KLF10/FOXA3	22
GO:0044804	autophagy of nucleus	6/614	16/18903	6.94876e-06	0.000535054	0.000500835	WIPI1/ATG3/WDR45/RB1CC1/ATG12/ATG13	6
GO:0007030	Golgi organization	18/614	165/18903	7.30524e-06	0.000552087	0.000516778	GOLGB1/OPTN/STX5/GORASP2/AKAP9/GOLGA2/TMED5/BET1/LMAN1/ARL1/TMED2/LYSMD3/CSNK1D/GCC2/YIPF4/TRIP11/USO1/YIPF5	18
GO:0090161	Golgi ribbon formation	5/614	10/18903	7.829e-06	0.000580911	0.000543759	OPTN/GOLGA2/TMED5/GCC2/TRIP11	5
GO:0042149	cellular response to glucose starvation	10/614	54/18903	8.00654e-06	0.000583476	0.00054616	ASNS/XBP1/SESN2/PLIN2/ATF4/SH3GLB1/PMAIP1/PRKAA2/NFE2L2/FOXO3	10
GO:0006413	translational initiation	15/614	123/18903	1.09391e-05	0.000783198	0.000733109	EIF1/PPP1R15A/EIF2S2/EIF5/EIF4EBP1/EIF1B/EIF3A/ATF4/RPS6KB2/TMED2/DNAJC3/EIF2A/EIF3D/EIF2B2/RBM4	15
GO:0006457	protein folding	21/614	223/18903	1.31894e-05	0.000928037	0.000868684	NKTR/HSP90B1/HSPA9/CLGN/DNAJC1/PPIG/HSPA13/DNAJB11/DNAJC10/DNAJC2/LMAN1/ERO1B/ERP44/SDF2L1/DNAJC25/DNAJC3/DNAJB2/FKBP11/PDRG1/DNAJA3/HYOU1	21
GO:0070861	regulation of protein exit from endoplasmic reticulum	7/614	27/18903	1.85715e-05	0.00128458	0.00120243	ERLEC1/DERL2/GCC2/UBE2J1/SAR1B/EDEM1/EDEM2	7
GO:0042770	signal transduction in response to DNA damage	18/614	181/18903	2.60854e-05	0.00177424	0.00166077	ANKRD1/SESN2/GADD45A/WAC/SYF2/CDKN1B/COPS3/CDC5L/NOP53/PMAIP1/ATF2/SDE2/MUS81/MAP3K20/RAD9A/TIPRL/MARCHF7/FOXO3	18
GO:0036498	IRE1-mediated unfolded protein response	6/614	20/18903	3.00957e-05	0.00198098	0.00185428	XBP1/DNAJB9/UFL1/DNAJC10/FICD/VAPB	6
GO:1902236	negative regulation of endoplasmic reticulum stress-induced intrinsic apoptotic signaling pathway	6/614	20/18903	3.00957e-05	0.00198098	0.00185428	XBP1/HERPUD1/SELENOS/CREB3/HYOU1/SYVN1	6
GO:0006901	vesicle coating	8/614	40/18903	3.63076e-05	0.00235192	0.00220151	TFG/ARFGAP3/PREB/TMED2/AP3D1/CSNK1D/TRAPPC6B/SAR1B	8
GO:0090174	organelle membrane fusion	14/614	121/18903	3.87926e-05	0.00247363	0.00231543	ARL8B/STX5/EEA1/BET1/BNIP1/CHMP4C/STX3/CHMP2B/YIPF4/USO1/GOSR1/UVRAG/YIPF5/TOM1	14
GO:1901522	positive regulation of transcription from RNA polymerase II promoter involved in cellular response to chemical stimulus	6/614	21/18903	4.09812e-05	0.00257299	0.00240843	XBP1/CREB3/ATF4/JUN/ATF2/NFE2L2	6
GO:0016482	cytosolic transport	17/614	171/18903	4.35984e-05	0.00269584	0.00252342	ARL8B/STX5/WIPI1/RAB5A/EEA1/CCDC91/DAB2/SNX2/ARL1/KIF16B/GOLT1B/GCC2/SPAG9/SYS1/RAB6A/GOSR1/HOOK3	17
GO:0031668	cellular response to extracellular stimulus	22/614	262/18903	4.88666e-05	0.00297649	0.00278613	ATF3/ASNS/XBP1/MAP1LC3B2/SESN2/WIPI1/PLIN2/GABARAPL1/ATF4/MAP1LC3B/WDR45/SNW1/RRAGC/SH3GLB1/PMAIP1/ATF2/SLC38A2/PRKAA2/NFE2L2/FOXO3/KLF10/FOXA3	22
GO:1904152	regulation of retrograde protein transport, ER to cytosol	5/614	14/18903	5.58105e-05	0.00334945	0.00313524	ERLEC1/DERL2/UBE2J1/EDEM1/EDEM2	5
GO:0061136	regulation of proteasomal protein catabolic process	18/614	194/18903	6.53632e-05	0.0038659	0.00361866	TRIB3/ZFAND2A/HERPUD1/UBXN1/UFL1/DAB2/WAC/RNFT1/RCHY1/NOP53/DNAJB2/TMF1/CSNK1D/NFE2L2/CAMLG/MARCHF7/NUPR1/SMAD7	18
GO:0006446	regulation of translational initiation	11/614	82/18903	6.70968e-05	0.00387302	0.00362532	EIF1/PPP1R15A/EIF5/EIF4EBP1/EIF1B/ATF4/RPS6KB2/TMED2/DNAJC3/EIF2B2/RBM4	11
GO:0061025	membrane fusion	17/614	177/18903	6.73816e-05	0.00387302	0.00362532	ARL8B/VAPA/STX5/EEA1/BET1/BNIP1/CHMP4C/STX3/NAPA/CHMP2B/YIPF4/USO1/GOSR1/UVRAG/USE1/YIPF5/TOM1	17
GO:1903214	regulation of protein targeting to mitochondrion	8/614	44/18903	7.46349e-05	0.0042168	0.00394711	HAX1/LMAN1/UBE2D3/SH3GLB1/BNIP3L/FZD5/ATG13/RHOU	8
GO:0071496	cellular response to external stimulus	25/614	328/18903	7.56236e-05	0.0042168	0.00394711	ATF3/ASNS/ANKRD1/XBP1/MAP1LC3B2/SESN2/GADD45A/WIPI1/PLIN2/GABARAPL1/ATF4/IRF1/MAP1LC3B/WDR45/SNW1/RRAGC/SH3GLB1/PMAIP1/ATF2/SLC38A2/PRKAA2/NFE2L2/FOXO3/KLF10/FOXA3	25
GO:0090150	establishment of protein localization to membrane	22/614	270/18903	7.64624e-05	0.0042168	0.00394711	GOLGA4/TRAM1/OPTN/SEC63/SRPRB/GORASP2/SSR3/SRP19/SRP72/ATG3/TIMM9/SRP54/ZFAND2B/SRP68/RABGEF1/STX3/EMC2/SYS1/RAB10/CAMLG/GOPC/EMC9	22
GO:2000785	regulation of autophagosome assembly	8/614	45/18903	8.82173e-05	0.0048002	0.0044932	SCFD1/WIPI1/RAB5A/TMEM39A/WDR45/SH3GLB1/RNF5/NUPR1	8
GO:0035459	vesicle cargo loading	7/614	34/18903	9.23393e-05	0.00486312	0.0045521	SEC23B/SEC31A/MIA3/MIA2/TMED2/AP3D1/SEC24D	7
GO:0048199	vesicle targeting, to, from or within Golgi	7/614	34/18903	9.23393e-05	0.00486312	0.0045521	WIPI1/TFG/ARFGAP3/PREB/TMED2/CSNK1D/SAR1B	7
GO:0001701	in utero embryonic development	28/614	393/18903	9.29487e-05	0.00486312	0.0045521	EIF2S2/HM13/SBDS/CEBPB/CIR1/CCNB1IP1/CCN1/YTHDC1/KLF4/UBE2B/GNA13/SYF2/TMED2/APBA3/COPS3/PSPH/GGNBP2/SMIM14/ZFAND5/ATF2/NSRP1/SEC24D/FZD5/CHTOP/RCN1/N4BP2L2/JUNB/ELF3	28
GO:0000375	RNA splicing, via transesterification reactions	25/614	333/18903	9.62552e-05	0.00497238	0.00465437	RBM39/CIRBP/LUC7L/LUC7L2/ZCCHC8/PQBP1/YTHDC1/SLU7/SYF2/SMNDC1/BCAS2/MPHOSPH10/JMJD6/SNW1/TRA2A/CDC5L/RNF113A/MBNL2/BUD31/CWC25/NSRP1/CDK13/SCNM1/RBM5/RBM4	25
GO:0032386	regulation of intracellular transport	25/614	336/18903	0.000110923	0.00563398	0.00527366	SCFD1/HAX1/ERLEC1/DERL2/PREB/ZFAND1/DAB2/LMAN1/UFM1/UBE2D3/AKAP8L/SH3GLB1/BNIP3L/GCC2/UBE2J1/MAP1B/SAR1B/PPP1R12A/EDEM1/FZD5/ATG13/EDEM2/RBM4/YIPF5/RHOU	25
GO:0097352	autophagosome maturation	9/614	59/18903	0.000111824	0.00563398	0.00527366	MAP1LC3B2/TMEM39A/MAP1LC3B/CALCOCO2/CHMP4C/ATG12/CHMP2B/UVRAG/TOM1	9
GO:0006984	ER-nucleus signaling pathway	8/614	47/18903	0.000121556	0.00604966	0.00566275	DDIT3/PPP1R15A/XBP1/SELENOS/ATF4/TMED2/EIF2A/NFE2L2	8
GO:0006906	vesicle fusion	13/614	119/18903	0.000131584	0.00644956	0.00603708	ARL8B/STX5/EEA1/BET1/CHMP4C/STX3/CHMP2B/YIPF4/USO1/GOSR1/UVRAG/YIPF5/TOM1	13
GO:0006417	regulation of translation	32/614	486/18903	0.000132753	0.00644956	0.00603708	EIF1/PPP1R15A/CIRBP/SERP1/SESN2/EIF5/EXOSC8/EIF4EBP1/EIF1B/EPRS1/LARP6/DNAJC1/AARS1/ATF4/RPS6KB2/NGDN/TMED2/DNAJC3/CNOT10/EIF2A/SARNP/SAMD4A/EIF3D/DAPK3/DPH7/PATL1/RARA/TUT4/NSUN5/EIF2B2/FOXO3/RBM4	32
GO:1901096	regulation of autophagosome maturation	5/614	17/18903	0.000159078	0.00754911	0.00706631	TMEM39A/CALCOCO2/ATG12/UVRAG/TOM1	5
GO:2001242	regulation of intrinsic apoptotic signaling pathway	16/614	172/18903	0.000159084	0.00754911	0.00706631	DDIT3/XBP1/HERPUD1/MYC/SELENOS/ARHGEF2/CREB3/PRKRA/PMAIP1/STYXL1/NFE2L2/RAD9A/HYOU1/SYVN1/MARCHF7/NUPR1	16
GO:1903050	regulation of proteolysis involved in protein catabolic process	19/614	227/18903	0.00016363	0.00767555	0.00718466	TRIB3/ZFAND2A/HERPUD1/UBXN1/UFL1/DAB2/WAC/RNFT1/RCHY1/NOP53/DNAJB2/TMF1/CSNK1D/NFE2L2/CAMLG/MARCHF7/EFNA1/NUPR1/SMAD7	19
GO:0031667	response to nutrient levels	31/614	474/18903	0.00018966	0.00873638	0.00817765	DDIT3/ATF3/ASNS/XBP1/MAP1LC3B2/GDF15/SESN2/PCK2/WIPI1/PLIN2/GABARAPL1/ATF4/NUCB2/STC2/MAP1LC3B/WDR45/EIF2A/SNW1/RRAGC/SH3GLB1/PSPH/PMAIP1/ATF2/SLC38A2/PRKAA2/NFE2L2/MAP1B/RARA/FOXO3/KLF10/FOXA3	31
GO:1903747	regulation of establishment of protein localization to mitochondrion	8/614	50/18903	0.000190526	0.00873638	0.00817765	HAX1/LMAN1/UBE2D3/SH3GLB1/BNIP3L/FZD5/ATG13/RHOU	8
GO:0032434	regulation of proteasomal ubiquitin-dependent protein catabolic process	14/614	141/18903	0.000204622	0.00927848	0.00868507	TRIB3/ZFAND2A/HERPUD1/UBXN1/UFL1/DAB2/WAC/RCHY1/NOP53/DNAJB2/CSNK1D/NFE2L2/CAMLG/SMAD7	14
GO:0007029	endoplasmic reticulum organization	11/614	93/18903	0.000211779	0.00949745	0.00889004	TRAM1/SEC31A/LMAN1/MIA3/TMED2/BNIP1/VAPB/EMC2/RAB10/CAMLG/EMC9	11
GO:0036499	PERK-mediated unfolded protein response	5/614	18/18903	0.000214401	0.00951056	0.00890231	DDIT3/PPP1R15A/ATF4/TMED2/NFE2L2	5
GO:0044088	regulation of vacuole organization	8/614	51/18903	0.000219628	0.00953513	0.00892531	SCFD1/WIPI1/RAB5A/TMEM39A/WDR45/SH3GLB1/RNF5/NUPR1	8
GO:1990928	response to amino acid starvation	8/614	51/18903	0.000219628	0.00953513	0.00892531	ATF3/SESN2/ATF4/EIF2A/RRAGC/SH3GLB1/ATF2/SLC38A2	8
GO:0043484	regulation of RNA splicing	16/614	180/18903	0.000268102	0.0115171	0.0107805	RBM39/CIRBP/PQBP1/CLK1/CLK4/YTHDC1/JMJD6/SNW1/TRA2A/CCNL1/MBNL2/CLK3/SLC38A2/NSRP1/RBM5/RBM4	16
GO:0036003	positive regulation of transcription from RNA polymerase II promoter in response to stress	5/614	19/18903	0.000283237	0.0120405	0.0112705	DDIT3/ATF3/CEBPB/ATF4/NFE2L2	5
GO:0006903	vesicle targeting	9/614	67/18903	0.000302255	0.0123722	0.0115809	WIPI1/TFG/ARFGAP3/PREB/TMED2/CSNK1D/TRAPPC6B/TRIP11/SAR1B	9
GO:0034975	protein folding in endoplasmic reticulum	4/614	11/18903	0.000303165	0.0123722	0.0115809	HSP90B1/DNAJC10/ERO1B/DNAJC3	4
GO:0036490	regulation of translation in response to endoplasmic reticulum stress	4/614	11/18903	0.000303165	0.0123722	0.0115809	PPP1R15A/SESN2/TMED2/DNAJC3	4
GO:1990440	positive regulation of transcription from RNA polymerase II promoter in response to endoplasmic reticulum stress	4/614	11/18903	0.000303165	0.0123722	0.0115809	DDIT3/ATF3/CEBPB/ATF4	4
GO:0060716	labyrinthine layer blood vessel development	5/614	20/18903	0.000367618	0.0147083	0.0137677	CCN1/TMED2/GGNBP2/FZD5/JUNB	5
GO:0071243	cellular response to arsenic-containing substance	5/614	20/18903	0.000367618	0.0147083	0.0137677	ATF3/ZFAND2A/ATF4/ZFAND1/SLC38A2	5
GO:0044774	mitotic DNA integrity checkpoint signaling	10/614	85/18903	0.000425083	0.0168424	0.0157652	WAC/SYF2/CDKN1B/NOP53/ATF2/SDE2/MUS81/MAP3K20/RAD9A/CDC6	10
GO:1901800	positive regulation of proteasomal protein catabolic process	12/614	118/18903	0.000459655	0.018037	0.0168835	TRIB3/ZFAND2A/HERPUD1/DAB2/RNFT1/RCHY1/NOP53/DNAJB2/CSNK1D/NFE2L2/NUPR1/SMAD7	12
GO:0043555	regulation of translation in response to stress	5/614	21/18903	0.000469692	0.0182554	0.0170878	PPP1R15A/SESN2/TMED2/DNAJC3/RBM4	5
GO:0048284	organelle fusion	14/614	153/18903	0.00047514	0.0182929	0.017123	ARL8B/STX5/EEA1/BET1/BNIP1/CHMP4C/STX3/CHMP2B/YIPF4/USO1/GOSR1/UVRAG/YIPF5/TOM1	14
GO:0000377	RNA splicing, via transesterification reactions with bulged adenosine as nucleophile	23/614	329/18903	0.000500016	0.0188941	0.0176858	RBM39/CIRBP/LUC7L/LUC7L2/ZCCHC8/PQBP1/YTHDC1/SLU7/SYF2/BCAS2/JMJD6/SNW1/TRA2A/CDC5L/RNF113A/MBNL2/BUD31/CWC25/NSRP1/CDK13/SCNM1/RBM5/RBM4	23
GO:0000398	mRNA splicing, via spliceosome	23/614	329/18903	0.000500016	0.0188941	0.0176858	RBM39/CIRBP/LUC7L/LUC7L2/ZCCHC8/PQBP1/YTHDC1/SLU7/SYF2/BCAS2/JMJD6/SNW1/TRA2A/CDC5L/RNF113A/MBNL2/BUD31/CWC25/NSRP1/CDK13/SCNM1/RBM5/RBM4	23
GO:0046685	response to arsenic-containing substance	6/614	32/18903	0.000504963	0.018906	0.0176969	ATF3/ZFAND2A/ATF4/ZFAND1/SLC38A2/RBM4	6
GO:0006520	cellular amino acid metabolic process	21/614	289/18903	0.000524273	0.0194505	0.0182066	CTH/ASNS/GARS1/SARS1/YARS1/TARS1/CARS1/SLC7A11/WARS1/EPRS1/PHGDH/AARS1/ATF4/GFPT1/SLC38A1/MARS1/PSPH/IARS1/DARS1/PYCR1/BCKDHA	21
GO:0072331	signal transduction by p53 class mediator	15/614	173/18903	0.000536811	0.0197339	0.0184718	DDIT4/ANKRD1/MYC/SESN2/PIP4P1/TP53BP2/SNW1/CDKN1B/COPS3/NOP53/PMAIP1/RPF2/MARCHF7/FOXO3/NUPR1	15
GO:0070507	regulation of microtubule cytoskeleton organization	14/614	155/18903	0.000541581	0.0197339	0.0184718	RASSF1/ARHGEF2/CDK2AP2/AKAP9/CLIP1/CDKN1B/RAE1/CHMP4C/OCLN/PRKAA2/MAP1B/CHMP2B/PHLDB2/SENP6	14
GO:0006626	protein targeting to mitochondrion	11/614	104/18903	0.000562244	0.0199789	0.0187011	HAX1/TIMM44/LMAN1/TIMM9/UBE2D3/SH3GLB1/BNIP3L/PMPCB/FZD5/ATG13/RHOU	11
GO:0006892	post-Golgi vesicle-mediated transport	11/614	104/18903	0.000562244	0.0199789	0.0187011	GOLGA4/SCFD1/OPTN/WIPI1/CCDC91/KIF16B/AP3D1/SYS1/RAB10/GOPC/CCDC93	11
GO:2001233	regulation of apoptotic signaling pathway	25/614	374/18903	0.000562992	0.0199789	0.0187011	DDIT3/CTH/ATF3/XBP1/HERPUD1/MYC/TNFRSF12A/SELENOS/ARHGEF2/CREB3/RB1CC1/BDNF/PRKRA/PMAIP1/RBCK1/DEDD2/STYXL1/NFE2L2/TRAF2/RAD9A/HYOU1/SYVN1/PHIP/MARCHF7/NUPR1	25
GO:0071453	cellular response to oxygen levels	15/614	175/18903	0.000605545	0.0213037	0.0199412	MYC/AJUBA/ATF4/STC2/CDKN1B/EGLN2/NOP53/BNIP3L/ATP6V0D1/PMAIP1/ATF2/NFE2L2/HYOU1/TMEM199/FOXO3	15
GO:0072655	establishment of protein localization to mitochondrion	12/614	123/18903	0.000669397	0.0233488	0.0218555	DDIT3/HAX1/TIMM44/LMAN1/TIMM9/UBE2D3/SH3GLB1/BNIP3L/PMPCB/FZD5/ATG13/RHOU	12
GO:0007093	mitotic cell cycle checkpoint signaling	13/614	141/18903	0.000696522	0.024089	0.0225484	DUSP1/PSMG2/WAC/SYF2/CDKN1B/NOP53/CHMP4C/ATF2/SDE2/MUS81/MAP3K20/RAD9A/CDC6	13
GO:1905898	positive regulation of response to endoplasmic reticulum stress	6/614	35/18903	0.000832821	0.0285609	0.0267342	DDIT3/XBP1/HERPUD1/RNFT1/PMAIP1/NFE2L2	6
GO:0060628	regulation of ER to Golgi vesicle-mediated transport	4/614	14/18903	0.000850774	0.0289334	0.027083	SCFD1/PREB/SAR1B/YIPF5	4
GO:1902475	L-alpha-amino acid transmembrane transport	9/614	78/18903	0.000940333	0.0316522	0.0296279	SLC3A2/SLC43A1/SLC7A11/SLC38A1/SLC25A38/SLC7A1/SLC6A9/SLC38A2/SLC66A1	9
GO:0032436	positive regulation of proteasomal ubiquitin-dependent protein catabolic process	10/614	94/18903	0.000946897	0.0316522	0.0296279	TRIB3/ZFAND2A/HERPUD1/DAB2/RCHY1/NOP53/DNAJB2/CSNK1D/NFE2L2/SMAD7	10
GO:0070585	protein localization to mitochondrion	12/614	128/18903	0.000953988	0.0316522	0.0296279	DDIT3/HAX1/TIMM44/LMAN1/TIMM9/UBE2D3/SH3GLB1/BNIP3L/PMPCB/FZD5/ATG13/RHOU	12
GO:0034198	cellular response to amino acid starvation	7/614	49/18903	0.000967863	0.0318536	0.0298164	ATF3/SESN2/ATF4/RRAGC/SH3GLB1/ATF2/SLC38A2	7
GO:0031570	DNA integrity checkpoint signaling	12/614	129/18903	0.00102154	0.0333513	0.0312183	WAC/SYF2/CDKN1B/CDC5L/NOP53/ATF2/SDE2/MUS81/MAP3K20/RAD9A/TIPRL/CDC6	12
GO:0089718	amino acid import across plasma membrane	7/614	50/18903	0.00109441	0.03502	0.0327803	SLC3A2/SLC43A1/SLC7A11/SLC38A1/SLC7A1/SLC6A9/SLC38A2	7
GO:0018205	peptidyl-lysine modification	26/614	414/18903	0.00110214	0.03502	0.0327803	CTH/GNL3/GTF2B/ZNF274/ARID4B/EPC1/PHF20L1/ARID4A/JMJD6/SNW1/ESCO1/RNF113A/DOHH/WBP2/NSD3/ATF2/BOD1L1/ING3/PRKAA2/MBIP/NSMCE2/JADE1/KANSL2/YEATS4/LOXL4/SENP6	26
GO:0009225	nucleotide-sugar metabolic process	6/614	37/18903	0.00112905	0.03502	0.0327803	NANS/PGM3/GFPT1/GMPPB/UGP2/TGDS	6
GO:0033157	regulation of intracellular protein transport	17/614	225/18903	0.00113037	0.03502	0.0327803	HAX1/ERLEC1/DERL2/ZFAND1/LMAN1/UFM1/UBE2D3/SH3GLB1/BNIP3L/GCC2/UBE2J1/SAR1B/EDEM1/FZD5/ATG13/EDEM2/RHOU	17
GO:0090110	COPII-coated vesicle cargo loading	4/614	15/18903	0.00113052	0.03502	0.0327803	SEC23B/SEC31A/MIA3/SEC24D	4
GO:1904380	endoplasmic reticulum mannose trimming	4/614	15/18903	0.00113052	0.03502	0.0327803	RNF5/EDEM1/EDEM2/SYVN1	4
GO:0000075	cell cycle checkpoint signaling	15/614	186/18903	0.00113272	0.03502	0.0327803	DUSP1/PSMG2/WAC/SYF2/CDKN1B/CDC5L/NOP53/CHMP4C/ATF2/SDE2/MUS81/MAP3K20/RAD9A/TIPRL/CDC6	15
GO:0045930	negative regulation of mitotic cell cycle	18/614	246/18903	0.00118195	0.0362673	0.0339479	DUSP1/CDK2AP2/BTG1/PSMG2/WAC/KLF4/SYF2/BTG3/CDKN1B/NOP53/CHMP4C/ATF2/SDE2/MUS81/MAP3K20/JADE1/RAD9A/CDC6	18
GO:0000380	alternative mRNA splicing, via spliceosome	9/614	81/18903	0.00123459	0.0373213	0.0349344	PQBP1/YTHDC1/SLU7/MBNL2/NSRP1/CDK13/SCNM1/RBM5/RBM4	9
GO:0044773	mitotic DNA damage checkpoint signaling	9/614	81/18903	0.00123459	0.0373213	0.0349344	WAC/SYF2/CDKN1B/NOP53/ATF2/SDE2/MUS81/MAP3K20/RAD9A	9
GO:0006517	protein deglycosylation	5/614	26/18903	0.00132769	0.0398405	0.0372925	RNF5/AGA/EDEM1/EDEM2/SYVN1	5
GO:2000058	regulation of ubiquitin-dependent protein catabolic process	14/614	170/18903	0.00133961	0.0399046	0.0373525	TRIB3/ZFAND2A/HERPUD1/UBXN1/UFL1/DAB2/WAC/RCHY1/NOP53/DNAJB2/CSNK1D/NFE2L2/CAMLG/SMAD7	14
GO:0001732	formation of cytoplasmic translation initiation complex	4/614	16/18903	0.0014689	0.043439	0.0406609	EIF2S2/EIF5/EIF3A/EIF3D	4
GO:0043618	regulation of transcription from RNA polymerase II promoter in response to stress	6/614	39/18903	0.00149993	0.0440374	0.041221	DDIT3/ATF3/CEBPB/ATF4/JUN/NFE2L2	6
GO:2001235	positive regulation of apoptotic signaling pathway	12/614	135/18903	0.00151565	0.0441812	0.0413556	DDIT3/ATF3/MYC/TNFRSF12A/PRKRA/PMAIP1/RBCK1/DEDD2/STYXL1/TRAF2/RAD9A/NUPR1	12
GO:0006890	retrograde vesicle-mediated transport, Golgi to endoplasmic reticulum	7/614	53/18903	0.00155322	0.0449553	0.0420802	SCFD1/SCYL1/ARF4/BNIP1/RAB6A/UVRAG/USE1	7
GO:0048207	vesicle targeting, rough ER to cis-Golgi	5/614	27/18903	0.00158641	0.0452736	0.0423781	TFG/PREB/TMED2/CSNK1D/SAR1B	5
GO:0048208	COPII vesicle coating	5/614	27/18903	0.00158641	0.0452736	0.0423781	TFG/PREB/TMED2/CSNK1D/SAR1B	5
GO:1903052	positive regulation of proteolysis involved in protein catabolic process	12/614	136/18903	0.00161454	0.0457564	0.0428301	TRIB3/ZFAND2A/HERPUD1/DAB2/RNFT1/RCHY1/NOP53/DNAJB2/CSNK1D/NFE2L2/NUPR1/SMAD7	12
GO:0045786	negative regulation of cell cycle	25/614	405/18903	0.00172453	0.0485365	0.0454324	DUSP1/CDK2AP2/BTG1/PSMG2/TSPYL2/TP53BP2/WAC/KLF4/SYF2/BTG3/CDKN1B/CDC5L/NOP53/CHMP4C/ATF2/RHOB/THAP5/SDE2/MUS81/MAP3K20/JADE1/RAD9A/TIPRL/CDC6/NUPR1	25

## Sheet: GO_YFV_Huh7.5.1_UP
ID	Description	GeneRatio	BgRatio	pvalue	p.adjust	qvalue	geneID	Count
GO:0034976	response to endoplasmic reticulum stress	16/174	261/18903	2.61187e-09	7.68675e-06	6.24376e-06	PPP1R15A/TRIB3/JUN/DDIT3/XBP1/ATF3/DNAJB9/SESN2/CLGN/SELENOS/CTH/HERPUD1/CEBPB/NRBF2/THBS1/CXCL8	16
GO:0006986	response to unfolded protein	11/174	141/18903	7.65261e-08	0.000112608	9.14688e-05	PPP1R15A/DDIT3/XBP1/ATF3/DNAJB9/SELENOS/CTH/CREBRF/HERPUD1/OPTN/THBS1	11
GO:0035966	response to topologically incorrect protein	11/174	163/18903	3.34739e-07	0.0002632	0.000213791	PPP1R15A/DDIT3/XBP1/ATF3/DNAJB9/SELENOS/CTH/CREBRF/HERPUD1/OPTN/THBS1	11
GO:0034620	cellular response to unfolded protein	9/174	100/18903	3.5773e-07	0.0002632	0.000213791	PPP1R15A/DDIT3/XBP1/ATF3/DNAJB9/SELENOS/CTH/HERPUD1/OPTN	9
GO:0030968	endoplasmic reticulum unfolded protein response	8/174	77/18903	5.37611e-07	0.000281756	0.000228864	PPP1R15A/DDIT3/XBP1/ATF3/DNAJB9/SELENOS/CTH/HERPUD1	8
GO:0001933	negative regulation of protein phosphorylation	15/174	338/18903	5.74427e-07	0.000281756	0.000228864	GADD45B/TRIB3/DUSP1/JUN/GADD45A/DDIT4/TERF2IP/TNFAIP3/SMAD7/HEG1/DUSP16/ERRFI1/CDKN1B/GGNBP2/BMP2	15
GO:0097193	intrinsic apoptotic signaling pathway	14/174	298/18903	7.05751e-07	0.000296718	0.000241017	PPP1R15A/TRIB3/DDIT3/XBP1/MYC/TP53BP2/MCL1/DDIT4/SELENOS/ARHGEF2/HERPUD1/SKIL/CEBPB/BCL3	14
GO:0071560	cellular response to transforming growth factor beta stimulus	13/174	271/18903	1.41602e-06	0.000368874	0.000299627	JUN/ANKRD1/GDF15/ZFP36L1/ARID4B/DAB2/ARID4A/SMAD7/NR3C1/BAMBI/SKIL/THBS1/BMP2	13
GO:0140467	integrated stress response signaling	6/174	40/18903	1.65208e-06	0.000368874	0.000299627	PPP1R15A/JUN/DDIT3/CEBPG/JUNB/CEBPB	6
GO:0035967	cellular response to topologically incorrect protein	9/174	120/18903	1.68037e-06	0.000368874	0.000299627	PPP1R15A/DDIT3/XBP1/ATF3/DNAJB9/SELENOS/CTH/HERPUD1/OPTN	9
GO:0070059	intrinsic apoptotic signaling pathway in response to endoplasmic reticulum stress	7/174	63/18903	1.77862e-06	0.000368874	0.000299627	PPP1R15A/TRIB3/DDIT3/XBP1/SELENOS/HERPUD1/CEBPB	7
GO:0071559	response to transforming growth factor beta	13/174	277/18903	1.80627e-06	0.000368874	0.000299627	JUN/ANKRD1/GDF15/ZFP36L1/ARID4B/DAB2/ARID4A/SMAD7/NR3C1/BAMBI/SKIL/THBS1/BMP2	13
GO:0009743	response to carbohydrate	12/174	234/18903	1.82371e-06	0.000368874	0.000299627	XBP1/PIM3/ZFP36L1/ZBTB20/SESN2/SELENOS/SOX4/FOXO3/OSBP/CDKN1B/THBS1/ICAM1	12
GO:1903131	mononuclear cell differentiation	17/174	473/18903	1.8498e-06	0.000368874	0.000299627	JUN/KLF6/XBP1/CEBPG/JUNB/DNAJB9/ZFP36L1/MYC/IRF2BP2/NFIL3/SMAD7/IRF1/SOX4/FOXO3/CEBPB/AZI2/BCL3	17
GO:0009749	response to glucose	11/174	194/18903	1.88009e-06	0.000368874	0.000299627	XBP1/PIM3/ZBTB20/SESN2/SELENOS/SOX4/FOXO3/OSBP/CDKN1B/THBS1/ICAM1	11
GO:2001233	regulation of apoptotic signaling pathway	15/174	374/18903	2.03001e-06	0.000373395	0.000303299	DDIT3/XBP1/ATF3/TNFRSF12A/MYC/MCL1/TNFAIP3/SELENOS/CTH/ARHGEF2/HERPUD1/SKIL/PHIP/THBS1/ICAM1	15
GO:0009746	response to hexose	11/174	199/18903	2.40854e-06	0.000416794	0.000338552	XBP1/PIM3/ZBTB20/SESN2/SELENOS/SOX4/FOXO3/OSBP/CDKN1B/THBS1/ICAM1	11
GO:0042326	negative regulation of phosphorylation	15/174	381/18903	2.5492e-06	0.000416794	0.000338552	GADD45B/TRIB3/DUSP1/JUN/GADD45A/DDIT4/TERF2IP/TNFAIP3/SMAD7/HEG1/DUSP16/ERRFI1/CDKN1B/GGNBP2/BMP2	15
GO:0045936	negative regulation of phosphate metabolic process	16/174	440/18903	3.24896e-06	0.000492151	0.000399762	GADD45B/PPP1R15A/TRIB3/DUSP1/JUN/GADD45A/DDIT4/TERF2IP/TNFAIP3/SMAD7/HEG1/DUSP16/ERRFI1/CDKN1B/GGNBP2/BMP2	16
GO:0010563	negative regulation of phosphorus metabolic process	16/174	441/18903	3.34455e-06	0.000492151	0.000399762	GADD45B/PPP1R15A/TRIB3/DUSP1/JUN/GADD45A/DDIT4/TERF2IP/TNFAIP3/SMAD7/HEG1/DUSP16/ERRFI1/CDKN1B/GGNBP2/BMP2	16
GO:0034284	response to monosaccharide	11/174	207/18903	3.52644e-06	0.000494205	0.00040143	XBP1/PIM3/ZBTB20/SESN2/SELENOS/SOX4/FOXO3/OSBP/CDKN1B/THBS1/ICAM1	11
GO:0071900	regulation of protein serine/threonine kinase activity	15/174	395/18903	3.95773e-06	0.000529437	0.000430049	TRIB3/DUSP1/CCNL1/SESN2/GADD45A/TNFAIP3/DAB2/HEG1/DUSP16/PROX1/AKAP13/CDKN1B/TCIM/THBS1/BMP2	15
GO:0072331	signal transduction by p53 class mediator	10/174	173/18903	4.70542e-06	0.000602089	0.000489062	ANKRD1/MYC/SESN2/TP53BP2/DDIT4/SOX4/FOXO3/CDKN1B/TRIM24/BCL3	10
GO:0006469	negative regulation of protein kinase activity	11/174	216/18903	5.30494e-06	0.000650519	0.0005284	GADD45B/TRIB3/DUSP1/GADD45A/TNFAIP3/HEG1/DUSP16/ERRFI1/CDKN1B/GGNBP2/BMP2	11
GO:0003209	cardiac atrium morphogenesis	5/174	29/18903	6.1942e-06	0.00071742	0.000582743	CCN1/HEG1/SOX4/PROX1/BMP2	5
GO:1902041	regulation of extrinsic apoptotic signaling pathway via death domain receptors	6/174	50/18903	6.33806e-06	0.00071742	0.000582743	ATF3/TNFAIP3/ARHGEF2/SKIL/THBS1/ICAM1	6
GO:0051348	negative regulation of transferase activity	12/174	276/18903	9.90248e-06	0.00107937	0.000876746	GADD45B/TRIB3/DUSP1/GADD45A/TNFAIP3/SMAD7/HEG1/DUSP16/ERRFI1/CDKN1B/GGNBP2/BMP2	12
GO:2001236	regulation of extrinsic apoptotic signaling pathway	9/174	155/18903	1.37133e-05	0.00144136	0.00117078	ATF3/TNFRSF12A/MCL1/TNFAIP3/ARHGEF2/SKIL/PHIP/THBS1/ICAM1	9
GO:0033673	negative regulation of kinase activity	11/174	240/18903	1.43527e-05	0.00145655	0.00118312	GADD45B/TRIB3/DUSP1/GADD45A/TNFAIP3/HEG1/DUSP16/ERRFI1/CDKN1B/GGNBP2/BMP2	11
GO:0001701	in utero embryonic development	14/174	393/18903	1.72118e-05	0.00168848	0.00137151	JUNB/YTHDC1/ZFP36L1/ELF3/CCN1/MAFF/HEG1/SKIL/CEBPB/CIR1/N4BP2L2/NSRP1/GGNBP2/BMP2	14
GO:0010586	miRNA metabolic process	7/174	90/18903	1.95004e-05	0.00185128	0.00150375	JUN/MYC/NR3C1/TRIM71/FOXO3/TUT4/BMP2	7
GO:0003230	cardiac atrium development	5/174	37/18903	2.14217e-05	0.00197012	0.00160028	CCN1/HEG1/SOX4/PROX1/BMP2	5
GO:0007179	transforming growth factor beta receptor signaling pathway	10/174	216/18903	3.25617e-05	0.00290391	0.00235877	JUN/GDF15/ARID4B/DAB2/ARID4A/SMAD7/BAMBI/SKIL/THBS1/BMP2	10
GO:0051098	regulation of binding	13/174	372/18903	4.22492e-05	0.00354491	0.00287944	TRIB3/JUN/DDIT3/CEBPG/NFKBIA/DAB2/GOLGA2/BAMBI/TDG/RSF1/BCL3/LARP6/BMP2	13
GO:0097191	extrinsic apoptotic signaling pathway	10/174	224/18903	4.43213e-05	0.00354491	0.00287944	ATF3/TNFRSF12A/MCL1/TNFAIP3/ARHGEF2/FOXO3/SKIL/PHIP/THBS1/ICAM1	10
GO:0072574	hepatocyte proliferation	4/174	22/18903	4.45674e-05	0.00354491	0.00287944	XBP1/TNFAIP3/PROX1/CEBPB	4
GO:0072575	epithelial cell proliferation involved in liver morphogenesis	4/174	22/18903	4.45674e-05	0.00354491	0.00287944	XBP1/TNFAIP3/PROX1/CEBPB	4
GO:1903573	negative regulation of response to endoplasmic reticulum stress	5/174	44/18903	5.06643e-05	0.00392382	0.00318722	PPP1R15A/XBP1/DNAJB9/SELENOS/HERPUD1	5
GO:0072576	liver morphogenesis	4/174	23/18903	5.35636e-05	0.00397985	0.00323273	XBP1/TNFAIP3/PROX1/CEBPB	4
GO:0071496	cellular response to external stimulus	12/174	328/18903	5.40924e-05	0.00397985	0.00323273	ANKRD1/XBP1/ATF3/SESN2/GADD45A/PLIN2/ASNS/KLF10/RRAGC/IRF1/FOXO3/TRIM24	12
GO:0043620	regulation of DNA-templated transcription in response to stress	5/174	45/18903	5.65755e-05	0.00406102	0.00329867	JUN/DDIT3/ATF3/CEBPB/TCIM	5
GO:0030330	DNA damage response, signal transduction by p53 class mediator	6/174	74/18903	6.15717e-05	0.00422381	0.0034309	ANKRD1/SESN2/SOX4/FOXO3/CDKN1B/BCL3	6
GO:2001234	negative regulation of apoptotic signaling pathway	10/174	233/18903	6.17139e-05	0.00422381	0.0034309	XBP1/MCL1/TNFAIP3/SELENOS/CTH/ARHGEF2/HERPUD1/PHIP/THBS1/ICAM1	10
GO:0017015	regulation of transforming growth factor beta receptor signaling pathway	8/174	147/18903	6.59711e-05	0.00441257	0.00358422	ARID4B/DAB2/ARID4A/SMAD7/BAMBI/SKIL/THBS1/BMP2	8
GO:1902895	positive regulation of miRNA transcription	5/174	47/18903	6.99843e-05	0.00457697	0.00371776	JUN/MYC/NR3C1/FOXO3/BMP2	5
GO:1903844	regulation of cellular response to transforming growth factor beta stimulus	8/174	150/18903	7.60557e-05	0.00486591	0.00395246	ARID4B/DAB2/ARID4A/SMAD7/BAMBI/SKIL/THBS1/BMP2	8
GO:0090092	regulation of transmembrane receptor protein serine/threonine kinase signaling pathway	11/174	290/18903	8.07108e-05	0.00505387	0.00410513	GDF15/ARID4B/INHBE/CCN1/DAB2/ARID4A/SMAD7/BAMBI/SKIL/THBS1/BMP2	11
GO:0071322	cellular response to carbohydrate stimulus	8/174	152/18903	8.3465e-05	0.00511745	0.00415678	XBP1/PIM3/ZFP36L1/ZBTB20/SOX4/FOXO3/OSBP/ICAM1	8
GO:0062197	cellular response to chemical stress	12/174	345/18903	8.75748e-05	0.00525985	0.00427245	JUN/DDIT3/ZFP36L1/SESN2/MCL1/TNFAIP3/RHOB/SELENOS/OSER1/ARHGEF2/FOXO3/ERRFI1	12
GO:0048644	muscle organ morphogenesis	6/174	80/18903	9.54349e-05	0.0056173	0.00456279	ANKRD1/SMAD7/HEG1/PROX1/ARID5B/BMP2	6
GO:0060395	SMAD protein signal transduction	6/174	82/18903	0.000109534	0.0061992	0.00503545	JUN/GDF15/INHBE/DAB2/SMAD7/BMP2	6
GO:1905897	regulation of response to endoplasmic reticulum stress	6/174	82/18903	0.000109534	0.0061992	0.00503545	PPP1R15A/DDIT3/XBP1/DNAJB9/SELENOS/HERPUD1	6
GO:1990440	positive regulation of transcription from RNA polymerase II promoter in response to endoplasmic reticulum stress	3/174	11/18903	0.000119802	0.00664958	0.00540129	DDIT3/ATF3/CEBPB	3
GO:0071774	response to fibroblast growth factor	7/174	120/18903	0.000123248	0.00664958	0.00540129	ZFP36L1/FLRT3/IER2/CEP57/TRIM71/THBS1/CXCL8	7
GO:0050678	regulation of epithelial cell proliferation	13/174	414/18903	0.00012427	0.00664958	0.00540129	JUN/XBP1/ZFP36L1/MYC/AREG/TNFAIP3/DAB2/PROX1/ERRFI1/CDKN1B/TRIM24/THBS1/BMP2	13
GO:0008625	extrinsic apoptotic signaling pathway via death domain receptors	6/174	85/18903	0.000133734	0.0069507	0.00564589	ATF3/TNFAIP3/ARHGEF2/SKIL/THBS1/ICAM1	6
GO:0071901	negative regulation of protein serine/threonine kinase activity	7/174	122/18903	0.000136662	0.0069507	0.00564589	DUSP1/GADD45A/TNFAIP3/HEG1/DUSP16/CDKN1B/BMP2	7
GO:0042149	cellular response to glucose starvation	5/174	54/18903	0.000136983	0.0069507	0.00564589	XBP1/SESN2/PLIN2/ASNS/FOXO3	5
GO:0030098	lymphocyte differentiation	13/174	419/18903	0.000139928	0.00697979	0.00566951	KLF6/XBP1/CEBPG/JUNB/DNAJB9/ZFP36L1/IRF2BP2/NFIL3/SMAD7/IRF1/SOX4/FOXO3/BCL3	13
GO:0022612	gland morphogenesis	7/174	123/18903	0.0001438	0.00705338	0.00572929	XBP1/AREG/ELF3/TNFAIP3/NR3C1/PROX1/CEBPB	7
GO:0071385	cellular response to glucocorticoid stimulus	5/174	55/18903	0.000149568	0.0070683	0.0057414	ZFP36L1/DDIT4/NR3C1/FOXO3/ERRFI1	5
GO:0050673	epithelial cell proliferation	14/174	481/18903	0.000151086	0.0070683	0.0057414	JUN/XBP1/ZFP36L1/MYC/AREG/TNFAIP3/DAB2/PROX1/CEBPB/ERRFI1/CDKN1B/TRIM24/THBS1/BMP2	14
GO:0042594	response to starvation	9/174	211/18903	0.000151309	0.0070683	0.0057414	DDIT3/XBP1/ATF3/SESN2/PLIN2/ASNS/KLF10/RRAGC/FOXO3	9
GO:0071216	cellular response to biotic stimulus	10/174	261/18903	0.000157324	0.00723445	0.00587636	DDIT3/ANKRD1/XBP1/NFKBIA/TNFAIP3/SELENOS/CEBPB/CXCL3/CXCL1/CXCL8	10
GO:2000630	positive regulation of miRNA metabolic process	5/174	56/18903	0.000163019	0.00738099	0.00599539	JUN/MYC/NR3C1/FOXO3/BMP2	5
GO:0031331	positive regulation of cellular catabolic process	13/174	429/18903	0.000176409	0.00773275	0.00628112	TRIB3/ZFP36L1/ZBTB20/SESN2/DAB2/ZFAND2A/SAMD4A/SMAD7/HERPUD1/TRIM71/FOXO3/TUT4/OPTN	13
GO:0038066	p38MAPK cascade	5/174	57/18903	0.000177374	0.00773275	0.00628112	GADD45B/DUSP1/ZFP36L1/GADD45A/BMP2	5
GO:0033137	negative regulation of peptidyl-serine phosphorylation	4/174	31/18903	0.000179707	0.00773275	0.00628112	GADD45A/DDIT4/SMAD7/GGNBP2	4
GO:0034250	positive regulation of cellular amide metabolic process	8/174	170/18903	0.000181298	0.00773275	0.00628112	PPP1R15A/CIRBP/CCN1/SAMD4A/SOX4/THBS1/BCL3/LARP6	8
GO:2001242	regulation of intrinsic apoptotic signaling pathway	8/174	172/18903	0.000196402	0.00825731	0.00670721	DDIT3/XBP1/MYC/MCL1/SELENOS/ARHGEF2/HERPUD1/SKIL	8
GO:1902235	regulation of endoplasmic reticulum stress-induced intrinsic apoptotic signaling pathway	4/174	32/18903	0.000203912	0.00845231	0.00686561	DDIT3/XBP1/SELENOS/HERPUD1	4
GO:0009267	cellular response to starvation	8/174	175/18903	0.000220986	0.00892056	0.00724595	XBP1/ATF3/SESN2/PLIN2/ASNS/KLF10/RRAGC/FOXO3	8
GO:0071222	cellular response to lipopolysaccharide	9/174	222/18903	0.000221271	0.00892056	0.00724595	ANKRD1/XBP1/NFKBIA/TNFAIP3/SELENOS/CEBPB/CXCL3/CXCL1/CXCL8	9
GO:0055008	cardiac muscle tissue morphogenesis	5/174	60/18903	0.000226275	0.00899901	0.00730967	ANKRD1/SMAD7/HEG1/PROX1/BMP2	5
GO:0048732	gland development	13/174	441/18903	0.000230735	0.00905403	0.00735437	JUN/XBP1/CEBPG/AREG/ELF3/TNFAIP3/NR3C1/ASH1L/PROX1/CEBPB/CDKN1B/ARID5B/BMP2	13
GO:0019827	stem cell population maintenance	8/174	177/18903	0.000238736	0.00924475	0.00750928	ARID4B/MYC/KLF10/ARID4A/SOX4/PROX1/FOXO3/TUT4	8
GO:1902893	regulation of miRNA transcription	5/174	61/18903	0.000244659	0.00935106	0.00759564	JUN/MYC/NR3C1/FOXO3/BMP2	5
GO:2001235	positive regulation of apoptotic signaling pathway	7/174	135/18903	0.000255601	0.00959743	0.00779575	DDIT3/ATF3/TNFRSF12A/MYC/MCL1/SKIL/THBS1	7
GO:1902043	positive regulation of extrinsic apoptotic signaling pathway via death domain receptors	3/174	14/18903	0.000258966	0.00959743	0.00779575	ATF3/SKIL/THBS1	3
GO:0060393	regulation of pathway-restricted SMAD protein phosphorylation	5/174	62/18903	0.000264157	0.00959743	0.00779575	GDF15/INHBE/DAB2/SMAD7/BMP2	5
GO:0061614	miRNA transcription	5/174	62/18903	0.000264157	0.00959743	0.00779575	JUN/MYC/NR3C1/FOXO3/BMP2	5
GO:0071333	cellular response to glucose stimulus	7/174	136/18903	0.00026741	0.00959743	0.00779575	XBP1/PIM3/ZBTB20/SOX4/FOXO3/OSBP/ICAM1	7
GO:0007178	transmembrane receptor protein serine/threonine kinase signaling pathway	12/174	390/18903	0.000273122	0.00961667	0.00781138	JUN/GDF15/ARID4B/INHBE/CCN1/DAB2/ARID4A/SMAD7/BAMBI/SKIL/THBS1/BMP2	12
GO:0043409	negative regulation of MAPK cascade	8/174	181/18903	0.00027775	0.00961667	0.00781138	DUSP1/ATF3/MYC/DAB2/ASH1L/DUSP16/ERRFI1/BMP2	8
GO:0098727	maintenance of cell number	8/174	181/18903	0.00027775	0.00961667	0.00781138	ARID4B/MYC/KLF10/ARID4A/SOX4/PROX1/FOXO3/TUT4	8
GO:0071331	cellular response to hexose stimulus	7/174	138/18903	0.000292347	0.00996717	0.00809609	XBP1/PIM3/ZBTB20/SOX4/FOXO3/OSBP/ICAM1	7
GO:0031669	cellular response to nutrient levels	9/174	231/18903	0.000296847	0.00996717	0.00809609	XBP1/ATF3/SESN2/PLIN2/ASNS/KLF10/RRAGC/FOXO3/TRIM24	9
GO:0051090	regulation of DNA-binding transcription factor activity	13/174	454/18903	0.000305202	0.00996717	0.00809609	DDIT3/CEBPG/NFKBIA/TERF2IP/TNFAIP3/BHLHE40/SMAD7/CTH/ARHGEF2/PROX1/ARID5B/BCL3/BMP2	13
GO:0071384	cellular response to corticosteroid stimulus	5/174	64/18903	0.000306671	0.00996717	0.00809609	ZFP36L1/DDIT4/NR3C1/FOXO3/ERRFI1	5
GO:0030512	negative regulation of transforming growth factor beta receptor signaling pathway	6/174	99/18903	0.000308193	0.00996717	0.00809609	ARID4B/ARID4A/SMAD7/BAMBI/SKIL/BMP2	6
GO:2001237	negative regulation of extrinsic apoptotic signaling pathway	6/174	99/18903	0.000308193	0.00996717	0.00809609	MCL1/TNFAIP3/ARHGEF2/PHIP/THBS1/ICAM1	6
GO:0007266	Rho protein signal transduction	7/174	140/18903	0.00031912	0.0100986	0.00820284	RHOU/RHOB/ARHGEF2/HEG1/DLC1/AKAP13/ARHGAP29	7
GO:0071326	cellular response to monosaccharide stimulus	7/174	140/18903	0.00031912	0.0100986	0.00820284	XBP1/PIM3/ZBTB20/SOX4/FOXO3/OSBP/ICAM1	7
GO:0071219	cellular response to molecule of bacterial origin	9/174	234/18903	0.000326349	0.0102175	0.00829942	ANKRD1/XBP1/NFKBIA/TNFAIP3/SELENOS/CEBPB/CXCL3/CXCL1/CXCL8	9
GO:0001889	liver development	7/174	141/18903	0.000333225	0.010323	0.00838508	JUN/XBP1/CEBPG/TNFAIP3/PROX1/CEBPB/ARID5B	7
GO:0007249	I-kappaB kinase/NF-kappaB signaling	10/174	288/18903	0.000346227	0.010614	0.00862152	SQSTM1/NFKBIA/TERF2IP/TNFAIP3/CTH/ASH1L/AZI2/AKAP13/OPTN/BCL3	10
GO:0060389	pathway-restricted SMAD protein phosphorylation	5/174	66/18903	0.000354178	0.0107458	0.00872859	GDF15/INHBE/DAB2/SMAD7/BMP2	5
GO:0045727	positive regulation of translation	7/174	143/18903	0.000362935	0.0108991	0.00885311	PPP1R15A/CIRBP/SAMD4A/SOX4/THBS1/BCL3/LARP6	7
GO:0061008	hepaticobiliary system development	7/174	144/18903	0.000378565	0.0112537	0.00914111	JUN/XBP1/CEBPG/TNFAIP3/PROX1/CEBPB/ARID5B	7
GO:0043433	negative regulation of DNA-binding transcription factor activity	8/174	190/18903	0.000384799	0.0113246	0.00919872	DDIT3/CEBPG/NFKBIA/TNFAIP3/BHLHE40/SMAD7/PROX1/BCL3	8
GO:0007517	muscle organ development	11/174	348/18903	0.000391871	0.0113405	0.00921163	ANKRD1/XBP1/ATF3/CHD2/MAFF/SMAD7/HEG1/PROX1/HBEGF/ARID5B/BMP2	11
GO:0090030	regulation of steroid hormone biosynthetic process	3/174	16/18903	0.000393046	0.0113405	0.00921163	DAB2/NR3C1/BMP2	3
GO:0008380	RNA splicing	13/174	469/18903	0.000415787	0.0118802	0.00965	RBM39/CCNL1/YTHDC1/CIRBP/CLK1/SREK1/PRPF38B/ZCCHC8/RRAGC/CIR1/NSRP1/ZNF638/MBNL2	13
GO:0043618	regulation of transcription from RNA polymerase II promoter in response to stress	4/174	39/18903	0.0004436	0.012553	0.0101965	JUN/DDIT3/ATF3/CEBPB	4
GO:1903706	regulation of hemopoiesis	12/174	413/18903	0.000457218	0.0128152	0.0104094	XBP1/JUNB/ZFP36L1/MYC/NFKBIA/KLF10/SMAD7/IRF1/SOX4/FOXO3/CEBPB/TCIM	12
GO:0001890	placenta development	7/174	150/18903	0.00048404	0.013439	0.0109161	JUNB/ZFP36L1/CCN1/ASH1L/CEBPB/CDKN1B/GGNBP2	7
GO:0030183	B cell differentiation	7/174	152/18903	0.000523983	0.014412	0.0117065	KLF6/XBP1/CEBPG/DNAJB9/ZFP36L1/IRF2BP2/BCL3	7
GO:1904035	regulation of epithelial cell apoptotic process	6/174	110/18903	0.000542129	0.014773	0.0119998	ZFP36L1/TNFAIP3/FOXO3/CDKN1B/THBS1/ICAM1	6
GO:0060415	muscle tissue morphogenesis	5/174	73/18903	0.000565247	0.0151567	0.0123114	ANKRD1/SMAD7/HEG1/PROX1/BMP2	5
GO:0008360	regulation of cell shape	7/174	154/18903	0.000566509	0.0151567	0.0123114	RND3/RHOU/RHOB/BAMBI/DAPK3/DLC1/PHIP	7
GO:0006417	regulation of translation	13/174	486/18903	0.00058067	0.0153956	0.0125055	PPP1R15A/ZFP36L1/CIRBP/SESN2/SAMD4A/TRIM71/SOX4/DAPK3/FOXO3/TUT4/THBS1/BCL3/LARP6	13
GO:1903311	regulation of mRNA metabolic process	10/174	309/18903	0.0006	0.0155345	0.0126183	RBM39/YTHDC1/ZFP36L1/CIRBP/A1CF/SAMD4A/TRIM71/NSRP1/TUT4/MBNL2	10
GO:0003281	ventricular septum development	5/174	74/18903	0.000601745	0.0155345	0.0126183	CCN1/SMAD7/HEG1/SOX4/PROX1	5
GO:2000628	regulation of miRNA metabolic process	5/174	74/18903	0.000601745	0.0155345	0.0126183	JUN/MYC/NR3C1/FOXO3/BMP2	5
GO:0071548	response to dexamethasone	4/174	43/18903	0.000646811	0.0163444	0.0132762	DDIT4/NR3C1/FOXO3/ERRFI1	4
GO:0044344	cellular response to fibroblast growth factor stimulus	6/174	114/18903	0.000654963	0.0163444	0.0132762	ZFP36L1/FLRT3/CEP57/TRIM71/THBS1/CXCL8	6
GO:0001678	cellular glucose homeostasis	7/174	158/18903	0.000659785	0.0163444	0.0132762	XBP1/PIM3/ZBTB20/SOX4/FOXO3/OSBP/ICAM1	7
GO:0003007	heart morphogenesis	9/174	258/18903	0.000661222	0.0163444	0.0132762	JUN/ANKRD1/CCN1/SMAD7/HEG1/SOX4/DLC1/PROX1/BMP2	9
GO:0036003	positive regulation of transcription from RNA polymerase II promoter in response to stress	3/174	19/18903	0.000666438	0.0163444	0.0132762	DDIT3/ATF3/CEBPB	3
GO:0060039	pericardium development	3/174	19/18903	0.000666438	0.0163444	0.0132762	FLRT3/HEG1/BMP2	3
GO:1902105	regulation of leukocyte differentiation	10/174	317/18903	0.000730364	0.0177641	0.0144294	XBP1/JUNB/ZFP36L1/MYC/KLF10/SMAD7/IRF1/SOX4/FOXO3/CEBPB	10
GO:0031668	cellular response to extracellular stimulus	9/174	262/18903	0.000737708	0.0177957	0.014455	XBP1/ATF3/SESN2/PLIN2/ASNS/KLF10/RRAGC/FOXO3/TRIM24	9
GO:0070972	protein localization to endoplasmic reticulum	5/174	78/18903	0.000765657	0.0180464	0.0146586	PPP1R15A/SSR3/ZFAND2A/SRP19/HERPUD1	5
GO:1900744	regulation of p38MAPK cascade	4/174	45/18903	0.000769825	0.0180464	0.0146586	GADD45B/DUSP1/GADD45A/BMP2	4
GO:0032495	response to muramyl dipeptide	3/174	20/18903	0.000778761	0.0180464	0.0146586	NFKBIA/TNFAIP3/ARHGEF2	3
GO:0060716	labyrinthine layer blood vessel development	3/174	20/18903	0.000778761	0.0180464	0.0146586	JUNB/CCN1/GGNBP2	3
GO:1902236	negative regulation of endoplasmic reticulum stress-induced intrinsic apoptotic signaling pathway	3/174	20/18903	0.000778761	0.0180464	0.0146586	XBP1/SELENOS/HERPUD1	3
GO:0021915	neural tube development	7/174	164/18903	0.000822129	0.018756	0.0152351	ZFP36L1/GORAB/TRIM71/SOX4/DLC1/PROX1/SDC4	7
GO:0051100	negative regulation of binding	7/174	164/18903	0.000822129	0.018756	0.0152351	JUN/DDIT3/NFKBIA/DAB2/GOLGA2/TDG/RSF1	7
GO:0045047	protein targeting to ER	4/174	46/18903	0.000837141	0.0189516	0.0153939	SSR3/ZFAND2A/SRP19/HERPUD1	4
GO:0051101	regulation of DNA binding	6/174	121/18903	0.000895349	0.0198054	0.0160874	JUN/DDIT3/CEBPG/NFKBIA/RSF1/BCL3	6
GO:0090100	positive regulation of transmembrane receptor protein serine/threonine kinase signaling pathway	6/174	121/18903	0.000895349	0.0198054	0.0160874	GDF15/INHBE/CCN1/DAB2/THBS1/BMP2	6
GO:1901522	positive regulation of transcription from RNA polymerase II promoter involved in cellular response to chemical stimulus	3/174	21/18903	0.000902433	0.0198054	0.0160874	JUN/XBP1/BMP2	3
GO:0006984	ER-nucleus signaling pathway	4/174	47/18903	0.000908505	0.0198054	0.0160874	PPP1R15A/DDIT3/XBP1/SELENOS	4
GO:0060711	labyrinthine layer development	4/174	47/18903	0.000908505	0.0198054	0.0160874	JUNB/ZFP36L1/CCN1/GGNBP2	4
GO:0010862	positive regulation of pathway-restricted SMAD protein phosphorylation	4/174	49/18903	0.0010639	0.0230224	0.0187006	GDF15/INHBE/DAB2/BMP2	4
GO:0003206	cardiac chamber morphogenesis	6/174	126/18903	0.00110496	0.0236818	0.0192362	CCN1/SMAD7/HEG1/SOX4/PROX1/BMP2	6
GO:0060562	epithelial tube morphogenesis	10/174	335/18903	0.00111046	0.0236818	0.0192362	MYC/AREG/RHOB/NR3C1/TRIM71/SOX4/DLC1/PROX1/SDC4/BMP2	10
GO:0072599	establishment of protein localization to endoplasmic reticulum	4/174	50/18903	0.00114819	0.0241366	0.0196056	SSR3/ZFAND2A/SRP19/HERPUD1	4
GO:2001238	positive regulation of extrinsic apoptotic signaling pathway	4/174	50/18903	0.00114819	0.0241366	0.0196056	ATF3/TNFRSF12A/SKIL/THBS1	4
GO:0001892	embryonic placenta development	5/174	87/18903	0.00125405	0.0261749	0.0212612	JUNB/ZFP36L1/CCN1/CEBPB/GGNBP2	5
GO:2000113	negative regulation of cellular macromolecule biosynthetic process	9/174	283/18903	0.00126687	0.0262564	0.0213274	ZFP36L1/CIRBP/SESN2/SELENOS/SAMD4A/TRIM71/DAPK3/HBEGF/TUT4	9
GO:0043392	negative regulation of DNA binding	4/174	52/18903	0.00133062	0.0273847	0.0222439	JUN/DDIT3/NFKBIA/RSF1	4
GO:0003181	atrioventricular valve morphogenesis	3/174	24/18903	0.00134578	0.0274793	0.0223208	CCN1/SOX4/BMP2	3
GO:0010506	regulation of autophagy	10/174	344/18903	0.00135389	0.0274793	0.0223208	TRIB3/DDIT3/SESN2/MCL1/TMEM39A/GOLGA2/RRAGC/DAPK3/FOXO3/OPTN	10
GO:0048659	smooth muscle cell proliferation	7/174	179/18903	0.00136771	0.0275697	0.0223942	JUN/DDIT3/TNFAIP3/HBEGF/CDKN1B/THBS1/BMP2	7
GO:0043484	regulation of RNA splicing	7/174	180/18903	0.00141223	0.0282734	0.0229658	RBM39/CCNL1/YTHDC1/CIRBP/CLK1/NSRP1/MBNL2	7
GO:0042770	signal transduction in response to DNA damage	7/174	181/18903	0.00145787	0.0289899	0.0235478	ANKRD1/SESN2/GADD45A/SOX4/FOXO3/CDKN1B/BCL3	7
GO:0071356	cellular response to tumor necrosis factor	8/174	234/18903	0.0014911	0.0293512	0.0238412	ANKRD1/ZFP36L1/NFKBIA/TNFAIP3/ARHGEF2/FOXO3/THBS1/CXCL8	8
GO:0046890	regulation of lipid biosynthetic process	7/174	182/18903	0.00150465	0.0293512	0.0238412	TRIB3/ZBTB20/CCN1/DAB2/NR3C1/PROX1/BMP2	7
GO:0031667	response to nutrient levels	12/174	474/18903	0.00150596	0.0293512	0.0238412	DDIT3/GDF15/XBP1/ATF3/SESN2/PLIN2/ASNS/KLF10/RRAGC/PROX1/FOXO3/TRIM24	12
GO:0046885	regulation of hormone biosynthetic process	3/174	25/18903	0.00151901	0.0294108	0.0238897	DAB2/NR3C1/BMP2	3
GO:1901216	positive regulation of neuron death	5/174	91/18903	0.00153251	0.0294783	0.0239445	DDIT3/MCL1/DDIT4/NR3C1/FOXO3	5
GO:0032640	tumor necrosis factor production	7/174	184/18903	0.00160173	0.0304122	0.0247031	ZBTB20/TNFAIP3/SELENOS/ARHGEF2/ERRFI1/THBS1/BCL3	7
GO:0032680	regulation of tumor necrosis factor production	7/174	184/18903	0.00160173	0.0304122	0.0247031	ZBTB20/TNFAIP3/SELENOS/ARHGEF2/ERRFI1/THBS1/BCL3	7
GO:0007265	Ras protein signal transduction	10/174	353/18903	0.00163918	0.0307579	0.0249839	JUN/SQSTM1/RHOU/RHOB/ARHGEF2/HEG1/DLC1/AKAP13/RASSF1/ARHGAP29	10
GO:0043525	positive regulation of neuron apoptotic process	4/174	55/18903	0.00164084	0.0307579	0.0249839	DDIT3/MCL1/NR3C1/FOXO3	4
GO:1904019	epithelial cell apoptotic process	6/174	137/18903	0.00169737	0.0315696	0.0256432	ZFP36L1/TNFAIP3/FOXO3/CDKN1B/THBS1/ICAM1	6
GO:0035994	response to muscle stretch	3/174	26/18903	0.0017056	0.0315696	0.0256432	JUN/ANKRD1/NFKBIA	3
GO:0032436	positive regulation of proteasomal ubiquitin-dependent protein catabolic process	5/174	94/18903	0.00176938	0.0325456	0.026436	TRIB3/DAB2/ZFAND2A/SMAD7/HERPUD1	5
GO:0050684	regulation of mRNA processing	6/174	139/18903	0.00182691	0.033395	0.0271259	RBM39/YTHDC1/ZFP36L1/CIRBP/NSRP1/MBNL2	6
GO:0071706	tumor necrosis factor superfamily cytokine production	7/174	189/18903	0.00186583	0.0336879	0.0273639	ZBTB20/TNFAIP3/SELENOS/ARHGEF2/ERRFI1/THBS1/BCL3	7
GO:1903555	regulation of tumor necrosis factor superfamily cytokine production	7/174	189/18903	0.00186583	0.0336879	0.0273639	ZBTB20/TNFAIP3/SELENOS/ARHGEF2/ERRFI1/THBS1/BCL3	7
GO:0003171	atrioventricular valve development	3/174	27/18903	0.0019059	0.0339944	0.0276128	CCN1/SOX4/BMP2	3
GO:0071549	cellular response to dexamethasone stimulus	3/174	27/18903	0.0019059	0.0339944	0.0276128	DDIT4/NR3C1/ERRFI1	3
GO:0045667	regulation of osteoblast differentiation	6/174	141/18903	0.00196381	0.0348162	0.0282803	AREG/CCN1/BAMBI/CEBPB/SUCO/BMP2	6
GO:0051384	response to glucocorticoid	6/174	142/18903	0.0020351	0.0358641	0.0291315	ZFP36L1/AREG/DDIT4/NR3C1/FOXO3/ERRFI1	6
GO:0033135	regulation of peptidyl-serine phosphorylation	6/174	143/18903	0.00210834	0.0369335	0.0300002	GADD45A/DDIT4/TERF2IP/SMAD7/GGNBP2/AKAP9	6
GO:0042593	glucose homeostasis	8/174	248/18903	0.00214534	0.0373594	0.0303461	XBP1/PIM3/ZBTB20/SESN2/SOX4/FOXO3/OSBP/ICAM1	8
GO:0030177	positive regulation of Wnt signaling pathway	6/174	144/18903	0.00218354	0.037801	0.0307048	TNFAIP3/DAB2/BAMBI/SOX4/DAPK3/BMP2	6
GO:0033500	carbohydrate homeostasis	8/174	249/18903	0.00219954	0.0378553	0.0307489	XBP1/PIM3/ZBTB20/SESN2/SOX4/FOXO3/OSBP/ICAM1	8
GO:2000351	regulation of endothelial cell apoptotic process	4/174	60/18903	0.00226402	0.0387385	0.0314663	TNFAIP3/FOXO3/THBS1/ICAM1	4
GO:0045598	regulation of fat cell differentiation	6/174	147/18903	0.00242135	0.0410192	0.0333188	TRIB3/DDIT3/XBP1/ZFP36L1/CEBPB/BMP2	6
GO:2001243	negative regulation of intrinsic apoptotic signaling pathway	5/174	101/18903	0.00242519	0.0410192	0.0333188	XBP1/MCL1/SELENOS/ARHGEF2/HERPUD1	5
GO:1901653	cellular response to peptide	10/174	373/18903	0.00244937	0.0411749	0.0334453	TRIB3/GDF15/XBP1/ZFP36L1/SELENOS/ARHGEF2/FOXO3/ERRFI1/PHIP/ICAM1	10
GO:2001020	regulation of response to DNA damage stimulus	9/174	312/18903	0.00246238	0.0411749	0.0334453	ANKRD1/CEBPG/MYC/MCL1/EPC1/TERF2IP/SOX4/SKIL/IER3	9
GO:0034612	response to tumor necrosis factor	8/174	254/18903	0.0024869	0.0413499	0.0335875	ANKRD1/ZFP36L1/NFKBIA/TNFAIP3/ARHGEF2/FOXO3/THBS1/CXCL8	8
GO:0007176	regulation of epidermal growth factor-activated receptor activity	3/174	30/18903	0.00259253	0.0426246	0.034623	AREG/ERRFI1/HBEGF	3
GO:1900101	regulation of endoplasmic reticulum unfolded protein response	3/174	30/18903	0.00259253	0.0426246	0.034623	PPP1R15A/XBP1/DNAJB9	3
GO:2001244	positive regulation of intrinsic apoptotic signaling pathway	4/174	63/18903	0.00270723	0.0442633	0.035954	DDIT3/MYC/MCL1/SKIL	4
GO:1900745	positive regulation of p38MAPK cascade	3/174	31/18903	0.00285105	0.0453676	0.036851	GADD45B/GADD45A/BMP2	3
GO:1902042	negative regulation of extrinsic apoptotic signaling pathway via death domain receptors	3/174	31/18903	0.00285105	0.0453676	0.036851	TNFAIP3/ARHGEF2/ICAM1	3
GO:0000302	response to reactive oxygen species	7/174	204/18903	0.0028644	0.0453676	0.036851	JUN/SESN2/AREG/TNFAIP3/RHOB/OSER1/FOXO3	7
GO:0035306	positive regulation of dephosphorylation	4/174	64/18903	0.00286727	0.0453676	0.036851	PPP1R15A/DLC1/PPP1R12A/BMP2	4
GO:0051893	regulation of focal adhesion assembly	4/174	64/18903	0.00286727	0.0453676	0.036851	DAPK3/DLC1/THBS1/SDC4	4
GO:0090109	regulation of cell-substrate junction assembly	4/174	64/18903	0.00286727	0.0453676	0.036851	DAPK3/DLC1/THBS1/SDC4	4
GO:0072594	establishment of protein localization to organelle	11/174	449/18903	0.00302728	0.0476433	0.0386994	DDIT3/SQSTM1/RHOU/NFKBIA/SSR3/TNFAIP3/ZFAND2A/SRP19/HERPUD1/TIMM9/BCL3	11
GO:0003279	cardiac septum development	5/174	107/18903	0.00311467	0.0484028	0.0393164	CCN1/SMAD7/HEG1/SOX4/PROX1	5
GO:0060674	placenta blood vessel development	3/174	32/18903	0.00312489	0.0484028	0.0393164	JUNB/CCN1/GGNBP2	3
GO:0061036	positive regulation of cartilage development	3/174	32/18903	0.00312489	0.0484028	0.0393164	CCN1/SMAD7/BMP2	3
GO:0072577	endothelial cell apoptotic process	4/174	66/18903	0.00320653	0.0494075	0.0401325	TNFAIP3/FOXO3/THBS1/ICAM1	4

## Sheet: GO_LGTV_Huh7.5.1_DOWN
ID	Description	GeneRatio	BgRatio	pvalue	p.adjust	qvalue	geneID	Count
GO:0051346	negative regulation of hydrolase activity	24/200	373/18903	1.58133e-12	4.98276e-09	4.1181e-09	AGT/SERPINA1/SERPING1/APOA1/FABP1/GCHFR/PROS1/GPI/SERPINA5/DHCR24/SERPIND1/C3/GPC3/ITIH2/SERPINA6/ATP5IF1/SERPINF2/TFPI/VIL1/C5/AHSG/BIN1/PTTG1/APOC3	24
GO:0010466	negative regulation of peptidase activity	20/200	263/18903	6.21005e-12	9.78394e-09	8.08614e-09	AGT/SERPINA1/SERPING1/FABP1/PROS1/GPI/SERPINA5/DHCR24/SERPIND1/C3/GPC3/ITIH2/SERPINA6/SERPINF2/TFPI/VIL1/C5/AHSG/BIN1/PTTG1	20
GO:0052547	regulation of peptidase activity	25/200	459/18903	2.01484e-11	1.80967e-08	1.49564e-08	AGT/SERPINA1/SERPING1/HSPE1/FABP1/HMGB1/PROS1/GPI/SERPINA5/DHCR24/SERPIND1/C3/GSN/GPC3/ITIH2/PERP/FAM162A/SERPINA6/SERPINF2/TFPI/VIL1/C5/AHSG/BIN1/PTTG1	25
GO:0010951	negative regulation of endopeptidase activity	19/200	252/18903	2.4947e-11	1.80967e-08	1.49564e-08	AGT/SERPINA1/SERPING1/FABP1/PROS1/GPI/SERPINA5/DHCR24/SERPIND1/C3/ITIH2/SERPINA6/SERPINF2/TFPI/VIL1/C5/AHSG/BIN1/PTTG1	19
GO:0052548	regulation of endopeptidase activity	24/200	428/18903	2.87158e-11	1.80967e-08	1.49564e-08	AGT/SERPINA1/SERPING1/HSPE1/FABP1/HMGB1/PROS1/GPI/SERPINA5/DHCR24/SERPIND1/C3/GSN/ITIH2/PERP/FAM162A/SERPINA6/SERPINF2/TFPI/VIL1/C5/AHSG/BIN1/PTTG1	24
GO:0045861	negative regulation of proteolysis	21/200	352/18903	1.7315e-10	9.09326e-08	7.51532e-08	AGT/SERPINA1/SERPING1/CPB2/FABP1/PROS1/GPI/SERPINA5/DHCR24/SERPIND1/C3/GPC3/ITIH2/SERPINA6/SERPINF2/TFPI/VIL1/C5/AHSG/BIN1/PTTG1	21
GO:0042730	fibrinolysis	8/200	27/18903	2.55038e-10	1.05312e-07	8.70374e-08	FGA/SERPING1/FGB/CPB2/APOH/PROS1/SERPINF2/FGG	8
GO:1990748	cellular detoxification	13/200	115/18903	2.67374e-10	1.05312e-07	8.70374e-08	PRDX1/GSTO1/SOD1/HP/FABP1/GPX3/MGST2/TXNDC17/MGST1/GPX2/CAT/ADH5/ALB	13
GO:0097237	cellular response to toxic substance	13/200	123/18903	6.2424e-10	2.07299e-07	1.71327e-07	PRDX1/GSTO1/SOD1/HP/FABP1/GPX3/MGST2/TXNDC17/MGST1/GPX2/CAT/ADH5/ALB	13
GO:0098869	cellular oxidant detoxification	12/200	100/18903	6.57883e-10	2.07299e-07	1.71327e-07	PRDX1/GSTO1/SOD1/HP/FABP1/GPX3/MGST2/TXNDC17/MGST1/GPX2/CAT/ALB	12
GO:0098754	detoxification	14/200	154/18903	1.00386e-09	2.87561e-07	2.37661e-07	PRDX1/GSTO1/SOD1/HP/FABP1/GPX3/MGST2/TXNDC17/MGST1/GPX2/PDZK1/CAT/ADH5/ALB	14
GO:0009636	response to toxic substance	17/200	250/18903	1.43127e-09	3.75827e-07	3.1061e-07	PRDX1/PON2/GSTO1/SOD1/HP/FABP1/GPX3/MGST2/TXNDC17/MGST1/EPHX1/GPX2/PDZK1/CAT/ADH5/ALB/TYMS	17
GO:0030195	negative regulation of blood coagulation	9/200	50/18903	2.38951e-09	5.79179e-07	4.78675e-07	FGA/SERPING1/FGB/CPB2/APOH/PROS1/SERPINF2/TFPI/FGG	9
GO:1900047	negative regulation of hemostasis	9/200	51/18903	2.8752e-09	6.47124e-07	5.3483e-07	FGA/SERPING1/FGB/CPB2/APOH/PROS1/SERPINF2/TFPI/FGG	9
GO:0009141	nucleoside triphosphate metabolic process	17/200	267/18903	3.88133e-09	8.15338e-07	6.73853e-07	TPI1/LDHA/ATP5MF/NME4/NDUFS5/PKM/HSPA8/ALDOA/NDUFB4/NME1/ATP5MC1/GPI/NDUFB3/ATP5MG/ATP5IF1/ATP1B1/TYMS	17
GO:0050819	negative regulation of coagulation	9/200	54/18903	4.89016e-09	9.63056e-07	7.95938e-07	FGA/SERPING1/FGB/CPB2/APOH/PROS1/SERPINF2/TFPI/FGG	9
GO:0009205	purine ribonucleoside triphosphate metabolic process	16/200	242/18903	6.63501e-09	1.22982e-06	1.01641e-06	TPI1/LDHA/ATP5MF/NME4/NDUFS5/PKM/HSPA8/ALDOA/NDUFB4/NME1/ATP5MC1/GPI/NDUFB3/ATP5MG/ATP5IF1/ATP1B1	16
GO:0009144	purine nucleoside triphosphate metabolic process	16/200	247/18903	8.88046e-09	1.55457e-06	1.28481e-06	TPI1/LDHA/ATP5MF/NME4/NDUFS5/PKM/HSPA8/ALDOA/NDUFB4/NME1/ATP5MC1/GPI/NDUFB3/ATP5MG/ATP5IF1/ATP1B1	16
GO:0031639	plasminogen activation	7/200	27/18903	9.91743e-09	1.56904e-06	1.29677e-06	FGA/FGB/CPB2/APOH/DHCR24/SERPINF2/FGG	7
GO:0009199	ribonucleoside triphosphate metabolic process	16/200	249/18903	9.95902e-09	1.56904e-06	1.29677e-06	TPI1/LDHA/ATP5MF/NME4/NDUFS5/PKM/HSPA8/ALDOA/NDUFB4/NME1/ATP5MC1/GPI/NDUFB3/ATP5MG/ATP5IF1/ATP1B1	16
GO:0007599	hemostasis	15/200	231/18903	2.54602e-08	3.82025e-06	3.15733e-06	SERPINA1/FGA/SERPING1/FGB/ACTG1/CPB2/APOH/CD59/PROS1/GPI/SERPIND1/SERPINF2/TFPI/MYL9/FGG	15
GO:0031638	zymogen activation	9/200	67/18903	3.49238e-08	4.94156e-06	4.08405e-06	FGA/FGB/CPB2/HP/APOH/DHCR24/PERP/SERPINF2/FGG	9
GO:0050878	regulation of body fluid levels	19/200	390/18903	3.60698e-08	4.94156e-06	4.08405e-06	SERPINA1/FGA/SERPING1/FGB/ACTG1/CPB2/NME1/CCND1/APOH/STMN1/CD59/PROS1/GPI/SERPIND1/HSD11B2/SERPINF2/TFPI/MYL9/FGG	19
GO:0030193	regulation of blood coagulation	9/200	70/18903	5.16857e-08	6.7859e-06	5.60835e-06	FGA/SERPING1/FGB/CPB2/APOH/PROS1/SERPINF2/TFPI/FGG	9
GO:1903035	negative regulation of response to wounding	10/200	94/18903	5.86599e-08	7.39349e-06	6.11051e-06	FGA/SERPING1/FGB/CPB2/APOH/PROS1/MDK/SERPINF2/TFPI/FGG	10
GO:1900046	regulation of hemostasis	9/200	72/18903	6.64224e-08	8.04988e-06	6.653e-06	FGA/SERPING1/FGB/CPB2/APOH/PROS1/SERPINF2/TFPI/FGG	9
GO:0046034	ATP metabolic process	14/200	217/18903	8.17517e-08	9.54072e-06	7.88513e-06	TPI1/LDHA/ATP5MF/NDUFS5/PKM/HSPA8/ALDOA/NDUFB4/ATP5MC1/GPI/NDUFB3/ATP5MG/ATP5IF1/ATP1B1	14
GO:0050818	regulation of coagulation	9/200	75/18903	9.53725e-08	1.07328e-05	8.87036e-06	FGA/SERPING1/FGB/CPB2/APOH/PROS1/SERPINF2/TFPI/FGG	9
GO:0007596	blood coagulation	14/200	225/18903	1.28018e-07	1.39098e-05	1.14961e-05	SERPINA1/FGA/SERPING1/FGB/ACTG1/CPB2/APOH/CD59/PROS1/SERPIND1/SERPINF2/TFPI/MYL9/FGG	14
GO:0061045	negative regulation of wound healing	9/200	78/18903	1.34748e-07	1.4153e-05	1.1697e-05	FGA/SERPING1/FGB/CPB2/APOH/PROS1/SERPINF2/TFPI/FGG	9
GO:0050817	coagulation	14/200	230/18903	1.67812e-07	1.70573e-05	1.40973e-05	SERPINA1/FGA/SERPING1/FGB/ACTG1/CPB2/APOH/CD59/PROS1/SERPIND1/SERPINF2/TFPI/MYL9/FGG	14
GO:0061041	regulation of wound healing	11/200	137/18903	2.34129e-07	2.30544e-05	1.90538e-05	FGA/SERPING1/FGB/ACTG1/CPB2/APOH/PROS1/SERPINF2/TFPI/VIL1/FGG	11
GO:1903034	regulation of response to wounding	12/200	172/18903	3.04872e-07	2.91106e-05	2.40591e-05	FGA/SERPING1/FGB/ACTG1/CPB2/APOH/PROS1/MDK/SERPINF2/TFPI/VIL1/FGG	12
GO:0006959	humoral immune response	16/200	320/18903	3.19635e-07	2.96227e-05	2.44823e-05	FGA/SERPING1/CLU/FGB/LYZ/TF/CD59/HPX/GPI/C3/CXCL6/CFI/SPON2/C5/HMGN2/CXCL1	16
GO:0009259	ribonucleotide metabolic process	19/200	466/18903	5.66958e-07	5.10424e-05	4.21851e-05	TPI1/LDHA/ATP5MF/NME4/NDUFS5/PKM/HSPA8/ALDOA/NDUFB4/NME1/ATP5MC1/GPI/NDUFB3/ATP5MG/ACSL4/SLC25A1/DPYD/ATP5IF1/ATP1B1	19
GO:0019693	ribose phosphate metabolic process	19/200	475/18903	7.55777e-07	6.61514e-05	5.46723e-05	TPI1/LDHA/ATP5MF/NME4/NDUFS5/PKM/HSPA8/ALDOA/NDUFB4/NME1/ATP5MC1/GPI/NDUFB3/ATP5MG/ACSL4/SLC25A1/DPYD/ATP5IF1/ATP1B1	19
GO:0009150	purine ribonucleotide metabolic process	18/200	447/18903	1.36218e-06	0.000116006	9.5876e-05	TPI1/LDHA/ATP5MF/NME4/NDUFS5/PKM/HSPA8/ALDOA/NDUFB4/NME1/ATP5MC1/GPI/NDUFB3/ATP5MG/ACSL4/SLC25A1/ATP5IF1/ATP1B1	18
GO:0009142	nucleoside triphosphate biosynthetic process	10/200	134/18903	1.64061e-06	0.000136041	0.000112434	ATP5MF/NME4/NDUFS5/ALDOA/NDUFB4/NME1/ATP5MC1/NDUFB3/ATP5MG/TYMS	10
GO:0006163	purine nucleotide metabolic process	18/200	476/18903	3.29968e-06	0.000266597	0.000220335	TPI1/LDHA/ATP5MF/NME4/NDUFS5/PKM/HSPA8/ALDOA/NDUFB4/NME1/ATP5MC1/GPI/NDUFB3/ATP5MG/ACSL4/SLC25A1/ATP5IF1/ATP1B1	18
GO:0009206	purine ribonucleoside triphosphate biosynthetic process	9/200	117/18903	4.27959e-06	0.000337125	0.000278624	ATP5MF/NME4/NDUFS5/ALDOA/NDUFB4/NME1/ATP5MC1/NDUFB3/ATP5MG	9
GO:0009145	purine nucleoside triphosphate biosynthetic process	9/200	118/18903	4.59104e-06	0.000352839	0.000291611	ATP5MF/NME4/NDUFS5/ALDOA/NDUFB4/NME1/ATP5MC1/NDUFB3/ATP5MG	9
GO:0009201	ribonucleoside triphosphate biosynthetic process	9/200	123/18903	6.4572e-06	0.000481632	0.000398055	ATP5MF/NME4/NDUFS5/ALDOA/NDUFB4/NME1/ATP5MC1/NDUFB3/ATP5MG	9
GO:1900026	positive regulation of substrate adhesion-dependent cell spreading	6/200	44/18903	6.57257e-06	0.000481632	0.000398055	FGA/APOA1/FGB/MDK/RAC3/FGG	6
GO:0010038	response to metal ion	15/200	360/18903	7.10713e-06	0.000508968	0.000420647	FGA/FGB/BSG/ACTG1/TF/CCND1/SOD1/IMPA2/GPI/NUDT1/CALM1/CAT/SORD/FGG/PCNA	15
GO:0006953	acute-phase response	6/200	48/18903	1.10312e-05	0.000772427	0.000638389	SERPINA1/ORM2/ORM1/HP/SERPINF2/AHSG	6
GO:0042060	wound healing	16/200	442/18903	2.02004e-05	0.00138373	0.00114361	SERPINA1/FGA/SERPING1/FGB/ACTG1/CPB2/APOH/CD59/PROS1/SERPIND1/ERBB3/SERPINF2/TFPI/MYL9/VIL1/FGG	16
GO:0009165	nucleotide biosynthetic process	13/200	304/18903	2.24415e-05	0.00150453	0.00124345	ATP5MF/NME4/NDUFS5/ALDOA/NDUFB4/NME1/ATP5MC1/NDUFB3/ATP5MG/ACSL4/SLC25A1/RRM2/TYMS	13
GO:0009152	purine ribonucleotide biosynthetic process	11/200	220/18903	2.34471e-05	0.0015392	0.00127211	ATP5MF/NME4/NDUFS5/ALDOA/NDUFB4/NME1/ATP5MC1/NDUFB3/ATP5MG/ACSL4/SLC25A1	11
GO:1901293	nucleoside phosphate biosynthetic process	13/200	306/18903	2.40337e-05	0.00154551	0.00127732	ATP5MF/NME4/NDUFS5/ALDOA/NDUFB4/NME1/ATP5MC1/NDUFB3/ATP5MG/ACSL4/SLC25A1/RRM2/TYMS	13
GO:0072378	blood coagulation, fibrin clot formation	4/200	17/18903	2.5981e-05	0.00163732	0.0013532	FGA/FGB/APOH/FGG	4
GO:0046686	response to cadmium ion	6/200	60/18903	4.0505e-05	0.00250169	0.00206757	SOD1/GPI/NUDT1/CAT/SORD/PCNA	6
GO:0009260	ribonucleotide biosynthetic process	11/200	234/18903	4.12885e-05	0.00250169	0.00206757	ATP5MF/NME4/NDUFS5/ALDOA/NDUFB4/NME1/ATP5MC1/NDUFB3/ATP5MG/ACSL4/SLC25A1	11
GO:0008202	steroid metabolic process	13/200	323/18903	4.20785e-05	0.00250169	0.00206757	APOA1/EBPL/SOD1/FGFR4/APOB/SCP2/DHCR24/HSD11B2/HSD17B2/AFP/SERPINA6/CAT/GC	13
GO:1900024	regulation of substrate adhesion-dependent cell spreading	6/200	61/18903	4.45316e-05	0.0025985	0.00214758	FGA/APOA1/FGB/MDK/RAC3/FGG	6
GO:0046887	positive regulation of hormone secretion	8/200	123/18903	4.97281e-05	0.00284897	0.00235459	FGA/FGB/NMB/GLUD1/VSNL1/ACSL4/GLUL/FGG	8
GO:0036260	RNA capping	4/200	20/18903	5.159e-05	0.00285193	0.00235704	SNRPD2/SNRPF/SNRPE/SNRPD1	4
GO:0072376	protein activation cascade	4/200	20/18903	5.159e-05	0.00285193	0.00235704	FGA/FGB/APOH/FGG	4
GO:0046390	ribose phosphate biosynthetic process	11/200	241/18903	5.39343e-05	0.00289209	0.00239023	ATP5MF/NME4/NDUFS5/ALDOA/NDUFB4/NME1/ATP5MC1/NDUFB3/ATP5MG/ACSL4/SLC25A1	11
GO:0090277	positive regulation of peptide hormone secretion	7/200	92/18903	5.47591e-05	0.00289209	0.00239023	FGA/FGB/GLUD1/VSNL1/ACSL4/GLUL/FGG	7
GO:0019730	antimicrobial humoral response	8/200	125/18903	5.57802e-05	0.00289209	0.00239023	FGA/FGB/LYZ/TF/CXCL6/SPON2/HMGN2/CXCL1	8
GO:0006164	purine nucleotide biosynthetic process	11/200	242/18903	5.59878e-05	0.00289209	0.00239023	ATP5MF/NME4/NDUFS5/ALDOA/NDUFB4/NME1/ATP5MC1/NDUFB3/ATP5MG/ACSL4/SLC25A1	11
GO:0002793	positive regulation of peptide secretion	7/200	94/18903	6.28527e-05	0.00319434	0.00264003	FGA/FGB/GLUD1/VSNL1/ACSL4/GLUL/FGG	7
GO:0072522	purine-containing compound biosynthetic process	11/200	251/18903	7.76975e-05	0.00388611	0.00321176	ATP5MF/NME4/NDUFS5/ALDOA/NDUFB4/NME1/ATP5MC1/NDUFB3/ATP5MG/ACSL4/SLC25A1	11
GO:0009132	nucleoside diphosphate metabolic process	8/200	132/18903	8.20045e-05	0.00403744	0.00333683	TPI1/LDHA/NME4/PKM/ALDOA/NME1/GPI/RRM2	8
GO:0006165	nucleoside diphosphate phosphorylation	7/200	100/18903	9.31877e-05	0.00451745	0.00373355	TPI1/LDHA/NME4/PKM/ALDOA/NME1/GPI	7
GO:0046939	nucleotide phosphorylation	7/200	102/18903	0.000105611	0.00504214	0.00416719	TPI1/LDHA/NME4/PKM/ALDOA/NME1/GPI	7
GO:1903241	U2-type prespliceosome assembly	4/200	24/18903	0.000109458	0.00514779	0.0042545	SNRPD2/SNRPF/SNRPE/SNRPD1	4
GO:0034114	regulation of heterotypic cell-cell adhesion	4/200	25/18903	0.000129233	0.00598841	0.00494925	FGA/APOA1/FGB/FGG	4
GO:1905918	regulation of CoA-transferase activity	3/200	10/18903	0.000132551	0.00605315	0.00500275	AGT/DBI/APOA1	3
GO:0006754	ATP biosynthetic process	7/200	106/18903	0.000134506	0.0060547	0.00500403	ATP5MF/NDUFS5/ALDOA/NDUFB4/ATP5MC1/NDUFB3/ATP5MG	7
GO:0071825	protein-lipid complex subunit organization	5/200	48/18903	0.000149233	0.00662301	0.00547373	AGT/APOA1/APOB/BIN1/APOC3	5
GO:0015986	proton motive force-driven ATP synthesis	6/200	76/18903	0.000153753	0.00672882	0.00556118	ATP5MF/NDUFS5/NDUFB4/ATP5MC1/NDUFB3/ATP5MG	6
GO:0001906	cell killing	9/200	189/18903	0.000188542	0.00813831	0.00672608	PRDX1/CTSC/LYZ/CD59/C3/CXCL6/TUBB/HMGN2/ICAM1	9
GO:0000387	spliceosomal snRNP assembly	5/200	51/18903	0.000199541	0.00835123	0.00690205	SNRPD2/SNRPF/SNRPE/SNRPD1/LSM2	5
GO:0046883	regulation of hormone secretion	10/200	234/18903	0.00020172	0.00835123	0.00690205	AGT/HMGN3/FGA/FGB/NMB/GLUD1/VSNL1/ACSL4/GLUL/FGG	10
GO:0022411	cellular component disassembly	15/200	483/18903	0.000202303	0.00835123	0.00690205	DKK1/HSPA8/FGFR4/STMN1/HMGA1/C3/GSN/NEK6/SMARCA4/NES/CALM1/ATP5IF1/VIL1/TPX2/TOP2A	15
GO:0001895	retina homeostasis	6/200	80/18903	0.000204076	0.00835123	0.00690205	PRDX1/LYZ/ACTG1/TF/SOD1/ALB	6
GO:0002526	acute inflammatory response	7/200	114/18903	0.000211536	0.00854551	0.00706262	SERPINA1/ORM2/ORM1/HP/C3/SERPINF2/AHSG	7
GO:0006979	response to oxidative stress	14/200	434/18903	0.000224459	0.0089307	0.00738097	PRDX1/PON2/ATOX1/NDUFB4/SOD1/HP/FABP1/GPX3/DHCR24/MGST1/GPX2/NUDT1/CAT/PCNA	14
GO:0010770	positive regulation of cell morphogenesis involved in differentiation	6/200	82/18903	0.000233683	0.0089307	0.00738097	FGA/APOA1/FGB/MDK/RAC3/FGG	6
GO:0065005	protein-lipid complex assembly	4/200	29/18903	0.000234743	0.0089307	0.00738097	APOA1/APOB/BIN1/APOC3	4
GO:0097421	liver regeneration	4/200	29/18903	0.000234743	0.0089307	0.00738097	CPB2/CCND1/PCNA/TYMS	4
GO:0032102	negative regulation of response to external stimulus	14/200	436/18903	0.000235242	0.0089307	0.00738097	FGA/SERPING1/APOA1/FGB/CPB2/SOD1/APOH/PROS1/TSPAN6/MDK/SERPINF2/TFPI/C5/FGG	14
GO:0044282	small molecule catabolic process	13/200	385/18903	0.000242635	0.0091017	0.00752229	TPI1/PKM/IMPA2/FABP1/DCXR/GLUD1/SCP2/NUDT1/DPYD/ADH5/SORD/GLUL/ALDH2	13
GO:0034368	protein-lipid complex remodeling	4/200	30/18903	0.000268628	0.00972926	0.00804096	AGT/APOA1/APOB/APOC3	4
GO:0034369	plasma lipoprotein particle remodeling	4/200	30/18903	0.000268628	0.00972926	0.00804096	AGT/APOA1/APOB/APOC3	4
GO:0042744	hydrogen peroxide catabolic process	4/200	30/18903	0.000268628	0.00972926	0.00804096	PRDX1/HP/GPX3/CAT	4
GO:0048545	response to steroid hormone	12/200	339/18903	0.000274499	0.00982894	0.00812334	HSPA8/SGK1/CCND1/GPI/HSD11B2/MDK/SKP2/SMARCA4/ZFP36L2/TFPI/PCNA/TYMS	12
GO:0042743	hydrogen peroxide metabolic process	5/200	55/18903	0.000285571	0.0101105	0.00835604	PRDX1/SOD1/HP/GPX3/CAT	5
GO:1902042	negative regulation of extrinsic apoptotic signaling pathway via death domain receptors	4/200	31/18903	0.000305886	0.0106853	0.00883113	FGA/FGB/FGG/ICAM1	4
GO:0051918	negative regulation of fibrinolysis	3/200	13/18903	0.00030859	0.0106853	0.00883113	CPB2/APOH/SERPINF2	3
GO:0016485	protein processing	10/200	250/18903	0.00034222	0.011721	0.0096871	FGA/FGB/CPB2/HP/APOH/DHCR24/GSN/PERP/SERPINF2/FGG	10
GO:0034367	protein-containing complex remodeling	4/200	32/18903	0.000346709	0.0117471	0.00970863	AGT/APOA1/APOB/APOC3	4
GO:0050714	positive regulation of protein secretion	7/200	129/18903	0.000449876	0.0150804	0.0124635	FGA/FGB/GLUD1/VSNL1/ACSL4/GLUL/FGG	7
GO:0034113	heterotypic cell-cell adhesion	5/200	61/18903	0.000463977	0.0153894	0.0127189	FGA/APOA1/FGB/PERP/FGG	5
GO:0034116	positive regulation of heterotypic cell-cell adhesion	3/200	15/18903	0.000483332	0.0158644	0.0131114	FGA/FGB/FGG	3
GO:2000352	negative regulation of endothelial cell apoptotic process	4/200	35/18903	0.000492481	0.015998	0.0132219	FGA/FGB/FGG/ICAM1	4
GO:1904036	negative regulation of epithelial cell apoptotic process	5/200	62/18903	0.00050039	0.0160891	0.0132971	FGA/FGB/MDK/FGG/ICAM1	5
GO:0045777	positive regulation of blood pressure	4/200	36/18903	0.000549489	0.0174893	0.0144544	AGT/ID2/HSD11B2/ADH5	4
GO:0006066	alcohol metabolic process	12/200	367/18903	0.000558886	0.0176105	0.0145546	TPI1/APOA1/SOD1/IMPA2/APOB/DHCR24/HSD11B2/CAT/ADH5/SORD/DHRS7/ALDH2	12
GO:0090276	regulation of peptide hormone secretion	8/200	179/18903	0.000651802	0.0201761	0.0166749	HMGN3/FGA/FGB/GLUD1/VSNL1/ACSL4/GLUL/FGG	8
GO:0010876	lipid localization	14/200	483/18903	0.000653112	0.0201761	0.0166749	AGT/FABP5/DBI/NME4/APOA1/CLU/NMB/APOH/FABP1/APOB/SCP2/SERPINA5/C3/APOC3	14
GO:0010769	regulation of cell morphogenesis involved in differentiation	6/200	100/18903	0.000679928	0.0208005	0.017191	FGA/APOA1/FGB/MDK/RAC3/FGG	6
GO:0042776	proton motive force-driven mitochondrial ATP synthesis	5/200	67/18903	0.000715643	0.0216826	0.0179201	ATP5MF/NDUFS5/NDUFB4/NDUFB3/ATP5MG	5
GO:0002791	regulation of peptide secretion	8/200	182/18903	0.000726717	0.0218084	0.018024	HMGN3/FGA/FGB/GLUD1/VSNL1/ACSL4/GLUL/FGG	8
GO:0006869	lipid transport	13/200	433/18903	0.000735777	0.021872	0.0180766	AGT/FABP5/DBI/NME4/APOA1/CLU/NMB/APOH/FABP1/APOB/SCP2/SERPINA5/APOC3	13
GO:0090087	regulation of peptide transport	8/200	184/18903	0.000780404	0.022806	0.0188485	HMGN3/FGA/FGB/GLUD1/VSNL1/ACSL4/GLUL/FGG	8
GO:1903532	positive regulation of secretion by cell	10/200	278/18903	0.000781671	0.022806	0.0188485	AGT/FGA/FGB/CPB2/NMB/GLUD1/VSNL1/ACSL4/GLUL/FGG	10
GO:1905952	regulation of lipid localization	8/200	185/18903	0.000808419	0.02337	0.0193146	AGT/DBI/APOA1/NMB/APOB/SCP2/C3/APOC3	8
GO:0006641	triglyceride metabolic process	6/200	104/18903	0.000835869	0.0239438	0.0197889	APOA1/APOH/APOB/C3/CAT/APOC3	6
GO:0051917	regulation of fibrinolysis	3/200	18/18903	0.000846767	0.0240375	0.0198663	CPB2/APOH/SERPINF2	3
GO:2000116	regulation of cysteine-type endopeptidase activity	9/200	235/18903	0.000918754	0.0258482	0.0213628	HSPE1/FABP1/HMGB1/GPI/DHCR24/GSN/PERP/FAM162A/VIL1	9
GO:0070527	platelet aggregation	5/200	71/18903	0.000932481	0.0258736	0.0213838	FGA/FGB/ACTG1/MYL9/FGG	5
GO:0051604	protein maturation	11/200	336/18903	0.000936081	0.0258736	0.0213838	FGA/FGB/CPB2/HP/APOH/BOLA3/DHCR24/GSN/PERP/SERPINF2/FGG	11
GO:0009148	pyrimidine nucleoside triphosphate biosynthetic process	3/200	19/18903	0.000997733	0.0273379	0.022594	NME4/NME1/TYMS	3
GO:0032231	regulation of actin filament bundle assembly	6/200	108/18903	0.00101805	0.0276542	0.0228554	ID1/APOA1/ACTG1/STMN1/SERPINF2/VIL1	6
GO:0070371	ERK1 and ERK2 cascade	11/200	340/18903	0.00103009	0.0277421	0.0229281	AGT/FGA/FGB/TF/FGFR4/HMGB1/ZFP36L2/SERPINF2/FGG/CCL20/ICAM1	11
GO:0046879	hormone secretion	10/200	291/18903	0.00110543	0.0295188	0.0243965	AGT/HMGN3/FGA/FGB/NMB/GLUD1/VSNL1/ACSL4/GLUL/FGG	10
GO:1904035	regulation of epithelial cell apoptotic process	6/200	110/18903	0.00111987	0.0296339	0.0244915	FGA/FGB/GSN/MDK/FGG/ICAM1	6
GO:0032984	protein-containing complex disassembly	9/200	242/18903	0.00112855	0.0296339	0.0244915	HSPA8/STMN1/HMGA1/GSN/SMARCA4/NES/CALM1/VIL1/TPX2	9
GO:0043691	reverse cholesterol transport	3/200	20/18903	0.0011647	0.0300655	0.0248482	APOA1/CLU/APOC3	3
GO:0051004	regulation of lipoprotein lipase activity	3/200	20/18903	0.0011647	0.0300655	0.0248482	APOA1/APOH/APOC3	3
GO:0034446	substrate adhesion-dependent cell spreading	6/200	111/18903	0.00117361	0.0300655	0.0248482	FGA/APOA1/FGB/MDK/RAC3/FGG	6
GO:0048259	regulation of receptor-mediated endocytosis	6/200	112/18903	0.00122931	0.0312384	0.0258176	DKK1/CLU/TF/C3/UNC119/APOC3	6
GO:1905954	positive regulation of lipid localization	6/200	113/18903	0.00128701	0.0322749	0.0266743	DBI/APOA1/NMB/APOB/SCP2/C3	6
GO:0071827	plasma lipoprotein particle organization	4/200	45/18903	0.00129059	0.0322749	0.0266743	AGT/APOA1/APOB/APOC3	4
GO:0005996	monosaccharide metabolic process	9/200	248/18903	0.00133781	0.0324906	0.0268526	TPI1/FABP5/PKM/ALDOA/GSTO1/DCXR/GPI/SLC25A1/SORD	9
GO:0042593	glucose homeostasis	9/200	248/18903	0.00133781	0.0324906	0.0268526	FABP5/HMGN3/CPB2/NMB/FGFR4/GPI/VSNL1/SMARCA4/ICAM1	9
GO:1903036	positive regulation of response to wounding	5/200	77/18903	0.00134464	0.0324906	0.0268526	ACTG1/CPB2/APOH/MDK/SERPINF2	5
GO:0009185	ribonucleoside diphosphate metabolic process	6/200	114/18903	0.00134676	0.0324906	0.0268526	TPI1/LDHA/PKM/ALDOA/GPI/RRM2	6
GO:0002443	leukocyte mediated immunity	13/200	463/18903	0.00135077	0.0324906	0.0268526	PRDX1/SERPING1/CTSC/CLU/HMGB1/HPX/C3/CXCL6/TUBB/CFI/SPON2/C5/ICAM1	13
GO:0033500	carbohydrate homeostasis	9/200	249/18903	0.00137555	0.032836	0.027138	FABP5/HMGN3/CPB2/NMB/FGFR4/GPI/VSNL1/SMARCA4/ICAM1	9
GO:0009914	hormone transport	10/200	300/18903	0.00138825	0.0328899	0.0271826	AGT/HMGN3/FGA/FGB/NMB/GLUD1/VSNL1/ACSL4/GLUL/FGG	10
GO:0002920	regulation of humoral immune response	4/200	46/18903	0.00140193	0.0329662	0.0272456	SERPING1/CD59/HPX/C3	4
GO:0051047	positive regulation of secretion	10/200	304/18903	0.00153157	0.0356287	0.0294461	AGT/FGA/FGB/CPB2/NMB/GLUD1/VSNL1/ACSL4/GLUL/FGG	10
GO:0006268	DNA unwinding involved in DNA replication	3/200	22/18903	0.00154907	0.0356287	0.0294461	HMGA1/GINS2/MCM3	3
GO:0030449	regulation of complement activation	3/200	22/18903	0.00154907	0.0356287	0.0294461	SERPING1/CD59/C3	3
GO:0043281	regulation of cysteine-type endopeptidase activity involved in apoptotic process	8/200	205/18903	0.00156077	0.0356375	0.0294533	HSPE1/FABP1/HMGB1/GPI/DHCR24/GSN/FAM162A/VIL1	8
GO:0015833	peptide transport	9/200	254/18903	0.00157731	0.0357561	0.0295514	HMGN3/FGA/FGB/GLUD1/MGST1/VSNL1/ACSL4/GLUL/FGG	9
GO:0051261	protein depolymerization	6/200	118/18903	0.00160719	0.0361733	0.0298962	HSPA8/STMN1/GSN/NES/VIL1/TPX2	6
GO:0002455	humoral immune response mediated by circulating immunoglobulin	6/200	119/18903	0.0016779	0.037497	0.0309902	SERPING1/CLU/HPX/C3/CFI/C5	6
GO:0030100	regulation of endocytosis	8/200	209/18903	0.0017626	0.0391123	0.0323252	DKK1/CLU/TF/C3/UNC119/GPC3/BIN1/APOC3	8
GO:0032956	regulation of actin cytoskeleton organization	11/200	365/18903	0.00181095	0.0399043	0.0329798	ID1/APOA1/ACTG1/STMN1/GSN/MDK/ARHGDIA/SERPINF2/RAC3/VIL1/BIN1	11
GO:0032355	response to estradiol	6/200	121/18903	0.00182639	0.0399649	0.0330299	AGT/CCND1/APOB/GPI/CAT/PCNA	6
GO:0022604	regulation of cell morphogenesis	10/200	312/18903	0.00185431	0.0402184	0.0332394	FGA/APOA1/FGB/ALDOA/BAMBI/COCH/MDK/RAC3/VIL1/FGG	10
GO:0006096	glycolytic process	5/200	83/18903	0.0018778	0.0402184	0.0332394	TPI1/LDHA/PKM/ALDOA/GPI	5
GO:0002449	lymphocyte mediated immunity	11/200	367/18903	0.00189006	0.0402184	0.0332394	PRDX1/SERPING1/CTSC/CLU/HMGB1/HPX/C3/TUBB/CFI/C5/ICAM1	11
GO:0050673	epithelial cell proliferation	13/200	481/18903	0.00189253	0.0402184	0.0332394	ID1/APOA1/CPB2/NME1/CCND1/ID2/APOH/HMGB1/GPC3/MDK/ATP5IF1/EGFL7/GLUL	13
GO:0031960	response to corticosteroid	7/200	165/18903	0.00190182	0.0402184	0.0332394	SGK1/CCND1/HSD11B2/MDK/ZFP36L2/PCNA/TYMS	7
GO:1902041	regulation of extrinsic apoptotic signaling pathway via death domain receptors	4/200	50/18903	0.00191456	0.0402184	0.0332394	FGA/FGB/FGG/ICAM1	4
GO:0006757	ATP generation from ADP	5/200	84/18903	0.00197978	0.0413131	0.0341441	TPI1/LDHA/PKM/ALDOA/GPI	5
GO:0010811	positive regulation of cell-substrate adhesion	6/200	125/18903	0.00215303	0.0446329	0.0368878	FGA/APOA1/FGB/MDK/RAC3/FGG	6
GO:0007568	aging	7/200	169/18903	0.00217787	0.0447926	0.0370198	AGT/SERPING1/CTSC/SOD1/NUDT1/CAT/TYMS	7
GO:0006220	pyrimidine nucleotide metabolic process	4/200	52/18903	0.00221398	0.0447926	0.0370198	NME4/NME1/DPYD/TYMS	4
GO:0009410	response to xenobiotic stimulus	12/200	432/18903	0.00224397	0.0447926	0.0370198	CPB2/GSTO1/CCND1/SOD1/EPHX1/HSD11B2/MDK/CAT/SLC6A11/SORD/PCNA/TYMS	12
GO:0003071	renal system process involved in regulation of systemic arterial blood pressure	3/200	25/18903	0.00226024	0.0447926	0.0370198	AGT/HSD11B2/SERPINF2	3
GO:0008211	glucocorticoid metabolic process	3/200	25/18903	0.00226024	0.0447926	0.0370198	APOA1/HSD11B2/SERPINA6	3
GO:0009147	pyrimidine nucleoside triphosphate metabolic process	3/200	25/18903	0.00226024	0.0447926	0.0370198	NME4/NME1/TYMS	3
GO:0019835	cytolysis	3/200	25/18903	0.00226024	0.0447926	0.0370198	LYZ/MMD/C5	3
GO:0042180	cellular ketone metabolic process	8/200	218/18903	0.00229232	0.0451444	0.0373106	TPI1/FABP5/APOA1/FGFR4/FABP1/HSD11B2/AFP/APOC3	8
GO:0010882	regulation of cardiac muscle contraction by calcium ion signaling	3/200	26/18903	0.0025353	0.049183	0.0406484	GSTO1/CALM1/ATP1B1	3
GO:0034377	plasma lipoprotein particle assembly	3/200	26/18903	0.0025353	0.049183	0.0406484	APOA1/APOB/APOC3	3
GO:0046164	alcohol catabolic process	4/200	54/18903	0.00254422	0.049183	0.0406484	TPI1/IMPA2/SORD/ALDH2	4

## Sheet: GO_WNV_Huh7.5.1_DOWN
ID	Description	GeneRatio	BgRatio	pvalue	p.adjust	qvalue	geneID	Count
GO:0009141	nucleoside triphosphate metabolic process	25/253	267/18903	2.37262e-14	8.25909e-11	6.81067e-11	TPI1/LDHA/ATP5MF/ATP5MC3/HSPA8/ALDOA/ATP5MC1/PKM/NDUFS5/NME4/NDUFB2/PARP1/GPI/NME1/NDUFB4/NDUFB7/NDUFB3/ATP5MG/TYMS/NDUFB6/NDUFA2/APP/AK4/DCTPP1/ATP1B1	25
GO:0009205	purine ribonucleoside triphosphate metabolic process	23/253	242/18903	1.97529e-13	3.14619e-10	2.59443e-10	TPI1/LDHA/ATP5MF/ATP5MC3/HSPA8/ALDOA/ATP5MC1/PKM/NDUFS5/NME4/NDUFB2/PARP1/GPI/NME1/NDUFB4/NDUFB7/NDUFB3/ATP5MG/NDUFB6/NDUFA2/APP/AK4/ATP1B1	23
GO:0009144	purine nucleoside triphosphate metabolic process	23/253	247/18903	3.04821e-13	3.14619e-10	2.59443e-10	TPI1/LDHA/ATP5MF/ATP5MC3/HSPA8/ALDOA/ATP5MC1/PKM/NDUFS5/NME4/NDUFB2/PARP1/GPI/NME1/NDUFB4/NDUFB7/NDUFB3/ATP5MG/NDUFB6/NDUFA2/APP/AK4/ATP1B1	23
GO:0009199	ribonucleoside triphosphate metabolic process	23/253	249/18903	3.61527e-13	3.14619e-10	2.59443e-10	TPI1/LDHA/ATP5MF/ATP5MC3/HSPA8/ALDOA/ATP5MC1/PKM/NDUFS5/NME4/NDUFB2/PARP1/GPI/NME1/NDUFB4/NDUFB7/NDUFB3/ATP5MG/NDUFB6/NDUFA2/APP/AK4/ATP1B1	23
GO:0046034	ATP metabolic process	21/253	217/18903	1.61837e-12	1.12671e-09	9.29117e-10	TPI1/LDHA/ATP5MF/ATP5MC3/HSPA8/ALDOA/ATP5MC1/PKM/NDUFS5/NDUFB2/PARP1/GPI/NDUFB4/NDUFB7/NDUFB3/ATP5MG/NDUFB6/NDUFA2/APP/AK4/ATP1B1	21
GO:0009142	nucleoside triphosphate biosynthetic process	17/253	134/18903	2.90036e-12	1.68269e-09	1.38759e-09	ATP5MF/ATP5MC3/ALDOA/ATP5MC1/NDUFS5/NME4/NDUFB2/PARP1/NME1/NDUFB4/NDUFB7/NDUFB3/ATP5MG/TYMS/NDUFB6/NDUFA2/AK4	17
GO:0009206	purine ribonucleoside triphosphate biosynthetic process	16/253	117/18903	3.98483e-12	1.9816e-09	1.63408e-09	ATP5MF/ATP5MC3/ALDOA/ATP5MC1/NDUFS5/NME4/NDUFB2/PARP1/NME1/NDUFB4/NDUFB7/NDUFB3/ATP5MG/NDUFB6/NDUFA2/AK4	16
GO:0009145	purine nucleoside triphosphate biosynthetic process	16/253	118/18903	4.55543e-12	1.98218e-09	1.63456e-09	ATP5MF/ATP5MC3/ALDOA/ATP5MC1/NDUFS5/NME4/NDUFB2/PARP1/NME1/NDUFB4/NDUFB7/NDUFB3/ATP5MG/NDUFB6/NDUFA2/AK4	16
GO:0009201	ribonucleoside triphosphate biosynthetic process	16/253	123/18903	8.7246e-12	3.37448e-09	2.78269e-09	ATP5MF/ATP5MC3/ALDOA/ATP5MC1/NDUFS5/NME4/NDUFB2/PARP1/NME1/NDUFB4/NDUFB7/NDUFB3/ATP5MG/NDUFB6/NDUFA2/AK4	16
GO:0009259	ribonucleotide metabolic process	28/253	466/18903	3.39911e-11	1.18323e-08	9.75722e-09	TPI1/LDHA/ATP5MF/ATP5MC3/HSPA8/ALDOA/ATP5MC1/PKM/NDUFS5/NME4/NDUFB2/PARP1/GPI/NME1/ACSL4/NDUFB4/NDUFB7/NDUFB3/ATP5MG/NDUFB6/NDUFA2/SLC25A1/DPYD/DGAT2/ACLY/APP/AK4/ATP1B1	28
GO:0051346	negative regulation of hydrolase activity	25/253	373/18903	4.06341e-11	1.28589e-08	1.06038e-08	DHCR24/AGT/PEBP1/APOA1/GPI/APOC1/SERPINA1/ITIH2/SERPING1/GPC3/IFI6/SERPINA5/SERPIND1/SERPINF2/GCHFR/CST3/FABP1/KNG1/PROS1/APP/AHSG/SERPINA6/PTTG1/VIL1/APOC3	25
GO:0000727	double-strand break repair via break-induced replication	7/253	12/18903	5.29791e-11	1.42148e-08	1.17219e-08	MCM4/MCM3/GINS2/MCM7/MCM2/MCM6/MCM5	7
GO:0019693	ribose phosphate metabolic process	28/253	475/18903	5.30861e-11	1.42148e-08	1.17219e-08	TPI1/LDHA/ATP5MF/ATP5MC3/HSPA8/ALDOA/ATP5MC1/PKM/NDUFS5/NME4/NDUFB2/PARP1/GPI/NME1/ACSL4/NDUFB4/NDUFB7/NDUFB3/ATP5MG/NDUFB6/NDUFA2/SLC25A1/DPYD/DGAT2/ACLY/APP/AK4/ATP1B1	28
GO:0010466	negative regulation of peptidase activity	21/253	263/18903	6.3628e-11	1.55645e-08	1.28349e-08	DHCR24/AGT/PEBP1/GPI/SERPINA1/ITIH2/SERPING1/GPC3/IFI6/SERPINA5/SERPIND1/SERPINF2/CST3/FABP1/KNG1/PROS1/APP/AHSG/SERPINA6/PTTG1/VIL1	21
GO:0009150	purine ribonucleotide metabolic process	27/253	447/18903	6.93556e-11	1.55645e-08	1.28349e-08	TPI1/LDHA/ATP5MF/ATP5MC3/HSPA8/ALDOA/ATP5MC1/PKM/NDUFS5/NME4/NDUFB2/PARP1/GPI/NME1/ACSL4/NDUFB4/NDUFB7/NDUFB3/ATP5MG/NDUFB6/NDUFA2/SLC25A1/DGAT2/ACLY/APP/AK4/ATP1B1	27
GO:0045861	negative regulation of proteolysis	24/253	352/18903	7.15403e-11	1.55645e-08	1.28349e-08	DHCR24/AGT/PEBP1/GPI/SERPINA1/ITIH2/SERPING1/CPB2/RPL23/GPC3/IFI6/SERPINA5/SERPIND1/SERPINF2/CST3/FABP1/KNG1/PROS1/APP/AHSG/SERPINA6/TMEM98/PTTG1/VIL1	24
GO:0052547	regulation of peptidase activity	27/253	459/18903	1.25782e-10	2.54426e-08	2.09806e-08	DHCR24/AGT/PEBP1/HSPE1/GPI/SERPINA1/ITIH2/SERPING1/GPC3/IFI6/RPS27L/FAM162A/SERPINA5/SERPIND1/HMGB1/SERPINF2/CST3/FABP1/KNG1/GSN/PROS1/APP/AHSG/SERPINA6/BID/PTTG1/VIL1	27
GO:0009152	purine ribonucleotide biosynthetic process	19/253	220/18903	1.39986e-10	2.54426e-08	2.09806e-08	ATP5MF/ATP5MC3/ALDOA/ATP5MC1/NDUFS5/NME4/NDUFB2/PARP1/NME1/ACSL4/NDUFB4/NDUFB7/NDUFB3/ATP5MG/NDUFB6/NDUFA2/SLC25A1/ACLY/AK4	19
GO:0052548	regulation of endopeptidase activity	26/253	428/18903	1.411e-10	2.54426e-08	2.09806e-08	DHCR24/AGT/PEBP1/HSPE1/GPI/SERPINA1/ITIH2/SERPING1/IFI6/RPS27L/FAM162A/SERPINA5/SERPIND1/HMGB1/SERPINF2/CST3/FABP1/KNG1/GSN/PROS1/APP/AHSG/SERPINA6/BID/PTTG1/VIL1	26
GO:0006754	ATP biosynthetic process	14/253	106/18903	1.4618e-10	2.54426e-08	2.09806e-08	ATP5MF/ATP5MC3/ALDOA/ATP5MC1/NDUFS5/NDUFB2/PARP1/NDUFB4/NDUFB7/NDUFB3/ATP5MG/NDUFB6/NDUFA2/AK4	14
GO:0010951	negative regulation of endopeptidase activity	20/253	252/18903	2.05582e-10	3.40777e-08	2.81014e-08	DHCR24/AGT/PEBP1/GPI/SERPINA1/ITIH2/SERPING1/IFI6/SERPINA5/SERPIND1/SERPINF2/CST3/FABP1/KNG1/PROS1/APP/AHSG/SERPINA6/PTTG1/VIL1	20
GO:0006268	DNA unwinding involved in DNA replication	8/253	22/18903	2.50735e-10	3.96731e-08	3.27155e-08	HMGA1/MCM4/MCM3/GINS2/MCM7/MCM2/MCM6/MCM5	8
GO:0006163	purine nucleotide metabolic process	27/253	476/18903	2.82747e-10	4.27931e-08	3.52884e-08	TPI1/LDHA/ATP5MF/ATP5MC3/HSPA8/ALDOA/ATP5MC1/PKM/NDUFS5/NME4/NDUFB2/PARP1/GPI/NME1/ACSL4/NDUFB4/NDUFB7/NDUFB3/ATP5MG/NDUFB6/NDUFA2/SLC25A1/DGAT2/ACLY/APP/AK4/ATP1B1	27
GO:0009260	ribonucleotide biosynthetic process	19/253	234/18903	4.02044e-10	5.83131e-08	4.80866e-08	ATP5MF/ATP5MC3/ALDOA/ATP5MC1/NDUFS5/NME4/NDUFB2/PARP1/NME1/ACSL4/NDUFB4/NDUFB7/NDUFB3/ATP5MG/NDUFB6/NDUFA2/SLC25A1/ACLY/AK4	19
GO:0046390	ribose phosphate biosynthetic process	19/253	241/18903	6.62361e-10	9.22271e-08	7.60529e-08	ATP5MF/ATP5MC3/ALDOA/ATP5MC1/NDUFS5/NME4/NDUFB2/PARP1/NME1/ACSL4/NDUFB4/NDUFB7/NDUFB3/ATP5MG/NDUFB6/NDUFA2/SLC25A1/ACLY/AK4	19
GO:0006164	purine nucleotide biosynthetic process	19/253	242/18903	7.10303e-10	9.50986e-08	7.84209e-08	ATP5MF/ATP5MC3/ALDOA/ATP5MC1/NDUFS5/NME4/NDUFB2/PARP1/NME1/ACSL4/NDUFB4/NDUFB7/NDUFB3/ATP5MG/NDUFB6/NDUFA2/SLC25A1/ACLY/AK4	19
GO:0009165	nucleotide biosynthetic process	21/253	304/18903	9.17889e-10	1.1834e-07	9.75861e-08	ATP5MF/ATP5MC3/ALDOA/ATP5MC1/NDUFS5/NME4/NDUFB2/PARP1/NME1/ACSL4/NDUFB4/NDUFB7/RRM2/NDUFB3/ATP5MG/TYMS/NDUFB6/NDUFA2/SLC25A1/ACLY/AK4	21
GO:1901293	nucleoside phosphate biosynthetic process	21/253	306/18903	1.03356e-09	1.28494e-07	1.0596e-07	ATP5MF/ATP5MC3/ALDOA/ATP5MC1/NDUFS5/NME4/NDUFB2/PARP1/NME1/ACSL4/NDUFB4/NDUFB7/RRM2/NDUFB3/ATP5MG/TYMS/NDUFB6/NDUFA2/SLC25A1/ACLY/AK4	21
GO:0072522	purine-containing compound biosynthetic process	19/253	251/18903	1.31185e-09	1.57467e-07	1.29852e-07	ATP5MF/ATP5MC3/ALDOA/ATP5MC1/NDUFS5/NME4/NDUFB2/PARP1/NME1/ACSL4/NDUFB4/NDUFB7/NDUFB3/ATP5MG/NDUFB6/NDUFA2/SLC25A1/ACLY/AK4	19
GO:0015986	proton motive force-driven ATP synthesis	11/253	76/18903	5.28341e-09	6.13051e-07	5.05538e-07	ATP5MF/ATP5MC3/ATP5MC1/NDUFS5/NDUFB2/NDUFB4/NDUFB7/NDUFB3/ATP5MG/NDUFB6/NDUFA2	11
GO:0009636	response to toxic substance	18/253	250/18903	7.95842e-09	8.7846e-07	7.24402e-07	PRDX1/TXN/PON2/MGST1/SOD1/MGST2/TXNDC17/TYMS/SDC1/FABP1/EPHX1/GSTO1/MGST3/GSTK1/CAT/MAOB/PDZK1/DHFR	18
GO:0009060	aerobic respiration	16/253	194/18903	8.07548e-09	8.7846e-07	7.24402e-07	ATP5MF/COX6B1/UQCRH/NDUFS5/NDUFB2/UQCRQ/NDUFB4/NDUFB7/NDUFB3/ATP5MG/NDUFB6/NDUFA2/AK4/CAT/IDH1/BID	16
GO:0098869	cellular oxidant detoxification	12/253	100/18903	9.43369e-09	9.95112e-07	8.20596e-07	PRDX1/TXN/MGST1/SOD1/MGST2/TXNDC17/FABP1/GSTO1/MGST3/GSTK1/CAT/DHFR	12
GO:0006119	oxidative phosphorylation	14/253	147/18903	1.1324e-08	1.15938e-06	9.56054e-07	ATP5MF/COX6B1/UQCRH/NDUFS5/NDUFB2/UQCRQ/NDUFB4/NDUFB7/NDUFB3/ATP5MG/NDUFB6/NDUFA2/AK4/BID	14
GO:0008202	steroid metabolic process	20/253	323/18903	1.50708e-08	1.4989e-06	1.23603e-06	DHCR24/APOA1/SOD1/APOC1/EBPL/APOB/SCP2/HSD11B2/DGAT2/ACLY/AFP/APP/GC/FGFR4/CAT/SERPINA6/HSD17B2/ATP1A1/SCARB1/GAL	20
GO:0030174	regulation of DNA-templated DNA replication initiation	6/253	15/18903	2.45101e-08	2.37e-06	1.95436e-06	MCM4/MCM3/MCM7/MCM2/MCM6/MCM5	6
GO:1990748	cellular detoxification	12/253	115/18903	4.63868e-08	4.36412e-06	3.59877e-06	PRDX1/TXN/MGST1/SOD1/MGST2/TXNDC17/FABP1/GSTO1/MGST3/GSTK1/CAT/DHFR	12
GO:0042730	fibrinolysis	7/253	27/18903	5.00378e-08	4.58372e-06	3.77986e-06	FGA/FGB/SERPING1/CPB2/APOH/SERPINF2/PROS1	7
GO:0032392	DNA geometric change	11/253	99/18903	8.86945e-08	7.91656e-06	6.52821e-06	HMGA1/MCM4/HMGB1/MCM3/GINS2/MCM7/MCM2/G3BP1/MCM6/MCM5/TOP2A	11
GO:0046394	carboxylic acid biosynthetic process	19/253	326/18903	9.10158e-08	7.92065e-06	6.53158e-06	FABP5/APOA1/APOC1/SCP2/MGST2/GLUD1/DPYD/ACLY/MGST3/ADI1/FGFR4/GLUL/SCD/FADS2/GATM/DHFR/FASN/APOC3/MGLL	19
GO:0097237	cellular response to toxic substance	12/253	123/18903	9.84439e-08	8.30143e-06	6.84558e-06	PRDX1/TXN/MGST1/SOD1/MGST2/TXNDC17/FABP1/GSTO1/MGST3/GSTK1/CAT/DHFR	12
GO:0016053	organic acid biosynthetic process	19/253	328/18903	1.00161e-07	8.30143e-06	6.84558e-06	FABP5/APOA1/APOC1/SCP2/MGST2/GLUD1/DPYD/ACLY/MGST3/ADI1/FGFR4/GLUL/SCD/FADS2/GATM/DHFR/FASN/APOC3/MGLL	19
GO:0042773	ATP synthesis coupled electron transport	11/253	101/18903	1.09236e-07	8.60578e-06	7.09656e-06	COX6B1/UQCRH/NDUFS5/NDUFB2/UQCRQ/NDUFB4/NDUFB7/NDUFB3/NDUFB6/NDUFA2/BID	11
GO:0042775	mitochondrial ATP synthesis coupled electron transport	11/253	101/18903	1.09236e-07	8.60578e-06	7.09656e-06	COX6B1/UQCRH/NDUFS5/NDUFB2/UQCRQ/NDUFB4/NDUFB7/NDUFB3/NDUFB6/NDUFA2/BID	11
GO:0022900	electron transport chain	14/253	176/18903	1.1125e-07	8.60578e-06	7.09656e-06	COX6B1/UQCRH/CYBA/NDUFS5/NDUFB2/UQCRQ/NDUFB4/NDUFB7/NDUFB3/NDUFB6/NDUFA2/CYB5A/MAOB/BID	14
GO:0045333	cellular respiration	16/253	240/18903	1.59363e-07	1.18128e-05	9.74113e-06	ATP5MF/COX6B1/UQCRH/NDUFS5/NDUFB2/UQCRQ/NDUFB4/NDUFB7/NDUFB3/ATP5MG/NDUFB6/NDUFA2/AK4/CAT/IDH1/BID	16
GO:0098754	detoxification	13/253	154/18903	1.59494e-07	1.18128e-05	9.74113e-06	PRDX1/TXN/MGST1/SOD1/MGST2/TXNDC17/FABP1/GSTO1/MGST3/GSTK1/CAT/PDZK1/DHFR	13
GO:0071103	DNA conformation change	11/253	106/18903	1.80142e-07	1.30641e-05	1.0773e-05	HMGA1/MCM4/HMGB1/MCM3/GINS2/MCM7/MCM2/G3BP1/MCM6/MCM5/TOP2A	11
GO:0042776	proton motive force-driven mitochondrial ATP synthesis	9/253	67/18903	2.59898e-07	1.84634e-05	1.52254e-05	ATP5MF/NDUFS5/NDUFB2/NDUFB4/NDUFB7/NDUFB3/ATP5MG/NDUFB6/NDUFA2	9
GO:0030195	negative regulation of blood coagulation	8/253	50/18903	3.04568e-07	2.1204e-05	1.74854e-05	FGA/FGB/SERPING1/CPB2/APOH/SERPINF2/KNG1/PROS1	8
GO:0050878	regulation of body fluid levels	20/253	390/18903	3.27307e-07	2.23403e-05	1.84224e-05	STMN1/CYBA/FGA/FGB/GPI/NME1/SERPINA1/SERPING1/CPB2/APOH/SERPIND1/MYH9/SERPINF2/KNG1/HSD11B2/ACTG1/PROS1/FLNA/CD59/CCND1	20
GO:1900047	negative regulation of hemostasis	8/253	51/18903	3.57086e-07	2.39042e-05	1.9712e-05	FGA/FGB/SERPING1/CPB2/APOH/SERPINF2/KNG1/PROS1	8
GO:0019646	aerobic electron transport chain	10/253	93/18903	4.71071e-07	3.03666e-05	2.50411e-05	COX6B1/UQCRH/NDUFS5/NDUFB2/UQCRQ/NDUFB4/NDUFB7/NDUFB3/NDUFB6/NDUFA2	10
GO:0032508	DNA duplex unwinding	10/253	93/18903	4.71071e-07	3.03666e-05	2.50411e-05	HMGA1/MCM4/MCM3/GINS2/MCM7/MCM2/G3BP1/MCM6/MCM5/TOP2A	10
GO:0007599	hemostasis	15/253	231/18903	5.48295e-07	3.47021e-05	2.86163e-05	FGA/FGB/GPI/SERPINA1/SERPING1/CPB2/APOH/SERPIND1/MYH9/SERPINF2/KNG1/ACTG1/PROS1/FLNA/CD59	15
GO:0050819	negative regulation of coagulation	8/253	54/18903	5.63624e-07	3.50353e-05	2.8891e-05	FGA/FGB/SERPING1/CPB2/APOH/SERPINF2/KNG1/PROS1	8
GO:0006270	DNA replication initiation	7/253	38/18903	6.27193e-07	3.83028e-05	3.15855e-05	MCM4/MCM3/MCM7/MCM2/MCM10/MCM6/MCM5	7
GO:0022904	respiratory electron transport chain	11/253	122/18903	7.53363e-07	4.52148e-05	3.72853e-05	COX6B1/UQCRH/NDUFS5/NDUFB2/UQCRQ/NDUFB4/NDUFB7/NDUFB3/NDUFB6/NDUFA2/BID	11
GO:0090329	regulation of DNA-templated DNA replication	8/253	57/18903	8.64672e-07	5.10157e-05	4.20689e-05	MCM4/PCNA/MCM3/GINS2/MCM7/MCM2/MCM6/MCM5	8
GO:0031639	plasminogen activation	6/253	27/18903	1.26677e-06	7.34936e-05	6.06048e-05	DHCR24/FGA/FGB/CPB2/APOH/SERPINF2	6
GO:0021762	substantia nigra development	7/253	44/18903	1.7785e-06	9.98544e-05	8.23426e-05	COX6B1/DYNLL1/CALM1/CKB/GLUD1/YWHAQ/MAOB	7
GO:1900026	positive regulation of substrate adhesion-dependent cell spreading	7/253	44/18903	1.7785e-06	9.98544e-05	8.23426e-05	APOA1/FGA/FGB/C1QBP/MDK/RAC3/FLNA	7
GO:0007596	blood coagulation	14/253	225/18903	2.18123e-06	0.000120521	9.93852e-05	FGA/FGB/SERPINA1/SERPING1/CPB2/APOH/SERPIND1/MYH9/SERPINF2/KNG1/ACTG1/PROS1/FLNA/CD59	14
GO:0034368	protein-lipid complex remodeling	6/253	30/18903	2.45695e-06	0.000131579	0.000108504	AGT/APOA1/APOC1/APOB/SCARB1/APOC3	6
GO:0034369	plasma lipoprotein particle remodeling	6/253	30/18903	2.45695e-06	0.000131579	0.000108504	AGT/APOA1/APOC1/APOB/SCARB1/APOC3	6
GO:0006261	DNA-templated DNA replication	12/253	166/18903	2.507e-06	0.000132225	0.000109036	PARP1/HMGA1/MCM4/CENPX/PCNA/MCM3/GINS2/MCM7/MCM2/MCM10/MCM6/MCM5	12
GO:0015980	energy derivation by oxidation of organic compounds	17/253	333/18903	2.72501e-06	0.000141579	0.000116749	ATP5MF/COX6B1/UQCRH/NDUFS5/NDUFB2/UQCRQ/NDUFB4/NDUFB7/NDUFB3/ATP5MG/NDUFB6/NDUFA2/AK4/PPP1CC/CAT/IDH1/BID	17
GO:0050817	coagulation	14/253	230/18903	2.82222e-06	0.000144473	0.000119136	FGA/FGB/SERPINA1/SERPING1/CPB2/APOH/SERPIND1/MYH9/SERPINF2/KNG1/ACTG1/PROS1/FLNA/CD59	14
GO:0030901	midbrain development	9/253	91/18903	3.6041e-06	0.000179764	0.000148238	COX6B1/DYNLL1/DKK1/UQCRQ/CALM1/CKB/GLUD1/YWHAQ/MAOB	9
GO:1903034	regulation of response to wounding	12/253	172/18903	3.62909e-06	0.000179764	0.000148238	FGA/FGB/SERPING1/CPB2/APOH/SERPINF2/KNG1/ACTG1/PROS1/MDK/FLNA/VIL1	12
GO:0034367	protein-containing complex remodeling	6/253	32/18903	3.66654e-06	0.000179764	0.000148238	AGT/APOA1/APOC1/APOB/SCARB1/APOC3	6
GO:0030193	regulation of blood coagulation	8/253	70/18903	4.25263e-06	0.000205603	0.000169546	FGA/FGB/SERPING1/CPB2/APOH/SERPINF2/KNG1/PROS1	8
GO:1903035	negative regulation of response to wounding	9/253	94/18903	4.72379e-06	0.000225254	0.00018575	FGA/FGB/SERPING1/CPB2/APOH/SERPINF2/KNG1/PROS1/MDK	9
GO:0006120	mitochondrial electron transport, NADH to ubiquinone	7/253	51/18903	4.96148e-06	0.000233391	0.00019246	NDUFS5/NDUFB2/NDUFB4/NDUFB7/NDUFB3/NDUFB6/NDUFA2	7
GO:1900046	regulation of hemostasis	8/253	72/18903	5.26899e-06	0.000244551	0.000201664	FGA/FGB/SERPING1/CPB2/APOH/SERPINF2/KNG1/PROS1	8
GO:1902652	secondary alcohol metabolic process	11/253	149/18903	5.39263e-06	0.000246997	0.00020368	DHCR24/APOA1/SOD1/APOC1/APOB/DGAT2/ACLY/APP/CAT/IDH1/SCARB1	11
GO:0034381	plasma lipoprotein particle clearance	7/253	53/18903	6.45704e-06	0.000291908	0.000240716	APOA1/APOC1/APOB/LRPAP1/DGAT2/SCARB1/APOC3	7
GO:0050818	regulation of coagulation	8/253	75/18903	7.17488e-06	0.000319637	0.000263581	FGA/FGB/SERPING1/CPB2/APOH/SERPINF2/KNG1/PROS1	8
GO:0033108	mitochondrial respiratory chain complex assembly	9/253	99/18903	7.25405e-06	0.000319637	0.000263581	NDUFS5/NDUFB2/NDUFB4/NDUFB7/NDUFB3/NDUFB6/NDUFA2/STMP1/PET100	9
GO:0016125	sterol metabolic process	11/253	154/18903	7.40378e-06	0.000322157	0.000265659	DHCR24/APOA1/SOD1/APOC1/EBPL/APOB/DGAT2/ACLY/APP/CAT/SCARB1	11
GO:0010038	response to metal ion	17/253	360/18903	7.67936e-06	0.000330023	0.000272146	FGA/FGB/PARP1/GPI/SOD1/TF/BSG/CALM1/SDC1/PCNA/IMPA2/ACTG1/APP/CAT/NUDT1/MAOB/CCND1	17
GO:0006165	nucleoside diphosphate phosphorylation	9/253	100/18903	7.87951e-06	0.000334495	0.000275834	TPI1/LDHA/ALDOA/PKM/NME4/GPI/NME1/APP/AK4	9
GO:0046939	nucleotide phosphorylation	9/253	102/18903	9.26984e-06	0.000388775	0.000320594	TPI1/LDHA/ALDOA/PKM/NME4/GPI/NME1/APP/AK4	9
GO:0061045	negative regulation of wound healing	8/253	78/18903	9.6331e-06	0.0003992	0.000329191	FGA/FGB/SERPING1/CPB2/APOH/SERPINF2/KNG1/PROS1	8
GO:0006641	triglyceride metabolic process	9/253	104/18903	1.08646e-05	0.000444939	0.000366909	APOA1/APOC1/APOB/APOH/DGAT2/CAT/SCARB1/APOC3/MGLL	9
GO:0009132	nucleoside diphosphate metabolic process	10/253	132/18903	1.15335e-05	0.00046684	0.000384969	TPI1/LDHA/ALDOA/PKM/NME4/GPI/NME1/RRM2/APP/AK4	10
GO:0010257	NADH dehydrogenase complex assembly	7/253	59/18903	1.33479e-05	0.000528	0.000435403	NDUFS5/NDUFB2/NDUFB4/NDUFB7/NDUFB3/NDUFB6/NDUFA2	7
GO:0032981	mitochondrial respiratory chain complex I assembly	7/253	59/18903	1.33479e-05	0.000528	0.000435403	NDUFS5/NDUFB2/NDUFB4/NDUFB7/NDUFB3/NDUFB6/NDUFA2	7
GO:0048545	response to steroid hormone	16/253	339/18903	1.43666e-05	0.00056191	0.000463366	HSPA8/CYBA/SKP2/PARP1/GPI/DNAJA1/TYMS/SDC1/PCNA/HSD11B2/SGK1/MDK/IDH1/MAOB/ATP1A1/CCND1	16
GO:0061041	regulation of wound healing	10/253	137/18903	1.59868e-05	0.000618332	0.000509893	FGA/FGB/SERPING1/CPB2/APOH/SERPINF2/KNG1/ACTG1/PROS1/VIL1	10
GO:1900024	regulation of substrate adhesion-dependent cell spreading	7/253	61/18903	1.66859e-05	0.000632512	0.000521587	APOA1/FGA/FGB/C1QBP/MDK/RAC3/FLNA	7
GO:0097006	regulation of plasma lipoprotein particle levels	8/253	84/18903	1.67168e-05	0.000632512	0.000521587	AGT/APOA1/APOC1/APOB/LRPAP1/DGAT2/SCARB1/APOC3	8
GO:0008211	glucocorticoid metabolic process	5/253	25/18903	1.76194e-05	0.000659494	0.000543837	APOA1/HSD11B2/SERPINA6/ATP1A1/GAL	5
GO:0008203	cholesterol metabolic process	10/253	139/18903	1.81435e-05	0.000671888	0.000554057	DHCR24/APOA1/SOD1/APOC1/APOB/DGAT2/ACLY/APP/CAT/SCARB1	10
GO:0006979	response to oxidative stress	18/253	434/18903	2.39525e-05	0.000877672	0.000723752	PRDX1/DHCR24/TXN/PON2/MGST1/PARP1/SOD1/NDUFB4/ATOX1/SDC1/PCNA/FABP1/EPAS1/APP/CAT/NUDT1/IDH1/DHFR	18
GO:0048857	neural nucleus development	7/253	65/18903	2.54439e-05	0.000922606	0.000760806	COX6B1/DYNLL1/CALM1/CKB/GLUD1/YWHAQ/MAOB	7
GO:1902969	mitotic DNA replication	4/253	14/18903	2.8226e-05	0.00101205	0.000834568	MCM4/MCM3/MCM2/MCM6	4
GO:0071827	plasma lipoprotein particle organization	6/253	45/18903	2.84922e-05	0.00101205	0.000834568	AGT/APOA1/APOC1/APOB/SCARB1/APOC3	6
GO:0042060	wound healing	18/253	442/18903	3.04562e-05	0.00107089	0.000883085	FGA/FGB/SERPINA1/SERPING1/CPB2/APOH/SERPIND1/MYH9/SERPINF2/SDC1/KNG1/ACTG1/PROS1/SCARB1/FLNA/CD59/VIL1/ERBB3	18
GO:0006575	cellular modified amino acid metabolic process	11/253	180/18903	3.20424e-05	0.0011154	0.000919787	SOD1/MGST2/TYMS/CKB/GGH/GSTO1/PCYOX1/GSTK1/GATM/IDH1/DHFR	11
GO:0006260	DNA replication	14/253	286/18903	3.33095e-05	0.00114802	0.00094669	PARP1/PTMS/HMGA1/MCM4/CENPX/RRM2/PCNA/MCM3/GINS2/MCM7/MCM2/MCM10/MCM6/MCM5	14
GO:0046890	regulation of lipid biosynthetic process	11/253	182/18903	3.54695e-05	0.00121048	0.000998198	FABP5/APOA1/SOD1/APOC1/APOB/DGAT2/FGFR4/IDH1/ATP1A1/SCARB1/APOC3	11
GO:0006066	alcohol metabolic process	16/253	367/18903	3.77214e-05	0.00127478	0.00105122	TPI1/DHCR24/APOA1/SOD1/APOC1/APOB/IMPA2/HSD11B2/DGAT2/ACLY/TTR/APP/CAT/IDH1/SCARB1/DHFR	16
GO:0006271	DNA strand elongation involved in DNA replication	4/253	15/18903	3.80859e-05	0.00127478	0.00105122	MCM4/PCNA/MCM3/MCM7	4
GO:0072330	monocarboxylic acid biosynthetic process	12/253	218/18903	3.94816e-05	0.00130891	0.00107936	FABP5/APOA1/APOC1/SCP2/ACLY/FGFR4/SCD/FADS2/GATM/FASN/APOC3/MGLL	12
GO:0006953	acute-phase response	6/253	48/18903	4.15116e-05	0.00135048	0.00111365	SERPINA1/ORM2/ORM1/SERPINF2/SAA4/AHSG	6
GO:0071825	protein-lipid complex subunit organization	6/253	48/18903	4.15116e-05	0.00135048	0.00111365	AGT/APOA1/APOC1/APOB/SCARB1/APOC3	6
GO:0034375	high-density lipoprotein particle remodeling	4/253	16/18903	5.02484e-05	0.00160472	0.0013233	APOA1/APOC1/SCARB1/APOC3	4
GO:0051014	actin filament severing	4/253	16/18903	5.02484e-05	0.00160472	0.0013233	CFL1/MYH9/GSN/VIL1	4
GO:0006790	sulfur compound metabolic process	15/253	338/18903	5.39938e-05	0.00170866	0.00140901	B4GAT1/ACSL4/SOD1/BOLA3/MGST2/MAT2A/SLC25A1/DGAT2/ACLY/GSTO1/CHST13/GSTK1/ADI1/BTD/IDH1	15
GO:0042632	cholesterol homeostasis	8/253	100/18903	5.93791e-05	0.00186215	0.00153558	APOA1/CD24/APOB/TMEM97/DGAT2/FGFR4/SCARB1/APOC3	8
GO:1902600	proton transmembrane transport	10/253	160/18903	6.06382e-05	0.00188466	0.00155414	ATP5MF/COX6B1/ATP5MC3/UQCRH/ATP5MC1/SLC25A3/ATP5MG/CYB5A/ATP1B1/ATP1A1	10
GO:0055092	sterol homeostasis	8/253	101/18903	6.37515e-05	0.00196388	0.00161947	APOA1/CD24/APOB/TMEM97/DGAT2/FGFR4/SCARB1/APOC3	8
GO:0072378	blood coagulation, fibrin clot formation	4/253	17/18903	6.50202e-05	0.0019854	0.00163721	FGA/FGB/APOH/FLNA	4
GO:0019218	regulation of steroid metabolic process	8/253	102/18903	6.83882e-05	0.00207008	0.00170704	APOA1/SOD1/APOC1/APOB/DGAT2/FGFR4/ATP1A1/GAL	8
GO:0006639	acylglycerol metabolic process	9/253	132/18903	7.25371e-05	0.00217674	0.001795	APOA1/APOC1/APOB/APOH/DGAT2/CAT/SCARB1/APOC3/MGLL	9
GO:0006638	neutral lipid metabolic process	9/253	133/18903	7.69072e-05	0.00228815	0.00188687	APOA1/APOC1/APOB/APOH/DGAT2/CAT/SCARB1/APOC3/MGLL	9
GO:0031960	response to corticosteroid	10/253	165/18903	7.85154e-05	0.0023162	0.00191	CYBA/PARP1/TYMS/SDC1/PCNA/HSD11B2/SGK1/MDK/MAOB/CCND1	10
GO:2000116	regulation of cysteine-type endopeptidase activity	12/253	235/18903	8.14341e-05	0.00238212	0.00196436	DHCR24/HSPE1/GPI/IFI6/RPS27L/FAM162A/HMGB1/CST3/FABP1/GSN/BID/VIL1	12
GO:0043281	regulation of cysteine-type endopeptidase activity involved in apoptotic process	11/253	205/18903	0.000103927	0.00301474	0.00248604	DHCR24/HSPE1/GPI/IFI6/RPS27L/FAM162A/HMGB1/FABP1/GSN/BID/VIL1	11
GO:0010770	positive regulation of cell morphogenesis involved in differentiation	7/253	82/18903	0.000114577	0.00329621	0.00271814	APOA1/FGA/FGB/C1QBP/MDK/RAC3/FLNA	7
GO:0051385	response to mineralocorticoid	5/253	37/18903	0.000126806	0.00354301	0.00292166	CYBA/PARP1/SGK1/MAOB/CCND1	5
GO:0036260	RNA capping	4/253	20/18903	0.000128244	0.00354301	0.00292166	SNRPE/SNRPD2/SNRPD1/SNRPF	4
GO:0043691	reverse cholesterol transport	4/253	20/18903	0.000128244	0.00354301	0.00292166	APOA1/CLU/SCARB1/APOC3	4
GO:0051004	regulation of lipoprotein lipase activity	4/253	20/18903	0.000128244	0.00354301	0.00292166	APOA1/APOC1/APOH/APOC3	4
GO:0072376	protein activation cascade	4/253	20/18903	0.000128244	0.00354301	0.00292166	FGA/FGB/APOH/FLNA	4
GO:0033260	nuclear DNA replication	5/253	38/18903	0.000144436	0.00395892	0.00326464	MCM4/PCNA/MCM3/MCM2/MCM6	5
GO:0009185	ribonucleoside diphosphate metabolic process	8/253	114/18903	0.000149575	0.00406774	0.00335436	TPI1/LDHA/ALDOA/PKM/GPI/RRM2/APP/AK4	8
GO:0006883	cellular sodium ion homeostasis	4/253	22/18903	0.000189591	0.00511602	0.00421881	AGT/ATP1B3/ATP1B1/ATP1A1	4
GO:0050994	regulation of lipid catabolic process	6/253	63/18903	0.000194434	0.00520633	0.00429328	APOA1/APOC1/FABP1/IDH1/SCARB1/APOC3	6
GO:1905952	regulation of lipid localization	10/253	185/18903	0.000201417	0.00535216	0.00441354	DBI/AGT/APOA1/APOC1/APOB/SCP2/NMB/SCARB1/APOC3/GAL	10
GO:0044786	cell cycle DNA replication	5/253	42/18903	0.000234352	0.00617089	0.00508868	MCM4/PCNA/MCM3/MCM2/MCM6	5
GO:0046031	ADP metabolic process	7/253	92/18903	0.000235774	0.00617089	0.00508868	TPI1/LDHA/ALDOA/PKM/GPI/APP/AK4	7
GO:0046887	positive regulation of hormone secretion	8/253	123/18903	0.000252513	0.00655967	0.00540928	FGA/FGB/ACSL4/VSNL1/NMB/GLUD1/GLUL/GAL	8
GO:0006869	lipid transport	16/253	433/18903	0.000255937	0.00659939	0.00544204	FABP5/DBI/AGT/APOA1/NME4/APOC1/CLU/APOB/SCP2/APOH/SERPINA5/NMB/FABP1/SCARB1/APOC3/GAL	16
GO:0034379	very-low-density lipoprotein particle assembly	3/253	10/18903	0.000265216	0.00673882	0.00555701	APOC1/APOB/APOC3	3
GO:1905918	regulation of CoA-transferase activity	3/253	10/18903	0.000265216	0.00673882	0.00555701	DBI/AGT/APOA1	3
GO:1903241	U2-type prespliceosome assembly	4/253	24/18903	0.000269674	0.00680244	0.00560947	SNRPE/SNRPD2/SNRPD1/SNRPF	4
GO:0031638	zymogen activation	6/253	67/18903	0.000273141	0.00684032	0.00564071	DHCR24/FGA/FGB/CPB2/APOH/SERPINF2	6
GO:0010811	positive regulation of cell-substrate adhesion	8/253	125/18903	0.000281863	0.00700833	0.00577926	APOA1/FGA/FGB/C1QBP/NID1/MDK/RAC3/FLNA	8
GO:0010876	lipid localization	17/253	483/18903	0.000290989	0.00718392	0.00592405	FABP5/DBI/AGT/APOA1/NME4/APOC1/CLU/APOB/SCP2/APOH/SERPINA5/NMB/FABP1/DGAT2/SCARB1/APOC3/GAL	17
GO:0046503	glycerolipid catabolic process	6/253	68/18903	0.00029626	0.00726255	0.0059889	APOA1/APOC1/APOB/SCARB1/APOC3/MGLL	6
GO:0003071	renal system process involved in regulation of systemic arterial blood pressure	4/253	25/18903	0.000317685	0.00767959	0.0063328	AGT/CYBA/SERPINF2/HSD11B2	4
GO:0009147	pyrimidine nucleoside triphosphate metabolic process	4/253	25/18903	0.000317685	0.00767959	0.0063328	NME4/NME1/TYMS/DCTPP1	4
GO:0046883	regulation of hormone secretion	11/253	234/18903	0.000328536	0.00788714	0.00650394	AGT/HMGN3/FGA/FGB/ACSL4/VSNL1/NMB/GLUD1/SLC16A1/GLUL/GAL	11
GO:0006631	fatty acid metabolic process	15/253	400/18903	0.000340698	0.00812308	0.00669851	FABP5/DBI/APOA1/ACSL4/APOC1/SCP2/FABP1/EPHX1/DGAT2/ACLY/SCD/FADS2/FASN/APOC3/MGLL	15
GO:0034377	plasma lipoprotein particle assembly	4/253	26/18903	0.000371523	0.0087905	0.00724888	APOA1/APOC1/APOB/APOC3	4
GO:0006633	fatty acid biosynthetic process	9/253	164/18903	0.000373741	0.0087905	0.00724888	FABP5/APOA1/APOC1/ACLY/SCD/FADS2/FASN/APOC3/MGLL	9
GO:0010769	regulation of cell morphogenesis involved in differentiation	7/253	100/18903	0.00039358	0.00919497	0.00758242	APOA1/FGA/FGB/C1QBP/MDK/RAC3/FLNA	7
GO:0051180	vitamin transport	5/253	47/18903	0.000400227	0.00928794	0.00765909	APOA1/CD320/GC/SCARB1/SLC2A2	5
GO:0000724	double-strand break repair via homologous recombination	9/253	169/18903	0.000465433	0.0107296	0.00884792	PARP1/MCM4/H2AX/MCM3/GINS2/MCM7/MCM2/MCM6/MCM5	9
GO:0006275	regulation of DNA replication	8/253	136/18903	0.000497367	0.0112851	0.00930602	MCM4/PCNA/MCM3/GINS2/MCM7/MCM2/MCM6/MCM5	8
GO:0009135	purine nucleoside diphosphate metabolic process	7/253	104/18903	0.000499256	0.0112851	0.00930602	TPI1/LDHA/ALDOA/PKM/GPI/APP/AK4	7
GO:0009179	purine ribonucleoside diphosphate metabolic process	7/253	104/18903	0.000499256	0.0112851	0.00930602	TPI1/LDHA/ALDOA/PKM/GPI/APP/AK4	7
GO:0000725	recombinational repair	9/253	173/18903	0.00055144	0.0123843	0.0102124	PARP1/MCM4/H2AX/MCM3/GINS2/MCM7/MCM2/MCM6/MCM5	9
GO:0006310	DNA recombination	13/253	332/18903	0.000563139	0.0125659	0.0103622	PARP1/MCM4/CENPX/HMGB1/H2AX/MCM3/GINS2/MCM7/MCM2/MCM6/H1-5/MCM5/TOP2A	13
GO:0065005	protein-lipid complex assembly	4/253	29/18903	0.000571942	0.0126008	0.010391	APOA1/APOC1/APOB/APOC3	4
GO:0097421	liver regeneration	4/253	29/18903	0.000571942	0.0126008	0.010391	CPB2/TYMS/PCNA/CCND1	4
GO:0046470	phosphatidylcholine metabolic process	6/253	77/18903	0.000580679	0.0126334	0.0104178	FABP5/DBI/APOA1/APOC1/CHPT1/SCARB1	6
GO:1903036	positive regulation of response to wounding	6/253	77/18903	0.000580679	0.0126334	0.0104178	CPB2/APOH/SERPINF2/ACTG1/MDK/FLNA	6
GO:0000387	spliceosomal snRNP assembly	5/253	51/18903	0.000586855	0.0126885	0.0104632	SNRPE/SNRPD2/SNRPD1/SNRPF/LSM2	5
GO:0015850	organic hydroxy compound transport	12/253	292/18903	0.00059815	0.0128528	0.0105988	AGT/APOA1/APOC1/CLU/APOB/SCP2/NMB/SLC16A1/MAOB/SCARB1/APOC3/GAL	12
GO:0042157	lipoprotein metabolic process	8/253	140/18903	0.000602861	0.0128746	0.0106167	DBI/APOA1/APOC1/APOB/DGAT2/ZDHHC12/GLUL/APOC3	8
GO:0033700	phospholipid efflux	3/253	13/18903	0.000613566	0.0129444	0.0106743	APOA1/APOC1/APOC3	3
GO:0051918	negative regulation of fibrinolysis	3/253	13/18903	0.000613566	0.0129444	0.0106743	CPB2/APOH/SERPINF2	3
GO:0032231	regulation of actin filament bundle assembly	7/253	108/18903	0.000626399	0.0131237	0.0108221	STMN1/APOA1/SERPINF2/ID1/ACTG1/FLNA/VIL1	7
GO:0051604	protein maturation	13/253	336/18903	0.000629604	0.0131237	0.0108221	DHCR24/FGA/FGB/PARP1/CPB2/APOH/BOLA3/MYH9/SERPINF2/GSN/TMEM98/GALNT2/FLNA	13
GO:0006220	pyrimidine nucleotide metabolic process	5/253	52/18903	0.00064228	0.0133082	0.0109743	NME4/NME1/TYMS/DPYD/DCTPP1	5
GO:0006694	steroid biosynthetic process	9/253	178/18903	0.000676851	0.0139415	0.0114966	DHCR24/APOA1/SOD1/APOB/SCP2/ACLY/FGFR4/HSD17B2/ATP1A1	9
GO:0062012	regulation of small molecule metabolic process	13/253	339/18903	0.000683698	0.0139997	0.0115446	FABP5/APOA1/PARP1/SOD1/APOC1/CD320/APOB/FABP1/DGAT2/APP/FGFR4/AK4/APOC3	13
GO:0042180	cellular ketone metabolic process	10/253	218/18903	0.0007365	0.0149284	0.0123103	TPI1/FABP5/APOA1/APOC1/FABP1/HSD11B2/DGAT2/AFP/FGFR4/APOC3	10
GO:0034446	substrate adhesion-dependent cell spreading	7/253	111/18903	0.000737628	0.0149284	0.0123103	APOA1/FGA/FGB/C1QBP/MDK/RAC3/FLNA	7
GO:0019433	triglyceride catabolic process	4/253	31/18903	0.000741979	0.0149296	0.0123114	APOA1/APOB/APOC3/MGLL	4
GO:0009410	response to xenobiotic stimulus	15/253	432/18903	0.00075543	0.0150787	0.0124343	CYBA/SOD1/CPB2/TYMS/PCNA/EPHX1/HSD11B2/GSTO1/MDK/MCM7/CAT/MAOB/ATP1A1/CCND1/GAL	15
GO:0009914	hormone transport	12/253	300/18903	0.00075805	0.0150787	0.0124343	AGT/HMGN3/FGA/FGB/ACSL4/VSNL1/NMB/GLUD1/SLC16A1/TTR/GLUL/GAL	12
GO:0030007	cellular potassium ion homeostasis	3/253	14/18903	0.000773204	0.0151209	0.0124691	ATP1B3/ATP1B1/ATP1A1	3
GO:0072350	tricarboxylic acid metabolic process	3/253	14/18903	0.000773204	0.0151209	0.0124691	GLUD1/ACLY/IDH1	3
GO:1904044	response to aldosterone	3/253	14/18903	0.000773204	0.0151209	0.0124691	CYBA/PARP1/SGK1	3
GO:1905954	positive regulation of lipid localization	7/253	113/18903	0.000820074	0.0159479	0.0131511	DBI/APOA1/APOB/SCP2/NMB/SCARB1/GAL	7
GO:0042743	hydrogen peroxide metabolic process	5/253	55/18903	0.00083219	0.0160909	0.013269	PRDX1/CYBA/SOD1/CAT/MAOB	5
GO:0010810	regulation of cell-substrate adhesion	10/253	222/18903	0.000846606	0.0160909	0.013269	APOA1/FGA/FGB/C1QBP/ACTG1/NID1/MDK/RAC3/CDKN2A/FLNA	10
GO:0044242	cellular lipid catabolic process	10/253	222/18903	0.000846606	0.0160909	0.013269	APOA1/APOC1/APOB/SCP2/MGST2/FABP1/IDH1/SCARB1/APOC3/MGLL	10
GO:0019216	regulation of lipid metabolic process	13/253	347/18903	0.000847454	0.0160909	0.013269	FABP5/APOA1/SOD1/APOC1/APOB/FABP1/DGAT2/FGFR4/IDH1/ATP1A1/SCARB1/APOC3/GAL	13
GO:0051047	positive regulation of secretion	12/253	304/18903	0.000850538	0.0160909	0.013269	AGT/CYBA/FGA/FGB/ACSL4/CPB2/VSNL1/NMB/SDC1/GLUD1/GLUL/GAL	12
GO:0006096	glycolytic process	6/253	83/18903	0.00086491	0.0162453	0.0133963	TPI1/LDHA/ALDOA/PKM/GPI/APP	6
GO:0044272	sulfur compound biosynthetic process	8/253	148/18903	0.000868036	0.0162453	0.0133963	B4GAT1/ACSL4/MGST2/MAT2A/SLC25A1/ACLY/CHST13/ADI1	8
GO:0001836	release of cytochrome c from mitochondria	5/253	56/18903	0.00090393	0.0168266	0.0138757	CLU/IFI6/FAM162A/BID/MLLT11	5
GO:0006757	ATP generation from ADP	6/253	84/18903	0.000921176	0.0170565	0.0140652	TPI1/LDHA/ALDOA/PKM/GPI/APP	6
GO:0034384	high-density lipoprotein particle clearance	3/253	15/18903	0.000956983	0.0176257	0.0145346	APOA1/SCARB1/APOC3	3
GO:0006749	glutathione metabolic process	5/253	57/18903	0.000980171	0.0177707	0.0146542	SOD1/MGST2/GSTO1/GSTK1/IDH1	5
GO:0043388	positive regulation of DNA binding	5/253	57/18903	0.000980171	0.0177707	0.0146542	TXN/PARP1/NME1/CALM1/HMGB1	5
GO:1903053	regulation of extracellular matrix organization	5/253	57/18903	0.000980171	0.0177707	0.0146542	AGT/CPB2/CST3/NID1/FGFR4	5
GO:0034383	low-density lipoprotein particle clearance	4/253	34/18903	0.00105977	0.0188	0.015503	APOB/DGAT2/SCARB1/APOC3	4
GO:0090322	regulation of superoxide metabolic process	4/253	34/18903	0.00105977	0.0188	0.015503	AGT/CYBA/SOD1/DHFR	4
GO:0006695	cholesterol biosynthetic process	5/253	58/18903	0.00106109	0.0188	0.015503	DHCR24/APOA1/SOD1/APOB/ACLY	5
GO:1902653	secondary alcohol biosynthetic process	5/253	58/18903	0.00106109	0.0188	0.015503	DHCR24/APOA1/SOD1/APOB/ACLY	5
GO:0022604	regulation of cell morphogenesis	12/253	312/18903	0.00106394	0.0188	0.015503	CFL1/ALDOA/APOA1/FGA/FGB/C1QBP/COCH/MYH9/MDK/RAC3/FLNA/VIL1	12
GO:0036376	sodium ion export across plasma membrane	3/253	16/18903	0.00116623	0.0204721	0.0168819	ATP1B3/ATP1B1/ATP1A1	3
GO:0032368	regulation of lipid transport	8/253	155/18903	0.00117034	0.0204721	0.0168819	DBI/AGT/APOA1/APOC1/SCP2/NMB/APOC3/GAL	8
GO:0090075	relaxation of muscle	4/253	35/18903	0.00118406	0.0206086	0.0169944	SOD1/GSN/ATP1B1/ATP1A1	4
GO:0030301	cholesterol transport	7/253	121/18903	0.00122529	0.021011	0.0173263	APOA1/APOC1/CLU/APOB/SCP2/SCARB1/APOC3	7
GO:0032355	response to estradiol	7/253	121/18903	0.00122529	0.021011	0.0173263	AGT/GPI/H2AZ1/APOB/PCNA/CAT/CCND1	7
GO:0051101	regulation of DNA binding	7/253	121/18903	0.00122529	0.021011	0.0173263	TXN/PARP1/NME1/CALM1/HMGB1/HMGA2/ID1	7
GO:0046686	response to cadmium ion	5/253	60/18903	0.00123765	0.0210962	0.0173965	GPI/SOD1/PCNA/CAT/NUDT1	5
GO:0007015	actin filament organization	15/253	454/18903	0.00124238	0.0210962	0.0173965	MARCKSL1/CFL1/STMN1/ALDOA/APOA1/TF/TMSB10/SERPINF2/ID1/GSN/ACTG1/RAC3/MARCKS/FLNA/VIL1	15
GO:1903532	positive regulation of secretion by cell	11/253	278/18903	0.0013605	0.0229898	0.018958	AGT/FGA/FGB/ACSL4/CPB2/VSNL1/NMB/SDC1/GLUD1/GLUL/GAL	11
GO:2000117	negative regulation of cysteine-type endopeptidase activity	6/253	91/18903	0.00139793	0.0234667	0.0193513	DHCR24/GPI/IFI6/CST3/FABP1/VIL1	6
GO:0055119	relaxation of cardiac muscle	3/253	17/18903	0.0014022	0.0234667	0.0193513	GSN/ATP1B1/ATP1A1	3
GO:0051017	actin filament bundle assembly	8/253	160/18903	0.00143365	0.0237645	0.0195968	STMN1/APOA1/SERPINF2/ID1/ACTG1/MARCKS/FLNA/VIL1	8
GO:0120254	olefinic compound metabolic process	8/253	160/18903	0.00143365	0.0237645	0.0195968	SCP2/EPHX1/HSD11B2/DGAT2/AFP/TTR/FADS2/MGLL	8
GO:0070997	neuron death	13/253	368/18903	0.00144066	0.0237674	0.0195992	DHCR24/PARP1/GPI/SOD1/CLU/DKK1/FAM162A/NES/MDK/APP/BID/ERBB3/CCND1	13
GO:0022616	DNA strand elongation	4/253	37/18903	0.00146263	0.024016	0.0198043	MCM4/PCNA/MCM3/MCM7	4
GO:0090277	positive regulation of peptide hormone secretion	6/253	92/18903	0.00147901	0.0241711	0.0199322	FGA/FGB/ACSL4/VSNL1/GLUD1/GLUL	6
GO:0032411	positive regulation of transporter activity	7/253	126/18903	0.00154891	0.0251951	0.0207766	CALM1/SGK1/GSTO1/ATP1B3/ATP1B1/PDZK1/GAL	7
GO:0051098	regulation of binding	13/253	372/18903	0.00158579	0.025675	0.0211723	TXN/STMN1/PARP1/NME1/DKK1/NES/CALM1/HMGB1/HMGA2/ID1/LRPAP1/APP/LDOC1	13
GO:0002793	positive regulation of peptide secretion	6/253	94/18903	0.00165188	0.0264826	0.0218383	FGA/FGB/ACSL4/VSNL1/GLUD1/GLUL	6
GO:0050665	hydrogen peroxide biosynthetic process	3/253	18/18903	0.0016661	0.0264826	0.0218383	CYBA/SOD1/MAOB	3
GO:0051900	regulation of mitochondrial depolarization	3/253	18/18903	0.0016661	0.0264826	0.0218383	PARP1/IFI6/MLLT11	3
GO:0051917	regulation of fibrinolysis	3/253	18/18903	0.0016661	0.0264826	0.0218383	CPB2/APOH/SERPINF2	3
GO:0061572	actin filament bundle organization	8/253	164/18903	0.00167647	0.0265263	0.0218743	STMN1/APOA1/SERPINF2/ID1/ACTG1/MARCKS/FLNA/VIL1	8
GO:0016126	sterol biosynthetic process	5/253	65/18903	0.00177329	0.0278458	0.0229624	DHCR24/APOA1/SOD1/APOB/ACLY	5
GO:0001990	regulation of systemic arterial blood pressure by hormone	4/253	39/18903	0.00178386	0.0278458	0.0229624	AGT/CYBA/SERPINF2/HSD11B2	4
GO:0090181	regulation of cholesterol metabolic process	4/253	39/18903	0.00178386	0.0278458	0.0229624	APOA1/SOD1/APOB/DGAT2	4
GO:0019217	regulation of fatty acid metabolic process	6/253	96/18903	0.00183968	0.0285889	0.0235752	FABP5/APOA1/APOC1/FABP1/DGAT2/APOC3	6
GO:0005996	monosaccharide metabolic process	10/253	248/18903	0.00193901	0.0296866	0.0244803	TPI1/FABP5/ALDOA/PKM/GPI/DCXR/PGD/SLC25A1/DGAT2/GSTO1	10
GO:0046879	hormone secretion	11/253	291/18903	0.00195142	0.0296866	0.0244803	AGT/HMGN3/FGA/FGB/ACSL4/VSNL1/NMB/GLUD1/SLC16A1/GLUL/GAL	11
GO:0009148	pyrimidine nucleoside triphosphate biosynthetic process	3/253	19/18903	0.00195905	0.0296866	0.0244803	NME4/NME1/TYMS	3
GO:0010985	negative regulation of lipoprotein particle clearance	3/253	19/18903	0.00195905	0.0296866	0.0244803	APOC1/LRPAP1/APOC3	3
GO:0032930	positive regulation of superoxide anion generation	3/253	19/18903	0.00195905	0.0296866	0.0244803	AGT/CYBA/SOD1	3
GO:1990000	amyloid fibril formation	4/253	40/18903	0.00196148	0.0296866	0.0244803	HNRNPA1/CLU/GSN/APP	4
GO:0070613	regulation of protein processing	5/253	67/18903	0.00202907	0.0305767	0.0252143	CPB2/MYH9/SERPINF2/GSN/TMEM98	5
GO:0016485	protein processing	10/253	250/18903	0.00205627	0.0307205	0.0253329	DHCR24/FGA/FGB/PARP1/CPB2/APOH/MYH9/SERPINF2/GSN/TMEM98	10
GO:0060047	heart contraction	10/253	250/18903	0.00205627	0.0307205	0.0253329	AGT/SOD1/ATP2B2/CALM1/GSN/GSTO1/EPAS1/ATP1B1/ATP1A1/FLNA	10
GO:0046461	neutral lipid catabolic process	4/253	41/18903	0.00215097	0.0318618	0.0262741	APOA1/APOB/APOC3/MGLL	4
GO:0046464	acylglycerol catabolic process	4/253	41/18903	0.00215097	0.0318618	0.0262741	APOA1/APOB/APOC3/MGLL	4
GO:1904064	positive regulation of cation transmembrane transport	8/253	171/18903	0.00217874	0.0321364	0.0265006	AGT/CALM1/GSTO1/ATP1B3/ATP1B1/PDZK1/FLNA/GAL	8
GO:0051882	mitochondrial depolarization	3/253	20/18903	0.00228214	0.0335195	0.0276411	PARP1/IFI6/MLLT11	3
GO:0015918	sterol transport	7/253	135/18903	0.00229553	0.0335648	0.0276784	APOA1/APOC1/CLU/APOB/SCP2/SCARB1/APOC3	7
GO:0015833	peptide transport	10/253	254/18903	0.00230796	0.0335648	0.0276784	HMGN3/MGST1/FGA/FGB/ACSL4/VSNL1/GLUD1/SLC16A1/GLUL/GAL	10
GO:0032102	negative regulation of response to external stimulus	14/253	436/18903	0.00232833	0.0335648	0.0276784	APOA1/FGA/FGB/PARP1/C1QBP/SOD1/SERPING1/CPB2/APOH/SERPINF2/KNG1/PROS1/MDK/TSPAN6	14
GO:0097193	intrinsic apoptotic signaling pathway	11/253	298/18903	0.00234738	0.0335648	0.0276784	PARP1/SOD1/CLU/CD24/IFI6/RPS27L/DNAJA1/HELLS/TMEM109/BID/MLLT11	11
GO:0050892	intestinal absorption	4/253	42/18903	0.00235272	0.0335648	0.0276784	APOA1/FABP1/SCARB1/VIL1	4
GO:0055090	acylglycerol homeostasis	4/253	42/18903	0.00235272	0.0335648	0.0276784	APOA1/DGAT2/SCARB1/APOC3	4
GO:0070328	triglyceride homeostasis	4/253	42/18903	0.00235272	0.0335648	0.0276784	APOA1/DGAT2/SCARB1/APOC3	4
GO:0051402	neuron apoptotic process	10/253	255/18903	0.0023746	0.0336764	0.0277705	PARP1/GPI/SOD1/FAM162A/NES/MDK/APP/BID/ERBB3/CCND1	10
GO:0061337	cardiac conduction	6/253	101/18903	0.00237989	0.0336764	0.0277705	AGT/ATP2B2/CALM1/ATP1B1/ATP1A1/FLNA	6
GO:0010565	regulation of cellular ketone metabolic process	7/253	136/18903	0.00239311	0.0337263	0.0278116	FABP5/APOA1/APOC1/FABP1/DGAT2/FGFR4/APOC3	7
GO:0055088	lipid homeostasis	8/253	174/18903	0.00242719	0.0340688	0.028094	APOA1/CD24/APOB/TMEM97/DGAT2/FGFR4/SCARB1/APOC3	8
GO:0051881	regulation of mitochondrial membrane potential	5/253	70/18903	0.00246185	0.0344165	0.0283807	PARP1/SOD1/IFI6/BID/MLLT11	5
GO:0006302	double-strand break repair	11/253	300/18903	0.00247175	0.0344167	0.0283809	PARP1/MCM4/HMGB1/HMGA2/H2AX/MCM3/GINS2/MCM7/MCM2/MCM6/MCM5	11
GO:0090207	regulation of triglyceride metabolic process	4/253	43/18903	0.00256712	0.0356021	0.0293585	APOA1/DGAT2/SCARB1/APOC3	4
GO:0033344	cholesterol efflux	5/253	71/18903	0.00261995	0.0359948	0.0296823	APOA1/APOC1/APOB/SCARB1/APOC3	5
GO:0070527	platelet aggregation	5/253	71/18903	0.00261995	0.0359948	0.0296823	FGA/FGB/MYH9/ACTG1/FLNA	5
GO:0050764	regulation of phagocytosis	6/253	103/18903	0.00262645	0.0359948	0.0296823	APOA1/CYBA/SOD1/HMGB1/AHSG/SCARB1	6
GO:0015914	phospholipid transport	6/253	104/18903	0.00275669	0.0376315	0.0310319	DBI/APOA1/APOC1/SCP2/SCARB1/APOC3	6
GO:1903317	regulation of protein maturation	5/253	72/18903	0.00278528	0.0378515	0.0312134	CPB2/MYH9/SERPINF2/GSN/TMEM98	5
GO:0009394	2'-deoxyribonucleotide metabolic process	4/253	44/18903	0.00279455	0.0378515	0.0312134	RRM2/TYMS/DPYD/DCTPP1	4
GO:0003015	heart process	10/253	261/18903	0.00280765	0.0378815	0.0312381	AGT/SOD1/ATP2B2/CALM1/GSN/GSTO1/EPAS1/ATP1B1/ATP1A1/FLNA	10
GO:0090276	regulation of peptide hormone secretion	8/253	179/18903	0.00289009	0.0387155	0.0319258	HMGN3/FGA/FGB/ACSL4/VSNL1/GLUD1/SLC16A1/GLUL	8
GO:0032760	positive regulation of tumor necrosis factor production	6/253	105/18903	0.0028917	0.0387155	0.0319258	CYBA/CLU/ORM2/HMGB1/ORM1/APP	6
GO:0046486	glycerolipid metabolic process	13/253	399/18903	0.00291614	0.038893	0.0320722	FABP5/DBI/APOA1/APOC1/APOB/APOH/IMPA2/DGAT2/CHPT1/CAT/SCARB1/APOC3/MGLL	13
GO:1903522	regulation of blood circulation	10/253	263/18903	0.00296527	0.0393973	0.0324881	AGT/FGA/FGB/ATP2B2/CALM1/GSTO1/EPAS1/ATP1B1/ATP1A1/FLNA	10
GO:0030449	regulation of complement activation	3/253	22/18903	0.0030227	0.0394263	0.032512	C1QBP/SERPING1/CD59	3
GO:0032928	regulation of superoxide anion generation	3/253	22/18903	0.0030227	0.0394263	0.032512	AGT/CYBA/SOD1	3
GO:0022600	digestive system process	6/253	106/18903	0.00303161	0.0394263	0.032512	APOA1/FABP1/SGK1/MDK/SCARB1/VIL1	6
GO:0009262	deoxyribonucleotide metabolic process	4/253	45/18903	0.00303541	0.0394263	0.032512	RRM2/TYMS/DPYD/DCTPP1	4
GO:0019692	deoxyribose phosphate metabolic process	4/253	45/18903	0.00303541	0.0394263	0.032512	RRM2/TYMS/DPYD/DCTPP1	4
GO:1901381	positive regulation of potassium ion transmembrane transport	4/253	45/18903	0.00303541	0.0394263	0.032512	ATP1B3/ATP1B1/FLNA/GAL	4
GO:0051384	response to glucocorticoid	7/253	142/18903	0.00304741	0.0394351	0.0325192	TYMS/SDC1/PCNA/HSD11B2/MDK/MAOB/CCND1	7
GO:0006801	superoxide metabolic process	5/253	74/18903	0.00313839	0.0403127	0.0332429	PRDX1/AGT/CYBA/SOD1/DHFR	5
GO:0032732	positive regulation of interleukin-1 production	5/253	74/18903	0.00313839	0.0403127	0.0332429	ORM2/HMGB1/ORM1/STMP1/APP	5
GO:0046165	alcohol biosynthetic process	7/253	143/18903	0.00316858	0.0405508	0.0334393	DHCR24/APOA1/SOD1/APOB/IMPA2/ACLY/DHFR	7
GO:0002791	regulation of peptide secretion	8/253	182/18903	0.00319919	0.0407926	0.0336386	HMGN3/FGA/FGB/ACSL4/VSNL1/GLUD1/SLC16A1/GLUL	8
GO:0042398	cellular modified amino acid biosynthetic process	4/253	46/18903	0.00329006	0.0417982	0.0344679	MGST2/CKB/GATM/DHFR	4
GO:0006090	pyruvate metabolic process	6/253	108/18903	0.00332652	0.0419551	0.0345973	TPI1/LDHA/ALDOA/PKM/GPI/APP	6
GO:0008637	apoptotic mitochondrial changes	6/253	108/18903	0.00332652	0.0419551	0.0345973	CLU/IFI6/FAM162A/TMEM14A/BID/MLLT11	6
GO:0030072	peptide hormone secretion	9/253	225/18903	0.0033968	0.0426869	0.0352007	HMGN3/FGA/FGB/ACSL4/VSNL1/GLUD1/SLC16A1/GLUL/GAL	9
GO:0090087	regulation of peptide transport	8/253	184/18903	0.00341913	0.0428129	0.0353047	HMGN3/FGA/FGB/ACSL4/VSNL1/GLUD1/SLC16A1/GLUL	8
GO:0019430	removal of superoxide radicals	3/253	23/18903	0.00344204	0.0429453	0.0354138	PRDX1/SOD1/DHFR	3
GO:1903557	positive regulation of tumor necrosis factor superfamily cytokine production	6/253	109/18903	0.00348174	0.0432854	0.0356943	CYBA/CLU/ORM2/HMGB1/ORM1/APP	6
GO:0031333	negative regulation of protein-containing complex assembly	7/253	146/18903	0.00355425	0.0439308	0.0362265	STMN1/CLU/DKK1/TMSB10/HMGB1/GSN/VIL1	7
GO:0090199	regulation of release of cytochrome c from mitochondria	4/253	47/18903	0.00355888	0.0439308	0.0362265	CLU/FAM162A/BID/MLLT11	4
GO:0009615	response to virus	13/253	409/18903	0.00359655	0.0442389	0.0364806	CFL1/STMN1/SKP2/C1QBP/CLU/APOB/IFI6/NMB/HMGA2/TSPAN6/AP1S1/G3BP1/POLR3K	13
GO:0034767	positive regulation of ion transmembrane transport	8/253	186/18903	0.00365063	0.0447459	0.0368987	AGT/CALM1/GSTO1/ATP1B3/ATP1B1/PDZK1/FLNA/GAL	8
GO:0001974	blood vessel remodeling	4/253	48/18903	0.00384224	0.0469293	0.0386991	AGT/CST3/EPAS1/FLNA	4
GO:0090208	positive regulation of triglyceride metabolic process	3/253	24/18903	0.00389523	0.0474102	0.0390957	APOA1/DGAT2/SCARB1	3
GO:0002790	peptide secretion	9/253	230/18903	0.00392375	0.047453	0.039131	HMGN3/FGA/FGB/ACSL4/VSNL1/GLUD1/SLC16A1/GLUL/GAL	9
GO:0043154	negative regulation of cysteine-type endopeptidase activity involved in apoptotic process	5/253	78/18903	0.00393965	0.047453	0.039131	DHCR24/GPI/IFI6/FABP1/VIL1	5
GO:0140115	export across plasma membrane	5/253	78/18903	0.00393965	0.047453	0.039131	CALM1/ATP1B3/ATP1B1/PDZK1/ATP1A1	5
GO:0048259	regulation of receptor-mediated endocytosis	6/253	112/18903	0.00397979	0.0477712	0.0393934	TF/APOC1/CLU/DKK1/LRPAP1/APOC3	6
GO:0007565	female pregnancy	8/253	189/18903	0.00402042	0.0480931	0.0396589	AGT/PARP1/C1QBP/ACSL4/SOD1/BSG/HSD11B2/LDOC1	8
GO:0034614	cellular response to reactive oxygen species	7/253	150/18903	0.00412289	0.0491499	0.0405303	PRDX1/TXN/SOD1/PCNA/FABP1/CAT/DHFR	7
GO:0003044	regulation of systemic arterial blood pressure mediated by a chemical signal	4/253	49/18903	0.0041405	0.0491914	0.0405646	AGT/CYBA/SERPINF2/HSD11B2	4
GO:0008652	cellular amino acid biosynthetic process	5/253	79/18903	0.00416085	0.0492651	0.0406253	GLUD1/DPYD/ADI1/GLUL/DHFR	5

## Sheet: GO_YFV_Huh7.5.1_DOWN
ID	Description	GeneRatio	BgRatio	pvalue	p.adjust	qvalue	geneID	Count
GO:0046034	ATP metabolic process	6/28	217/18903	6.51558e-07	0.00034298	0.000261595	LDHA/NDUFS5/PGAM1/PKM/ALDOA/HSPA8	6
GO:0009205	purine ribonucleoside triphosphate metabolic process	6/28	242/18903	1.23123e-06	0.00034298	0.000261595	LDHA/NDUFS5/PGAM1/PKM/ALDOA/HSPA8	6
GO:0009144	purine nucleoside triphosphate metabolic process	6/28	247/18903	1.38676e-06	0.00034298	0.000261595	LDHA/NDUFS5/PGAM1/PKM/ALDOA/HSPA8	6
GO:0009199	ribonucleoside triphosphate metabolic process	6/28	249/18903	1.45331e-06	0.00034298	0.000261595	LDHA/NDUFS5/PGAM1/PKM/ALDOA/HSPA8	6
GO:0009141	nucleoside triphosphate metabolic process	6/28	267/18903	2.17853e-06	0.000411307	0.000313709	LDHA/NDUFS5/PGAM1/PKM/ALDOA/HSPA8	6
GO:0006096	glycolytic process	4/28	83/18903	6.52876e-06	0.000923533	0.000704389	LDHA/PGAM1/PKM/ALDOA	4
GO:0006757	ATP generation from ADP	4/28	84/18903	6.84823e-06	0.000923533	0.000704389	LDHA/PGAM1/PKM/ALDOA	4
GO:0046031	ADP metabolic process	4/28	92/18903	9.83676e-06	0.00116074	0.000885308	LDHA/PGAM1/PKM/ALDOA	4
GO:0006165	nucleoside diphosphate phosphorylation	4/28	100/18903	1.36928e-05	0.00125798	0.00095948	LDHA/PGAM1/PKM/ALDOA	4
GO:0046939	nucleotide phosphorylation	4/28	102/18903	1.48092e-05	0.00125798	0.00095948	LDHA/PGAM1/PKM/ALDOA	4
GO:0009135	purine nucleoside diphosphate metabolic process	4/28	104/18903	1.59913e-05	0.00125798	0.00095948	LDHA/PGAM1/PKM/ALDOA	4
GO:0009179	purine ribonucleoside diphosphate metabolic process	4/28	104/18903	1.59913e-05	0.00125798	0.00095948	LDHA/PGAM1/PKM/ALDOA	4
GO:0006090	pyruvate metabolic process	4/28	108/18903	1.85622e-05	0.0013479	0.00102806	LDHA/PGAM1/PKM/ALDOA	4
GO:0009185	ribonucleoside diphosphate metabolic process	4/28	114/18903	2.29722e-05	0.00154898	0.00118143	LDHA/PGAM1/PKM/ALDOA	4
GO:0009132	nucleoside diphosphate metabolic process	4/28	132/18903	4.08422e-05	0.00241551	0.00184233	LDHA/PGAM1/PKM/ALDOA	4
GO:0009150	purine ribonucleotide metabolic process	6/28	447/18903	4.09408e-05	0.00241551	0.00184233	LDHA/NDUFS5/PGAM1/PKM/ALDOA/HSPA8	6
GO:0009259	ribonucleotide metabolic process	6/28	466/18903	5.16294e-05	0.00286695	0.00218666	LDHA/NDUFS5/PGAM1/PKM/ALDOA/HSPA8	6
GO:0019693	ribose phosphate metabolic process	6/28	475/18903	5.742e-05	0.00288637	0.00220147	LDHA/NDUFS5/PGAM1/PKM/ALDOA/HSPA8	6
GO:0006163	purine nucleotide metabolic process	6/28	476/18903	5.80944e-05	0.00288637	0.00220147	LDHA/NDUFS5/PGAM1/PKM/ALDOA/HSPA8	6
GO:0016052	carbohydrate catabolic process	4/28	155/18903	7.63774e-05	0.00360501	0.00274959	LDHA/PGAM1/PKM/ALDOA	4
GO:0061077	chaperone-mediated protein folding	3/28	71/18903	0.000155503	0.00699022	0.00533152	HSPE1/HSPA8/FKBP4	3
GO:0031115	negative regulation of microtubule polymerization	2/28	14/18903	0.000190434	0.00817136	0.0062324	STMN1/FKBP4	2
GO:0006825	copper ion transport	2/28	16/18903	0.000250662	0.010288	0.00784682	ATOX1/FKBP4	2
GO:0072378	blood coagulation, fibrin clot formation	2/28	17/18903	0.000283824	0.0111637	0.00851471	APOH/FGA	2
GO:0072376	protein activation cascade	2/28	20/18903	0.00039543	0.0149314	0.0113884	APOH/FGA	2
GO:0031639	plasminogen activation	2/28	27/18903	0.000725835	0.0253773	0.0193556	APOH/FGA	2
GO:0042730	fibrinolysis	2/28	27/18903	0.000725835	0.0253773	0.0193556	APOH/FGA	2
GO:0051085	chaperone cofactor-dependent protein refolding	2/28	32/18903	0.001021	0.0344222	0.0262542	HSPE1/HSPA8	2
GO:0031333	negative regulation of protein-containing complex assembly	3/28	146/18903	0.00128343	0.0417778	0.0318645	STMN1/FKBP4/DKK1	3
GO:0051084	'de novo' post-translational protein folding	2/28	37/18903	0.00136468	0.0429418	0.0327522	HSPE1/HSPA8	2
GO:0031111	negative regulation of microtubule polymerization or depolymerization	2/28	40/18903	0.00159389	0.0485365	0.0370193	STMN1/FKBP4	2
GO:0006458	'de novo' protein folding	2/28	41/18903	0.00167409	0.0493858	0.0376671	HSPE1/HSPA8	2
