# Supplementary material for: Dissecting the host determinants of orthoflavivirus infection using QIC-seq
Source: PLoS Pathog. 2026 Jun 26;22(6):e1014279. doi: 10.1371/journal.ppat.1014279 (PMC13327515; doi:10.1371/journal.ppat.1014279)
Supplement: S9 Table — (XLSX) [file ppat.1014279.s009.xlsx]

## Sheet: Sheet1
Dataset	cell line	total cells in dataset	low value cut off	high value cut off	highly infected cells	lowly infected cells	unused cells
DENV_rep1	HAP1	1851	498	1729	617	617	617
DENV_rep2	HAP1	1984	345	1487	661	661	662
DENV_rep3	HAP1	2298	338	1395	766	764	768
WNV	HAP1	3770	166	1249	1256	1255	1259
