# Supplementary material for: Dissecting the host determinants of orthoflavivirus infection using QIC-seq
Source: PLoS Pathog. 2026 Jun 26;22(6):e1014279. doi: 10.1371/journal.ppat.1014279 (PMC13327515; doi:10.1371/journal.ppat.1014279)
Supplement: S10 Table — (XLSX) [file ppat.1014279.s010.xlsx]

## Sheet: Table of Contents
Tab name	Description	Additional details
DENV_highly_vs_lowly_infected	Differential gene expression was determined between highly and lowly DENV-infected HAP1 cells.
WNV_highly_vs_lowly_infected	Differential gene expression was determined between highly and lowly WNV-infected HAP1 cells.
Unchallenged_by_guide	Differential gene expression was determined between non-target sgRNA-detected unchallenged HAP1 cells and unchallenged HAP1 cells with gene-targeting guides detected. Only cells with the indicated CRISPR guide detected, as noted in the "guide" column, were used for each analysis.	Unchallenged HAP1 cells were grouped according to sgRNA detected. Cell populations corresponding to each indivdual guide (noted in the "guide" column) were then compared to non-target guide-detected cell populations. Each population was compared to non-target guide-detected cells.
DENV_DEGs_by_guide	Differential gene expression was determined between non-target sgRNA-detected DENV-challenged HAP1 cells and DENV-challenged HAP1 cells with gene-targeting guides detected. Only cells with the indicated CRISPR guide detected, as noted in the "guide" column, were used for each analysis.	DENV-challenged HAP1 cells were grouped according to sgRNA detected. Cell populations corresponding to each indivdual guide (noted in the "guide" column) were then compared to non-target guide-detected cell populations. Each population was compared to non-target guide-detected cells.
WNV_DEGs_by_guide	Differential gene expression was determined between non-target sgRNA-detected WNV-challenged HAP1 cells and WNV-challenged HAP1 cells with gene-targeting guides detected. Only cells with the indicated CRISPR guide detected, as noted in the "guide" column, were used for each analysis.	WNV-challenged HAP1 cells were grouped according to sgRNA detected. Cell populations corresponding to each indivdual guide (noted in the "guide" column) were then compared to non-target guide-detected cell populations. Each population was compared to non-target guide-detected cells.

## Sheet: DENV_highly_vs_lowly_infected
gene	p_val	avg_log2FC	pct.1	pct.2	p_val_adj	diff_expressed	master_list_call
ASS1	1.67145e-100	0.446561	0.676	0.339	3.3327e-96	UP	NA
SSR3	5.52219e-73	0.352043	0.731	0.431	1.10107e-68	UP	NA
RBM3	4.32528e-68	0.202343	0.964	0.859	8.62417e-64	NA	NA
ASNS	1.40358e-49	0.292513	0.724	0.475	2.79861e-45	UP	UPR
PSAT1	1.23283e-47	0.272349	0.758	0.541	2.45815e-43	UP	UPR
SARS1	4.32938e-43	0.254196	0.77	0.543	8.63234e-39	UP	UPR
PCK2	1.04182e-40	0.25808	0.493	0.273	2.07729e-36	UP	UPR
EIF1	6.4691e-40	0.124993	0.984	0.942	1.28987e-35	NA	NA
DDIT4	6.72663e-37	0.199095	0.205	0.067	1.34122e-32	NA	UPR
DDIT3	1.72464e-35	0.21611	0.269	0.112	3.43876e-31	NA	UPR
UCHL1	3.63127e-33	0.112317	0.978	0.944	7.24039e-29	NA	NA
SSR4	4.01927e-31	0.100009	0.981	0.952	8.01403e-27	NA	NA
WARS1	2.8401e-29	0.224914	0.473	0.284	5.66287e-25	NA	UPR
PHGDH	2.29439e-28	0.15593	0.921	0.814	4.57478e-24	NA	UPR
OSTC	1.11437e-27	0.181534	0.859	0.708	2.22194e-23	NA	NA
HERPUD1	7.08309e-27	0.20856	0.43	0.257	1.4123e-22	NA	UPR
CHAC1	7.74354e-27	0.159481	0.186	0.072	1.54398e-22	NA	UPR
SLC1A5	7.44225e-26	0.202687	0.611	0.431	1.48391e-21	NA	NA
MYDGF	7.77008e-26	0.198928	0.771	0.59	1.54928e-21	NA	NA
CALR	6.16746e-25	0.146095	0.925	0.831	1.22973e-20	NA	NA
COPE	1.23383e-23	0.158144	0.862	0.73	2.46013e-19	NA	NA
GARS1	3.15628e-22	0.188794	0.742	0.568	6.29332e-18	NA	UPR
SEC61B	3.99196e-21	0.12079	0.955	0.874	7.95957e-17	NA	UPR
KRTCAP2	1.70022e-20	0.16587	0.813	0.655	3.39007e-16	NA	NA
SELENOK	1.05664e-19	0.177439	0.632	0.45	2.10684e-15	NA	UPR
MAGED2	4.14632e-19	0.159353	0.463	0.298	8.26736e-15	NA	NA
MAGED1	1.56723e-18	0.169719	0.735	0.569	3.12489e-14	NA	NA
KDELR2	1.63155e-18	0.160431	0.494	0.326	3.25315e-14	NA	NA
ISG15	8.93257e-18	0.217235	0.222	0.122	1.78107e-13	NA	IFN_STIM
SLC7A11	1.38209e-17	0.123445	0.221	0.115	2.75576e-13	NA	NA
RPN2	5.52255e-17	0.160809	0.682	0.525	1.10114e-12	NA	NA
ATF4	5.86385e-17	0.159332	0.72	0.56	1.16919e-12	NA	UPR
EIF4EBP1	6.34268e-17	0.108227	0.937	0.867	1.26467e-12	NA	UPR
NSG1	1.00321e-16	0.132688	0.339	0.207	2.0003e-12	NA	NA
CTH	1.73223e-16	0.128654	0.277	0.161	3.4539e-12	NA	UPR
ERP29	2.65899e-16	0.154585	0.816	0.654	5.30176e-12	NA	NA
STX5	7.02115e-16	0.102498	0.182	0.091	1.39995e-11	NA	UPR
SLC3A2	1.046e-15	0.163177	0.676	0.508	2.08561e-11	NA	NA
HERC5	1.3061e-15	0.166857	0.164	0.082	2.60424e-11	NA	NA
NANS	1.73673e-15	0.140493	0.445	0.297	3.46287e-11	NA	UPR
PIR	2.61737e-15	0.14653	0.481	0.33	5.21877e-11	NA	NA
RBMX2	1.01055e-14	0.131593	0.417	0.279	2.01493e-10	NA	NA
SLC7A5	1.03383e-14	0.122115	0.292	0.179	2.06135e-10	NA	NA
ATF5	1.76387e-14	0.102835	0.149	0.072	3.51698e-10	NA	NA
XBP1	2.12879e-14	0.145667	0.56	0.412	4.2446e-10	NA	UPR
KDELR1	3.07645e-14	0.139609	0.844	0.7	6.13414e-10	NA	NA
YIF1B	3.88299e-14	0.143674	0.728	0.581	7.74229e-10	NA	NA
IFI27L1	3.97778e-14	0.107274	0.244	0.142	7.93129e-10	NA	NA
MPP1	5.17086e-14	0.102072	0.234	0.133	1.03102e-09	NA	NA
JMY	7.20434e-14	0.100503	0.217	0.121	1.43647e-09	NA	NA
PLPP5	1.07854e-13	0.105209	0.257	0.152	2.15049e-09	NA	UPR
TERF2IP	1.2003e-13	0.12776	0.4	0.269	2.39327e-09	NA	NA
MARS1	2.51888e-13	0.130931	0.478	0.33	5.02239e-09	NA	UPR
ARL6IP1	2.8353e-13	0.142828	0.707	0.575	5.6533e-09	NA	NA
CEP57	3.19138e-13	0.115688	0.374	0.245	6.36328e-09	NA	NA
YIF1A	3.76305e-13	0.141121	0.649	0.492	7.50315e-09	NA	NA
BUD23	5.46485e-13	0.136716	0.622	0.473	1.08964e-08	NA	NA
GOT1	8.00197e-13	0.121299	0.403	0.274	1.59551e-08	NA	UPR
SDF2L1	9.08825e-13	0.145813	0.685	0.539	1.81211e-08	NA	UPR
UBXN4	9.45271e-13	0.134731	0.549	0.398	1.88478e-08	NA	NA
ACAP2	9.7463e-13	0.109158	0.338	0.219	1.94331e-08	NA	NA
SPCS2	1.10222e-12	0.140955	0.742	0.59	2.19771e-08	NA	UPR
PYCR1	2.05373e-12	0.139014	0.69	0.537	4.09493e-08	NA	UPR
SLC35B1	2.74762e-12	0.11503	0.395	0.266	5.47848e-08	NA	UPR
HAX1	5.09693e-12	0.135954	0.658	0.514	1.01628e-07	NA	NA
EXOSC1	5.80625e-12	0.11091	0.357	0.239	1.15771e-07	NA	UPR
CALU	5.95109e-12	0.135574	0.596	0.456	1.18659e-07	NA	NA
GYPC	1.66669e-11	0.130563	0.646	0.491	3.32321e-07	NA	NA
VIM	2.33189e-11	0.114296	0.874	0.769	4.64956e-07	NA	NA
SELENOM	3.2037e-11	0.117203	0.423	0.297	6.38787e-07	NA	NA
RRBP1	6.05113e-11	0.10631	0.377	0.261	1.20654e-06	NA	NA
SELENOS	6.14268e-11	0.115397	0.423	0.299	1.22479e-06	NA	UPR
SEC13	7.27186e-11	0.123502	0.726	0.591	1.44994e-06	NA	UPR
MANF	7.37364e-11	0.133876	0.603	0.454	1.47023e-06	NA	UPR
SH3BGRL3	9.563e-11	0.112919	0.504	0.365	1.90677e-06	NA	NA
LMAN1	1.63765e-10	0.127961	0.65	0.504	3.26532e-06	NA	NA
TMEM9	2.07311e-10	0.108788	0.432	0.306	4.13358e-06	NA	NA
FKBP2	2.1523e-10	0.123035	0.582	0.438	4.29147e-06	NA	NA
TMSB4X	5.15984e-10	0.122337	0.587	0.446	1.02882e-05	NA	NA
SEC11C	6.25871e-10	0.114392	0.507	0.37	1.24792e-05	NA	UPR
PDIA6	7.2418e-10	0.105475	0.889	0.787	1.44394e-05	NA	UPR
NRN1	7.92336e-10	0.105364	0.424	0.303	1.57984e-05	NA	NA
AARS1	9.11771e-10	0.112365	0.458	0.338	1.81798e-05	NA	UPR
TMED9	9.90769e-10	0.122066	0.584	0.447	1.97549e-05	NA	NA
DNAJB11	1.05185e-09	0.108686	0.424	0.311	2.09729e-05	NA	UPR
PSMB4	1.30744e-09	0.107928	0.485	0.357	2.60691e-05	NA	NA
CAMLG	1.38819e-09	0.117586	0.619	0.472	2.76792e-05	NA	NA
TUBB2B	1.49837e-09	0.117365	0.782	0.658	2.9876e-05	NA	NA
SEC63	1.508e-09	0.107468	0.488	0.36	3.0068e-05	NA	UPR
H3-3A	1.99682e-09	0.106938	0.464	0.343	3.98146e-05	NA	NA
USO1	2.25093e-09	0.104518	0.473	0.349	4.48812e-05	NA	NA
ATP6AP1	2.35753e-09	0.109197	0.525	0.39	4.70068e-05	NA	NA
RNF130	2.36332e-09	0.10906	0.472	0.35	4.71222e-05	NA	NA
PDIA3	2.57413e-09	0.108551	0.86	0.748	5.13255e-05	NA	NA
SPCS1	2.8939e-09	0.104342	0.845	0.741	5.77016e-05	NA	NA
ANKRD11	7.29665e-09	0.111073	0.59	0.458	0.000145488	NA	NA
RAB1A	1.53827e-08	0.104399	0.559	0.435	0.000306716	NA	NA
SCAMP2	1.95089e-08	0.100296	0.493	0.368	0.000388988	NA	NA
RPN1	2.25322e-08	0.111966	0.644	0.507	0.000449269	NA	NA
COX7A2L	2.44925e-08	0.106627	0.778	0.657	0.000488355	NA	NA
CD63	3.3329e-08	0.104804	0.814	0.695	0.000664547	NA	NA
COPB2	4.42587e-08	0.103952	0.549	0.425	0.000882473	NA	NA
BLVRB	4.58455e-08	0.103534	0.567	0.44	0.000914114	NA	NA
EIF3F	5.35947e-08	0.107782	0.617	0.476	0.00106862	NA	NA
SRP19	1.36011e-07	0.100477	0.578	0.457	0.00271192	NA	NA
ARF4	2.75446e-07	0.103837	0.623	0.493	0.00549213	NA	NA
P4HB	3.0225e-07	0.105728	0.68	0.55	0.00602656	NA	UPR
ID3	3.31344e-07	0.101559	0.515	0.406	0.00660668	NA	NA
RABAC1	5.52967e-07	0.100778	0.596	0.48	0.0110256	NA	NA
TSPAN3	7.23541e-07	0.100147	0.717	0.6	0.0144267	NA	NA
EPRS1	7.86868e-07	0.101113	0.744	0.618	0.0156894	NA	UPR
MYO10	7.88445e-07	0.100597	0.759	0.647	0.0157208	NA	NA

## Sheet: WNV_highly_vs_lowly_infected
gene	p_val	avg_log2FC	pct.1	pct.2	p_val_adj	diff_expressed	master_list_call
IFI6	2.10336e-285	-1.7032	0.818	0.993	4.1939e-281	DOWN	IFN_STIM
IFITM1	3.06768e-263	-1.80797	0.831	0.99	6.11664e-259	DOWN	IFN_STIM
ISG15	5.67246e-244	-1.54867	0.916	0.997	1.13103e-239	DOWN	IFN_STIM
PLSCR1	8.07044e-170	-1.02345	0.874	0.976	1.60917e-165	DOWN	NA
STAT1	5.31776e-157	-1.11708	0.738	0.939	1.06031e-152	DOWN	IFN_STIM
OAS1	8.56686e-147	-1.19334	0.398	0.795	1.70815e-142	DOWN	IFN_STIM
IRF7	1.65757e-144	-0.987047	0.774	0.955	3.30502e-140	DOWN	UPR
BST2	2.68256e-141	-0.811218	0.946	0.987	5.34876e-137	DOWN	IFN_STIM
IFI27	1.30767e-130	-1.9647	0.302	0.714	2.60735e-126	DOWN	IFN_STIM
LGALS3BP	3.26033e-130	-0.915165	0.753	0.911	6.50078e-126	DOWN	NA
USP18	4.34561e-124	-1.02501	0.486	0.794	8.66472e-120	DOWN	IFN_STIM
SP110	2.004e-122	-1.03119	0.502	0.806	3.99578e-118	DOWN	IFN_STIM
IFIT1	1.65373e-111	-0.84929	0.508	0.843	3.29737e-107	DOWN	IFN_STIM
OAS2	4.98834e-110	-1.0058	0.16	0.55	9.94625e-106	DOWN	IFN_STIM
IFIT3	6.12895e-102	-0.704043	0.359	0.742	1.22205e-97	DOWN	IFN_STIM
CMPK2	4.20603e-100	-0.971227	0.225	0.586	8.38641e-96	DOWN	IFN_STIM
DDX58	4.47807e-96	-0.816175	0.636	0.867	8.92882e-92	DOWN	IFN_STIM
LY6E	3.56497e-94	-0.94288	0.745	0.868	7.10819e-90	DOWN	NA
B2M	7.75791e-86	-0.506033	0.998	0.998	1.54685e-81	DOWN	IFN_STIM
IFI35	1.3187e-84	-0.867524	0.205	0.53	2.62935e-80	DOWN	IFN_STIM
PARP14	5.6183e-84	-0.832131	0.541	0.76	1.12023e-79	DOWN	IFN_STIM
IFIT5	3.11449e-83	-0.755328	0.517	0.764	6.20999e-79	DOWN	NA
DTX3L	4.32055e-79	-0.82317	0.421	0.674	8.61474e-75	DOWN	IFN_STIM
PNPT1	4.39335e-79	-0.722974	0.691	0.82	8.75989e-75	DOWN	NA
IFIH1	5.09707e-70	-0.736167	0.421	0.693	1.01631e-65	DOWN	IFN_STIM
SHISA5	3.32302e-69	-0.584994	0.861	0.921	6.62576e-65	DOWN	IFN_STIM
HERC5	1.69043e-68	-0.345529	0.527	0.777	3.37054e-64	DOWN	NA
SHFL	5.04155e-67	-0.702075	0.333	0.594	1.00524e-62	DOWN	NA
IFITM3	7.40035e-63	-1.38241	0.129	0.404	1.47556e-58	DOWN	IFN_STIM
DDX60	1.24438e-62	-0.61089	0.316	0.592	2.48117e-58	DOWN	NA
LAP3	1.29619e-62	-0.552227	0.902	0.923	2.58447e-58	DOWN	NA
IFI44L	1.53411e-62	-0.6849	0.192	0.462	3.05885e-58	DOWN	NA
TRIM22	8.32777e-61	-0.668988	0.581	0.745	1.66047e-56	DOWN	NA
WARS1	8.47424e-55	-0.46609	0.986	0.982	1.68968e-50	DOWN	UPR
RSAD2	4.41369e-54	-0.642844	0.101	0.34	8.80045e-50	DOWN	IFN_STIM
TAP1	2.06882e-53	-0.672532	0.487	0.65	4.12502e-49	DOWN	NA
ADAR	1.00677e-51	-0.613532	0.648	0.77	2.0074e-47	DOWN	IFN_STIM
OAS3	1.61217e-51	-0.603719	0.535	0.705	3.2145e-47	DOWN	IFN_STIM
PSMB9	5.88928e-47	-0.593778	0.239	0.464	1.17426e-42	DOWN	IFN_STIM
SAMD9	2.20565e-44	-0.50808	0.225	0.446	4.39785e-40	DOWN	NA
PARP9	5.61484e-43	-0.575109	0.456	0.612	1.11954e-38	DOWN	IFN_STIM
HERC6	1.36726e-42	-0.525176	0.341	0.544	2.72618e-38	DOWN	IFN_STIM
EIF2AK2	3.35404e-41	-0.468294	0.763	0.84	6.68761e-37	DOWN	IFN_STIM
IFI44	1.39742e-37	-0.495983	0.144	0.345	2.78631e-33	DOWN	NA
SAMHD1	1.71342e-37	-0.519044	0.496	0.636	3.41639e-33	DOWN	IFN_STIM
PARP12	7.36432e-37	-0.499629	0.38	0.546	1.46837e-32	DOWN	IFN_STIM
DDX60L	8.81161e-37	-0.517732	0.217	0.409	1.75695e-32	DOWN	NA
TRIM69	1.03449e-36	-0.53234	0.308	0.484	2.06266e-32	DOWN	NA
PML	6.14091e-36	-0.514599	0.434	0.587	1.22444e-31	DOWN	IFN_STIM
GNG5	1.08302e-35	-0.310133	0.984	0.982	2.15944e-31	DOWN	NA
HLA-B	1.26387e-35	-0.502521	0.936	0.95	2.52002e-31	DOWN	IFN_STIM
SP100	1.59686e-33	-0.461043	0.125	0.3	3.18398e-29	DOWN	IFN_STIM
PHF11	5.38746e-32	-0.489886	0.426	0.566	1.07421e-27	DOWN	NA
UBE2L6	1.41716e-29	-0.633175	0.307	0.455	2.82568e-25	DOWN	IFN_STIM
HLA-C	4.58441e-29	-0.450092	0.665	0.716	9.14085e-25	DOWN	IFN_STIM
RPLP1	5.43715e-29	-0.10269	1	1	1.08411e-24	NA	NA
HES4	1.79495e-27	-0.577318	0.691	0.753	3.57896e-23	DOWN	NA
RPL36	8.40361e-23	-0.149599	1	0.999	1.6756e-18	NA	NA
PSME1	4.13546e-22	-0.325917	0.92	0.921	8.2457e-18	DOWN	IFN_STIM
HSP90AB1	4.39779e-22	-0.239012	0.996	0.998	8.76875e-18	NA	IFN_STIM
RBCK1	5.68491e-22	-0.360443	0.769	0.793	1.13351e-17	DOWN	IFN_STIM
OGFR	4.66564e-20	-0.361868	0.382	0.488	9.30282e-16	DOWN	NA
NCL	5.26069e-20	-0.254809	0.995	0.996	1.04893e-15	DOWN	NA
HNRNPF	8.22286e-20	-0.270963	0.965	0.963	1.63956e-15	DOWN	NA
PARP10	1.6045e-19	-0.234917	0.047	0.151	3.19921e-15	NA	NA
CHMP5	5.79299e-19	-0.370306	0.73	0.741	1.15506e-14	DOWN	NA
XAF1	2.62511e-17	-0.214369	0.033	0.121	5.23421e-13	NA	IFN_STIM
TRIM21	7.59824e-17	-0.339281	0.213	0.327	1.51501e-12	DOWN	IFN_STIM
HLA-A	1.78265e-16	-0.316993	0.982	0.977	3.55442e-12	DOWN	IFN_STIM
NAPA	1.84226e-16	-0.289752	0.837	0.825	3.67327e-12	DOWN	NA
NUDT11	8.61979e-16	-0.419021	0.56	0.611	1.7187e-11	DOWN	NA
RPL39	1.00367e-15	-0.144304	1	1	2.00121e-11	NA	NA
NMI	3.25511e-15	-0.343678	0.255	0.351	6.49035e-11	DOWN	IFN_STIM
PSRC1	5.70114e-15	-0.36372	0.405	0.488	1.13675e-10	DOWN	NA
PSME2	9.87174e-15	-0.263525	0.886	0.856	1.96833e-10	DOWN	IFN_STIM
DSP	1.67613e-14	-0.339704	0.579	0.616	3.34204e-10	DOWN	NA
STAT2	1.95725e-14	-0.261517	0.128	0.23	3.90255e-10	DOWN	IFN_STIM
DNAJA1	2.19189e-14	-0.282572	0.781	0.792	4.37042e-10	DOWN	IFN_STIM
MIF	3.39071e-14	-0.133288	1	1	6.76073e-10	NA	NA
RPS18	4.30905e-14	-0.101326	1	1	8.59182e-10	NA	NA
TNFSF10	4.80799e-14	-0.190713	0.039	0.117	9.58664e-10	NA	IFN_STIM
HELZ2	1.04204e-13	-0.320429	0.182	0.281	2.07773e-09	DOWN	NA
HSPB1	6.65339e-13	-0.228066	0.953	0.941	1.32662e-08	NA	NA
TRIM14	7.06779e-13	-0.286006	0.232	0.326	1.40925e-08	DOWN	NA
TRIM5	1.35865e-12	-0.320929	0.417	0.482	2.70901e-08	DOWN	NA
RPS2	1.12582e-11	-0.157108	0.999	0.995	2.24477e-07	NA	NA
GPC3	1.14897e-11	-0.288741	0.793	0.774	2.29093e-07	DOWN	NA
ATP5F1B	1.25269e-11	-0.129858	1	1	2.49773e-07	NA	UPR
EHD4	1.40402e-11	-0.266678	0.23	0.317	2.79948e-07	DOWN	IFN_STIM
RPL29	6.27537e-11	-0.10717	1	1	1.25125e-06	NA	NA
RPL4	1.22192e-10	-0.13724	1	1	2.43639e-06	NA	NA
FABP5	1.59908e-10	-0.199911	0.947	0.925	3.1884e-06	NA	NA
RPL22L1	3.94374e-10	-0.209717	0.955	0.952	7.86342e-06	NA	NA
UNC93B1	4.98723e-10	-0.202545	0.119	0.198	9.94404e-06	NA	NA
APP	1.17328e-09	-0.27101	0.767	0.764	2.33941e-05	DOWN	NA
NONO	2.96014e-09	-0.167239	0.968	0.965	5.90223e-05	NA	NA
NT5C3A	3.46241e-09	-0.259288	0.619	0.606	6.90369e-05	DOWN	NA
NME2	5.95332e-09	-0.1175	1	1	0.000118703	NA	NA
TDRD7	6.40054e-09	-0.236402	0.173	0.245	0.00012762	NA	IFN_STIM
HNRNPR	1.21405e-08	-0.193171	0.941	0.913	0.00024207	NA	NA
LMNB1	1.25014e-08	-0.268533	0.716	0.693	0.000249266	DOWN	NA
AUTS2	1.58597e-08	-0.28576	0.491	0.52	0.000316226	DOWN	NA
RPS14	2.00425e-08	-0.130349	1	0.998	0.000399627	NA	NA
ACTB	2.79859e-08	-0.139332	1	0.999	0.000558011	NA	NA
HNRNPA1	4.76183e-08	-0.141423	0.995	0.998	0.000949461	NA	NA
PRKD2	5.14554e-08	-0.183262	0.114	0.18	0.00102597	NA	NA
TSPAN3	8.18759e-08	-0.17987	0.897	0.89	0.00163252	NA	NA
EEF2	9.76304e-08	-0.126466	0.999	1	0.00194665	NA	NA
SLC38A5	1.35793e-07	-0.19431	0.823	0.788	0.00270758	NA	NA
MDK	1.52271e-07	-0.124023	0.999	0.997	0.00303612	NA	NA
SCD5	1.61574e-07	-0.129989	0.06	0.115	0.00322163	NA	NA
CCT3	2.35353e-07	-0.155895	0.959	0.929	0.00469271	NA	NA
HNRNPA2B1	2.74952e-07	-0.110458	1	1	0.00548227	NA	NA
GRINA	4.82564e-07	-0.183268	0.944	0.912	0.00962185	NA	NA
LBH	6.35448e-07	-0.285976	0.527	0.531	0.0126702	DOWN	NA
MARCKSL1	6.87054e-07	-0.166805	0.936	0.909	0.0136992	NA	NA
CXCL10	1.32657e-06	-0.451584	0.128	0.193	0.0264505	DOWN	NA
SLC16A1	1.56851e-06	-0.236019	0.518	0.525	0.0312744	NA	NA
PSMA6	2.32068e-06	-0.137435	0.959	0.935	0.0462721	NA	NA
CDCA7	2.91208e-06	-0.198142	0.684	0.678	0.0580639	NA	NA
RNF213	3.61679e-06	-0.244169	0.317	0.353	0.0721153	NA	IFN_STIM
TUFM	3.85578e-06	-0.130758	0.971	0.945	0.0768805	NA	NA
LAMP3	5.95355e-06	-0.167056	0.116	0.17	0.118708	NA	NA
DYNC1H1	6.46255e-06	-0.185222	0.877	0.821	0.128857	NA	NA
IPO5	8.16303e-06	-0.206414	0.804	0.772	0.162763	NA	NA
DGLUCY	1.16776e-05	-0.190578	0.232	0.28	0.23284	NA	NA
STAT3	1.38016e-05	-0.205987	0.38	0.403	0.27519	NA	NA
HIGD2A	1.39162e-05	-0.146065	0.94	0.902	0.277475	NA	NA
SPATS2L	1.50268e-05	-0.218616	0.397	0.417	0.299619	NA	NA
MAT2A	2.02239e-05	-0.212097	0.323	0.362	0.403245	NA	NA
TRAP1	2.14486e-05	-0.146021	0.924	0.888	0.427663	NA	NA
LIMA1	2.20175e-05	-0.230776	0.282	0.322	0.439007	NA	NA
HLA-E	2.27086e-05	-0.20645	0.292	0.328	0.452788	NA	IFN_STIM
SERBP1	2.58472e-05	-0.103932	0.997	0.991	0.515368	NA	NA
PKM	5.11952e-05	-0.100719	0.999	0.999	1	NA	NA
TMPO	5.16521e-05	-0.156344	0.853	0.805	1	NA	NA
APOL2	6.47432e-05	-0.161439	0.141	0.187	1	NA	NA
PYGL	8.01307e-05	-0.149652	0.89	0.862	1	NA	NA
FBXO6	9.40884e-05	-0.206157	0.24	0.276	1	NA	NA
NUDT10	0.000101769	-0.195689	0.45	0.458	1	NA	NA
UQCR11	0.000124933	-0.130236	0.955	0.931	1	NA	NA
PRSS12	0.000139211	-0.266466	0.517	0.5	1	NA	NA
CTNNB1	0.000187953	-0.206582	0.6	0.561	1	NA	NA
EIF2S3	0.00019806	-0.161768	0.884	0.843	1	NA	NA
SET	0.000216745	-0.106361	0.979	0.939	1	NA	NA
LNPEP	0.000273002	-0.190137	0.296	0.319	1	NA	NA
TAPBP	0.000286537	-0.18626	0.28	0.312	1	NA	NA
PARP1	0.000297451	-0.139737	0.944	0.924	1	NA	NA
AATF	0.000306663	-0.163065	0.829	0.786	1	NA	NA
METTL26	0.00031369	-0.135558	0.885	0.856	1	NA	NA
TRIM38	0.000353445	-0.140683	0.119	0.16	1	NA	NA
G3BP1	0.000354168	-0.182891	0.669	0.624	1	NA	NA
IRF2	0.000411291	-0.178528	0.271	0.303	1	NA	IFN_STIM
LRPPRC	0.000429798	-0.202839	0.621	0.576	1	NA	NA
MRPL57	0.000485016	-0.155459	0.819	0.753	1	NA	NA
AC116366.3	0.000498836	-0.132133	0.102	0.14	1	NA	NA
TRIM25	0.000517404	-0.201696	0.422	0.427	1	NA	UPR
CNP	0.000530037	-0.199215	0.39	0.393	1	NA	NA
IRF1	0.000535218	-0.147831	0.508	0.502	1	NA	IFN_STIM
SINHCAF	0.000551518	-0.137282	0.709	0.678	1	NA	NA
PLS3	0.000583074	-0.148222	0.706	0.669	1	NA	NA
SMC1A	0.000593137	-0.138888	0.916	0.901	1	NA	NA
GPI	0.000603326	-0.133974	0.932	0.891	1	NA	NA
VCAN	0.000612318	-0.14458	0.158	0.198	1	NA	NA
ALKBH2	0.000644174	-0.180282	0.398	0.4	1	NA	NA
SPG21	0.000684453	-0.171611	0.583	0.562	1	NA	NA
TUBB	0.000695312	-0.117906	0.981	0.977	1	NA	NA
MCM4	0.000702577	-0.200069	0.605	0.581	1	NA	NA
MYD88	0.000703107	-0.213308	0.328	0.339	1	NA	IFN_STIM
TOMM5	0.000789482	-0.130552	0.814	0.77	1	NA	NA
TMEM50A	0.000807756	-0.134103	0.772	0.705	1	NA	NA
PPIF	0.000858755	-0.123861	0.804	0.743	1	NA	NA
KHDRBS1	0.000881923	-0.117394	0.939	0.916	1	NA	NA
MRPL4	0.00101595	-0.141744	0.808	0.757	1	NA	NA
PSMB8	0.00113715	-0.175161	0.147	0.183	1	NA	IFN_STIM
MYO10	0.00126689	-0.160136	0.87	0.823	1	NA	NA
LSM2	0.00128538	-0.123692	0.816	0.771	1	NA	NA
MCM3	0.00150488	-0.159174	0.866	0.836	1	NA	NA
LAPTM4A	0.00167683	-0.129684	0.753	0.694	1	NA	NA
GSTO1	0.00168106	-0.164635	0.666	0.614	1	NA	NA
MRPL40	0.0016823	-0.100496	0.833	0.801	1	NA	NA
NBN	0.00182244	-0.179955	0.551	0.515	1	NA	NA
ATP10D	0.00189349	-0.174286	0.393	0.395	1	NA	NA
SNRPD1	0.00192024	-0.106912	0.963	0.952	1	NA	NA
PRKDC	0.00193423	-0.122184	0.934	0.929	1	NA	NA
U2AF2	0.00219428	-0.153498	0.697	0.648	1	NA	NA
RAB5C	0.00237127	-0.117131	0.734	0.691	1	NA	NA
USP10	0.00265546	-0.154558	0.635	0.6	1	NA	NA
MCM7	0.0026858	-0.105881	0.943	0.926	1	NA	NA
TRIM9	0.00273064	-0.181682	0.531	0.508	1	NA	NA
GOT2	0.00279109	-0.125717	0.808	0.768	1	NA	NA
TCOF1	0.00289049	-0.15538	0.705	0.633	1	NA	NA
MRPL34	0.00301146	-0.158966	0.558	0.525	1	NA	NA
TXNRD1	0.00301386	-0.119004	0.739	0.693	1	NA	NA
H2AC15	0.00301685	-0.239554	0.504	0.483	1	NA	NA
ACSL4	0.00368357	-0.137231	0.185	0.214	1	NA	NA
HES7	0.00373002	-0.143232	0.161	0.192	1	NA	NA
DDX17	0.00396612	-0.152998	0.627	0.585	1	NA	NA
BSG	0.00433048	-0.101746	0.99	0.974	1	NA	NA
SRSF7	0.00435838	-0.128427	0.895	0.851	1	NA	NA
MYL12A	0.00481101	-0.118004	0.934	0.889	1	NA	NA
EIF3D	0.00487254	-0.123531	0.807	0.753	1	NA	NA
NOLC1	0.00536851	-0.14383	0.873	0.82	1	NA	NA
BOP1	0.00571292	-0.136863	0.717	0.649	1	NA	NA
CTSC	0.00586744	-0.178751	0.373	0.371	1	NA	NA
SOX4	0.00609991	-0.170095	0.745	0.682	1	NA	NA
UHRF1	0.00613506	-0.186763	0.674	0.639	1	NA	NA
TFAP4	0.00624845	-0.175104	0.29	0.3	1	NA	NA
PDCD5	0.00671483	-0.102563	0.948	0.893	1	NA	NA
SMS	0.00706663	-0.105628	0.962	0.958	1	NA	NA
CDH6	0.00708694	-0.143849	0.669	0.637	1	NA	NA
PRKCSH	0.00745481	-0.171198	0.59	0.542	1	NA	NA
GRN	0.00797457	-0.17002	0.499	0.467	1	NA	NA
CCDC85B	0.00834131	-0.127952	0.705	0.658	1	NA	NA
DDX24	0.00934954	-0.119603	0.819	0.751	1	NA	NA
MRPL16	0.00936098	-0.118122	0.713	0.662	1	NA	NA
PWP2	0.00950583	-0.119005	0.123	0.149	1	NA	NA
MID1IP1	0.00957977	-0.124157	0.849	0.8	1	NA	UPR
MRPL14	0.00975542	-0.112525	0.807	0.761	1	NA	NA
CADM1	0.010417	-0.163919	0.202	0.224	1	NA	NA
MVB12A	0.0105076	-0.144379	0.666	0.601	1	NA	NA
DCTPP1	0.0108494	-0.12315	0.722	0.678	1	NA	NA
BAG2	0.0109546	-0.153707	0.52	0.493	1	NA	NA
BLZF1	0.0120813	-0.163397	0.298	0.305	1	NA	NA
TRIM56	0.0121538	-0.117508	0.148	0.173	1	NA	NA
STARD7	0.0121985	-0.134939	0.633	0.577	1	NA	NA
TMEM123	0.0125811	-0.140019	0.614	0.573	1	NA	NA
PRPF19	0.0126124	-0.111263	0.842	0.773	1	NA	NA
DNPEP	0.013051	-0.186724	0.306	0.308	1	NA	NA
ANXA2R	0.0131608	-0.114222	0.145	0.17	1	NA	NA
RBM43	0.0132075	-0.105077	0.123	0.148	1	NA	NA
CBR3	0.013908	-0.151763	0.418	0.41	1	NA	NA
ZNFX1	0.014471	-0.13847	0.241	0.257	1	NA	IFN_STIM
FBXL7	0.0157233	-0.122414	0.129	0.153	1	NA	NA
ATP10A	0.0183024	-0.132254	0.177	0.196	1	NA	NA
PEG10	0.0185774	-0.10879	0.878	0.86	1	NA	NA
SEPTIN7	0.019653	-0.100972	0.861	0.812	1	NA	NA
RBM17	0.0205676	-0.104342	0.812	0.743	1	NA	NA
UBA1	0.0210893	-0.102882	0.861	0.771	1	NA	NA
DPYSL2	0.0218554	-0.164176	0.259	0.266	1	NA	NA
APEX1	0.0235256	-0.102299	0.792	0.732	1	NA	NA
NOP56	0.0269102	-0.113241	0.768	0.7	1	NA	NA
CCDC86	0.0285818	-0.11233	0.589	0.546	1	NA	NA
UTP4	0.0294082	-0.112811	0.695	0.632	1	NA	NA
PDHA1	0.0304765	-0.107956	0.788	0.709	1	NA	NA
THSD7A	0.0310203	-0.105605	0.129	0.15	1	NA	NA
SLC18B1	0.032646	-0.110781	0.158	0.177	1	NA	NA
GART	0.0328691	-0.128475	0.634	0.574	1	NA	NA
PPAT	0.0331423	-0.110511	0.536	0.509	1	NA	NA
GPM6A	0.0332961	-0.142453	0.523	0.492	1	NA	NA
CTNNA1	0.0337495	-0.141428	0.717	0.635	1	NA	NA
RRP1B	0.0342729	-0.124661	0.626	0.566	1	NA	NA
OTX2	0.0391535	-0.115688	0.844	0.786	1	NA	NA
YWHAG	0.0396444	-0.151974	0.572	0.522	1	NA	NA
PAXX	0.0404188	-0.122174	0.531	0.492	1	NA	NA
PDGFRL	0.0405061	-0.110172	0.095	0.113	1	NA	NA
BOLA3	0.041005	-0.102816	0.801	0.738	1	NA	NA
SNRNP200	0.0420234	-0.119223	0.749	0.695	1	NA	NA
CXCL16	0.0447959	-0.140463	0.24	0.248	1	NA	NA
PNN	0.0453678	-0.11458	0.727	0.67	1	NA	NA
FANCI	0.049547	-0.10146	0.687	0.626	1	NA	NA
DPP3	0.0511062	-0.104911	0.172	0.187	1	NA	NA
CXXC1	0.0517596	-0.128162	0.262	0.266	1	NA	NA
H2BC4	0.0575339	-0.116439	0.401	0.333	1	NA	NA
NTHL1	0.0580063	-0.149774	0.395	0.372	1	NA	NA
FANCF	0.0604362	-0.1073	0.147	0.163	1	NA	NA
MAP7	0.0619752	-0.133118	0.232	0.237	1	NA	NA
TRIP12	0.0638144	-0.113522	0.452	0.433	1	NA	NA
CTPS1	0.0654214	-0.127353	0.335	0.326	1	NA	NA
BCAM	0.071357	-0.126239	0.214	0.22	1	NA	NA
FBLN1	0.0733481	-0.112985	0.759	0.678	1	NA	NA
RNPS1	0.0782987	-0.118929	0.756	0.667	1	NA	NA
GRSF1	0.0810055	-0.113859	0.735	0.649	1	NA	NA
TKFC	0.0831117	-0.125908	0.2	0.208	1	NA	NA
CDCA7L	0.0832563	-0.115095	0.519	0.475	1	NA	NA
EPB41L2	0.0856187	-0.119011	0.305	0.302	1	NA	NA
EFL1	0.0868903	-0.158553	0.373	0.345	1	NA	NA
MRPL17	0.0880547	-0.118103	0.747	0.671	1	NA	NA
SLC39A6	0.0887446	-0.110333	0.394	0.376	1	NA	NA
APLP2	0.0893388	-0.120104	0.578	0.527	1	NA	NA
PUS7	0.0898481	-0.139308	0.305	0.296	1	NA	NA
SUPT5H	0.0915341	-0.106632	0.427	0.404	1	NA	NA
IPO7	0.0939292	-0.131816	0.583	0.531	1	NA	NA
FAM124A	0.101045	-0.108816	0.146	0.157	1	NA	NA
SEPTIN9	0.102332	-0.118333	0.374	0.359	1	NA	NA
DPPA4	0.104977	-0.123828	0.712	0.625	1	NA	NA
NDUFS2	0.110564	-0.103195	0.679	0.6	1	NA	NA
OSBPL1A	0.113341	-0.124216	0.301	0.294	1	NA	NA
GTF2F1	0.114805	-0.101441	0.628	0.577	1	NA	NA
CD9	0.122035	-0.115945	0.343	0.329	1	NA	NA
ADD1	0.122108	-0.139605	0.36	0.335	1	NA	NA
ZCCHC2	0.122135	-0.100524	0.15	0.16	1	NA	IFN_STIM
MRPS26	0.123339	-0.101996	0.774	0.696	1	NA	NA
SMIM20	0.128751	-0.103318	0.563	0.505	1	NA	NA
PCCB	0.132083	-0.133658	0.366	0.345	1	NA	NA
CHAMP1	0.133443	-0.114005	0.356	0.342	1	NA	NA
AASDHPPT	0.146742	-0.10239	0.733	0.637	1	NA	NA
MASTL	0.152603	-0.126228	0.326	0.311	1	NA	NA
TMEM54	0.16575	-0.132455	0.366	0.337	1	NA	NA
CTSL	0.172303	-0.10354	0.221	0.223	1	NA	NA
PATL1	0.181885	-0.124004	0.329	0.316	1	NA	NA
ROBO1	0.189703	-0.119519	0.405	0.37	1	NA	NA
ADPRHL2	0.1977	-0.109644	0.546	0.481	1	NA	NA
SF3B3	0.199649	-0.126816	0.523	0.471	1	NA	NA
RPIA	0.201574	-0.121335	0.414	0.378	1	NA	NA
PRCP	0.20584	-0.133535	0.417	0.381	1	NA	NA
FLNA	0.208643	-0.133124	0.481	0.448	1	NA	NA
EFNB1	0.216359	-0.107975	0.51	0.463	1	NA	NA
SKP2	0.220477	-0.133574	0.332	0.31	1	NA	NA
MOV10	0.229473	-0.107389	0.263	0.255	1	NA	IFN_STIM
HS3ST5	0.235916	-0.105264	0.258	0.256	1	NA	NA
MSN	0.239088	-0.111027	0.568	0.502	1	NA	NA
SNRNP70	0.244359	-0.109547	0.519	0.464	1	NA	NA
NUB1	0.251665	-0.130501	0.457	0.412	1	NA	IFN_STIM
MYO1B	0.258661	-0.11612	0.277	0.266	1	NA	NA
NOB1	0.260267	-0.103447	0.496	0.446	1	NA	NA
MCM2	0.26916	-0.109822	0.615	0.549	1	NA	NA
TMEM177	0.272732	-0.10555	0.202	0.199	1	NA	NA
DDX54	0.284327	-0.122716	0.384	0.35	1	NA	NA
GLUL	0.289451	-0.103798	0.337	0.312	1	NA	NA
ANKFY1	0.290102	-0.111388	0.228	0.222	1	NA	NA
ORC2	0.297718	-0.106802	0.256	0.247	1	NA	NA
CD276	0.30589	-0.102412	0.364	0.336	1	NA	NA
NSUN2	0.314273	-0.11247	0.392	0.362	1	NA	NA
LIG1	0.318064	-0.108028	0.432	0.394	1	NA	NA
DLG2	0.318213	-0.134303	0.486	0.434	1	NA	NA
ACTN4	0.343937	-0.115179	0.337	0.31	1	NA	NA
RABEPK	0.365854	-0.100262	0.549	0.481	1	NA	NA
DCP1A	0.373327	-0.104267	0.463	0.406	1	NA	NA
NUP205	0.380263	-0.122343	0.33	0.304	1	NA	NA
SHKBP1	0.395027	-0.105533	0.41	0.374	1	NA	NA
WASHC4	0.403432	-0.10073	0.348	0.319	1	NA	NA
MYH9	0.413866	-0.126804	0.532	0.474	1	NA	NA
MSH2	0.422805	-0.104803	0.465	0.411	1	NA	NA
APEX2	0.435698	-0.125157	0.294	0.272	1	NA	NA
H2BC18	0.441936	-0.148503	0.394	0.365	1	NA	NA
HK1	0.475778	-0.101538	0.23	0.218	1	NA	NA
DNAAF2	0.493726	-0.112639	0.467	0.415	1	NA	NA
PTPRG	0.521595	-0.103644	0.33	0.3	1	NA	NA
H2AC6	0.524703	-0.123522	0.603	0.554	1	NA	NA
GOLM1	0.543802	-0.100671	0.281	0.258	1	NA	NA
PPFIA2	0.546102	-0.106345	0.473	0.427	1	NA	NA
GRIK2	0.554664	-0.120749	0.41	0.369	1	NA	NA
POLR2A	0.658542	-0.116102	0.323	0.291	1	NA	NA
SYN3	0.659644	-0.10937	0.485	0.423	1	NA	NA
PFKP	0.669451	-0.112791	0.464	0.396	1	NA	NA
PRKAR1A	0.711366	-0.103518	0.593	0.516	1	NA	NA
RCL1	0.743506	-0.10462	0.477	0.411	1	NA	NA
EIF2AK4	0.765063	-0.101469	0.409	0.357	1	NA	NA
RMI2	0.930739	-0.104475	0.495	0.423	1	NA	NA
PPIB	4.76684e-89	0.638633	1	0.994	9.5046e-85	UP	NA
HSPA5	1.87526e-88	1.06974	0.964	0.835	3.73908e-84	UP	UPR
TRIB3	2.88588e-74	0.603222	0.995	0.954	5.75416e-70	UP	UPR
MYDGF	4.8689e-69	0.637282	0.951	0.77	9.7081e-65	UP	NA
PNRC1	2.93351e-68	0.665062	0.816	0.515	5.84912e-64	UP	NA
SEC61G	4.50546e-62	0.537262	0.974	0.89	8.98343e-58	UP	UPR
EIF1	8.27181e-59	0.268661	1	1	1.64932e-54	UP	NA
KIF5B	1.18893e-51	0.503355	0.907	0.701	2.37061e-47	UP	NA
SSR2	4.93583e-51	0.583527	0.864	0.612	9.84154e-47	UP	NA
XBP1	1.33594e-45	0.380919	0.994	0.962	2.66372e-41	UP	UPR
HSP90B1	6.85437e-42	0.575836	0.978	0.893	1.36669e-37	UP	NA
DDIT4	6.58323e-41	0.423035	0.972	0.906	1.31263e-36	UP	UPR
SSR3	5.37407e-40	0.489182	0.865	0.654	1.07154e-35	UP	NA
ATF3	1.76808e-39	0.516672	0.92	0.736	3.52538e-35	UP	UPR
SEC61B	8.17039e-37	0.393903	0.978	0.912	1.62909e-32	UP	UPR
MYL6	1.30166e-36	0.325811	0.99	0.95	2.59538e-32	UP	NA
CALU	2.51244e-36	0.367838	0.68	0.388	5.00955e-32	UP	NA
ALG2	3.2078e-34	0.329386	0.494	0.236	6.39604e-30	UP	UPR
CDK2AP2	3.95166e-34	0.465762	0.71	0.434	7.87921e-30	UP	UPR
SERP1	4.07793e-34	0.386147	0.93	0.782	8.13097e-30	UP	UPR
SELENOS	1.89768e-33	0.498217	0.785	0.549	3.78379e-29	UP	UPR
SELENOK	1.17127e-31	0.464743	0.77	0.525	2.3354e-27	UP	UPR
ARF1	8.99486e-31	0.345079	0.962	0.875	1.79349e-26	UP	NA
DDIT3	3.11288e-30	0.362544	0.958	0.875	6.20677e-26	UP	UPR
OAZ1	4.42642e-30	0.208881	0.999	0.998	8.82584e-26	NA	NA
DDX6	1.12167e-29	0.314105	0.692	0.419	2.23649e-25	UP	NA
EIF1B	2.39311e-29	0.314442	0.96	0.842	4.77162e-25	UP	UPR
PLPP5	2.80455e-29	0.283082	0.321	0.123	5.59199e-25	UP	UPR
HERPUD1	4.52349e-29	0.374521	0.963	0.855	9.01939e-25	UP	UPR
ABCE1	4.8858e-29	0.286559	0.613	0.342	9.74181e-25	UP	NA
OSTC	1.16178e-28	0.385603	0.914	0.767	2.31648e-24	UP	NA
P4HB	1.20507e-28	0.352012	0.975	0.897	2.40279e-24	UP	UPR
SDF2L1	4.79195e-28	0.595194	0.657	0.396	9.55467e-24	UP	UPR
DNAJB9	7.83521e-27	0.275443	0.363	0.161	1.56226e-22	UP	UPR
HBS1L	1.20522e-26	0.303418	0.61	0.355	2.40309e-22	UP	NA
KIF20B	9.0917e-26	0.356742	0.765	0.535	1.81279e-21	UP	NA
H4C3	3.90357e-25	0.48975	0.998	0.995	7.78333e-21	UP	NA
ARMCX3	4.32542e-25	0.385387	0.775	0.551	8.62445e-21	UP	NA
NT5DC2	5.59894e-25	0.197337	0.286	0.112	1.11637e-20	NA	NA
RHBDD2	5.74915e-25	0.333244	0.781	0.572	1.14632e-20	UP	NA
RASSF1	7.4412e-25	0.331701	0.767	0.535	1.4837e-20	UP	NA
SURF4	8.56522e-25	0.304742	0.654	0.407	1.70782e-20	UP	NA
MORF4L1	1.14187e-24	0.244155	0.992	0.956	2.27678e-20	NA	NA
RBM39	1.80576e-24	0.282809	0.963	0.876	3.6005e-20	UP	NA
PRKAB2	1.1346e-23	0.257981	0.488	0.262	2.26228e-19	UP	NA
SSR4	2.40311e-23	0.262819	0.998	0.971	4.79155e-19	UP	NA
HM13	3.17253e-23	0.372332	0.92	0.775	6.32571e-19	UP	NA
TMEM39A	4.22217e-23	0.233573	0.437	0.222	8.41859e-19	NA	NA
FKBP11	4.55417e-23	0.22621	0.393	0.191	9.08055e-19	NA	UPR
COX7B	8.27438e-23	0.230874	0.994	0.962	1.64983e-18	NA	NA
SLC2A8	9.07447e-23	0.238136	0.479	0.261	1.80936e-18	NA	NA
STX5	9.20485e-23	0.305883	0.65	0.409	1.83536e-18	UP	UPR
SESN2	1.1527e-22	0.30587	0.818	0.612	2.29836e-18	UP	UPR
RSRC2	1.21034e-22	0.314307	0.925	0.805	2.41331e-18	UP	NA
DNAJC25	1.32575e-22	0.215807	0.302	0.13	2.6434e-18	NA	NA
BET1	1.71606e-22	0.243345	0.452	0.236	3.42166e-18	NA	UPR
DUSP1	1.97024e-22	0.216385	0.4	0.196	3.92846e-18	NA	NA
TRA2B	3.30396e-22	0.268149	0.882	0.691	6.58776e-18	UP	NA
ARF4	4.21635e-22	0.33814	0.941	0.83	8.40698e-18	UP	NA
DNAJC3	6.32411e-22	0.296806	0.51	0.288	1.26096e-17	UP	UPR
JUN	7.77739e-22	0.292681	0.885	0.726	1.55073e-17	UP	NA
ERLEC1	1.0499e-21	0.221868	0.399	0.202	2.09339e-17	NA	NA
FAM219B	1.21669e-21	0.27938	0.712	0.48	2.42597e-17	UP	NA
TVP23B	1.79302e-21	0.217026	0.381	0.187	3.57511e-17	NA	NA
PGM3	3.30607e-21	0.248663	0.402	0.209	6.59197e-17	NA	UPR
PAK3	3.75697e-21	0.2988	0.549	0.337	7.49103e-17	UP	NA
FASTK	3.86007e-21	0.215441	0.478	0.26	7.6966e-17	NA	NA
GDF15	3.89103e-21	0.385043	0.391	0.208	7.75833e-17	UP	UPR
INHBE	4.16937e-21	0.230465	0.609	0.374	8.31331e-17	NA	UPR
EIF2AK3	4.35935e-21	0.161466	0.232	0.087	8.6921e-17	NA	UPR
SBNO1	4.4599e-21	0.200554	0.485	0.266	8.89259e-17	NA	NA
H1-2	6.74286e-21	0.439152	0.994	0.994	1.34446e-16	UP	NA
PREB	6.7593e-21	0.29602	0.658	0.427	1.34774e-16	UP	UPR
SRP19	9.30159e-21	0.330145	0.815	0.644	1.85464e-16	UP	NA
UBE2J1	1.91916e-20	0.250194	0.607	0.382	3.82661e-16	UP	UPR
TSPYL2	2.5868e-20	0.250707	0.337	0.163	5.15781e-16	UP	NA
FKBP2	3.66426e-20	0.311314	0.783	0.556	7.30617e-16	UP	NA
MANF	3.87421e-20	0.423716	0.702	0.484	7.72478e-16	UP	UPR
PIP4P1	3.90561e-20	0.19366	0.496	0.278	7.7874e-16	NA	NA
SSR1	4.05969e-20	0.243836	0.48	0.273	8.09462e-16	NA	NA
HDAC2	6.08742e-20	0.25013	0.951	0.839	1.21377e-15	UP	NA
EIF5	6.59552e-20	0.230422	0.981	0.932	1.31508e-15	NA	NA
CUL5	8.83168e-20	0.18431	0.492	0.272	1.76095e-15	NA	NA
CUL3	1.04408e-19	0.17128	0.302	0.137	2.08178e-15	NA	NA
AK3	1.19923e-19	0.21785	0.523	0.3	2.39114e-15	NA	NA
CLIP1	1.3865e-19	0.21814	0.472	0.264	2.76454e-15	NA	NA
EMC9	1.47552e-19	0.323314	0.784	0.606	2.94205e-15	UP	NA
NUCB2	1.55065e-19	0.221428	0.397	0.207	3.09185e-15	NA	UPR
RCN2	1.59265e-19	0.256378	0.873	0.712	3.17558e-15	UP	NA
RPL36AL	1.6536e-19	0.285138	0.927	0.777	3.29711e-15	UP	NA
SEC24D	3.06818e-19	0.199013	0.276	0.122	6.11764e-15	NA	UPR
TOMM20	4.99928e-19	0.233617	0.932	0.817	9.96807e-15	NA	NA
DEK	5.19466e-19	0.183801	0.995	0.991	1.03576e-14	NA	NA
FOPNL	5.22774e-19	0.160899	0.339	0.164	1.04236e-14	NA	NA
CIRBP	8.05064e-19	0.221314	0.986	0.956	1.60522e-14	NA	NA
LRRC59	1.10615e-18	0.301761	0.872	0.701	2.20555e-14	UP	UPR
BRD2	1.56579e-18	0.278952	0.857	0.701	3.12203e-14	UP	NA
STRAP	1.67601e-18	0.228478	0.829	0.614	3.3418e-14	NA	NA
CREB5	2.42112e-18	0.162857	0.258	0.114	4.82747e-14	NA	NA
CTH	2.7179e-18	0.223394	0.963	0.884	5.41922e-14	NA	UPR
COPE	3.68012e-18	0.254888	0.976	0.914	7.33778e-14	UP	NA
FNDC3A	4.26965e-18	0.246532	0.538	0.338	8.51326e-14	NA	NA
SQSTM1	4.32343e-18	0.347625	0.862	0.713	8.62048e-14	UP	NA
NANS	4.3415e-18	0.303289	0.776	0.569	8.65652e-14	UP	UPR
FNBP4	4.46431e-18	0.289678	0.728	0.531	8.90139e-14	UP	NA
ERP44	6.82771e-18	0.218894	0.534	0.32	1.36138e-13	NA	NA
GMPPB	7.05067e-18	0.163441	0.226	0.095	1.40583e-13	NA	UPR
MIA3	8.39545e-18	0.229847	0.481	0.281	1.67397e-13	NA	NA
GADD45A	8.4398e-18	0.268415	0.657	0.439	1.68281e-13	UP	UPR
DERL2	9.85526e-18	0.20546	0.508	0.298	1.96504e-13	NA	UPR
PPP1R15A	1.02132e-17	0.317217	0.582	0.387	2.03642e-13	UP	UPR
GORASP2	1.04797e-17	0.243316	0.801	0.62	2.08954e-13	NA	UPR
SRPRA	1.28282e-17	0.248701	0.635	0.415	2.55781e-13	NA	UPR
VAPB	1.8287e-17	0.201129	0.597	0.37	3.64624e-13	NA	NA
CDC6	2.17196e-17	0.231534	0.722	0.502	4.33066e-13	NA	UPR
TOPORS	2.5653e-17	0.152129	0.356	0.182	5.11496e-13	NA	NA
CYB561	2.70904e-17	0.149389	0.302	0.146	5.40155e-13	NA	NA
RBM5	3.33269e-17	0.204019	0.453	0.263	6.64505e-13	NA	NA
LARP1B	4.31707e-17	0.166725	0.339	0.171	8.6078e-13	NA	UPR
HDLBP	5.00923e-17	0.263108	0.876	0.705	9.9879e-13	UP	NA
WIPI1	5.53798e-17	0.20917	0.383	0.213	1.10422e-12	NA	UPR
TRAPPC4	1.04403e-16	0.214617	0.663	0.436	2.0817e-12	NA	NA
CALR	1.65093e-16	0.336598	0.985	0.929	3.2918e-12	UP	NA
GET1	1.68325e-16	0.125434	0.193	0.075	3.35623e-12	NA	NA
PRDX4	1.77884e-16	0.219287	0.994	0.962	3.54684e-12	NA	NA
DPM1	2.58869e-16	0.206393	0.574	0.357	5.16159e-12	NA	NA
EXOSC1	3.12088e-16	0.208607	0.768	0.55	6.22273e-12	NA	UPR
YIPF2	3.1376e-16	0.167418	0.452	0.258	6.25607e-12	NA	NA
RWDD4	3.29018e-16	0.194305	0.628	0.396	6.56029e-12	NA	NA
SEC61A1	3.59923e-16	0.252306	0.692	0.476	7.17651e-12	UP	UPR
HNRNPH3	4.8603e-16	0.206992	0.979	0.913	9.69095e-12	NA	NA
YIPF5	5.64469e-16	0.190259	0.489	0.298	1.12549e-11	NA	UPR
LRRC49	6.79209e-16	0.132943	0.276	0.133	1.35428e-11	NA	NA
PLEKHA3	1.19885e-15	0.154065	0.351	0.191	2.39038e-11	NA	NA
NUDT16L1	1.26516e-15	0.167739	0.414	0.235	2.52261e-11	NA	NA
SYVN1	1.2942e-15	0.155109	0.268	0.129	2.58051e-11	NA	UPR
BRD4	1.36232e-15	0.2246	0.675	0.465	2.71632e-11	NA	NA
HOXB2	1.58082e-15	0.174488	0.515	0.311	3.152e-11	NA	NA
CDKN1A	2.13049e-15	0.235969	0.414	0.242	4.24798e-11	NA	NA
MAP1LC3B2	2.15018e-15	0.24753	0.914	0.792	4.28725e-11	NA	NA
CLK1	2.16401e-15	0.137417	0.336	0.176	4.31482e-11	NA	NA
H2AZ1	2.39965e-15	0.132789	0.999	0.999	4.78466e-11	NA	NA
CHCHD2	2.5638e-15	0.139889	1	1	5.11197e-11	NA	NA
ATF5	2.78049e-15	0.247892	0.754	0.592	5.54403e-11	NA	NA
SRSF11	3.04182e-15	0.207301	0.916	0.79	6.06508e-11	NA	NA
COG3	3.19299e-15	0.10498	0.21	0.089	6.36651e-11	NA	NA
USP7	3.29721e-15	0.164265	0.419	0.244	6.5743e-11	NA	NA
SLC39A7	3.34078e-15	0.190271	0.519	0.322	6.66119e-11	NA	UPR
ARFGAP3	3.49548e-15	0.154488	0.374	0.207	6.96963e-11	NA	UPR
HID1	3.76004e-15	0.110908	0.149	0.052	7.49714e-11	NA	UPR
CRELD2	4.02357e-15	0.21735	0.48	0.292	8.0226e-11	NA	UPR
ARL8B	5.12758e-15	0.219217	0.591	0.394	1.02239e-10	NA	NA
EMP3	5.52074e-15	0.251854	0.508	0.326	1.10078e-10	UP	NA
WHAMM	5.63034e-15	0.225324	0.539	0.349	1.12263e-10	NA	NA
IFIT2	5.64523e-15	0.903556	0.187	0.328	1.1256e-10	UP	IFN_STIM
SPPL2A	8.07099e-15	0.141531	0.355	0.193	1.60927e-10	NA	NA
MORF4L2	8.58852e-15	0.259751	0.907	0.778	1.71246e-10	UP	NA
SEC11C	8.63096e-15	0.291595	0.783	0.589	1.72093e-10	UP	UPR
PBDC1	8.86676e-15	0.21568	0.765	0.58	1.76794e-10	NA	NA
CCDC130	9.93596e-15	0.16205	0.386	0.219	1.98113e-10	NA	NA
DPP8	1.04623e-14	0.15323	0.426	0.247	2.08609e-10	NA	NA
SKP1	1.07304e-14	0.191677	0.953	0.859	2.13952e-10	NA	NA
TMED2	1.13651e-14	0.264449	0.823	0.632	2.26608e-10	UP	UPR
UNC50	1.23365e-14	0.185088	0.532	0.334	2.45978e-10	NA	NA
MGAT2	1.64984e-14	0.177708	0.431	0.254	3.28961e-10	NA	NA
KDM6B	1.65845e-14	0.165718	0.387	0.222	3.30679e-10	NA	NA
ATP5PB	1.85296e-14	0.204601	0.968	0.895	3.69463e-10	NA	NA
RAP1B	2.25872e-14	0.196608	0.804	0.631	4.50367e-10	NA	NA
OSBP	2.46419e-14	0.124631	0.243	0.117	4.91334e-10	NA	UPR
HDGFL3	2.46547e-14	0.206338	0.861	0.693	4.91589e-10	NA	NA
FAM193A	2.85554e-14	0.119857	0.278	0.143	5.69366e-10	NA	NA
FBXL6	2.91181e-14	0.107186	0.196	0.084	5.80585e-10	NA	NA
ESRP1	2.99666e-14	0.123448	0.186	0.078	5.97504e-10	NA	NA
TSC22D3	3.38214e-14	0.211554	0.913	0.803	6.74366e-10	NA	NA
ARID4A	3.60164e-14	0.161428	0.389	0.227	7.18131e-10	NA	NA
VPS36	3.86175e-14	0.119317	0.365	0.199	7.69995e-10	NA	NA
ULBP2	4.2091e-14	0.13333	0.203	0.09	8.39252e-10	NA	NA
BIRC5	4.73152e-14	0.252844	0.831	0.662	9.43418e-10	UP	NA
MFF	4.84459e-14	0.216321	0.911	0.77	9.65962e-10	NA	NA
CAPN7	4.85179e-14	0.116777	0.357	0.195	9.67398e-10	NA	NA
PNRC2	5.76068e-14	0.225289	0.722	0.524	1.14862e-09	NA	NA
CCNO	5.89423e-14	0.143048	0.289	0.15	1.17525e-09	NA	NA
RHOQ	6.08183e-14	0.117237	0.242	0.118	1.21266e-09	NA	NA
HBP1	7.34233e-14	0.125373	0.306	0.159	1.46399e-09	NA	NA
IFRD1	7.8367e-14	0.205017	0.869	0.715	1.56256e-09	NA	UPR
ZC3HAV1	8.64836e-14	0.362606	0.561	0.38	1.7244e-09	UP	IFN_STIM
TULP3	9.42952e-14	0.166471	0.348	0.199	1.88015e-09	NA	UPR
PBK	9.98855e-14	0.170466	0.509	0.319	1.99162e-09	NA	NA
KDELR2	1.06986e-13	0.231731	0.814	0.631	2.13319e-09	NA	NA
CEBPB	1.14372e-13	0.214144	0.74	0.554	2.28047e-09	NA	UPR
SMC5	1.3332e-13	0.15714	0.452	0.272	2.65826e-09	NA	NA
FBXW5	1.35412e-13	0.123609	0.363	0.201	2.69999e-09	NA	NA
DCAF6	1.40186e-13	0.118298	0.301	0.159	2.79518e-09	NA	NA
CEP57	1.46657e-13	0.20255	0.787	0.593	2.9242e-09	NA	NA
SEC63	1.50232e-13	0.191641	0.821	0.638	2.99547e-09	NA	UPR
SRA1	1.51145e-13	0.218909	0.77	0.597	3.01368e-09	NA	UPR
RSL24D1	1.52022e-13	0.204153	0.953	0.86	3.03117e-09	NA	NA
CREB3L2	1.79016e-13	0.112372	0.317	0.17	3.56939e-09	NA	NA
FAM76B	1.81025e-13	0.131288	0.356	0.199	3.60945e-09	NA	NA
ANKRD11	1.8238e-13	0.209591	0.905	0.776	3.63648e-09	NA	NA
CNN3	1.93166e-13	0.204685	0.821	0.665	3.85154e-09	NA	NA
PRNP	2.15693e-13	0.152885	0.371	0.216	4.3007e-09	NA	NA
DNAJB2	2.41771e-13	0.133975	0.396	0.23	4.82066e-09	NA	NA
CCDC174	2.69503e-13	0.171218	0.498	0.314	5.37362e-09	NA	UPR
RAB1A	2.71581e-13	0.166538	0.662	0.44	5.41506e-09	NA	NA
RBM3	2.72486e-13	0.156665	0.997	0.988	5.43309e-09	NA	NA
BTG1	2.78867e-13	0.226498	0.893	0.795	5.56033e-09	NA	UPR
SLC30A7	2.82537e-13	0.108806	0.235	0.115	5.63352e-09	NA	NA
ARL1	3.28766e-13	0.150525	0.481	0.296	6.55527e-09	NA	NA
AC129492.3	3.31117e-13	0.138601	0.414	0.242	6.60215e-09	NA	NA
COX7A2L	3.61511e-13	0.184649	0.959	0.889	7.20818e-09	NA	NA
JMJD6	3.8793e-13	0.148377	0.465	0.287	7.73493e-09	NA	NA
GOLGB1	4.60189e-13	0.230214	0.713	0.521	9.1757e-09	NA	NA
DCUN1D4	4.85623e-13	0.118427	0.308	0.166	9.68284e-09	NA	NA
PPP2R5B	5.33936e-13	0.114908	0.229	0.112	1.06462e-08	NA	NA
N4BP2	5.4387e-13	0.160467	0.507	0.32	1.08442e-08	NA	NA
CCNDBP1	5.53745e-13	0.132195	0.519	0.323	1.10411e-08	NA	NA
DUSP16	5.56493e-13	0.142441	0.431	0.261	1.10959e-08	NA	NA
CCDC66	5.93434e-13	0.139054	0.287	0.157	1.18325e-08	NA	NA
GPN2	6.67895e-13	0.129872	0.387	0.225	1.33172e-08	NA	NA
MAPK6	8.05118e-13	0.170599	0.583	0.387	1.60533e-08	NA	NA
SLC30A5	8.11012e-13	0.143486	0.387	0.229	1.61708e-08	NA	NA
VPS37A	8.7762e-13	0.118362	0.387	0.226	1.74989e-08	NA	NA
PITX1	1.00125e-12	0.123038	0.343	0.194	1.9964e-08	NA	NA
SCD	1.0076e-12	0.12129	0.366	0.21	2.00905e-08	NA	NA
GRTP1	1.08714e-12	0.120169	0.313	0.172	2.16766e-08	NA	NA
LPGAT1	1.22589e-12	0.14487	0.533	0.344	2.4443e-08	NA	NA
NKTR	1.22686e-12	0.168079	0.567	0.375	2.44624e-08	NA	NA
MCEE	1.24008e-12	0.118764	0.317	0.176	2.4726e-08	NA	UPR
ACBD3	1.33229e-12	0.101732	0.289	0.153	2.65646e-08	NA	NA
TRAF2	1.48522e-12	0.132715	0.385	0.226	2.96137e-08	NA	NA
TRIP11	1.87232e-12	0.15637	0.572	0.382	3.73321e-08	NA	NA
MMGT1	1.91108e-12	0.133034	0.374	0.221	3.8105e-08	NA	NA
TMF1	1.98178e-12	0.159052	0.481	0.304	3.95147e-08	NA	NA
UBE2B	2.15931e-12	0.189826	0.718	0.524	4.30545e-08	NA	NA
LIN54	2.15975e-12	0.126755	0.36	0.207	4.30632e-08	NA	UPR
PLPP1	2.23907e-12	0.143424	0.414	0.25	4.46447e-08	NA	NA
GHITM	2.24057e-12	0.18095	0.979	0.926	4.46747e-08	NA	UPR
HOXA11	2.43966e-12	0.107084	0.247	0.127	4.86445e-08	NA	NA
ACAP2	2.5531e-12	0.208191	0.772	0.598	5.09062e-08	NA	NA
SHCBP1	3.01867e-12	0.161807	0.461	0.288	6.01893e-08	NA	UPR
RAB5A	3.24081e-12	0.153441	0.521	0.345	6.46186e-08	NA	NA
NXN	3.41889e-12	0.131227	0.372	0.222	6.81692e-08	NA	NA
TMEM258	3.43243e-12	0.183722	0.948	0.854	6.84391e-08	NA	NA
RGS16	3.44909e-12	0.140572	0.387	0.234	6.87714e-08	NA	NA
SLC25A14	3.467e-12	0.138773	0.437	0.27	6.91284e-08	NA	NA
ANXA5	3.644e-12	0.196899	0.951	0.882	7.26577e-08	NA	NA
BOD1L1	3.79225e-12	0.141509	0.535	0.349	7.56137e-08	NA	NA
MVD	3.83084e-12	0.107317	0.247	0.127	7.63831e-08	NA	NA
ODR4	3.94925e-12	0.103247	0.261	0.137	7.87441e-08	NA	NA
PSMB2	4.21416e-12	0.184059	0.942	0.841	8.40261e-08	NA	NA
PSMC5	4.64192e-12	0.193805	0.94	0.855	9.25553e-08	NA	NA
SLC25A1	4.97679e-12	0.151739	0.626	0.42	9.92323e-08	NA	NA
REV3L	4.99206e-12	0.117388	0.333	0.189	9.95367e-08	NA	NA
C1orf52	5.49192e-12	0.185976	0.689	0.501	1.09503e-07	NA	NA
E2F4	5.53572e-12	0.109486	0.451	0.272	1.10377e-07	NA	NA
TES	5.56899e-12	0.104049	0.142	0.058	1.1104e-07	NA	NA
TRAM1	6.24195e-12	0.17412	0.569	0.38	1.24458e-07	NA	NA
UBN1	6.25923e-12	0.1535	0.499	0.33	1.24803e-07	NA	NA
DCTN2	6.28909e-12	0.19051	0.905	0.775	1.25398e-07	NA	NA
DNAJC21	6.39576e-12	0.106996	0.314	0.177	1.27525e-07	NA	NA
DPH7	6.5946e-12	0.116557	0.402	0.244	1.3149e-07	NA	NA
KLF9	6.73375e-12	0.102816	0.291	0.16	1.34264e-07	NA	NA
KRAS	7.22643e-12	0.185648	0.751	0.566	1.44088e-07	NA	NA
HSPA13	7.74379e-12	0.1546	0.461	0.288	1.54403e-07	NA	NA
GOLGA2	8.39804e-12	0.13621	0.401	0.241	1.67449e-07	NA	NA
DHX36	8.88682e-12	0.178617	0.761	0.558	1.77194e-07	NA	NA
PDPK1	9.09181e-12	0.109682	0.349	0.202	1.81282e-07	NA	NA
PHF20L1	9.12239e-12	0.173048	0.639	0.446	1.81891e-07	NA	NA
USP22	9.13037e-12	0.13289	0.527	0.342	1.8205e-07	NA	NA
NOSIP	9.90751e-12	0.148865	0.705	0.505	1.97546e-07	NA	NA
UFL1	1.04233e-11	0.147863	0.495	0.319	2.07831e-07	NA	UPR
ASH1L	1.09132e-11	0.132866	0.405	0.249	2.17599e-07	NA	NA
ARID4B	1.14143e-11	0.185395	0.636	0.464	2.2759e-07	NA	NA
TIMM21	1.143e-11	0.123189	0.412	0.252	2.27902e-07	NA	NA
ATP6V1B2	1.24781e-11	0.141798	0.421	0.261	2.48801e-07	NA	NA
ANKRD12	1.2623e-11	0.111294	0.268	0.147	2.5169e-07	NA	NA
SAMD11	1.28248e-11	0.106529	0.255	0.135	2.55714e-07	NA	NA
HSBP1	1.36849e-11	0.194166	0.932	0.824	2.72864e-07	NA	NA
PRPF38B	1.46353e-11	0.191598	0.674	0.503	2.91813e-07	NA	NA
MPC1	1.52189e-11	0.163911	0.609	0.41	3.0345e-07	NA	NA
REST	1.64213e-11	0.119584	0.41	0.249	3.27424e-07	NA	NA
MUS81	1.9901e-11	0.124427	0.44	0.271	3.96807e-07	NA	NA
PPIG	2.01031e-11	0.1886	0.785	0.611	4.00835e-07	NA	NA
CEP350	2.14675e-11	0.13712	0.621	0.423	4.2804e-07	NA	NA
WASHC1	2.21405e-11	0.108065	0.345	0.203	4.41459e-07	NA	NA
TMEM214	2.24814e-11	0.147354	0.414	0.257	4.48256e-07	NA	UPR
INO80	2.29613e-11	0.103034	0.327	0.186	4.57826e-07	NA	NA
H3-3B	2.33183e-11	0.151782	0.999	0.999	4.64943e-07	NA	NA
EEA1	2.33363e-11	0.183691	0.743	0.559	4.65303e-07	NA	NA
RCE1	2.50268e-11	0.107262	0.377	0.225	4.99009e-07	NA	NA
DESI2	2.54288e-11	0.172908	0.642	0.454	5.07025e-07	NA	NA
PXK	2.55295e-11	0.117362	0.383	0.23	5.09033e-07	NA	UPR
UFM1	2.72215e-11	0.196929	0.691	0.507	5.42769e-07	NA	UPR
CYSTM1	2.88232e-11	0.155103	0.628	0.431	5.74707e-07	NA	NA
HOXB9	2.99112e-11	0.105593	0.235	0.123	5.96399e-07	NA	UPR
NUPR1	2.99892e-11	0.130722	0.186	0.091	5.97955e-07	NA	NA
ARMCX6	3.13139e-11	0.164114	0.66	0.465	6.24368e-07	NA	NA
ITGAE	3.65332e-11	0.167671	0.854	0.694	7.28436e-07	NA	NA
SELENOO	3.77607e-11	0.132496	0.345	0.205	7.52911e-07	NA	NA
LMAN1	3.78375e-11	0.210169	0.834	0.68	7.54442e-07	NA	NA
SAR1B	3.87698e-11	0.164168	0.631	0.442	7.73031e-07	NA	NA
RBX1	3.90519e-11	0.178923	0.938	0.842	7.78656e-07	NA	NA
VCP	4.00571e-11	0.206386	0.779	0.594	7.98699e-07	NA	UPR
USP46	4.51819e-11	0.113695	0.399	0.242	9.00883e-07	NA	NA
UHMK1	4.57331e-11	0.101681	0.319	0.183	9.11872e-07	NA	NA
ZBTB8OS	4.88239e-11	0.169214	0.673	0.477	9.73499e-07	NA	NA
DUSP12	5.15504e-11	0.170786	0.709	0.514	1.02786e-06	NA	NA
ZFPL1	5.39111e-11	0.132484	0.487	0.314	1.07493e-06	NA	NA
CANX	5.50522e-11	0.191868	0.989	0.938	1.09769e-06	NA	NA
SELENOM	5.99865e-11	0.152667	0.561	0.377	1.19607e-06	NA	NA
ZC3H7A	6.9476e-11	0.135344	0.422	0.268	1.38528e-06	NA	NA
FZR1	6.97588e-11	0.139124	0.355	0.215	1.39092e-06	NA	NA
RPL24	7.34426e-11	0.129815	0.999	0.998	1.46437e-06	NA	NA
CEP85L	7.40245e-11	0.107836	0.307	0.176	1.47597e-06	NA	NA
COP1	7.50992e-11	0.113237	0.408	0.25	1.4974e-06	NA	NA
ZFAND2A	7.67734e-11	0.129887	0.374	0.229	1.53079e-06	NA	UPR
TMEM222	7.71361e-11	0.15408	0.613	0.425	1.53802e-06	NA	NA
DEPDC1	7.71689e-11	0.191494	0.722	0.532	1.53867e-06	NA	NA
RAB4A	7.84078e-11	0.114635	0.438	0.278	1.56337e-06	NA	NA
MIER2	8.48208e-11	0.102909	0.277	0.154	1.69124e-06	NA	NA
GOLGA4	9.48007e-11	0.200857	0.811	0.662	1.89023e-06	NA	NA
PIM3	9.66379e-11	0.210828	0.633	0.473	1.92686e-06	NA	NA
CBY1	9.81666e-11	0.105551	0.319	0.185	1.95734e-06	NA	NA
CWC25	1.06055e-10	0.105948	0.278	0.157	2.11464e-06	NA	NA
NFE2L2	1.0654e-10	0.156057	0.66	0.461	2.12431e-06	NA	NA
GFPT1	1.07139e-10	0.186082	0.743	0.556	2.13624e-06	NA	UPR
PLEKHB2	1.09196e-10	0.12477	0.434	0.274	2.17725e-06	NA	NA
MPV17L2	1.19004e-10	0.116049	0.395	0.241	2.37281e-06	NA	UPR
DNAJC10	1.23504e-10	0.132224	0.448	0.288	2.46255e-06	NA	NA
AP3D1	1.23777e-10	0.123484	0.407	0.256	2.46798e-06	NA	UPR
TCEAL9	1.28042e-10	0.104647	0.394	0.239	2.55303e-06	NA	NA
CHD2	1.29071e-10	0.17186	0.639	0.46	2.57354e-06	NA	NA
DOLPP1	1.31927e-10	0.118409	0.395	0.244	2.63048e-06	NA	NA
MMADHC	1.44999e-10	0.143687	0.933	0.838	2.89113e-06	NA	NA
TMEM30A	1.64593e-10	0.111215	0.307	0.181	3.28183e-06	NA	NA
PRKRA	1.65698e-10	0.155266	0.628	0.439	3.30385e-06	NA	NA
HMGN2	1.69665e-10	0.121541	0.997	0.998	3.38295e-06	NA	NA
LSM8	1.73935e-10	0.177654	0.908	0.803	3.46808e-06	NA	NA
CCNT2	1.8388e-10	0.111969	0.405	0.253	3.66639e-06	NA	NA
LSM1	1.91138e-10	0.174597	0.771	0.588	3.81109e-06	NA	NA
MCRS1	2.35644e-10	0.12004	0.65	0.445	4.69851e-06	NA	NA
MLEC	2.41144e-10	0.180032	0.679	0.494	4.80817e-06	NA	NA
SNRNP48	2.46802e-10	0.105425	0.278	0.16	4.92099e-06	NA	NA
EIF4E	2.62482e-10	0.145982	0.69	0.499	5.23363e-06	NA	NA
DAD1	2.63365e-10	0.189529	0.94	0.828	5.25123e-06	NA	UPR
ATG4D	2.73454e-10	0.110993	0.442	0.284	5.4524e-06	NA	NA
PTPDC1	2.73504e-10	0.133178	0.325	0.196	5.4534e-06	NA	NA
ATAD2B	2.81285e-10	0.123076	0.434	0.28	5.60855e-06	NA	NA
WASL	2.89218e-10	0.139048	0.622	0.442	5.76672e-06	NA	NA
POLR2K	2.94079e-10	0.15996	0.743	0.554	5.86364e-06	NA	NA
RAB24	2.99495e-10	0.128534	0.614	0.42	5.97163e-06	NA	NA
NAA16	3.09629e-10	0.118215	0.311	0.187	6.17369e-06	NA	NA
MAGT1	3.15093e-10	0.104903	0.365	0.222	6.28265e-06	NA	NA
SND1	3.31288e-10	0.169012	0.753	0.568	6.60556e-06	NA	NA
ARFGAP2	3.47697e-10	0.111293	0.443	0.28	6.93273e-06	NA	NA
RECQL	3.53001e-10	0.113519	0.342	0.212	7.03849e-06	NA	NA
ZCCHC7	3.57591e-10	0.128759	0.555	0.374	7.13001e-06	NA	NA
TMCO3	3.57817e-10	0.133512	0.419	0.264	7.13451e-06	NA	NA
PPP4R3B	4.05814e-10	0.121471	0.529	0.345	8.09153e-06	NA	NA
RCHY1	4.22319e-10	0.137833	0.664	0.47	8.42063e-06	NA	NA
STAMBP	4.49911e-10	0.140258	0.56	0.378	8.97078e-06	NA	NA
PPID	4.57338e-10	0.172695	0.711	0.537	9.11885e-06	NA	NA
SMC4	4.77606e-10	0.198048	0.944	0.877	9.52298e-06	NA	NA
C6orf136	4.78771e-10	0.100649	0.293	0.169	9.54622e-06	NA	NA
RABGGTB	4.82779e-10	0.173512	0.72	0.548	9.62612e-06	NA	NA
RAB39B	4.89082e-10	0.137565	0.548	0.37	9.75181e-06	NA	UPR
HYOU1	5.02124e-10	0.215407	0.462	0.312	1.00118e-05	NA	UPR
SACS	5.31267e-10	0.113668	0.441	0.29	1.05929e-05	NA	NA
NUP35	5.58372e-10	0.101325	0.391	0.242	1.11334e-05	NA	NA
AC091230.1	5.64981e-10	0.106189	0.339	0.207	1.12652e-05	NA	NA
SEL1L	6.49734e-10	0.121373	0.407	0.259	1.2955e-05	NA	UPR
GPX8	6.79839e-10	0.122202	0.508	0.329	1.35553e-05	NA	NA
PARP2	6.99491e-10	0.139664	0.727	0.535	1.39472e-05	NA	UPR
RPAIN	7.09467e-10	0.173714	0.877	0.729	1.41461e-05	NA	NA
PDCD10	7.15409e-10	0.170812	0.683	0.5	1.42645e-05	NA	NA
ZC3H6	7.86519e-10	0.135888	0.411	0.268	1.56824e-05	NA	NA
LRRFIP2	8.17105e-10	0.140018	0.592	0.407	1.62922e-05	NA	NA
RNF181	8.35745e-10	0.178173	0.747	0.573	1.66639e-05	NA	UPR
MYH15	8.37364e-10	0.10628	0.125	0.053	1.66962e-05	NA	NA
PSMD10	8.60564e-10	0.154115	0.671	0.501	1.71588e-05	NA	NA
ZNF622	9.45479e-10	0.13096	0.548	0.37	1.88519e-05	NA	UPR
KRCC1	9.49444e-10	0.120748	0.556	0.38	1.8931e-05	NA	NA
DNAJB11	9.63488e-10	0.270997	0.609	0.451	1.9211e-05	UP	UPR
SF3B5	9.64314e-10	0.154486	0.862	0.724	1.92275e-05	NA	NA
COPB1	9.93338e-10	0.160677	0.657	0.477	1.98062e-05	NA	UPR
H1-4	1.06129e-09	0.233629	0.983	0.975	2.1161e-05	NA	NA
TUBE1	1.08627e-09	0.106841	0.438	0.282	2.16591e-05	NA	UPR
SEC11A	1.11109e-09	0.132922	0.994	0.968	2.21541e-05	NA	NA
UBE3A	1.1184e-09	0.16367	0.912	0.778	2.22997e-05	NA	NA
TDG	1.12425e-09	0.13697	0.547	0.37	2.24164e-05	NA	NA
UQCRH	1.15948e-09	0.118172	0.997	0.985	2.31188e-05	NA	NA
EDF1	1.15996e-09	0.143577	0.989	0.962	2.31284e-05	NA	NA
JMY	1.1611e-09	0.137896	0.535	0.368	2.31512e-05	NA	NA
KIF5C	1.22338e-09	0.104059	0.401	0.254	2.43929e-05	NA	NA
HSD17B11	1.25784e-09	0.157144	0.637	0.463	2.50801e-05	NA	NA
PPFIA1	1.34616e-09	0.116896	0.389	0.248	2.68412e-05	NA	NA
SCYL1	1.63784e-09	0.136166	0.518	0.354	3.26569e-05	NA	UPR
ZNF326	1.64405e-09	0.154798	0.796	0.631	3.27806e-05	NA	NA
GON7	1.70108e-09	0.109728	0.517	0.343	3.39178e-05	NA	NA
ACTR10	1.90783e-09	0.146398	0.648	0.466	3.80402e-05	NA	NA
MAP3K20	1.91956e-09	0.108734	0.427	0.278	3.82741e-05	NA	NA
GALK2	1.95177e-09	0.111691	0.453	0.297	3.89163e-05	NA	NA
NPC2	1.97324e-09	0.125928	0.654	0.452	3.93445e-05	NA	NA
YIPF6	2.03601e-09	0.123377	0.583	0.402	4.05961e-05	NA	NA
MRPL28	2.05635e-09	0.141503	0.88	0.728	4.10015e-05	NA	NA
SEC13	2.06078e-09	0.168438	0.928	0.823	4.10899e-05	NA	UPR
MRPL51	2.12913e-09	0.138566	0.963	0.892	4.24526e-05	NA	NA
ASNS	2.20938e-09	0.125326	0.996	0.971	4.40529e-05	NA	UPR
PSMD7	2.21249e-09	0.166678	0.916	0.799	4.41149e-05	NA	NA
WAC	2.23426e-09	0.134784	0.556	0.391	4.45489e-05	NA	NA
BRWD1	2.23727e-09	0.106511	0.384	0.241	4.46088e-05	NA	NA
DAP	2.23763e-09	0.141756	0.562	0.391	4.46162e-05	NA	NA
HES6	2.29234e-09	0.103886	0.37	0.233	4.57069e-05	NA	NA
RIOK3	2.33495e-09	0.127433	0.527	0.36	4.65566e-05	NA	NA
BEX5	2.36531e-09	0.105507	0.237	0.134	4.71619e-05	NA	NA
STT3A	2.59615e-09	0.157931	0.663	0.497	5.17646e-05	NA	UPR
FAM168B	2.64797e-09	0.106422	0.435	0.281	5.27978e-05	NA	NA
RTCA	2.82542e-09	0.127772	0.582	0.396	5.6336e-05	NA	NA
ARFIP2	2.84307e-09	0.126713	0.503	0.338	5.6688e-05	NA	UPR
ASF1A	2.8991e-09	0.174719	0.752	0.587	5.78051e-05	NA	NA
FKBP1C	2.95869e-09	0.20404	0.848	0.708	5.89933e-05	NA	NA
ATAD2	3.21319e-09	0.14002	0.826	0.663	6.40678e-05	NA	NA
BNIP3L	3.33128e-09	0.103611	0.395	0.253	6.64225e-05	NA	NA
PSMC3IP	3.56256e-09	0.156432	0.586	0.42	7.10339e-05	NA	NA
HMOX1	3.66613e-09	0.208171	0.355	0.232	7.3099e-05	NA	NA
SGCE	3.84484e-09	0.135951	0.726	0.542	7.66622e-05	NA	NA
CDK11B	4.05245e-09	0.11667	0.357	0.23	8.08017e-05	NA	NA
KLF6	4.19756e-09	0.166082	0.749	0.584	8.36951e-05	NA	NA
CPVL	4.39944e-09	0.11268	0.383	0.248	8.77205e-05	NA	NA
CNOT7	4.65629e-09	0.154274	0.75	0.569	9.28417e-05	NA	NA
CNOT2	4.95007e-09	0.105966	0.579	0.396	9.86994e-05	NA	NA
USP9X	5.07423e-09	0.135687	0.601	0.425	0.000101175	NA	NA
CHPF	5.23272e-09	0.103287	0.325	0.199	0.000104335	NA	NA
AKIP1	5.56931e-09	0.137685	0.667	0.496	0.000111046	NA	NA
UBE2S	5.92272e-09	0.158371	0.92	0.833	0.000118093	NA	NA
ISCU	6.06145e-09	0.15361	0.781	0.611	0.000120859	NA	NA
SETD5	6.24309e-09	0.147062	0.631	0.453	0.000124481	NA	NA
EBAG9	6.54195e-09	0.112896	0.567	0.385	0.00013044	NA	NA
RNF187	7.33655e-09	0.15549	0.951	0.884	0.000146284	NA	NA
SEC23B	7.89249e-09	0.109475	0.472	0.316	0.000157368	NA	UPR
RNASEK	7.99478e-09	0.153814	0.874	0.728	0.000159408	NA	NA
LEPROTL1	8.11962e-09	0.115575	0.565	0.392	0.000161897	NA	NA
TMED5	8.48701e-09	0.110872	0.412	0.269	0.000169222	NA	NA
C1D	8.6003e-09	0.116361	0.593	0.41	0.000171481	NA	NA
SLC7A11	9.68797e-09	0.145013	0.771	0.589	0.000193168	NA	NA
CD24	9.75302e-09	0.183287	0.558	0.401	0.000194465	NA	NA
RABL6	1.00139e-08	0.105749	0.488	0.325	0.000199668	NA	NA
SRPRB	1.01888e-08	0.159743	0.752	0.59	0.000203154	NA	UPR
KLF5	1.07846e-08	0.130306	0.637	0.461	0.000215034	NA	UPR
KLHL23	1.10007e-08	0.114861	0.518	0.352	0.000219342	NA	NA
TCEAL3	1.12833e-08	0.108405	0.49	0.334	0.000224978	NA	NA
SAT2	1.15199e-08	0.120579	0.512	0.345	0.000229695	NA	NA
NAA60	1.16587e-08	0.104237	0.478	0.32	0.000232463	NA	NA
ITSN2	1.18722e-08	0.112953	0.435	0.289	0.000236719	NA	NA
GFER	1.21758e-08	0.119557	0.61	0.444	0.000242774	NA	NA
CNIH1	1.22562e-08	0.162393	0.855	0.712	0.000244377	NA	NA
TMSB4X	1.22687e-08	0.209119	0.876	0.758	0.000244625	NA	NA
KPNA2	1.22851e-08	0.248391	0.838	0.689	0.000244953	NA	NA
ERH	1.25084e-08	0.122163	0.997	0.988	0.000249404	NA	NA
STK16	1.35974e-08	0.111542	0.346	0.226	0.000271118	NA	NA
RPS19BP1	1.3793e-08	0.138448	0.911	0.803	0.000275019	NA	NA
SMG9	1.45441e-08	0.122263	0.645	0.467	0.000289995	NA	NA
GABARAP	1.50142e-08	0.140128	0.982	0.948	0.000299369	NA	NA
CDKN1B	1.50162e-08	0.175449	0.73	0.578	0.000299407	NA	UPR
SKA2	1.50548e-08	0.1332	0.74	0.558	0.000300178	NA	NA
DHRS13	1.50582e-08	0.108726	0.379	0.245	0.000300245	NA	NA
NDC80	1.54619e-08	0.206156	0.793	0.67	0.000308294	NA	NA
POMZP3	1.6136e-08	0.106527	0.434	0.289	0.000321735	NA	NA
PPIH	1.64423e-08	0.138096	0.806	0.649	0.000327844	NA	NA
CHAC1	1.77616e-08	0.154422	0.898	0.797	0.000354149	NA	UPR
CCNI	1.78104e-08	0.134377	0.693	0.512	0.000355122	NA	NA
RALA	1.79715e-08	0.159157	0.857	0.725	0.000358334	NA	NA
EGLN2	1.85819e-08	0.109367	0.507	0.346	0.000370504	NA	NA
POMP	1.91187e-08	0.139796	0.951	0.871	0.000381208	NA	NA
PIR	1.93535e-08	0.11448	0.568	0.397	0.000385889	NA	NA
SASS6	2.05229e-08	0.134649	0.408	0.274	0.000409206	NA	NA
DCP2	2.05463e-08	0.115224	0.553	0.387	0.000409673	NA	NA
ATAD1	2.10763e-08	0.107675	0.474	0.321	0.000420241	NA	NA
PALLD	2.11817e-08	0.129999	0.622	0.45	0.000422341	NA	NA
KCMF1	2.12262e-08	0.106171	0.403	0.264	0.00042323	NA	NA
ZFAND6	2.45557e-08	0.138526	0.714	0.531	0.000489617	NA	NA
ZNF106	2.54053e-08	0.10761	0.532	0.361	0.000506555	NA	NA
PRC1	2.6042e-08	0.159411	0.716	0.559	0.000519252	NA	NA
TMED10	2.6911e-08	0.161739	0.698	0.528	0.000536579	NA	UPR
UCK1	2.71379e-08	0.101926	0.447	0.299	0.000541103	NA	NA
RPF2	2.75878e-08	0.118554	0.578	0.414	0.000550073	NA	NA
NRBP1	2.83954e-08	0.107304	0.418	0.276	0.000566176	NA	NA
FTH1	2.842e-08	0.103856	1	1	0.000566665	NA	NA
SUGT1	2.90814e-08	0.111308	0.5	0.344	0.000579853	NA	NA
SLC38A2	3.10827e-08	0.146399	0.678	0.507	0.000619758	NA	NA
SMDT1	3.1259e-08	0.154945	0.92	0.795	0.000623272	NA	NA
PRSS23	3.34518e-08	0.136941	0.111	0.049	0.000666996	NA	NA
SMAGP	3.4764e-08	0.159982	0.653	0.488	0.000693159	NA	NA
YIPF4	3.67545e-08	0.106538	0.594	0.408	0.000732847	NA	NA
DDX3X	3.89214e-08	0.146892	0.73	0.561	0.000776053	NA	NA
NDUFA4	3.94829e-08	0.109712	0.991	0.973	0.000787249	NA	NA
GARS1	4.01916e-08	0.122384	0.998	0.981	0.00080138	NA	UPR
RPS6KB2	4.09115e-08	0.106712	0.526	0.365	0.000815735	NA	NA
C6orf141	4.16743e-08	0.11065	0.227	0.135	0.000830944	NA	NA
HAX1	4.25999e-08	0.116672	0.982	0.962	0.000849399	NA	NA
CCDC59	4.33165e-08	0.153594	0.796	0.639	0.000863687	NA	NA
ZNHIT1	4.3568e-08	0.152072	0.741	0.567	0.000868702	NA	NA
ZNF706	4.38342e-08	0.152566	0.796	0.627	0.00087401	NA	NA
RNF114	4.40072e-08	0.106897	0.636	0.458	0.00087746	NA	IFN_STIM
DYRK4	4.60787e-08	0.108894	0.458	0.31	0.000918763	NA	NA
BZW1	5.12027e-08	0.139768	0.746	0.566	0.00102093	NA	NA
MAP7D3	5.19036e-08	0.106675	0.597	0.416	0.00103491	NA	NA
COX7A2	5.25179e-08	0.119882	0.966	0.905	0.00104715	NA	NA
HMGN1	5.73796e-08	0.151843	0.888	0.782	0.00114409	NA	NA
TIMM17A	5.74047e-08	0.146999	0.695	0.522	0.00114459	NA	UPR
FDPS	5.75781e-08	0.145472	0.749	0.582	0.00114805	NA	NA
MPC2	5.76212e-08	0.122446	0.752	0.586	0.00114891	NA	NA
GTF3C5	5.77036e-08	0.111608	0.597	0.424	0.00115055	NA	NA
COPS5	5.96585e-08	0.13974	0.83	0.696	0.00118953	NA	NA
RPA3	6.06153e-08	0.132184	0.925	0.81	0.00120861	NA	NA
RAB14	6.09391e-08	0.110775	0.641	0.469	0.00121507	NA	NA
ASPM	6.15139e-08	0.111469	0.473	0.33	0.00122653	NA	NA
BNIP1	6.28653e-08	0.103291	0.429	0.288	0.00125347	NA	NA
REV1	6.43989e-08	0.103966	0.418	0.282	0.00128405	NA	NA
SMIM14	6.72376e-08	0.118454	0.372	0.249	0.00134065	NA	NA
CCDC90B	6.92213e-08	0.148729	0.704	0.54	0.0013802	NA	NA
PSPH	7.1632e-08	0.15209	0.87	0.748	0.00142827	NA	UPR
UTP11	7.26492e-08	0.128091	0.584	0.42	0.00144855	NA	NA
SNRPG	7.61133e-08	0.12318	0.979	0.936	0.00151762	NA	NA
MAP7D1	7.70142e-08	0.110117	0.556	0.39	0.00153559	NA	NA
PRR16	7.73076e-08	0.121838	0.598	0.441	0.00154144	NA	NA
GNG10	7.76443e-08	0.123783	0.704	0.529	0.00154815	NA	NA
SPTSSA	7.78603e-08	0.120131	0.652	0.481	0.00155246	NA	NA
CDKN2C	7.9676e-08	0.100738	0.368	0.241	0.00158866	NA	NA
SLC3A2	8.11337e-08	0.12516	0.997	0.99	0.00161772	NA	NA
GNL3	8.28651e-08	0.136076	0.711	0.54	0.00165225	NA	UPR
DERA	8.33031e-08	0.110456	0.575	0.401	0.00166098	NA	NA
ACTR1B	8.48076e-08	0.105338	0.482	0.335	0.00169098	NA	NA
MCTS1	8.49886e-08	0.14485	0.895	0.782	0.00169459	NA	NA
PEF1	9.22905e-08	0.118295	0.656	0.494	0.00184018	NA	NA
RAB28	9.40607e-08	0.112795	0.618	0.438	0.00187548	NA	NA
BCL7B	9.524e-08	0.115404	0.527	0.374	0.00189899	NA	NA
SARAF	9.81319e-08	0.135981	0.802	0.635	0.00195665	NA	NA
BEX4	1.0586e-07	0.124799	0.673	0.492	0.00211074	NA	NA
RAB6A	1.05916e-07	0.148886	0.657	0.482	0.00211185	NA	NA
SMIM10L1	1.09643e-07	0.135448	0.732	0.556	0.00218617	NA	NA
CBX5	1.28401e-07	0.137001	0.753	0.596	0.0025602	NA	NA
TFE3	1.30463e-07	0.127534	0.475	0.334	0.0026013	NA	NA
TNFRSF12A	1.33673e-07	0.157089	0.173	0.097	0.00266531	NA	NA
AFAP1	1.34459e-07	0.13866	0.139	0.072	0.00268097	NA	NA
TBL1X	1.38028e-07	0.14046	0.771	0.61	0.00275213	NA	NA
YIF1B	1.39109e-07	0.142463	0.858	0.705	0.00277369	NA	NA
NGDN	1.39804e-07	0.138463	0.698	0.529	0.00278756	NA	NA
RNF126	1.46117e-07	0.125204	0.707	0.532	0.00291342	NA	NA
SUPT4H1	1.50321e-07	0.112486	0.662	0.486	0.00299725	NA	NA
SEC62	1.51221e-07	0.143992	0.898	0.777	0.0030152	NA	NA
NAP1L1	1.53102e-07	0.121519	0.971	0.92	0.0030527	NA	NA
RFC1	1.59906e-07	0.137777	0.755	0.598	0.00318837	NA	NA
BTG3	1.65529e-07	0.101874	0.685	0.504	0.00330049	NA	NA
TATDN1	1.657e-07	0.12756	0.663	0.496	0.0033039	NA	NA
NSRP1	1.74703e-07	0.116397	0.615	0.444	0.00348341	NA	NA
PKMYT1	1.80272e-07	0.151463	0.911	0.835	0.00359444	NA	NA
SRRM1	1.95185e-07	0.148473	0.838	0.708	0.00389179	NA	NA
YIF1A	1.95682e-07	0.14181	0.877	0.738	0.0039017	NA	NA
EGR1	1.96366e-07	0.191554	0.219	0.133	0.00391534	NA	IFN_STIM
NUBP2	2.0545e-07	0.120209	0.666	0.491	0.00409647	NA	NA
TAF1D	2.14506e-07	0.160769	0.924	0.838	0.00427703	NA	NA
TIMM44	2.17025e-07	0.129329	0.806	0.639	0.00432727	NA	UPR
ETF1	2.28714e-07	0.107953	0.702	0.521	0.00456033	NA	NA
CD63	2.39164e-07	0.125652	0.944	0.844	0.00476869	NA	NA
KTN1	2.39813e-07	0.13417	0.784	0.629	0.00478162	NA	NA
RDX	2.40242e-07	0.13537	0.723	0.564	0.00479019	NA	NA
FEN1	2.44305e-07	0.136585	0.865	0.709	0.00487121	NA	NA
MINDY2	2.53421e-07	0.108239	0.554	0.395	0.00505296	NA	NA
APPL1	2.63092e-07	0.101861	0.591	0.429	0.00524578	NA	NA
BUD31	2.76526e-07	0.130474	0.804	0.679	0.00551366	NA	NA
ATP1B1	2.78285e-07	0.102201	0.41	0.282	0.00554873	NA	NA
CLIC1	2.78457e-07	0.147699	0.957	0.887	0.00555215	NA	NA
BLVRB	2.83562e-07	0.119902	0.691	0.516	0.00565394	NA	NA
GGNBP2	2.87745e-07	0.126284	0.621	0.466	0.00573735	NA	NA
C19orf25	2.91531e-07	0.132919	0.69	0.525	0.00581285	NA	NA
PDRG1	2.95384e-07	0.110795	0.687	0.514	0.00588967	NA	NA
CCNC	2.96937e-07	0.118303	0.636	0.467	0.00592063	NA	NA
ALG5	3.03362e-07	0.112185	0.605	0.431	0.00604874	NA	NA
NACA	3.07344e-07	0.100143	1	0.998	0.00612812	NA	NA
MNAT1	3.36221e-07	0.109653	0.605	0.438	0.0067039	NA	NA
RABAC1	3.3653e-07	0.114561	0.573	0.407	0.00671007	NA	NA
RPL17	3.3915e-07	0.102439	1	0.998	0.00676232	NA	NA
CLTB	3.54331e-07	0.139446	0.862	0.738	0.00706501	NA	NA
MESD	3.59713e-07	0.141961	0.788	0.64	0.00717231	NA	NA
MARK3	3.72583e-07	0.106276	0.54	0.385	0.00742893	NA	NA
TFAM	3.90027e-07	0.132138	0.93	0.841	0.00777675	NA	NA
POLE3	4.18835e-07	0.116819	0.787	0.637	0.00835114	NA	NA
MED27	4.28635e-07	0.123111	0.634	0.473	0.00854655	NA	NA
APOO	4.31318e-07	0.115602	0.992	0.963	0.00860005	NA	NA
CFL2	4.36806e-07	0.113096	0.675	0.496	0.00870948	NA	NA
HIP1R	4.47036e-07	0.156992	0.134	0.071	0.00891345	NA	NA
SMC3	4.56502e-07	0.112682	0.877	0.766	0.00910219	NA	NA
RFC4	4.65597e-07	0.143292	0.752	0.59	0.00928354	NA	NA
RAB1B	4.84866e-07	0.119362	0.723	0.554	0.00966774	NA	NA
NUDT4	5.05162e-07	0.108455	0.723	0.558	0.0100724	NA	NA
UBE2A	5.09302e-07	0.126127	0.858	0.727	0.010155	NA	NA
CCAR1	5.31895e-07	0.124364	0.876	0.747	0.0106055	NA	NA
EIF1AX	6.09568e-07	0.119377	0.956	0.872	0.0121542	NA	NA
PSMD12	6.3427e-07	0.112481	0.797	0.635	0.0126467	NA	NA
KPNA4	6.44814e-07	0.100796	0.617	0.447	0.0128569	NA	NA
SWI5	6.68389e-07	0.104826	0.593	0.426	0.013327	NA	NA
TOM1L1	7.44411e-07	0.103765	0.516	0.373	0.0148428	NA	NA
UBXN4	7.80027e-07	0.135723	0.818	0.661	0.015553	NA	NA
MRPL48	7.96535e-07	0.110204	0.648	0.475	0.0158821	NA	NA
SLC35B1	8.02515e-07	0.144641	0.696	0.527	0.0160013	NA	UPR
SLC4A1AP	8.80898e-07	0.105892	0.589	0.436	0.0175642	NA	NA
LRIF1	8.90764e-07	0.105832	0.5	0.358	0.017761	NA	NA
DSTN	9.77062e-07	0.122789	0.91	0.803	0.0194816	NA	NA
SBDS	1.01139e-06	0.12619	0.806	0.644	0.0201661	NA	NA
TXNL1	1.01569e-06	0.128155	0.908	0.804	0.0202519	NA	NA
SLC38A1	1.06206e-06	0.125981	0.721	0.565	0.0211764	NA	NA
SDR39U1	1.18281e-06	0.103078	0.647	0.481	0.023584	NA	NA
TTC3	1.18458e-06	0.118671	0.695	0.529	0.0236194	NA	NA
PMAIP1	1.24632e-06	0.154453	0.85	0.705	0.0248504	NA	UPR
DCAF13	1.30438e-06	0.101445	0.67	0.5	0.0260081	NA	NA
TAGLN2	1.32216e-06	0.129119	0.941	0.902	0.0263626	NA	NA
MCFD2	1.34326e-06	0.10179	0.48	0.34	0.0267833	NA	NA
VAPA	1.38495e-06	0.104721	0.901	0.802	0.0276146	NA	NA
CDKN2AIP	1.49291e-06	0.123902	0.611	0.462	0.0297671	NA	NA
BAD	1.54122e-06	0.116319	0.619	0.456	0.0307305	NA	NA
ATP6V0B	1.55985e-06	0.114758	0.986	0.962	0.0311018	NA	NA
SPCS2	1.67016e-06	0.124937	0.894	0.801	0.0333014	NA	UPR
PSMC6	1.73424e-06	0.120811	0.675	0.513	0.034579	NA	NA
CALM2	1.80237e-06	0.132966	0.966	0.924	0.0359374	NA	NA
PPP1R12A	1.84812e-06	0.101512	0.698	0.543	0.0368496	NA	NA
TUBB4B	1.88105e-06	0.159191	0.823	0.704	0.0375062	NA	NA
EXOSC8	1.94106e-06	0.127092	0.961	0.9	0.0387028	NA	NA
GABARAPL2	2.00684e-06	0.107171	0.812	0.636	0.0400143	NA	NA
DDOST	2.10069e-06	0.153149	0.902	0.796	0.0418856	NA	UPR
NAA20	2.10851e-06	0.124877	0.817	0.668	0.0420415	NA	NA
PDIA3	2.11757e-06	0.187803	0.939	0.87	0.0422222	NA	NA
SARS1	2.20911e-06	0.100751	0.993	0.975	0.0440473	NA	UPR
PLEKHJ1	2.22371e-06	0.115992	0.927	0.807	0.0443386	NA	NA
CENPE	2.24451e-06	0.175121	0.583	0.445	0.0447533	NA	NA
PHIP	2.5616e-06	0.120862	0.785	0.639	0.0510757	NA	NA
GMNN	3.07184e-06	0.109775	0.747	0.582	0.0612495	NA	NA
SPCS1	3.13336e-06	0.105638	0.951	0.876	0.062476	NA	NA
GOT1	3.43523e-06	0.115529	0.877	0.761	0.068495	NA	UPR
PSMC3	3.49989e-06	0.122198	0.924	0.825	0.0697844	NA	NA
KLHDC2	3.5342e-06	0.125829	0.729	0.585	0.0704684	NA	NA
RHNO1	3.54681e-06	0.107994	0.621	0.464	0.0707199	NA	NA
ISCA2	3.54941e-06	0.111843	0.66	0.5	0.0707717	NA	NA
SRP72	3.85244e-06	0.118499	0.747	0.597	0.0768137	NA	UPR
VBP1	3.88631e-06	0.112731	0.913	0.804	0.0774891	NA	NA
HNRNPLL	4.50053e-06	0.110003	0.632	0.478	0.089736	NA	NA
ATXN2L	4.50626e-06	0.102631	0.681	0.517	0.0898504	NA	NA
FKBP3	5.1331e-06	0.118161	0.912	0.814	0.102349	NA	NA
UBA2	5.17061e-06	0.108089	0.913	0.797	0.103097	NA	NA
DDX21	5.39151e-06	0.113417	0.97	0.931	0.107501	NA	NA
AEN	5.51093e-06	0.104891	0.796	0.638	0.109882	NA	NA
IDH1	5.64248e-06	0.103894	0.547	0.406	0.112505	NA	NA
SH3BGRL	6.20931e-06	0.104426	0.753	0.596	0.123807	NA	NA
ATP5MPL	6.25863e-06	0.108499	0.922	0.848	0.124791	NA	NA
TRIM27	6.26045e-06	0.117587	0.682	0.521	0.124827	NA	NA
SELENOF	6.41292e-06	0.129747	0.841	0.712	0.127867	NA	NA
CARS1	7.04075e-06	0.117469	0.862	0.716	0.140386	NA	UPR
MYBL2	7.4304e-06	0.1023	0.63	0.478	0.148155	NA	NA
RHOC	7.60058e-06	0.114479	0.635	0.496	0.151548	NA	NA
SEC31A	7.80282e-06	0.133274	0.797	0.672	0.15558	NA	UPR
NDUFB3	7.993e-06	0.104525	0.728	0.56	0.159372	NA	NA
PYCR1	8.31991e-06	0.101709	0.99	0.954	0.165891	NA	UPR
CDCA3	8.95801e-06	0.122123	0.362	0.261	0.178614	NA	NA
PSMB1	9.0631e-06	0.117766	0.98	0.941	0.180709	NA	NA
CTNNAL1	9.23239e-06	0.100212	0.767	0.615	0.184085	NA	NA
NDUFA2	1.01963e-05	0.119767	0.806	0.668	0.203305	NA	NA
FKBP1A	1.02108e-05	0.106409	0.652	0.489	0.203592	NA	NA
AURKB	1.02536e-05	0.104145	0.527	0.396	0.204446	NA	NA
CDC42EP1	1.08521e-05	0.118076	0.979	0.932	0.21638	NA	NA
SDAD1	1.11264e-05	0.100422	0.679	0.523	0.22185	NA	NA
PLEKHA5	1.20268e-05	0.105199	0.745	0.603	0.239803	NA	NA
TIMM10	1.39262e-05	0.101359	0.757	0.611	0.277674	NA	NA
ITM2C	1.44182e-05	0.105014	0.827	0.67	0.287484	NA	NA
TUBA1A	1.50395e-05	0.134545	0.708	0.569	0.299872	NA	NA
CDK1	1.56575e-05	0.132043	0.786	0.643	0.312195	NA	NA
MED10	1.63326e-05	0.101609	0.768	0.626	0.325657	NA	NA
ZFAND1	1.70053e-05	0.10056	0.692	0.542	0.339068	NA	NA
NOP58	1.73466e-05	0.101117	0.974	0.93	0.345873	NA	NA
IDH2	1.7359e-05	0.102735	0.597	0.443	0.346121	NA	NA
LGALS1	1.78283e-05	0.100801	0.405	0.293	0.355479	NA	NA
MEA1	1.91694e-05	0.105881	0.846	0.719	0.382219	NA	NA
SPART	1.98799e-05	0.107875	0.737	0.588	0.396386	NA	NA
TACO1	2.04292e-05	0.102496	0.686	0.542	0.407338	NA	NA
SUMO1	2.15222e-05	0.108065	0.93	0.843	0.429131	NA	NA
SRPK2	2.21397e-05	0.105832	0.672	0.519	0.441444	NA	NA
PRPF40A	2.27596e-05	0.101118	0.883	0.764	0.453803	NA	NA
HIKESHI	2.49912e-05	0.10559	0.815	0.667	0.498299	NA	NA
PSMG2	2.68306e-05	0.109531	0.861	0.715	0.534976	NA	NA
CAMLG	2.69321e-05	0.104597	0.663	0.503	0.537	NA	NA
KIF23	2.8969e-05	0.115419	0.631	0.497	0.577613	NA	NA
DIAPH3	2.90129e-05	0.11212	0.77	0.639	0.578488	NA	NA
IER2	3.30164e-05	0.104155	0.535	0.403	0.658315	NA	NA
YBX1	3.41796e-05	0.106507	0.943	0.899	0.681507	NA	NA
NDUFS5	3.70232e-05	0.10476	0.959	0.898	0.738207	NA	NA
SMCHD1	3.78399e-05	0.10702	0.685	0.558	0.754489	NA	NA
TMED9	4.12427e-05	0.163139	0.849	0.73	0.822339	NA	NA
TMEM9	4.39144e-05	0.111883	0.791	0.652	0.87561	NA	NA
SHISA3	4.78757e-05	0.108689	0.753	0.614	0.954594	NA	NA
RPN1	5.89535e-05	0.102247	0.904	0.793	1	NA	NA
KRT18	6.41337e-05	0.149729	0.484	0.366	1	NA	NA
HMGB3	7.07063e-05	0.107767	0.827	0.693	1	NA	NA
JPT1	7.25445e-05	0.122887	0.897	0.81	1	NA	NA
PDIA4	7.59426e-05	0.205345	0.535	0.41	1	NA	UPR
DBI	7.94535e-05	0.100328	0.885	0.768	1	NA	NA
UFD1	8.5915e-05	0.116644	0.788	0.632	1	NA	NA
CKS2	9.37879e-05	0.182136	0.791	0.69	1	NA	NA
TAF9	0.000112495	0.101914	0.73	0.596	1	NA	NA
SAR1A	0.000400798	0.112615	0.519	0.396	1	NA	NA
PDIA6	0.00138369	0.140086	0.922	0.815	1	NA	UPR
HMMR	0.00181887	0.117947	0.609	0.512	1	NA	NA
CITED2	0.00362446	0.122636	0.271	0.205	1	NA	NA
H2AC20	0.0110373	0.105594	0.731	0.664	1	NA	NA
H2AC17	0.0149486	0.177689	0.84	0.809	1	NA	NA
H2AC11	0.716133	0.109107	0.707	0.67	1	NA	NA
PLAAT4	0.816204	0.134442	0.107	0.105	1	NA	NA

## Sheet: Unchallenged_by_guide
gene	p_val	av_log2FC	pct.1	pct.2	p_val_adj	diff_expressed	guide
HM13	3.31e-14	-0.680407	0.356	0.723	6.59e-10	DOWN	HM13
SSR3	5.02e-13	-0.544278	0.427	0.755	1e-08	DOWN	SSR3
SND1	8.42e-11	-0.511015	0.428	0.679	1.68e-06	DOWN	SND1
PRKCSH	1.79e-12	-0.486718	0.272	0.547	3.58e-08	DOWN	PRKCSH
MT2A	3.49e-08	-0.429355	0.927	0.956	0.000695726	DOWN	SSR3
HDLBP	2.01e-12	-0.410774	0.718	0.88	4e-08	DOWN	HDLBP
CALR	7.37e-08	-0.39694	0.955	0.985	0.00146996	DOWN	SSR3
MT1E1	2.13e-07	-0.391917	0.904	0.978	0.00423946	DOWN	SSR3
HACD3	2.7e-09	-0.379259	0.883	0.938	5.39e-05	DOWN	SND1
TMEM45A	1.83e-08	0.181342	0.143	0.004	0.00036437	NA	UBE22
LIMK2	6.88e-08	0.199129	0.18	0.026	0.00137179	NA	DERL2
PPIB	1.72e-06	0.296578	1	1	0.0343237	UP	DERL2
PPIB	3.52e-07	0.337158	1	1	0.0070143	UP	SEL1L
PPIB	2.85e-10	0.393497	1	1	5.68e-06	UP	STT3A
HSP90B1	4.4e-07	0.487011	1	0.956	0.00878016	UP	DERL2
HSPA5	1.42e-07	0.643601	0.946	0.909	0.00282929	UP	SEL1L
HSP90B1	7.31e-12	0.695156	1	0.956	1.46e-07	UP	STT3A

## Sheet: DENV_DEGs_by_guide
genes	p_val	avg_log2FC	pct.1	pct.2	p_val_adj	diff_expressed	guide
HSP90B1	5.77219e-07	0.604226	0.942	0.929	0.0115092	UP	SEL1L
HSP90B1	8.00447e-07	0.273623	0.967	0.929	0.0159601	UP	UBE2J1
HSP90B1	5.01293e-07	0.554185	0.983	0.929	0.00999528	UP	UBE2G2
PCK2	8.26129e-07	0.596746	0.7	0.386	0.0164722	UP	UBE2G2
HSP90B1	4.66703e-20	0.507981	0.989	0.929	9.3056e-16	UP	STT3A
HSPA5	1.10692e-09	0.415457	0.862	0.804	2.20708e-05	UP	STT3A
HSP90B1	7.59404e-10	0.437533	0.99	0.929	1.51418e-05	UP	HSPA13
PPIB	1.59647e-07	0.305459	1	0.995	0.00318321	UP	HSPA13
HSPA5	1.05667e-06	0.492003	0.894	0.804	0.021069	UP	HSPA13
P2RX4	1.92696e-06	0.29069	0.168	0.042	0.0384217	UP	RPN2
DDIT3	1.82843e-07	0.772324	0.296	0.157	0.00364571	UP	SPCS1
PPIB	3.75535e-07	0.174692	1	0.995	0.00748779	NA	STT3A
RPL15	1.6704e-06	-0.116673	0.998	1	0.0333062	NA	STT3B
STT3B	1.75882e-06	-0.223425	0.085	0.188	0.0350691	NA	STT3B
SSR4	2.35911e-06	-0.223517	0.948	0.962	0.0470383	NA	STT3B
RBM3	2.37199e-08	-0.249842	0.883	0.921	0.000472952	NA	SSR3
LDHA	1.96399e-06	-0.23994	0.898	0.952	0.03916	NA	SPCS1
STT3A	2.5271e-08	-0.364498	0.166	0.329	0.000503878	DOWN	STT3A
ASS1	4.76567e-14	-0.635573	0.34	0.543	9.50227e-10	DOWN	STT3B
PPIB	5.13492e-12	-0.274297	0.998	0.995	1.02385e-07	DOWN	STT3B
RBM3	4.94543e-11	-0.328042	0.861	0.921	9.86068e-07	DOWN	STT3B
EIF1	1.27559e-09	-0.306848	0.95	0.956	2.54339e-05	DOWN	STT3B
SEC61B	1.20613e-08	-0.322459	0.859	0.899	0.000240489	DOWN	STT3B
ASNS	2.13101e-07	-0.44532	0.496	0.625	0.00424901	DOWN	STT3B
SSR3	3.32815e-36	-0.854554	0.272	0.614	6.63599e-32	DOWN	SSR3
ASS1	2.12419e-13	-0.609492	0.366	0.543	4.23542e-09	DOWN	SSR3
CALR	3.65292e-13	-0.422721	0.818	0.879	7.28356e-09	DOWN	SSR3
PPIB	1.23117e-11	-0.261032	0.987	0.995	2.45484e-07	DOWN	SSR3
B2M	6.25823e-10	-0.280617	0.961	0.971	1.24783e-05	DOWN	SSR3
MDK	2.68838e-09	-0.250106	0.927	0.969	5.36036e-05	DOWN	SSR3
MT1E	1.24436e-07	-0.317398	0.588	0.695	0.00248113	DOWN	SSR3
STX5	1.76493e-06	-0.25088	0.081	0.172	0.0351908	DOWN	SSR3
HDLBP	1.76648e-22	-0.620607	0.414	0.686	3.52218e-18	DOWN	HDLBP
HM13	7.35172e-14	-0.627767	0.273	0.527	1.46586e-09	DOWN	HM13
PRKCSH	1.83349e-10	-0.338023	0.089	0.229	3.65579e-06	DOWN	PRKSCH
SND1	2.1106e-17	-0.556568	0.264	0.527	4.20832e-13	DOWN	SND1
HACD3	2.33154e-10	-0.409991	0.518	0.68	4.64887e-06	DOWN	SND1

## Sheet: WNV_DEGs_by_guide
genes	p_val	avg_log2FC	pct.1	pct.2	p_val_adj	diff_expressed	guide
RPS2	2.16442e-06	0.265789	1	0.997	0.0431564	UP	DERL2
ZSCAN30	6.21962e-07	0.271123	0.184	0.021	0.0124013	UP	SYVN1
UBE2J1	1.12179e-08	-0.491358	0.226	0.515	0.000223674	DOWN	UBE2J1
SSR3	4.67389e-07	-0.358269	0.606	0.774	0.00931927	DOWN	SSR3
NT5DC3	2.402e-06	0.14855	0.107	0.009	0.0478936	NA	EMC6
HDLBP	3.57194e-09	-0.344334	0.632	0.804	7.12209e-05	DOWN	HDLBP
HM13	6.04971e-15	-0.701234	0.604	0.88	1.20625e-10	DOWN	HM13
PRKCSH	2.18919e-12	-0.409109	0.31	0.581	4.36502e-08	DOWN	PRKSCH
SND1	4.29908e-11	-0.43119	0.453	0.678	8.57194e-07	DOWN	SND1
RPL17	1.9637e-06	-0.203647	1	1	0.0391542	NA	SND1
