# Supplementary material for: Dissecting the host determinants of orthoflavivirus infection using QIC-seq
Source: PLoS Pathog. 2026 Jun 26;22(6):e1014279. doi: 10.1371/journal.ppat.1014279 (PMC13327515; doi:10.1371/journal.ppat.1014279)
Supplement: S11 Table — (XLSX) [file ppat.1014279.s011.xlsx]

## Sheet: Infection_comparison_Fig.Sup4
Figure	Virus	% infection (non-normalized mean)	Biological Replicate	cells
Supplemental Fig. 4a	Unchallenged	1.76	1	HAP1
Supplemental Fig. 4a	DENV	73.9	1	HAP1
Supplemental Fig. 4a	WNV	95.2	1	HAP1
Supplemental Fig. 4a	Unchallenged	0.3	2	HAP1
Supplemental Fig. 4a	DENV	90.1	2	HAP1
Supplemental Fig. 4a	WNV	92.8	2	HAP1
Supplemental Fig. 4a	Unchallenged	1.74	3	HAP1
Supplemental Fig. 4a	DENV	88.9	3	HAP1
Supplemental Fig. 4a	WNV	91.8	3	HAP1

## Sheet: Orthogonal_validation_Fig.6
Figure	Virus	% infection (non-normalized mean)	cells
6B	DENV	79.5	Huh7.5.1 (NT1)
6B	DENV	73.4	Huh7.5.1 (NT1)
6B	DENV	75.4	Huh7.5.1 (NT1)
6B	DENV	38.2	Huh7.5.1 (SEL1L KO)
6B	DENV	40.2	Huh7.5.1 (SEL1L KO)
6B	DENV	17	Huh7.5.1 (SEL1L KO)
6B	DENV	16.9	Huh7.5.1 (STT3A KO)
6B	DENV	17	Huh7.5.1 (STT3A KO)
6B	DENV	10.1	Huh7.5.1 (STT3A KO)
6B	LGTV	19.3	Huh7.5.1 (NT1)
6B	LGTV	19.2	Huh7.5.1 (NT1)
6B	LGTV	21.5	Huh7.5.1 (NT1)
6B	LGTV	7.49	Huh7.5.1 (SEL1L KO)
6B	LGTV	6.17	Huh7.5.1 (SEL1L KO)
6B	LGTV	8.38	Huh7.5.1 (SEL1L KO)
6B	LGTV	23.6	Huh7.5.1 (STT3A KO)
6B	LGTV	21.9	Huh7.5.1 (STT3A KO)
6B	LGTV	23.3	Huh7.5.1 (STT3A KO)
6B	WNV	97.6	Huh7.5.1 (NT1)
6B	WNV	94.8	Huh7.5.1 (NT1)
6B	WNV	95.9	Huh7.5.1 (NT1)
6B	WNV	95.7	Huh7.5.1 (NT1)
6B	WNV	85.2	Huh7.5.1 (NT1)
6B	WNV	81.8	Huh7.5.1 (NT1)
6B	WNV	49.7	Huh7.5.1 (SEL1L KO)
6B	WNV	54.4	Huh7.5.1 (SEL1L KO)
6B	WNV	47.2	Huh7.5.1 (SEL1L KO)
6B	WNV	51.5	Huh7.5.1 (SEL1L KO)
6B	WNV	40	Huh7.5.1 (SEL1L KO)
6B	WNV	95.2	Huh7.5.1 (STT3A KO)
6B	WNV	92.8	Huh7.5.1 (STT3A KO)
6B	WNV	97.4	Huh7.5.1 (STT3A KO)
6B	YFV	27.9	Huh7.5.1 (NT1)
6B	YFV	43.1	Huh7.5.1 (NT1)
6B	YFV	36.2	Huh7.5.1 (NT1)
6B	YFV	30.3	Huh7.5.1 (SEL1L KO)
6B	YFV	30.2	Huh7.5.1 (SEL1L KO)
6B	YFV	28.9	Huh7.5.1 (SEL1L KO)
6B	YFV	7.88	Huh7.5.1 (STT3A KO)
6B	YFV	9.64	Huh7.5.1 (STT3A KO)
6B	YFV	12.6	Huh7.5.1 (STT3A KO)
