# Supplementary material for: Dissecting the host determinants of orthoflavivirus infection using QIC-seq
Source: PLoS Pathog. 2026 Jun 26;22(6):e1014279. doi: 10.1371/journal.ppat.1014279 (PMC13327515; doi:10.1371/journal.ppat.1014279)
Supplement: S12 Table — (XLSX) [file ppat.1014279.s012.xlsx]

## Sheet: Table of Contents
Tab name	Description	Additional details
GO_DENV_HAP1_UP	Pathways corresponding to upregualted genes in highly infected DENV-challenged cells as determined by Gene Ontology analysis.	Differential gene expression was determined between highly and lowly DENV-infected Huh7.5.1 cells. Upregulated genes (log2FC >0.25 & adjusted p values < 0.05) were used for GO analysis.
GO_WNV_HAP1_UP	Pathways corresponding to upregualted genes in highly infected WNV-challenged cells as determined by Gene Ontology analysis.	Differential gene expression was determined between highly and lowly WNV-infected Huh7.5.1 cells. Upregulated genes (log2FC >0.25 & adjusted p values < 0.05) were used for GO analysis.
GO_WNV_HAP1_DOWN	Pathways corresponding to downregulated genes in highly infected WNV-challenged cells as determined by Gene Ontology analysis.	Differential gene expression was determined between highly and lowly WNV-infected Huh7.5.1 cells. Downregulated genes (log2FC < -0.25 & adjusted p values < 0.05) were used for GO analysis.

## Sheet: GO_DENV_HAP1_UP
ID	Description	GeneRatio	BgRatio	pvalue	p.adjust	qvalue	geneID	Count
GO:0006520	cellular amino acid metabolic process	4/6	289/18903	7.83618e-07	9.74726e-05	3.7621e-05	ASS1/ASNS/PSAT1/SARS1	4
GO:1901607	alpha-amino acid biosynthetic process	3/6	71/18903	1.00738e-06	9.74726e-05	3.7621e-05	ASS1/ASNS/PSAT1	3
GO:0008652	cellular amino acid biosynthetic process	3/6	79/18903	1.39247e-06	9.74726e-05	3.7621e-05	ASS1/ASNS/PSAT1	3
GO:1901605	alpha-amino acid metabolic process	3/6	205/18903	2.45418e-05	0.00123341	0.000476052	ASS1/ASNS/PSAT1	3
GO:0071549	cellular response to dexamethasone stimulus	2/6	27/18903	2.93669e-05	0.00123341	0.000476052	ASS1/PCK2	2
GO:0071548	response to dexamethasone	2/6	43/18903	7.53802e-05	0.00232394	0.000896958	ASS1/PCK2	2
GO:0009066	aspartate family amino acid metabolic process	2/6	48/18903	9.40961e-05	0.00232394	0.000896958	ASS1/ASNS	2
GO:0046394	carboxylic acid biosynthetic process	3/6	326/18903	9.78045e-05	0.00232394	0.000896958	ASS1/ASNS/PSAT1	3
GO:0016053	organic acid biosynthetic process	3/6	328/18903	9.95973e-05	0.00232394	0.000896958	ASS1/ASNS/PSAT1	3
GO:0071385	cellular response to glucocorticoid stimulus	2/6	55/18903	0.000123754	0.00259884	0.00100306	ASS1/PCK2	2
GO:0071384	cellular response to corticosteroid stimulus	2/6	64/18903	0.000167792	0.0032033	0.00123636	ASS1/PCK2	2
GO:0009064	glutamine family amino acid metabolic process	2/6	78/18903	0.000249446	0.00436531	0.00168486	ASS1/ASNS	2
GO:0031667	response to nutrient levels	3/6	474/18903	0.000296167	0.00478424	0.00184655	ASS1/ASNS/PCK2	3
GO:0043648	dicarboxylic acid metabolic process	2/6	95/18903	0.000369998	0.00554997	0.0021421	ASS1/PCK2	2
GO:1901655	cellular response to ketone	2/6	105/18903	0.000451811	0.00632535	0.00244136	ASS1/PCK2	2
GO:0001889	liver development	2/6	141/18903	0.000812586	0.00988515	0.00381532	ASS1/PCK2	2
GO:0051384	response to glucocorticoid	2/6	142/18903	0.000824078	0.00988515	0.00381532	ASS1/PCK2	2
GO:0061008	hepaticobiliary system development	2/6	144/18903	0.000847298	0.00988515	0.00381532	ASS1/PCK2	2
GO:0031960	response to corticosteroid	2/6	165/18903	0.00111013	0.0122699	0.00473574	ASS1/PCK2	2
GO:1901654	response to ketone	2/6	205/18903	0.00170596	0.0172391	0.00665369	ASS1/PCK2	2
GO:0071383	cellular response to steroid hormone stimulus	2/6	209/18903	0.00177235	0.0172391	0.00665369	ASS1/PCK2	2
GO:0042594	response to starvation	2/6	211/18903	0.001806	0.0172391	0.00665369	ASNS/PCK2	2
GO:0071356	cellular response to tumor necrosis factor	2/6	234/18903	0.00221499	0.0202238	0.00780569	ASS1/PCK2	2
GO:1901617	organic hydroxy compound biosynthetic process	2/6	245/18903	0.00242482	0.0212171	0.00818907	PSAT1/PCK2	2
GO:0034612	response to tumor necrosis factor	2/6	254/18903	0.00260329	0.0218676	0.00844014	ASS1/PCK2	2
GO:0000050	urea cycle	1/6	10/18903	0.00317032	0.0246581	0.00951715	ASS1	1
GO:0071377	cellular response to glucagon stimulus	1/6	10/18903	0.00317032	0.0246581	0.00951715	ASS1	1
GO:0007494	midgut development	1/6	11/18903	0.00348689	0.0257648	0.00994433	ASS1	1
GO:0071375	cellular response to peptide hormone stimulus	2/6	306/18903	0.00375304	0.0257648	0.00994433	ASS1/PCK2	2
GO:0019627	urea metabolic process	1/6	12/18903	0.00380338	0.0257648	0.00994433	ASS1	1
GO:0071941	nitrogen cycle metabolic process	1/6	12/18903	0.00380338	0.0257648	0.00994433	ASS1	1
GO:0034616	response to laminar fluid shear stress	1/6	13/18903	0.00411979	0.0267522	0.0103254	ASS1	1
GO:0006563	L-serine metabolic process	1/6	14/18903	0.00443611	0.0267522	0.0103254	PSAT1	1
GO:0072350	tricarboxylic acid metabolic process	1/6	14/18903	0.00443611	0.0267522	0.0103254	ASS1	1
GO:0032496	response to lipopolysaccharide	2/6	339/18903	0.00458609	0.0267522	0.0103254	ASS1/PCK2	2
GO:0048545	response to steroid hormone	2/6	339/18903	0.00458609	0.0267522	0.0103254	ASS1/PCK2	2
GO:0046459	short-chain fatty acid metabolic process	1/6	15/18903	0.00475234	0.0269727	0.0104105	PCK2	1
GO:0070365	hepatocyte differentiation	1/6	16/18903	0.00506849	0.0277703	0.0107184	PCK2	1
GO:0002237	response to molecule of bacterial origin	2/6	360/18903	0.00515735	0.0277703	0.0107184	ASS1/PCK2	2
GO:0009084	glutamine family amino acid biosynthetic process	1/6	17/18903	0.00538456	0.028269	0.0109108	ASS1	1
GO:1901653	cellular response to peptide	2/6	373/18903	0.00552686	0.0283083	0.010926	ASS1/PCK2	2
GO:0006071	glycerol metabolic process	1/6	20/18903	0.00633227	0.0293792	0.0113394	PCK2	1
GO:0006525	arginine metabolic process	1/6	20/18903	0.00633227	0.0293792	0.0113394	ASS1	1
GO:0009110	vitamin biosynthetic process	1/6	20/18903	0.00633227	0.0293792	0.0113394	PSAT1	1
GO:0033762	response to glucagon	1/6	20/18903	0.00633227	0.0293792	0.0113394	ASS1	1
GO:0009067	aspartate family amino acid biosynthetic process	1/6	21/18903	0.006648	0.0293792	0.0113394	ASNS	1
GO:0071498	cellular response to fluid shear stress	1/6	21/18903	0.006648	0.0293792	0.0113394	ASS1	1
GO:0009070	serine family amino acid biosynthetic process	1/6	22/18903	0.00696365	0.0293792	0.0113394	PSAT1	1
GO:0019400	alditol metabolic process	1/6	22/18903	0.00696365	0.0293792	0.0113394	PCK2	1
GO:0043434	response to peptide hormone	2/6	421/18903	0.00699505	0.0293792	0.0113394	ASS1/PCK2	2
GO:0048732	gland development	2/6	441/18903	0.00765445	0.0315183	0.012165	ASS1/PCK2	2
GO:0006541	glutamine metabolic process	1/6	25/18903	0.0079101	0.0319446	0.0123295	ASNS	1
GO:0006614	SRP-dependent cotranslational protein targeting to membrane	1/6	27/18903	0.00854065	0.0332136	0.0128193	SSR3	1
GO:1904046	negative regulation of vascular endothelial growth factor production	1/6	27/18903	0.00854065	0.0332136	0.0128193	SARS1	1
GO:0072525	pyridine-containing compound biosynthetic process	1/6	31/18903	0.00980075	0.037421	0.0144432	PSAT1	1
GO:0006613	cotranslational protein targeting to membrane	1/6	32/18903	0.0101156	0.0379334	0.0146409	SSR3	1
GO:0034405	response to fluid shear stress	1/6	34/18903	0.0107449	0.0395866	0.015279	ASS1	1
GO:0071398	cellular response to fatty acid	1/6	35/18903	0.0110595	0.040043	0.0154552	ASS1	1
GO:0006734	NADH metabolic process	1/6	37/18903	0.0116884	0.0409094	0.0157896	PCK2	1
GO:0060416	response to growth hormone	1/6	37/18903	0.0116884	0.0409094	0.0157896	ASS1	1
GO:0006418	tRNA aminoacylation for protein translation	1/6	41/18903	0.0129451	0.0431505	0.0166546	SARS1	1
GO:0009069	serine family amino acid metabolic process	1/6	41/18903	0.0129451	0.0431505	0.0166546	PSAT1	1
GO:0019432	triglyceride biosynthetic process	1/6	41/18903	0.0129451	0.0431505	0.0166546	PCK2	1
GO:0045429	positive regulation of nitric oxide biosynthetic process	1/6	42/18903	0.0132591	0.0435065	0.016792	ASS1	1
GO:0014075	response to amine	1/6	44/18903	0.0138868	0.0435259	0.0167995	ASS1	1
GO:0043039	tRNA aminoacylation	1/6	44/18903	0.0138868	0.0435259	0.0167995	SARS1	1
GO:1904407	positive regulation of nitric oxide metabolic process	1/6	44/18903	0.0138868	0.0435259	0.0167995	ASS1	1
GO:0043038	amino acid activation	1/6	45/18903	0.0142006	0.0438547	0.0169264	SARS1	1
GO:0045047	protein targeting to ER	1/6	46/18903	0.0145142	0.0441737	0.0170495	SSR3	1
GO:0006953	acute-phase response	1/6	48/18903	0.0151413	0.0450761	0.0173978	ASS1	1
GO:0046460	neutral lipid biosynthetic process	1/6	49/18903	0.0154547	0.0450761	0.0173978	PCK2	1
GO:0046463	acylglycerol biosynthetic process	1/6	49/18903	0.0154547	0.0450761	0.0173978	PCK2	1
GO:0072599	establishment of protein localization to endoplasmic reticulum	1/6	50/18903	0.015768	0.04536	0.0175074	SSR3	1
GO:0010043	response to zinc ion	1/6	52/18903	0.0163944	0.0465246	0.0179569	ASS1	1
GO:0042149	cellular response to glucose starvation	1/6	54/18903	0.0170204	0.0476572	0.018394	ASNS	1
GO:0071320	cellular response to cAMP	1/6	55/18903	0.0173333	0.0478947	0.0184857	ASS1	1

## Sheet: GO_WNV_HAP1_UP
ID	Description	GeneRatio	BgRatio	pvalue	p.adjust	qvalue	geneID	Count
GO:0034976	response to endoplasmic reticulum stress	24/78	261/18903	3.22619e-26	5.41031e-23	4.72382e-23	HSPA5/TRIB3/XBP1/HSP90B1/ATF3/SEC61B/SERP1/SELENOS/SELENOK/DDIT3/HERPUD1/P4HB/SDF2L1/DNAJB9/RHBDD2/HM13/SESN2/DNAJC3/JUN/UBE2J1/MANF/PPP1R15A/CALR/TMED2	24
GO:0035966	response to topologically incorrect protein	14/78	163/18903	4.53456e-15	3.80223e-12	3.31977e-12	HSPA5/XBP1/ATF3/SERP1/SELENOS/DDIT3/HERPUD1/SDF2L1/DNAJB9/RHBDD2/DNAJC3/MANF/PPP1R15A/TMED2	14
GO:0030968	endoplasmic reticulum unfolded protein response	11/78	77/18903	1.52391e-14	7.70302e-12	6.72561e-12	HSPA5/XBP1/ATF3/SERP1/SELENOS/DDIT3/HERPUD1/DNAJB9/RHBDD2/PPP1R15A/TMED2	11
GO:0006986	response to unfolded protein	13/78	141/18903	1.83733e-14	7.70302e-12	6.72561e-12	HSPA5/XBP1/ATF3/SERP1/SELENOS/DDIT3/HERPUD1/DNAJB9/RHBDD2/DNAJC3/MANF/PPP1R15A/TMED2	13
GO:0036503	ERAD pathway	12/78	112/18903	3.20561e-14	1.07516e-11	9.38738e-12	HSPA5/XBP1/HSP90B1/SEC61B/SELENOS/HERPUD1/SDF2L1/DNAJB9/RHBDD2/HM13/UBE2J1/CALR	12
GO:0035967	cellular response to topologically incorrect protein	12/78	120/18903	7.4558e-14	2.0839e-11	1.81948e-11	HSPA5/XBP1/ATF3/SERP1/SELENOS/DDIT3/HERPUD1/SDF2L1/DNAJB9/RHBDD2/PPP1R15A/TMED2	12
GO:0034620	cellular response to unfolded protein	11/78	100/18903	2.99667e-13	7.17917e-11	6.26822e-11	HSPA5/XBP1/ATF3/SERP1/SELENOS/DDIT3/HERPUD1/DNAJB9/RHBDD2/PPP1R15A/TMED2	11
GO:0030433	ubiquitin-dependent ERAD pathway	9/78	87/18903	8.53528e-11	1.78921e-08	1.56218e-08	HSPA5/HSP90B1/SEC61B/SELENOS/HERPUD1/DNAJB9/RHBDD2/UBE2J1/CALR	9
GO:0034975	protein folding in endoplasmic reticulum	5/78	11/18903	4.75893e-10	8.86747e-08	7.74231e-08	HSPA5/HSP90B1/P4HB/DNAJC3/CALR	5
GO:0045047	protein targeting to ER	7/78	46/18903	7.27608e-10	1.2202e-07	1.06537e-07	HSPA5/SEC61G/SSR3/SEC61B/HERPUD1/SRP19/SEC61A1	7
GO:0032527	protein exit from endoplasmic reticulum	7/78	48/18903	9.94335e-10	1.51058e-07	1.31891e-07	HSP90B1/SEC61B/SELENOS/HERPUD1/HM13/PREB/UBE2J1	7
GO:0070972	protein localization to endoplasmic reticulum	8/78	78/18903	1.08092e-09	1.51058e-07	1.31891e-07	HSPA5/SEC61G/SSR3/SEC61B/HERPUD1/SRP19/PPP1R15A/SEC61A1	8
GO:0072599	establishment of protein localization to endoplasmic reticulum	7/78	50/18903	1.34005e-09	1.72867e-07	1.50932e-07	HSPA5/SEC61G/SSR3/SEC61B/HERPUD1/SRP19/SEC61A1	7
GO:1905897	regulation of response to endoplasmic reticulum stress	8/78	82/18903	1.62155e-09	1.87341e-07	1.6357e-07	HSPA5/XBP1/SELENOS/DDIT3/HERPUD1/DNAJB9/MANF/PPP1R15A	8
GO:0030970	retrograde protein transport, ER to cytosol	6/78	29/18903	1.78739e-09	1.87341e-07	1.6357e-07	HSP90B1/SEC61B/SELENOS/HERPUD1/HM13/UBE2J1	6
GO:1903513	endoplasmic reticulum to cytosol transport	6/78	29/18903	1.78739e-09	1.87341e-07	1.6357e-07	HSP90B1/SEC61B/SELENOS/HERPUD1/HM13/UBE2J1	6
GO:0070059	intrinsic apoptotic signaling pathway in response to endoplasmic reticulum stress	7/78	63/18903	7.11172e-09	7.0155e-07	6.12533e-07	TRIB3/XBP1/SELENOS/SELENOK/DDIT3/HERPUD1/PPP1R15A	7
GO:1903573	negative regulation of response to endoplasmic reticulum stress	6/78	44/18903	2.52906e-08	2.35624e-06	2.05727e-06	HSPA5/XBP1/SELENOS/HERPUD1/DNAJB9/PPP1R15A	6
GO:0006984	ER-nucleus signaling pathway	6/78	47/18903	3.80944e-08	3.36233e-06	2.93569e-06	HSPA5/XBP1/SELENOS/DDIT3/PPP1R15A/TMED2	6
GO:0036490	regulation of translation in response to endoplasmic reticulum stress	4/78	11/18903	8.65872e-08	7.26034e-06	6.3391e-06	SESN2/DNAJC3/PPP1R15A/TMED2	4
GO:0006613	cotranslational protein targeting to membrane	5/78	32/18903	1.93862e-07	1.54812e-05	1.35169e-05	SSR2/SSR3/SEC61B/SRP19/SEC61A1	5
GO:0006457	protein folding	9/78	223/18903	3.39088e-07	2.58477e-05	2.2568e-05	PPIB/HSPA5/HSP90B1/P4HB/SDF2L1/DNAJC3/FKBP2/CALR/DNAJB11	9
GO:0006620	post-translational protein targeting to endoplasmic reticulum membrane	4/78	16/18903	4.70115e-07	3.42775e-05	2.99281e-05	HSPA5/SEC61G/SEC61B/SEC61A1	4
GO:0140467	integrated stress response signaling	5/78	40/18903	6.17348e-07	4.31372e-05	3.76636e-05	HSPA5/DDIT3/JUN/PPP1R15A/TMED2	5
GO:0036499	PERK-mediated unfolded protein response	4/78	18/18903	7.85474e-07	5.26896e-05	4.6004e-05	HSPA5/DDIT3/PPP1R15A/TMED2	4
GO:0006612	protein targeting to membrane	7/78	134/18903	1.33559e-06	8.61457e-05	7.52149e-05	HSPA5/SEC61G/SSR2/SSR3/SEC61B/SRP19/SEC61A1	7
GO:0043555	regulation of translation in response to stress	4/78	21/18903	1.52192e-06	9.45283e-05	8.25339e-05	SESN2/DNAJC3/PPP1R15A/TMED2	4
GO:0043161	proteasome-mediated ubiquitin-dependent protein catabolic process	11/78	450/18903	2.28062e-06	0.000136593	0.000119261	HSPA5/TRIB3/HSP90B1/SEC61B/SELENOS/DDIT3/HERPUD1/DNAJB9/RHBDD2/UBE2J1/CALR	11
GO:0097193	intrinsic apoptotic signaling pathway	9/78	298/18903	3.74978e-06	0.000216841	0.000189326	TRIB3/XBP1/DDIT4/SELENOS/SELENOK/DDIT3/HERPUD1/P4HB/PPP1R15A	9
GO:0006614	SRP-dependent cotranslational protein targeting to membrane	4/78	27/18903	4.3797e-06	0.000244825	0.00021376	SSR3/SEC61B/SRP19/SEC61A1	4
GO:0006417	regulation of translation	11/78	486/18903	4.76714e-06	0.000257887	0.000225164	EIF1/SERP1/DDX6/EIF1B/ABCE1/HBS1L/SESN2/DNAJC3/PPP1R15A/CALR/TMED2	11
GO:1900101	regulation of endoplasmic reticulum unfolded protein response	4/78	30/18903	6.77513e-06	0.000355059	0.000310007	HSPA5/XBP1/DNAJB9/PPP1R15A	4
GO:1902235	regulation of endoplasmic reticulum stress-induced intrinsic apoptotic signaling pathway	4/78	32/18903	8.83464e-06	0.000448961	0.000391993	XBP1/SELENOS/DDIT3/HERPUD1	4
GO:1990440	positive regulation of transcription from RNA polymerase II promoter in response to endoplasmic reticulum stress	3/78	11/18903	1.08895e-05	0.000537111	0.000468958	HSPA5/ATF3/DDIT3	3
GO:0006413	translational initiation	6/78	123/18903	1.1763e-05	0.000563618	0.000492102	EIF1/EIF1B/ABCE1/DNAJC3/PPP1R15A/TMED2	6
GO:0006983	ER overload response	3/78	12/18903	1.44762e-05	0.000674351	0.000588785	HSPA5/SELENOS/DDIT3	3
GO:0090150	establishment of protein localization to membrane	8/78	270/18903	1.54322e-05	0.000699456	0.000610704	HSPA5/SEC61G/SSR2/SSR3/SEC61B/SRP19/EMC9/SEC61A1	8
GO:0043618	regulation of transcription from RNA polymerase II promoter in response to stress	4/78	39/18903	1.97697e-05	0.000872466	0.000761761	HSPA5/ATF3/DDIT3/JUN	4
GO:0006446	regulation of translational initiation	5/78	82/18903	2.23654e-05	0.000961714	0.000839685	EIF1/EIF1B/DNAJC3/PPP1R15A/TMED2	5
GO:0043558	regulation of translational initiation in response to stress	3/78	14/18903	2.38094e-05	0.000998211	0.000871551	DNAJC3/PPP1R15A/TMED2	3
GO:1900102	negative regulation of endoplasmic reticulum unfolded protein response	3/78	15/18903	2.96734e-05	0.00121371	0.00105971	HSPA5/DNAJB9/PPP1R15A	3
GO:0043620	regulation of DNA-templated transcription in response to stress	4/78	45/18903	3.51465e-05	0.00140335	0.00122528	HSPA5/ATF3/DDIT3/JUN	4
GO:0006605	protein targeting	8/78	325/18903	5.7744e-05	0.00225202	0.00196627	HSPA5/SEC61G/SSR2/SSR3/SEC61B/HERPUD1/SRP19/SEC61A1	8
GO:0036003	positive regulation of transcription from RNA polymerase II promoter in response to stress	3/78	19/18903	6.24471e-05	0.00238009	0.00207808	HSPA5/ATF3/DDIT3	3
GO:0065002	intracellular protein transmembrane transport	4/78	53/18903	6.73692e-05	0.00251062	0.00219206	HSPA5/SEC61G/SEC61B/SEC61A1	4
GO:0036498	IRE1-mediated unfolded protein response	3/78	20/18903	7.32491e-05	0.00261359	0.00228196	HSPA5/XBP1/DNAJB9	3
GO:1902236	negative regulation of endoplasmic reticulum stress-induced intrinsic apoptotic signaling pathway	3/78	20/18903	7.32491e-05	0.00261359	0.00228196	XBP1/SELENOS/HERPUD1	3
GO:0072594	establishment of protein localization to organelle	9/78	449/18903	9.49462e-05	0.00331718	0.00289627	HSPA5/SEC61G/SSR3/SEC61B/DDIT3/HERPUD1/SRP19/SQSTM1/SEC61A1	9
GO:0071806	protein transmembrane transport	4/78	64/18903	0.000141244	0.00483399	0.00422062	HSPA5/SEC61G/SEC61B/SEC61A1	4
GO:0061077	chaperone-mediated protein folding	4/78	71/18903	0.000211328	0.00708796	0.00618859	PPIB/HSPA5/SDF2L1/FKBP2	4
GO:0006888	endoplasmic reticulum to Golgi vesicle-mediated transport	5/78	134/18903	0.000231622	0.00761628	0.00664987	STX5/ARF4/PREB/COPE/TMED2	5
GO:1905898	positive regulation of response to endoplasmic reticulum stress	3/78	35/18903	0.00040222	0.0129716	0.0113257	XBP1/DDIT3/HERPUD1	3
GO:2001242	regulation of intrinsic apoptotic signaling pathway	5/78	172/18903	0.000726792	0.0225743	0.0197099	XBP1/SELENOS/DDIT3/HERPUD1/P4HB	5
GO:0010998	regulation of translational initiation by eIF2 alpha phosphorylation	2/78	10/18903	0.00074036	0.0225743	0.0197099	DNAJC3/TMED2	2
GO:1902412	regulation of mitotic cytokinesis	2/78	10/18903	0.00074036	0.0225743	0.0197099	KIF20B/BIRC5	2
GO:1903897	regulation of PERK-mediated unfolded protein response	2/78	11/18903	0.000902465	0.0270256	0.0235964	HSPA5/PPP1R15A	2
GO:0018208	peptidyl-proline modification	3/78	49/18903	0.00108624	0.0319585	0.0279033	PPIB/P4HB/FKBP2	3
GO:0061029	eyelid development in camera-type eye	2/78	13/18903	0.00127303	0.0367082	0.0320504	JUN/HDAC2	2
GO:0043392	negative regulation of DNA binding	3/78	52/18903	0.00129146	0.0367082	0.0320504	DDIT3/JUN/HDAC2	3
GO:0042149	cellular response to glucose starvation	3/78	54/18903	0.00144093	0.0396138	0.0345873	HSPA5/XBP1/SESN2	3
GO:0006465	signal peptide processing	2/78	14/18903	0.00148123	0.0396138	0.0345873	HM13/SEC11C	2
GO:1903894	regulation of IRE1-mediated unfolded protein response	2/78	14/18903	0.00148123	0.0396138	0.0345873	HSPA5/DNAJB9	2
GO:0009615	response to virus	7/78	409/18903	0.00148817	0.0396138	0.0345873	DDIT4/SELENOK/ARF1/DNAJC3/CALR/IFIT2/ZC3HAV1	7
GO:0006334	nucleosome assembly	4/78	121/18903	0.00158157	0.0414421	0.0361836	H4C3/H1-2/TSPYL2/BRD2	4
GO:0042594	response to starvation	5/78	211/18903	0.00180246	0.0465035	0.0406028	HSPA5/XBP1/ATF3/DDIT3/SESN2	5

## Sheet: GO_WNV_HAP1_DOWN
ID	Description	GeneRatio	BgRatio	pvalue	p.adjust	qvalue	geneID	Count
GO:0051607	defense response to virus	34/81	304/18903	6.17059e-40	5.8851e-37	4.89316e-37	IFI6/IFITM1/ISG15/PLSCR1/STAT1/OAS1/IRF7/BST2/IFI27/IFIT1/OAS2/IFIT3/IFIT5/DTX3L/IFIH1/HERC5/SHFL/IFITM3/DDX60/IFI44L/TRIM22/RSAD2/ADAR/OAS3/PARP9/EIF2AK2/SAMHD1/DDX60L/PML/TRIM21/STAT2/TRIM5/NT5C3A/CXCL10	34
GO:0140546	defense response to symbiont	34/81	305/18903	6.92773e-40	5.8851e-37	4.89316e-37	IFI6/IFITM1/ISG15/PLSCR1/STAT1/OAS1/IRF7/BST2/IFI27/IFIT1/OAS2/IFIT3/IFIT5/DTX3L/IFIH1/HERC5/SHFL/IFITM3/DDX60/IFI44L/TRIM22/RSAD2/ADAR/OAS3/PARP9/EIF2AK2/SAMHD1/DDX60L/PML/TRIM21/STAT2/TRIM5/NT5C3A/CXCL10	34
GO:0009615	response to virus	36/81	409/18903	1.34022e-38	7.59012e-36	6.3108e-36	IFI6/IFITM1/ISG15/PLSCR1/STAT1/OAS1/IRF7/BST2/IFI27/IFIT1/OAS2/IFIT3/IFIT5/DTX3L/IFIH1/HERC5/SHFL/IFITM3/DDX60/IFI44L/TRIM22/RSAD2/ADAR/OAS3/PARP9/EIF2AK2/IFI44/SAMHD1/DDX60L/PML/TRIM21/NMI/STAT2/TRIM5/NT5C3A/CXCL10	36
GO:0048525	negative regulation of viral process	19/81	91/18903	1.50044e-27	6.37312e-25	5.29892e-25	IFITM1/ISG15/PLSCR1/STAT1/OAS1/BST2/IFIT1/OAS2/LY6E/IFIT5/IFIH1/SHFL/IFITM3/RSAD2/OAS3/EIF2AK2/TRIM21/TRIM14/TRIM5	19
GO:0050792	regulation of viral process	21/81	162/18903	9.06238e-26	3.0794e-23	2.56036e-23	IFITM1/ISG15/PLSCR1/STAT1/OAS1/BST2/IFIT1/OAS2/LY6E/IFIT5/IFIH1/SHFL/IFITM3/TRIM22/RSAD2/ADAR/OAS3/EIF2AK2/TRIM21/TRIM14/TRIM5	21
GO:1903900	regulation of viral life cycle	20/81	142/18903	2.61651e-25	7.40907e-23	6.16026e-23	IFITM1/ISG15/PLSCR1/OAS1/BST2/IFIT1/OAS2/LY6E/IFIT5/IFIH1/SHFL/IFITM3/TRIM22/RSAD2/ADAR/OAS3/EIF2AK2/TRIM21/TRIM14/TRIM5	20
GO:0034340	response to type I interferon	16/81	83/18903	1.10703e-22	2.68693e-20	2.23405e-20	IFITM1/ISG15/STAT1/OAS1/IRF7/IFI27/USP18/IFIT1/OAS2/SHFL/IFITM3/ADAR/OAS3/SAMHD1/SP100/STAT2	16
GO:0016032	viral process	25/81	421/18903	4.07278e-22	8.64957e-20	7.19168e-20	IFITM1/ISG15/PLSCR1/STAT1/OAS1/IRF7/BST2/IFI27/IFIT1/OAS2/LY6E/IFIT5/IFIH1/SHFL/IFITM3/TRIM22/RSAD2/ADAR/OAS3/PARP9/EIF2AK2/CHMP5/TRIM21/TRIM14/TRIM5	25
GO:0045071	negative regulation of viral genome replication	14/81	57/18903	1.43266e-21	2.70453e-19	2.24868e-19	IFITM1/ISG15/PLSCR1/OAS1/BST2/IFIT1/OAS2/IFIT5/IFIH1/SHFL/IFITM3/RSAD2/OAS3/EIF2AK2	14
GO:0071357	cellular response to type I interferon	15/81	77/18903	2.19209e-21	3.72436e-19	3.09662e-19	IFITM1/ISG15/STAT1/OAS1/IRF7/IFI27/USP18/IFIT1/OAS2/IFITM3/ADAR/OAS3/SAMHD1/SP100/STAT2	15
GO:0019058	viral life cycle	22/81	319/18903	7.32732e-21	1.13174e-18	9.40982e-19	IFITM1/ISG15/PLSCR1/OAS1/BST2/IFI27/IFIT1/OAS2/LY6E/IFIT5/IFIH1/SHFL/IFITM3/TRIM22/RSAD2/ADAR/OAS3/EIF2AK2/CHMP5/TRIM21/TRIM14/TRIM5	22
GO:0045069	regulation of viral genome replication	15/81	87/18903	1.58263e-20	2.24074e-18	1.86306e-18	IFITM1/ISG15/PLSCR1/OAS1/BST2/IFIT1/OAS2/IFIT5/IFIH1/SHFL/IFITM3/RSAD2/ADAR/OAS3/EIF2AK2	15
GO:0060337	type I interferon signaling pathway	14/81	75/18903	9.83293e-20	1.28509e-17	1.06848e-17	IFITM1/ISG15/STAT1/OAS1/IRF7/IFI27/USP18/OAS2/IFITM3/ADAR/OAS3/SAMHD1/SP100/STAT2	14
GO:0002831	regulation of response to biotic stimulus	22/81	361/18903	1.07037e-19	1.29897e-17	1.08003e-17	ISG15/PLSCR1/STAT1/OAS1/IRF7/USP18/IFIT1/IFI35/PARP14/DTX3L/HERC5/DDX60/ADAR/OAS3/PARP9/SAMHD1/HLA-B/TRIM21/HLA-A/NMI/STAT2/TRIM5	22
GO:0019079	viral genome replication	16/81	130/18903	2.23256e-19	2.52875e-17	2.10252e-17	IFITM1/ISG15/PLSCR1/OAS1/BST2/IFI27/IFIT1/OAS2/IFIT5/IFIH1/SHFL/IFITM3/RSAD2/ADAR/OAS3/EIF2AK2	16
GO:0045088	regulation of innate immune response	17/81	240/18903	2.04473e-16	2.17125e-14	1.80528e-14	ISG15/PLSCR1/OAS1/IRF7/USP18/IFI35/PARP14/ADAR/OAS3/PARP9/SAMHD1/HLA-B/TRIM21/HLA-A/NMI/STAT2/TRIM5	17
GO:0045824	negative regulation of innate immune response	12/81	77/18903	4.81811e-16	4.81528e-14	4.00366e-14	ISG15/OAS1/USP18/PARP14/ADAR/OAS3/SAMHD1/HLA-B/TRIM21/HLA-A/NMI/STAT2	12
GO:0002832	negative regulation of response to biotic stimulus	12/81	116/18903	7.90229e-14	7.45889e-12	6.20168e-12	ISG15/OAS1/USP18/PARP14/ADAR/OAS3/SAMHD1/HLA-B/TRIM21/HLA-A/NMI/STAT2	12
GO:0035456	response to interferon-beta	8/81	32/18903	7.71576e-13	6.89952e-11	5.7366e-11	IFITM1/PLSCR1/STAT1/OAS1/BST2/PNPT1/SHFL/IFITM3	8
GO:0060339	negative regulation of type I interferon-mediated signaling pathway	7/81	20/18903	1.50822e-12	1.28123e-10	1.06528e-10	ISG15/OAS1/USP18/ADAR/OAS3/SAMHD1/STAT2	7
GO:0019221	cytokine-mediated signaling pathway	18/81	496/18903	2.54142e-12	2.05613e-10	1.70957e-10	IFITM1/ISG15/STAT1/OAS1/IRF7/IFI27/USP18/OAS2/PARP14/IFITM3/ADAR/OAS3/PARP9/SAMHD1/SP100/NMI/STAT2/CXCL10	18
GO:0060338	regulation of type I interferon-mediated signaling pathway	8/81	41/18903	6.7953e-12	5.24782e-10	4.3633e-10	ISG15/OAS1/IRF7/USP18/ADAR/OAS3/SAMHD1/STAT2	8
GO:0050777	negative regulation of immune response	12/81	190/18903	2.89751e-11	2.14038e-09	1.77961e-09	ISG15/OAS1/USP18/PARP14/ADAR/OAS3/SAMHD1/HLA-B/TRIM21/HLA-A/NMI/STAT2	12
GO:0035455	response to interferon-alpha	6/81	20/18903	1.89421e-10	1.34095e-08	1.11493e-08	IFITM1/BST2/IFIT3/IFITM3/ADAR/EIF2AK2	6
GO:0060759	regulation of response to cytokine stimulus	11/81	179/18903	2.75163e-10	1.87001e-08	1.55482e-08	ISG15/OAS1/IRF7/USP18/PARP14/IFIH1/ADAR/OAS3/PARP9/SAMHD1/STAT2	11
GO:0034341	response to interferon-gamma	10/81	140/18903	4.31e-10	2.81642e-08	2.34171e-08	IFITM1/STAT1/BST2/PARP14/SHFL/IFITM3/PARP9/SP100/TRIM21/NMI	10
GO:0032479	regulation of type I interferon production	9/81	105/18903	6.64962e-10	4.03489e-08	3.35481e-08	ISG15/STAT1/OAS1/IRF7/OAS2/IFIH1/OAS3/TRIM21/NMI	9
GO:0032606	type I interferon production	9/81	105/18903	6.64962e-10	4.03489e-08	3.35481e-08	ISG15/STAT1/OAS1/IRF7/OAS2/IFIH1/OAS3/TRIM21/NMI	9
GO:0046596	regulation of viral entry into host cell	7/81	46/18903	9.52476e-10	5.5802e-08	4.63965e-08	IFITM1/LY6E/IFITM3/TRIM22/TRIM21/TRIM14/TRIM5	7
GO:0031348	negative regulation of defense response	12/81	272/18903	1.81094e-09	1.02559e-07	8.52728e-08	ISG15/OAS1/USP18/PARP14/ADAR/OAS3/SAMHD1/HLA-B/TRIM21/HLA-A/NMI/STAT2	12
GO:0001959	regulation of cytokine-mediated signaling pathway	10/81	167/18903	2.41924e-09	1.3259e-07	1.10242e-07	ISG15/OAS1/IRF7/USP18/PARP14/ADAR/OAS3/PARP9/SAMHD1/STAT2	10
GO:0052372	modulation by symbiont of entry into host	7/81	53/18903	2.67789e-09	1.42179e-07	1.18215e-07	IFITM1/LY6E/IFITM3/TRIM22/TRIM21/TRIM14/TRIM5	7
GO:0001960	negative regulation of cytokine-mediated signaling pathway	8/81	89/18903	4.25812e-09	2.19229e-07	1.82278e-07	ISG15/OAS1/USP18/PARP14/ADAR/OAS3/SAMHD1/STAT2	8
GO:0032608	interferon-beta production	7/81	57/18903	4.5305e-09	2.19924e-07	1.82855e-07	ISG15/OAS1/IRF7/OAS2/IFIH1/OAS3/NMI	7
GO:0032648	regulation of interferon-beta production	7/81	57/18903	4.5305e-09	2.19924e-07	1.82855e-07	ISG15/OAS1/IRF7/OAS2/IFIH1/OAS3/NMI	7
GO:0043903	regulation of biological process involved in symbiotic interaction	7/81	59/18903	5.80594e-09	2.74008e-07	2.27824e-07	IFITM1/LY6E/IFITM3/TRIM22/TRIM21/TRIM14/TRIM5	7
GO:0060761	negative regulation of response to cytokine stimulus	8/81	94/18903	6.5969e-09	3.02923e-07	2.51865e-07	ISG15/OAS1/USP18/PARP14/ADAR/OAS3/SAMHD1/STAT2	8
GO:0019885	antigen processing and presentation of endogenous peptide antigen via MHC class I	5/81	17/18903	7.57572e-09	3.38714e-07	2.81624e-07	B2M/TAP1/HLA-B/HLA-C/HLA-A	5
GO:0032481	positive regulation of type I interferon production	7/81	63/18903	9.28764e-09	4.04608e-07	3.36411e-07	ISG15/STAT1/OAS1/IRF7/OAS2/IFIH1/OAS3	7
GO:0002483	antigen processing and presentation of endogenous peptide antigen	5/81	19/18903	1.41405e-08	6.00618e-07	4.99383e-07	B2M/TAP1/HLA-B/HLA-C/HLA-A	5
GO:0032728	positive regulation of interferon-beta production	6/81	39/18903	1.49455e-08	6.19326e-07	5.14938e-07	ISG15/OAS1/IRF7/OAS2/IFIH1/OAS3	6
GO:0051701	biological process involved in interaction with host	10/81	203/18903	1.58233e-08	6.40091e-07	5.32203e-07	IFITM1/PLSCR1/IFIT1/LY6E/IFITM3/TRIM22/CHMP5/TRIM21/TRIM14/TRIM5	10
GO:0098586	cellular response to virus	8/81	116/18903	3.4905e-08	1.37915e-06	1.14669e-06	IFI6/OAS1/IRF7/IFIH1/DDX60/ADAR/OAS3/CXCL10	8
GO:0002683	negative regulation of immune system process	13/81	449/18903	5.57332e-08	2.15206e-06	1.78933e-06	ISG15/OAS1/BST2/USP18/PARP14/ADAR/OAS3/SAMHD1/HLA-B/TRIM21/HLA-A/NMI/STAT2	13
GO:0044403	biological process involved in symbiotic interaction	11/81	307/18903	7.65583e-08	2.76573e-06	2.29956e-06	IFITM1/PLSCR1/IFI27/IFIT1/LY6E/IFITM3/TRIM22/CHMP5/TRIM21/TRIM14/TRIM5	11
GO:0019883	antigen processing and presentation of endogenous antigen	5/81	26/18903	7.81371e-08	2.76573e-06	2.29956e-06	B2M/TAP1/HLA-B/HLA-C/HLA-A	5
GO:0060333	interferon-gamma-mediated signaling pathway	5/81	26/18903	7.81371e-08	2.76573e-06	2.29956e-06	STAT1/PARP14/PARP9/SP100/NMI	5
GO:1903901	negative regulation of viral life cycle	5/81	26/18903	7.81371e-08	2.76573e-06	2.29956e-06	IFITM1/BST2/LY6E/IFITM3/TRIM5	5
GO:0044000	movement in host	9/81	183/18903	8.78799e-08	3.0471e-06	2.53351e-06	IFITM1/PLSCR1/LY6E/IFITM3/TRIM22/CHMP5/TRIM21/TRIM14/TRIM5	9
GO:0039530	MDA-5 signaling pathway	4/81	11/18903	1.00903e-07	3.42868e-06	2.85077e-06	IRF7/IFIH1/DDX60/OAS3	4
GO:0002474	antigen processing and presentation of peptide antigen via MHC class I	5/81	30/18903	1.67021e-07	5.5641e-06	4.62626e-06	B2M/TAP1/HLA-B/HLA-C/HLA-A	5
GO:0046718	viral entry into host cell	8/81	151/18903	2.70394e-07	8.83461e-06	7.34552e-06	IFITM1/PLSCR1/LY6E/IFITM3/TRIM22/TRIM21/TRIM14/TRIM5	8
GO:0032102	negative regulation of response to external stimulus	12/81	436/18903	3.27114e-07	1.04862e-05	8.71872e-06	ISG15/OAS1/USP18/PARP14/ADAR/OAS3/SAMHD1/HLA-B/TRIM21/HLA-A/NMI/STAT2	12
GO:0044409	entry into host	8/81	158/18903	3.82529e-07	1.20355e-05	1.00069e-05	IFITM1/PLSCR1/LY6E/IFITM3/TRIM22/TRIM21/TRIM14/TRIM5	8
GO:0001819	positive regulation of cytokine production	12/81	486/18903	1.03077e-06	3.18414e-05	2.64745e-05	ISG15/STAT1/OAS1/IRF7/OAS2/B2M/IFIH1/RSAD2/OAS3/EIF2AK2/HLA-A/APP	12
GO:0000209	protein polyubiquitination	9/81	246/18903	1.06789e-06	3.2399e-05	2.69381e-05	IFI27/DTX3L/TRIM22/UBE2L6/RBCK1/TRIM21/NMI/TRIM14/TRIM5	9
GO:0002221	pattern recognition receptor signaling pathway	8/81	187/18903	1.37119e-06	4.0871e-05	3.39821e-05	OAS1/IRF7/IFI35/IFIH1/DDX60/RSAD2/OAS3/NMI	8
GO:0043122	regulation of I-kappaB kinase/NF-kappaB signaling	9/81	255/18903	1.43815e-06	4.21279e-05	3.50272e-05	STAT1/BST2/IFIT5/SHISA5/TRIM22/RBCK1/TRIM21/TRIM14/TRIM5	9
GO:0043123	positive regulation of I-kappaB kinase/NF-kappaB signaling	8/81	189/18903	1.48517e-06	4.27678e-05	3.55593e-05	BST2/IFIT5/SHISA5/TRIM22/RBCK1/TRIM21/TRIM14/TRIM5	8
GO:0046597	negative regulation of viral entry into host cell	4/81	22/18903	2.15787e-06	6.11036e-05	5.08045e-05	IFITM1/LY6E/IFITM3/TRIM5	4
GO:0007249	I-kappaB kinase/NF-kappaB signaling	9/81	288/18903	3.90196e-06	0.000108679	9.03611e-05	STAT1/BST2/IFIT5/SHISA5/TRIM22/RBCK1/TRIM21/TRIM14/TRIM5	9
GO:0051092	positive regulation of NF-kappaB transcription factor activity	7/81	154/18903	4.36102e-06	0.000119506	9.93631e-05	TRIM22/EIF2AK2/RBCK1/TRIM21/TRIM14/TRIM5/APP	7
GO:0032607	interferon-alpha production	4/81	29/18903	6.84836e-06	0.000181189	0.00015065	STAT1/IRF7/IFIH1/NMI	4
GO:0032647	regulation of interferon-alpha production	4/81	29/18903	6.84836e-06	0.000181189	0.00015065	STAT1/IRF7/IFIH1/NMI	4
GO:0019882	antigen processing and presentation	6/81	108/18903	6.9319e-06	0.000181189	0.00015065	B2M/TAP1/HLA-B/HLA-C/PSME1/HLA-A	6
GO:0048002	antigen processing and presentation of peptide antigen	5/81	64/18903	7.97425e-06	0.000205277	0.000170677	B2M/TAP1/HLA-B/HLA-C/HLA-A	5
GO:1901224	positive regulation of NIK/NF-kappaB signaling	5/81	67/18903	9.99976e-06	0.000253576	0.000210835	IFI35/EIF2AK2/RBCK1/NMI/APP	5
GO:0039528	cytoplasmic pattern recognition receptor signaling pathway in response to virus	4/81	34/18903	1.31561e-05	0.000328709	0.000273304	IRF7/IFIH1/DDX60/OAS3	4
GO:0002833	positive regulation of response to biotic stimulus	7/81	188/18903	1.6086e-05	0.000389893	0.000324176	PLSCR1/IRF7/IFI35/DDX60/PARP9/NMI/TRIM5	7
GO:0140289	protein mono-ADP-ribosylation	3/81	12/18903	1.62178e-05	0.000389893	0.000324176	PARP14/PARP9/PARP12	3
GO:0050688	regulation of defense response to virus	5/81	74/18903	1.62934e-05	0.000389893	0.000324176	STAT1/IFIT1/DTX3L/HERC5/PARP9	5
GO:0006471	protein ADP-ribosylation	4/81	37/18903	1.85538e-05	0.000437817	0.000364023	PARP14/WARS1/PARP9/PARP12	4
GO:0032897	negative regulation of viral transcription	3/81	15/18903	3.32314e-05	0.000773427	0.000643065	IFITM3/TRIM21/TRIM14	3
GO:0045089	positive regulation of innate immune response	6/81	145/18903	3.71373e-05	0.000852653	0.000708937	PLSCR1/IRF7/IFI35/PARP9/NMI/TRIM5	6
GO:0044790	suppression of viral release by host	3/81	16/18903	4.07739e-05	0.000923664	0.000767979	PML/TRIM21/TRIM5	3
GO:0019884	antigen processing and presentation of exogenous antigen	4/81	49/18903	5.72429e-05	0.00127968	0.00106399	B2M/TAP1/PSME1/HLA-A	4
GO:0019080	viral gene expression	5/81	100/18903	6.98125e-05	0.0015226	0.00126597	SHFL/IFITM3/PARP9/TRIM21/TRIM14	5
GO:0046782	regulation of viral transcription	3/81	19/18903	6.99018e-05	0.0015226	0.00126597	IFITM3/TRIM21/TRIM14	3
GO:0032760	positive regulation of tumor necrosis factor production	5/81	105/18903	8.80562e-05	0.00189377	0.00157457	OAS1/OAS2/IFIH1/OAS3/APP	5
GO:1903557	positive regulation of tumor necrosis factor superfamily cytokine production	5/81	109/18903	0.000105126	0.00223261	0.0018563	OAS1/OAS2/IFIH1/OAS3/APP	5
GO:0032069	regulation of nuclease activity	3/81	22/18903	0.000110067	0.00228054	0.00189615	OAS1/OAS2/OAS3	3
GO:0140374	antiviral innate immune response	3/81	22/18903	0.000110067	0.00228054	0.00189615	OAS1/IFIT1/CXCL10	3
GO:1901222	regulation of NIK/NF-kappaB signaling	5/81	111/18903	0.000114559	0.00234501	0.00194976	IFI35/EIF2AK2/RBCK1/NMI/APP	5
GO:0032727	positive regulation of interferon-alpha production	3/81	23/18903	0.000126187	0.00251135	0.00208806	STAT1/IRF7/IFIH1	3
GO:0002711	positive regulation of T cell mediated immunity	4/81	60/18903	0.00012712	0.00251135	0.00208806	B2M/RSAD2/HLA-B/HLA-A	4
GO:0002753	cytoplasmic pattern recognition receptor signaling pathway	4/81	60/18903	0.00012712	0.00251135	0.00208806	IRF7/IFIH1/DDX60/OAS3	4
GO:0035458	cellular response to interferon-beta	3/81	24/18903	0.000143768	0.00275976	0.0022946	STAT1/OAS1/PNPT1	3
GO:0030522	intracellular receptor signaling pathway	7/81	266/18903	0.000144566	0.00275976	0.0022946	IRF7/IFIH1/DDX60/OAS3/PML/DNAJA1/LBH	7
GO:0051091	positive regulation of DNA-binding transcription factor activity	7/81	266/18903	0.000144566	0.00275976	0.0022946	TRIM22/EIF2AK2/RBCK1/TRIM21/TRIM14/TRIM5/APP	7
GO:0071346	cellular response to interferon-gamma	5/81	118/18903	0.00015278	0.00288414	0.00239802	STAT1/PARP14/PARP9/SP100/NMI	5
GO:0032103	positive regulation of response to external stimulus	9/81	464/18903	0.000163269	0.00304829	0.00253449	PLSCR1/IRF7/IFI35/DDX60/PARP9/NMI/TRIM5/APP/CXCL10	9
GO:0060760	positive regulation of response to cytokine stimulus	4/81	65/18903	0.000173653	0.00320692	0.00266639	IRF7/PARP14/IFIH1/PARP9	4
GO:0002726	positive regulation of T cell cytokine production	3/81	26/18903	0.000183545	0.00335316	0.00278798	B2M/RSAD2/HLA-A	3
GO:0002224	toll-like receptor signaling pathway	5/81	123/18903	0.000185555	0.00335381	0.00278852	OAS1/IRF7/IFI35/RSAD2/NMI	5
GO:0032722	positive regulation of chemokine production	4/81	70/18903	0.000231388	0.00413819	0.0034407	OAS1/OAS3/EIF2AK2/APP	4
GO:0001916	positive regulation of T cell mediated cytotoxicity	3/81	31/18903	0.000312461	0.0054729	0.00455044	B2M/HLA-B/HLA-A	3
GO:0002230	positive regulation of defense response to virus by host	3/81	31/18903	0.000312461	0.0054729	0.00455044	STAT1/DTX3L/PARP9	3
GO:0031349	positive regulation of defense response	7/81	307/18903	0.000346443	0.00600618	0.00499383	PLSCR1/IRF7/IFI35/PARP9/NMI/TRIM5/APP	7
GO:0030099	myeloid cell differentiation	8/81	407/18903	0.000351831	0.00603799	0.00502028	ISG15/STAT1/IRF7/B2M/ADAR/PML/GPC3/APP	8
GO:0038061	NIK/NF-kappaB signaling	5/81	142/18903	0.000361178	0.00613641	0.00510211	IFI35/EIF2AK2/RBCK1/NMI/APP	5
GO:0032092	positive regulation of protein binding	4/81	86/18903	0.000508816	0.00855919	0.00711653	B2M/DTX3L/TRIM21/APP	4
GO:0002369	T cell cytokine production	3/81	38/18903	0.000573889	0.00946492	0.0078696	B2M/RSAD2/HLA-A	3
GO:0002724	regulation of T cell cytokine production	3/81	38/18903	0.000573889	0.00946492	0.0078696	B2M/RSAD2/HLA-A	3
GO:0002709	regulation of T cell mediated immunity	4/81	89/18903	0.000579371	0.00946492	0.0078696	B2M/RSAD2/HLA-B/HLA-A	4
GO:0002478	antigen processing and presentation of exogenous peptide antigen	3/81	40/18903	0.000667992	0.0108088	0.00898692	B2M/TAP1/HLA-A	3
GO:0001914	regulation of T cell mediated cytotoxicity	3/81	41/18903	0.000718511	0.011477	0.00954252	B2M/HLA-B/HLA-A	3
GO:0051090	regulation of DNA-binding transcription factor activity	8/81	454/18903	0.0007228	0.011477	0.00954252	TRIM22/EIF2AK2/SP100/RBCK1/TRIM21/TRIM14/TRIM5/APP	8
GO:1903321	negative regulation of protein modification by small protein conjugation or removal	4/81	96/18903	0.000770606	0.011879	0.00987676	ISG15/DTX3L/TRIM21/DNAJA1	4
GO:0034142	toll-like receptor 4 signaling pathway	3/81	42/18903	0.000771402	0.011879	0.00987676	OAS1/IFI35/NMI	3
GO:0050691	regulation of defense response to virus by host	3/81	42/18903	0.000771402	0.011879	0.00987676	STAT1/DTX3L/PARP9	3
GO:0052547	regulation of peptidase activity	8/81	459/18903	0.000776083	0.011879	0.00987676	IFI6/BST2/PSMB9/PML/PSME1/PSME2/GPC3/APP	8
GO:0072203	cell proliferation involved in metanephros development	2/81	10/18903	0.000798114	0.0121071	0.0100664	STAT1/GPC3	2
GO:0032642	regulation of chemokine production	4/81	98/18903	0.000832549	0.0125177	0.0104078	OAS1/OAS3/EIF2AK2/APP	4
GO:0007259	receptor signaling pathway via JAK-STAT	5/81	172/18903	0.000862987	0.0127765	0.010623	STAT1/PARP14/PARP9/NMI/STAT2	5
GO:0032602	chemokine production	4/81	99/18903	0.000864802	0.0127765	0.010623	OAS1/OAS3/EIF2AK2/APP	4
GO:0062208	positive regulation of pattern recognition receptor signaling pathway	3/81	45/18903	0.000944734	0.0138371	0.0115048	IFI35/DDX60/RSAD2	3
GO:0051099	positive regulation of binding	5/81	177/18903	0.000981152	0.0142477	0.0118462	B2M/DTX3L/PARP9/TRIM21/APP	5
GO:0045646	regulation of erythrocyte differentiation	3/81	47/18903	0.00107293	0.0153801	0.0127878	ISG15/STAT1/B2M	3
GO:0051098	regulation of binding	7/81	372/18903	0.00107724	0.0153801	0.0127878	IFIT1/B2M/DTX3L/PARP9/SP100/TRIM21/APP	7
GO:0097696	receptor signaling pathway via STAT	5/81	183/18903	0.00113838	0.01611	0.0133946	STAT1/PARP14/PARP9/NMI/STAT2	5
GO:0062207	regulation of pattern recognition receptor signaling pathway	4/81	107/18903	0.00115529	0.01611	0.0133946	IRF7/IFI35/DDX60/RSAD2	4
GO:0032640	tumor necrosis factor production	5/81	184/18903	0.00116629	0.01611	0.0133946	OAS1/OAS2/IFIH1/OAS3/APP	5
GO:0032680	regulation of tumor necrosis factor production	5/81	184/18903	0.00116629	0.01611	0.0133946	OAS1/OAS2/IFIH1/OAS3/APP	5
GO:0071706	tumor necrosis factor superfamily cytokine production	5/81	189/18903	0.00131356	0.0178539	0.0148446	OAS1/OAS2/IFIH1/OAS3/APP	5
GO:1903555	regulation of tumor necrosis factor superfamily cytokine production	5/81	189/18903	0.00131356	0.0178539	0.0148446	OAS1/OAS2/IFIH1/OAS3/APP	5
GO:0001913	T cell mediated cytotoxicity	3/81	51/18903	0.00136111	0.0182089	0.0151398	B2M/HLA-B/HLA-A	3
GO:0019083	viral transcription	3/81	51/18903	0.00136111	0.0182089	0.0151398	IFITM3/TRIM21/TRIM14	3
GO:0002456	T cell mediated immunity	4/81	113/18903	0.00141375	0.0187653	0.0156024	B2M/RSAD2/HLA-B/HLA-A	4
GO:0002824	positive regulation of adaptive immune response based on somatic recombination of immune receptors built from immunoglobulin superfamily domains	4/81	114/18903	0.00146044	0.0192347	0.0159927	B2M/RSAD2/HLA-B/HLA-A	4
GO:0035563	positive regulation of chromatin binding	2/81	14/18903	0.0015961	0.0208598	0.0173439	DTX3L/PARP9	2
GO:0002819	regulation of adaptive immune response	5/81	198/18903	0.0016127	0.0209158	0.0173904	IRF7/B2M/RSAD2/HLA-B/HLA-A	5
GO:0002718	regulation of cytokine production involved in immune response	4/81	118/18903	0.00165796	0.0213399	0.0177431	BST2/B2M/RSAD2/HLA-A	4
GO:0043393	regulation of protein binding	5/81	200/18903	0.00168545	0.0215307	0.0179017	IFIT1/B2M/DTX3L/TRIM21/APP	5
GO:0002708	positive regulation of lymphocyte mediated immunity	4/81	119/18903	0.0017101	0.0216825	0.0180279	B2M/RSAD2/HLA-B/HLA-A	4
GO:0002367	cytokine production involved in immune response	4/81	120/18903	0.00176337	0.0220291	0.0183161	BST2/B2M/RSAD2/HLA-A	4
GO:0002821	positive regulation of adaptive immune response	4/81	120/18903	0.00176337	0.0220291	0.0183161	B2M/RSAD2/HLA-B/HLA-A	4
GO:0060330	regulation of response to interferon-gamma	2/81	15/18903	0.00183654	0.0224481	0.0186645	PARP14/PARP9	2
GO:0060334	regulation of interferon-gamma-mediated signaling pathway	2/81	15/18903	0.00183654	0.0224481	0.0186645	PARP14/PARP9	2
GO:0071639	positive regulation of monocyte chemotactic protein-1 production	2/81	15/18903	0.00183654	0.0224481	0.0186645	OAS1/OAS3	2
GO:0001961	positive regulation of cytokine-mediated signaling pathway	3/81	58/18903	0.00197382	0.0239537	0.0199162	IRF7/PARP14/PARP9	3
GO:0001912	positive regulation of leukocyte mediated cytotoxicity	3/81	59/18903	0.00207318	0.0248682	0.0206766	B2M/HLA-B/HLA-A	3
GO:0002566	somatic diversification of immune receptors via somatic mutation	2/81	16/18903	0.00209308	0.0248682	0.0206766	ADAR/SAMHD1	2
GO:2001034	positive regulation of double-strand break repair via nonhomologous end joining	2/81	16/18903	0.00209308	0.0248682	0.0206766	DTX3L/PARP9	2
GO:0030218	erythrocyte differentiation	4/81	128/18903	0.00223168	0.0263308	0.0218927	ISG15/STAT1/B2M/ADAR	4
GO:0016045	detection of bacterium	2/81	17/18903	0.00236558	0.0277181	0.0230462	HLA-B/HLA-A	2
GO:0052548	regulation of endopeptidase activity	7/81	428/18903	0.00239294	0.0278466	0.023153	IFI6/BST2/PSMB9/PML/PSME1/PSME2/APP	7
GO:0031331	positive regulation of cellular catabolic process	7/81	429/18903	0.00242436	0.0280203	0.0232974	DTX3L/PNPT1/TRIM22/TRIM21/TRIM14/TRIM5/APP	7
GO:0048524	positive regulation of viral process	3/81	64/18903	0.00261655	0.0298607	0.0248277	IFIT1/ADAR/TRIM21	3
GO:0071360	cellular response to exogenous dsRNA	2/81	18/18903	0.0026539	0.0298607	0.0248277	IFIT1/IFIH1	2
GO:0072567	chemokine (C-X-C motif) ligand 2 production	2/81	18/18903	0.0026539	0.0298607	0.0248277	OAS1/OAS3	2
GO:2000341	regulation of chemokine (C-X-C motif) ligand 2 production	2/81	18/18903	0.0026539	0.0298607	0.0248277	OAS1/OAS3	2
GO:0097191	extrinsic apoptotic signaling pathway	5/81	224/18903	0.0027581	0.030829	0.0256328	IFI6/IFI27/PML/SP100/RBCK1	5
GO:0034101	erythrocyte homeostasis	4/81	137/18903	0.00285391	0.031511	0.0261998	ISG15/STAT1/B2M/ADAR	4
GO:0031343	positive regulation of cell killing	3/81	66/18903	0.00285621	0.031511	0.0261998	B2M/HLA-B/HLA-A	3
GO:0002281	macrophage activation involved in immune response	2/81	19/18903	0.0029579	0.0322145	0.0267847	IFI35/NMI	2
GO:0045953	negative regulation of natural killer cell mediated cytotoxicity	2/81	19/18903	0.0029579	0.0322145	0.0267847	HLA-B/HLA-A	2
GO:0002705	positive regulation of leukocyte mediated immunity	4/81	140/18903	0.00308523	0.033221	0.0276216	B2M/RSAD2/HLA-B/HLA-A	4
GO:0002704	negative regulation of leukocyte mediated immunity	3/81	68/18903	0.00310897	0.033221	0.0276216	BST2/HLA-B/HLA-A	3
GO:0070936	protein K48-linked ubiquitination	3/81	68/18903	0.00310897	0.033221	0.0276216	IFI27/DTX3L/NMI	3
GO:0002716	negative regulation of natural killer cell mediated immunity	2/81	20/18903	0.00327744	0.0343727	0.0285791	HLA-B/HLA-A	2
GO:0010288	response to lead ion	2/81	20/18903	0.00327744	0.0343727	0.0285791	PLSCR1/APP	2
GO:0098543	detection of other organism	2/81	20/18903	0.00327744	0.0343727	0.0285791	HLA-B/HLA-A	2
GO:0010508	positive regulation of autophagy	4/81	144/18903	0.00341318	0.0355766	0.0295801	TRIM22/TRIM21/TRIM14/TRIM5	4
GO:0071605	monocyte chemotactic protein-1 production	2/81	21/18903	0.0036124	0.0371968	0.0309272	OAS1/OAS3	2
GO:0071637	regulation of monocyte chemotactic protein-1 production	2/81	21/18903	0.0036124	0.0371968	0.0309272	OAS1/OAS3	2
GO:0002703	regulation of leukocyte mediated immunity	5/81	241/18903	0.0037705	0.0385908	0.0320863	BST2/B2M/RSAD2/HLA-B/HLA-A	5
GO:0072111	cell proliferation involved in kidney development	2/81	22/18903	0.00396263	0.0403144	0.0335194	STAT1/GPC3	2
GO:0045861	negative regulation of proteolysis	6/81	352/18903	0.00401655	0.0406198	0.0337733	IFI6/BST2/PML/TRIM21/GPC3/APP	6
GO:0051259	protein complex oligomerization	5/81	247/18903	0.00418429	0.0420658	0.0349755	ISG15/B2M/PNPT1/SAMHD1/EHD4	5
GO:0035561	regulation of chromatin binding	2/81	23/18903	0.00432801	0.042516	0.0353498	DTX3L/PARP9	2
GO:0051457	maintenance of protein location in nucleus	2/81	23/18903	0.00432801	0.042516	0.0353498	PML/SP100	2
GO:0071359	cellular response to dsRNA	2/81	23/18903	0.00432801	0.042516	0.0353498	IFIT1/IFIH1	2
GO:0045926	negative regulation of growth	5/81	249/18903	0.00432917	0.042516	0.0353498	BST2/PNPT1/PML/PSRC1/GPC3	5
GO:0034121	regulation of toll-like receptor signaling pathway	3/81	77/18903	0.00441449	0.0430654	0.0358067	IRF7/IFI35/RSAD2	3
GO:2001236	regulation of extrinsic apoptotic signaling pathway	4/81	155/18903	0.00443581	0.0430654	0.0358067	IFI6/PML/SP100/RBCK1	4
GO:1903320	regulation of protein modification by small protein conjugation or removal	5/81	252/18903	0.00455316	0.0439535	0.0365451	ISG15/DTX3L/TRIM21/NMI/DNAJA1	5
GO:0002720	positive regulation of cytokine production involved in immune response	3/81	79/18903	0.00474318	0.0455291	0.0378551	B2M/RSAD2/HLA-A	3
GO:0001911	negative regulation of leukocyte mediated cytotoxicity	2/81	25/18903	0.00510366	0.0481728	0.0400532	HLA-B/HLA-A	2
GO:0032469	endoplasmic reticulum calcium ion homeostasis	2/81	25/18903	0.00510366	0.0481728	0.0400532	PML/APP	2
GO:0098581	detection of external biotic stimulus	2/81	25/18903	0.00510366	0.0481728	0.0400532	HLA-B/HLA-A	2
GO:0002699	positive regulation of immune effector process	5/81	261/18903	0.00527469	0.0495122	0.0411668	B2M/DDX60/RSAD2/HLA-B/HLA-A	5
