# Supplementary material for: Dissecting the host determinants of orthoflavivirus infection using QIC-seq
Source: PLoS Pathog. 2026 Jun 26;22(6):e1014279. doi: 10.1371/journal.ppat.1014279 (PMC13327515; doi:10.1371/journal.ppat.1014279)
Supplement: S13 Table — (XLSX) [file ppat.1014279.s013.xlsx]

## Sheet: 10X QIC-seq primers
Primer Name	primer use	Virus	sequence
dengue capture primer	viral capture during GEM generation	DENV	AAGCAGTGGTATCAACGCAGAGTACCGCGTTTCAGCATATTG
Langat capture primer	viral capture during GEM generation	LGTV	AAGCAGTGGTATCAACGCAGAGTACCTCAACACGTTCACGAC
West Nile capture primer	viral capture during GEM generation	WNV	AAGCAGTGGTATCAACGCAGAGTACGGGCCCTCCTGGTTTCTTAG
yellow fever capture primer	viral capture during GEM generation	YFV	AAGCAGTGGTATCAACGCAGAGTACCTCGTCGTACCATATTGACG
CRISPR guide capture primer	CRISPR guide capture during GEM generation	none	AAGCAGTGGTATCAACGCAGAGTACAAAGCACCGACTCGGTGCCAC
dengue READ2 placement primer	READ2 placement for V/C library generation	DENV	GTGACTGGAGTTCAGACGTGTGCTCTTCCGATCTAATCTGTCTTTGTCGGTC
Langat READ2 placement primer	READ2 placement for V/C library generation	LGTV	GTGACTGGAGTTCAGACGTGTGCTCTTCCGATCTGTCTGAAGCACACGCATG
West Nile READ2 placement primer	READ2 placement for V/C library generation	WNV	GTGACTGGAGTTCAGACGTGTGCTCTTCCGATCTCTACTAAGTTTGTCAGCTC
yellow fever READ2 placement primer	READ2 placement for V/C library generation	YFV	GTGACTGGAGTTCAGACGTGTGCTCTTCCGATCTACTCGATTTGCAGACCAA
CRISPR guide READ2 placement primer	READ2 placement for V/C library generation	none	GTGACTGGAGTTCAGACGTGTGCTCTTCCGATCTTTCTAGCTCTAAAAC
SI_PCR primer (10X genomics)	READ2 placement for V/C library generation	none	AATGATACGGCGACCACCGAGATCTACACTCTTTCCCTACACGACGCTC

## Sheet: Huh7.5.1 cycling conditions 
Virus	cell line	PCR	Cycling Conditions	number of cycles	Polymerase
none/unchallenged	Huh7.5.1	READ2 placement	95C, 30 min	10	KAPA HiFI
			95C, 20 sec
			64C, 30 sec
			72C, 20 sec
			72C, 5 min
			4C hold
DENV (rep1)	Huh7.5.1	READ2 placement	95C, 30 min	10	KAPA HiFi
			95C, 20 sec
			64C, 30 sec
			72C, 20 sec
			72C, 5 min
			4C hold
DENV (rep2)	Huh7.5.1	READ2 placement	95C, 30 min	20	KAPA HiFi Hotstart
			98C, 20 sec
			60C, 30 sec
			72C, 20 sec
			72C, 5 min
			4C hold
DENV (rep3)	Huh7.5.1	READ2 placement	95C, 30 min	20	KAPA HiFi Hotstart
			98C, 20 sec
			60C, 30 sec
			72C, 20 sec
			72C, 5 min
			4C hold
DENV (rep3)	Huh7.5.1	READ2 placement	95C, 30 min	20	KAPA HiFi Hotstart
			98C, 20 sec
			60C, 30 sec
			72C, 20 sec
			72C, 5 min
			4C hold
DENV (rep3)	Huh7.5.1	READ2 placement	95C, 30 min	20	KAPA HiFi Hotstart
			98C, 20 sec
			60C, 30 sec
			72C, 20 sec
			72C, 5 min
			4C hold
LGTV	Huh7.5.1	READ2 placement	95C, 30 min	10	KAPA HiFi Hotstart
			98C, 20 sec
			60C, 30 sec
			72C, 20 sec
			72C, 5 min
			4C hold
WNV	Huh7.5.1	READ2 placement	95C, 30 min	20	KAPA HiFi Hotstart
			98C, 20 sec
			60C, 30 sec
			72C, 20 sec
			72C, 5 min
			4C hold
YFV	Huh7.5.1	READ2 placement	95C, 30 min	20	KAPA HiFi Hotstart
			98C, 20 sec
			60C, 30 sec
			72C, 20 sec
			72C, 5 min
			4C hold

## Sheet: HAP1 cycling conditions 
Virus	cell line	PCR	Cycling Conditions	number of cycles	Polymerase
DENV_MOI5	HAP1	READ2 placement	95C, 30 min	11	KAPA HiFi Hotstart
			98C, 20 sec
			60C, 30 sec
			72C, 20 sec
			72C, 5 min
			4C hold
DENV_MOI7	HAP1	READ2 placement	95C, 30 min	11	KAPA HiFi Hotstart
			98C, 20 sec
			64C, 30 sec
			72C, 20 sec
			72C, 5 min
			4C hold
DENV_MOI9	HAP1	READ2 placement	95C, 30 min	11	KAPA HiFi Hotstart
			98C, 20 sec
			64C, 30 sec
			72C, 20 sec
			72C, 5 min
			4C hold
None/uninfected	HAP1	READ2 placement	95C, 30 min	11	KAPA HiFi Hotstart
			98C, 20 sec
			64C, 30 sec
			72C, 20 sec
			72C, 5 min
			4C hold
WNV	HAP1	READ2 placement	95C, 30 min	11	KAPA HiFi Hotstart
			98C, 20 sec
			64C, 30 sec
			72C, 20 sec
			72C, 5 min
			4C hold

## Sheet: Indexing PCR conditions
Conditions	number of cycles
98C, 45 sec	10 cycles
98C, 20 sec
54C, 30 sec
72C, 20 sec
72C, 60 sec
4C hold
