# Supplementary material for: Dissecting the host determinants of orthoflavivirus infection using QIC-seq
Source: PLoS Pathog. 2026 Jun 26;22(6):e1014279. doi: 10.1371/journal.ppat.1014279 (PMC13327515; doi:10.1371/journal.ppat.1014279)
Supplement: S17 Table — (XLSX) [file ppat.1014279.s017.xlsx]

## Sheet: Sheet1
Viral PCR primers
DENV FWD	AGTTGTTAGTCTACGTGGAC
DENV RV	AAGCAGTGGTATCAACGCAGAGTACCGCGTTTCAGCATATTG
LGTV FWD	GATTTTCTTGCGCGTGC
LGTV RV	AAGCAGTGGTATCAACGCAGAGTACCTCAACACGTTCACGAC
WNV FWD	GTTCGCCTGTGTGAGC
WNV RV	AAGCAGTGGTATCAACGCAGAGTACGGGCCCTCCTGGTTTCTTAG
YFV FWD	GCTAATTGAGGTGCATTG
YFV RV	AAGCAGTGGTATCAACGCAGAGTACCTCGTCGTACCATATTGACG
Gene PCR primers
DDIT3 FWD	GGTATGAGGACCTGCAAGAGGT
DDIT3 RV	CTTGTGACCTCTGCTGGTTCTG
ISG15 FWD	GCGAACTCATCTTTGCCAGTAC
ISG15 RV	GCGCCTTCAGCTCTGACAC
18S FWD	AGAAACGGCTACCACATCCA
18S RV	CACCAGACTTGCCCTCCA
